# Supplementary material for: Xenografted human microglia display diverse transcriptomic states in response to Alzheimer’s disease-related amyloid-β pathology
Source: Nat Neurosci. 2024 Mar 27;27(5):886–900. doi: 10.1038/s41593-024-01600-y (PMC11089003; doi:10.1038/s41593-024-01600-y)
Supplement: Supplementary file 3 — Differential expression between microglial cell states. Differential expression results comparing each cell state in Fig. 1b with all the others identify specific markers of microglial cell states reacting to amyloid pathology. We used the Wilcoxon rank-sum test to calculate P values. We tested only genes that are detected in a minimum fraction of 1% in either of the two populations. We limited testing to genes that show, on average, at least 0.1-fold difference (log-scale) between the two groups of cells. Only genes with their adjusted P value < 0.05 (post hoc, Bonferroni correction) were considered as significant. [file 41593_2024_1600_MOESM3_ESM.xlsx]

## Sheet: all
cluster	gene	avg_log2FC	p_val	p_val_adj	pct.1	pct.2
Homeostatic (HM)	P2RY12	0.698809	0	0	0.983	0.88
Homeostatic (HM)	CX3CR1	0.665293	0	0	0.992	0.934
Homeostatic (HM)	P2RY13	0.568581	0	0	0.976	0.9
Homeostatic (HM)	MAF	0.54255	0	0	0.944	0.847
Homeostatic (HM)	LYVE1	0.536184	0	0	0.392	0.252
Homeostatic (HM)	CST3	0.514234	0	0	0.992	0.958
Homeostatic (HM)	LPAR6	0.483939	0	0	0.912	0.786
Homeostatic (HM)	SFMBT2	0.475654	0	0	0.695	0.567
Homeostatic (HM)	ABCG2	0.473384	0	0	0.6	0.406
Homeostatic (HM)	FCGRT	0.462909	0	0	0.992	0.966
Homeostatic (HM)	ITM2B	0.45359	0	0	0.999	0.999
Homeostatic (HM)	SLCO2B1	0.452671	0	0	0.894	0.779
Homeostatic (HM)	MERTK	0.446311	0	0	0.727	0.576
Homeostatic (HM)	FRMD4A	0.444167	0	0	0.743	0.637
Homeostatic (HM)	IL6ST	0.442226	0	0	0.849	0.735
Homeostatic (HM)	CYBB	0.438483	0	0	0.929	0.883
Homeostatic (HM)	MEF2A	0.433202	0	0	0.867	0.771
Homeostatic (HM)	SLC4A7	0.430785	0	0	0.724	0.588
Homeostatic (HM)	APLP2	0.428121	0	0	0.817	0.732
Homeostatic (HM)	LTC4S	0.425959	0	0	0.87	0.759
Homeostatic (HM)	LINC00996	0.415134	0	0	0.458	0.267
Homeostatic (HM)	SPECC1	0.407058	0	0	0.62	0.486
Homeostatic (HM)	CSF1R	0.40144	0	0	0.981	0.933
Homeostatic (HM)	JAG1	0.399367	0	0	0.425	0.268
Homeostatic (HM)	C1orf63	0.39884	0	0	0.709	0.617
Homeostatic (HM)	ATM	0.398416	0	0	0.754	0.641
Homeostatic (HM)	FOLR2	0.390669	0	0	0.929	0.846
Homeostatic (HM)	IFNGR1	0.389725	0	0	0.989	0.965
Homeostatic (HM)	ITPR2	0.387806	0	0	0.745	0.64
Homeostatic (HM)	ALOX5AP	0.374378	0	0	0.976	0.921
Homeostatic (HM)	GLIPR1	0.367331	0	0	0.879	0.779
Homeostatic (HM)	DOCK4	0.36655	0	0	0.694	0.617
Homeostatic (HM)	SLC7A8	0.365061	0	0	0.507	0.354
Homeostatic (HM)	OLFML3	0.364518	0	0	0.916	0.825
Homeostatic (HM)	HTRA1	0.363742	0	0	0.964	0.898
Homeostatic (HM)	ARGLU1	0.362084	0	0	0.825	0.744
Homeostatic (HM)	ENTPD1	0.360854	0	0	0.843	0.753
Homeostatic (HM)	SLC8A1	0.360145	0	0	0.707	0.596
Homeostatic (HM)	GPR34	0.356661	0	0	0.972	0.884
Homeostatic (HM)	NAIP	0.355272	0	0	0.691	0.581
Homeostatic (HM)	LUC7L3	0.355124	0	0	0.729	0.628
Homeostatic (HM)	SSBP2	0.354698	0	0	0.57	0.428
Homeostatic (HM)	C3	0.354696	0	0	0.992	0.973
Homeostatic (HM)	APBB1IP	0.349705	0	0	0.953	0.904
Homeostatic (HM)	GAL3ST4	0.349573	0	0	0.734	0.59
Homeostatic (HM)	IGF1	0.345699	0	0	0.718	0.594
Homeostatic (HM)	PNISR	0.344751	0	0	0.851	0.776
Homeostatic (HM)	FAM105A	0.344343	0	0	0.803	0.707
Homeostatic (HM)	ITM2C	0.341631	0	0	0.838	0.723
Homeostatic (HM)	C1QA	0.339856	0	0	0.997	0.982
Homeostatic (HM)	MKNK1	0.336879	0	0	0.748	0.636
Homeostatic (HM)	SUCNR1	0.33376	0	0	0.514	0.405
Homeostatic (HM)	MEF2C	0.33337	0	0	0.986	0.959
Homeostatic (HM)	WDR74	0.331942	1.85602e-275	6.11966e-271	0.511	0.442
Homeostatic (HM)	NRIP1	0.330454	0	0	0.633	0.547
Homeostatic (HM)	QKI	0.329744	0	0	0.833	0.764
Homeostatic (HM)	PRPF38B	0.329297	0	0	0.82	0.742
Homeostatic (HM)	SLC9A9	0.329107	0	0	0.672	0.563
Homeostatic (HM)	A2M	0.323909	0	0	0.99	0.968
Homeostatic (HM)	DDX17	0.323427	0	0	0.839	0.785
Homeostatic (HM)	GPR56	0.32045	0	0	0.446	0.325
Homeostatic (HM)	TLN1	0.320062	0	0	0.767	0.706
Homeostatic (HM)	C10orf54	0.318912	0	0	0.804	0.686
Homeostatic (HM)	SELPLG	0.31671	0	0	0.749	0.627
Homeostatic (HM)	AOAH	0.312238	0	0	0.743	0.645
Homeostatic (HM)	MAP4K4	0.309718	0	0	0.586	0.492
Homeostatic (HM)	BOD1L1	0.309633	0	0	0.69	0.613
Homeostatic (HM)	ATRX	0.30833	0	0	0.617	0.536
Homeostatic (HM)	DOCK8	0.308303	0	0	0.766	0.692
Homeostatic (HM)	TIAM1	0.306999	0	0	0.528	0.415
Homeostatic (HM)	LAPTM5	0.30692	0	0	0.985	0.963
Homeostatic (HM)	SIGLEC10	0.305522	0	0	0.712	0.604
Homeostatic (HM)	TMEM173	0.302238	0	0	0.609	0.495
Homeostatic (HM)	IGSF6	0.299413	0	0	0.942	0.905
Homeostatic (HM)	NKTR	0.29793	0	0	0.587	0.502
Homeostatic (HM)	GIMAP4	0.295124	0	0	0.679	0.583
Homeostatic (HM)	HP1BP3	0.293427	0	0	0.705	0.633
Homeostatic (HM)	SRGAP2	0.289643	0	0	0.775	0.693
Homeostatic (HM)	FGD2	0.289525	0	0	0.6	0.498
Homeostatic (HM)	IL3RA	0.289119	0	0	0.565	0.45
Homeostatic (HM)	PLXDC2	0.287302	0	0	0.939	0.902
Homeostatic (HM)	FCGR3A	0.286014	0	0	0.926	0.87
Homeostatic (HM)	IL13RA1	0.285817	0	0	0.649	0.562
Homeostatic (HM)	USP53	0.284988	0	0	0.469	0.38
Homeostatic (HM)	CPVL	0.284917	0	0	0.914	0.876
Homeostatic (HM)	SRRM2	0.283899	0	0	0.828	0.788
Homeostatic (HM)	PTPRE	0.282659	0	0	0.674	0.589
Homeostatic (HM)	CHD9	0.281618	0	0	0.704	0.625
Homeostatic (HM)	PRKCA	0.281321	0	0	0.476	0.375
Homeostatic (HM)	SON	0.280059	0	0	0.917	0.884
Homeostatic (HM)	N4BP2L2	0.278635	0	0	0.889	0.843
Homeostatic (HM)	STAB1	0.277562	0	0	0.557	0.469
Homeostatic (HM)	CCND1	0.275462	0	0	0.703	0.61
Homeostatic (HM)	MIS18BP1	0.27475	0	0	0.602	0.514
Homeostatic (HM)	ADRB2	0.272915	0	0	0.629	0.536
Homeostatic (HM)	PRPF4B	0.271462	0	0	0.6	0.531
Homeostatic (HM)	FOXN3	0.271367	0	0	0.684	0.613
Homeostatic (HM)	CYBA	0.270736	0	0	0.998	0.996
Homeostatic (HM)	CYSLTR1	0.270542	0	0	0.431	0.316
Homeostatic (HM)	BIN2	0.269776	0	0	0.652	0.561
Homeostatic (HM)	TLR10	0.269661	0	0	0.659	0.56
Homeostatic (HM)	LINC00671	0.267728	0	0	0.207	0.099
Homeostatic (HM)	CANX	0.267066	0	0	0.774	0.72
Homeostatic (HM)	LPIN2	0.266944	0	0	0.66	0.579
Homeostatic (HM)	FYB	0.266192	0	0	0.786	0.73
Homeostatic (HM)	FAM133B	0.265663	0	0	0.687	0.626
Homeostatic (HM)	HSP90B1	0.264805	0	0	0.926	0.886
Homeostatic (HM)	PIK3R1	0.264604	0	0	0.566	0.493
Homeostatic (HM)	ANKRD44	0.262918	0	0	0.485	0.396
Homeostatic (HM)	DNAJC10	0.262054	0	0	0.474	0.385
Homeostatic (HM)	ZFP36L2	0.261555	0	0	0.924	0.861
Homeostatic (HM)	SETD2	0.260772	0	0	0.386	0.298
Homeostatic (HM)	RB1	0.260684	0	0	0.788	0.728
Homeostatic (HM)	RNASE6	0.259746	0	0	0.657	0.568
Homeostatic (HM)	SLC39A10	0.255936	2.69237e-236	8.87727e-232	0.534	0.47
Homeostatic (HM)	APPL2	0.255766	0	0	0.514	0.423
Homeostatic (HM)	CSF3R	0.255492	0	0	0.831	0.761
Homeostatic (HM)	FCHSD2	0.254932	3.8795e-288	1.27915e-283	0.433	0.349
Homeostatic (HM)	RP11-480C22.1	0.254801	0	0	0.698	0.595
Homeostatic (HM)	CPED1	0.254343	0	0	0.471	0.373
Homeostatic (HM)	LYST	0.253442	2.21379e-287	7.2993e-283	0.549	0.473
Homeostatic (HM)	MTDH	0.252574	0	0	0.882	0.846
Homeostatic (HM)	TMEM119	0.252153	0	0	0.558	0.457
Homeostatic (HM)	TTC14	0.252115	3.83801e-281	1.26547e-276	0.507	0.43
Homeostatic (HM)	GTF2I	0.251845	1.36749e-297	4.50889e-293	0.565	0.493
Homeostatic (HM)	ADAM28	0.250253	0	0	0.832	0.761
Homeostatic (HM)	TLR4	0.249422	0	0	0.702	0.612
Homeostatic (HM)	TM9SF2	0.247934	0	0	0.58	0.502
Homeostatic (HM)	RP11-343N15.5	0.247218	2.71932e-226	8.96615e-222	0.506	0.438
Homeostatic (HM)	HCG22	0.246354	0	0	0.273	0.177
Homeostatic (HM)	KIAA1551	0.246241	7.7385e-236	2.55154e-231	0.494	0.423
Homeostatic (HM)	SETX	0.245404	9.45493e-254	3.11748e-249	0.467	0.393
Homeostatic (HM)	RP1-249H1.4	0.245021	4.99647e-188	1.64744e-183	0.327	0.263
Homeostatic (HM)	ST6GAL1	0.244736	0	0	0.688	0.618
Homeostatic (HM)	ZFHX3	0.242863	6.3885e-291	2.10642e-286	0.611	0.538
Homeostatic (HM)	PTTG1IP	0.242789	3.62567e-290	1.19546e-285	0.661	0.605
Homeostatic (HM)	AGR2	0.240319	1.62493e-196	5.35771e-192	0.148	0.095
Homeostatic (HM)	AP1B1	0.238125	1.53033e-303	5.0458e-299	0.578	0.503
Homeostatic (HM)	CD84	0.237601	0	0	0.792	0.737
Homeostatic (HM)	CCDC88A	0.237525	2.58885e-204	8.53594e-200	0.587	0.533
Homeostatic (HM)	RP11-439A17.7	0.237478	3.81057e-241	1.25642e-236	0.441	0.366
Homeostatic (HM)	CHD7	0.237422	3.06058e-289	1.00914e-284	0.456	0.37
Homeostatic (HM)	MLEC	0.237418	5.47179e-267	1.80416e-262	0.589	0.523
Homeostatic (HM)	TNRC6B	0.236839	1.0783e-273	3.55538e-269	0.53	0.453
Homeostatic (HM)	PKN2	0.236393	9.25257e-285	3.05076e-280	0.55	0.475
Homeostatic (HM)	GOLGB1	0.236331	3.46991e-171	1.1441e-166	0.482	0.424
Homeostatic (HM)	ARHGAP21	0.236119	5.02848e-241	1.65799e-236	0.458	0.385
Homeostatic (HM)	CKB	0.235764	0	0	0.833	0.755
Homeostatic (HM)	ARL6IP5	0.235434	0	0	0.934	0.904
Homeostatic (HM)	MYO1F	0.234474	8.44895e-266	2.78579e-261	0.605	0.54
Homeostatic (HM)	TLE4	0.233893	2.55055e-271	8.40966e-267	0.54	0.459
Homeostatic (HM)	ZRANB2	0.233582	0	0	0.631	0.556
Homeostatic (HM)	TM9SF3	0.231433	1.23857e-243	4.0838e-239	0.49	0.419
Homeostatic (HM)	TLR6	0.231215	4.68295e-256	1.54406e-251	0.388	0.31
Homeostatic (HM)	TPM1	0.231195	0	0	0.381	0.287
Homeostatic (HM)	KCTD12	0.229849	9.85183e-279	3.24835e-274	0.739	0.689
Homeostatic (HM)	SMAP2	0.229089	7.32455e-199	2.41505e-194	0.648	0.601
Homeostatic (HM)	CYTH4	0.228566	3.31885e-252	1.09429e-247	0.561	0.49
Homeostatic (HM)	SCAF11	0.227501	2.87186e-238	9.4691e-234	0.682	0.634
Homeostatic (HM)	KTN1	0.227381	1.65388e-240	5.45316e-236	0.727	0.683
Homeostatic (HM)	CYFIP1	0.227143	4.5052e-283	1.48545e-278	0.758	0.707
Homeostatic (HM)	MDM4	0.226741	4.96116e-253	1.63579e-248	0.574	0.504
Homeostatic (HM)	ARHGAP12	0.225462	1.54422e-265	5.09159e-261	0.496	0.419
Homeostatic (HM)	ADAP2	0.225306	2.75706e-300	9.09058e-296	0.733	0.666
Homeostatic (HM)	VPS13C	0.225049	3.15237e-239	1.0394e-234	0.584	0.519
Homeostatic (HM)	BAZ2B	0.22493	4.08841e-243	1.34803e-238	0.484	0.411
Homeostatic (HM)	HNRNPA2B1	0.224727	0	0	0.963	0.954
Homeostatic (HM)	HMGB1	0.224232	0	0	0.939	0.908
Homeostatic (HM)	MIR503HG	0.224044	5.37223e-277	1.77133e-272	0.482	0.393
Homeostatic (HM)	ASH1L	0.223866	5.03038e-217	1.65862e-212	0.523	0.46
Homeostatic (HM)	YWHAH	0.22316	0	0	0.899	0.838
Homeostatic (HM)	2001-03-01	0.22267	5.48637e-232	1.80897e-227	0.596	0.53
Homeostatic (HM)	ERP29	0.220766	1.87163e-293	6.17114e-289	0.763	0.714
Homeostatic (HM)	ABCC4	0.220504	1.52592e-289	5.03127e-285	0.358	0.272
Homeostatic (HM)	FRMD4B	0.220392	5.09522e-216	1.68e-211	0.421	0.351
Homeostatic (HM)	JMJD1C	0.220382	3.19739e-242	1.05424e-237	0.58	0.512
Homeostatic (HM)	SYT6	0.220381	5.53416e-283	1.82472e-278	0.396	0.308
Homeostatic (HM)	RNASET2	0.219997	0	0	0.951	0.923
Homeostatic (HM)	MARCKS	0.219632	0	0	0.982	0.98
Homeostatic (HM)	PLXDC1	0.219116	0	0	0.329	0.229
Homeostatic (HM)	KCNQ1OT1	0.21793	2.24057e-162	7.38761e-158	0.295	0.235
Homeostatic (HM)	CD4	0.217438	8.01969e-258	2.64425e-253	0.586	0.518
Homeostatic (HM)	MACF1	0.217049	1.66485e-198	5.48934e-194	0.478	0.412
Homeostatic (HM)	GIMAP1	0.214866	4.25338e-269	1.40242e-264	0.447	0.362
Homeostatic (HM)	AIG1	0.214311	1.78191e-236	5.87531e-232	0.561	0.492
Homeostatic (HM)	NCKAP1L	0.213015	9.70179e-261	3.19887e-256	0.552	0.48
Homeostatic (HM)	PNN	0.212426	4.57929e-190	1.50988e-185	0.628	0.578
Homeostatic (HM)	PDIA6	0.212404	4.1341e-255	1.3631e-250	0.777	0.733
Homeostatic (HM)	SCAMP2	0.211181	1.42053e-307	4.68376e-303	0.799	0.744
Homeostatic (HM)	WASF2	0.211149	6.43064e-280	2.12031e-275	0.811	0.776
Homeostatic (HM)	HNRNPH1	0.211093	4.46367e-189	1.47176e-184	0.653	0.608
Homeostatic (HM)	MYCBP2	0.210669	3.61235e-185	1.19106e-180	0.577	0.525
Homeostatic (HM)	MBNL1	0.210461	9.58853e-241	3.16153e-236	0.622	0.561
Homeostatic (HM)	PLD4	0.209072	0	0	0.964	0.918
Homeostatic (HM)	TMBIM6	0.208939	0	0	0.964	0.956
Homeostatic (HM)	PMEPA1	0.208472	5.82256e-204	1.91981e-199	0.539	0.472
Homeostatic (HM)	WLS	0.20841	0	0	0.32	0.226
Homeostatic (HM)	PPIB	0.20723	2.36337e-302	7.79252e-298	0.931	0.915
Homeostatic (HM)	RBM39	0.205826	7.93669e-275	2.61688e-270	0.808	0.771
Homeostatic (HM)	RPN2	0.204731	1.9714e-290	6.5001e-286	0.836	0.799
Homeostatic (HM)	METTL7A	0.204664	3.17363e-223	1.04641e-218	0.459	0.386
Homeostatic (HM)	TBXAS1	0.204603	3.50992e-284	1.15729e-279	0.769	0.714
Homeostatic (HM)	CCDC50	0.203124	5.86914e-173	1.93517e-168	0.528	0.477
Homeostatic (HM)	ATP8B4	0.202023	7.19293e-198	2.37165e-193	0.406	0.339
Homeostatic (HM)	PHF3	0.201942	4.86367e-146	1.60365e-141	0.488	0.439
Homeostatic (HM)	INPP5D	0.20167	4.03518e-164	1.33048e-159	0.425	0.365
Homeostatic (HM)	RERE	0.199658	9.10704e-199	3.00277e-194	0.375	0.308
Homeostatic (HM)	EMB	0.19869	1.76407e-245	5.81648e-241	0.297	0.222
Homeostatic (HM)	TGFBR2	0.198092	4.0154e-175	1.32396e-170	0.543	0.487
Homeostatic (HM)	CD99	0.198054	1.24196e-224	4.09499e-220	0.748	0.703
Homeostatic (HM)	TLN2	0.197885	5.07771e-223	1.67422e-218	0.429	0.353
Homeostatic (HM)	CTTNBP2	0.197759	5.03235e-192	1.65927e-187	0.382	0.313
Homeostatic (HM)	ZCCHC11	0.197713	5.23028e-159	1.72453e-154	0.4	0.341
Homeostatic (HM)	ZFYVE16	0.197282	2.01354e-170	6.63906e-166	0.384	0.324
Homeostatic (HM)	ZNF280D	0.197105	4.10031e-227	1.35196e-222	0.336	0.261
Homeostatic (HM)	LPAR5	0.196167	4.08602e-245	1.34724e-240	0.626	0.553
Homeostatic (HM)	DIAPH2	0.195805	8.35795e-119	2.75578e-114	0.432	0.386
Homeostatic (HM)	NSD1	0.195783	1.52435e-187	5.02608e-183	0.492	0.431
Homeostatic (HM)	EPB41L2	0.194941	1.02994e-148	3.39591e-144	0.654	0.612
Homeostatic (HM)	TMEM66	0.194819	4.84126e-208	1.59626e-203	0.757	0.717
Homeostatic (HM)	SSR1	0.194048	4.36039e-201	1.43771e-196	0.615	0.562
Homeostatic (HM)	CTNND1	0.193782	2.46339e-201	8.12228e-197	0.511	0.444
Homeostatic (HM)	AKAP13	0.193496	4.94686e-197	1.63108e-192	0.599	0.543
Homeostatic (HM)	CD86	0.193393	1.81732e-226	5.99207e-222	0.678	0.619
Homeostatic (HM)	CD46	0.192649	1.53606e-161	5.06469e-157	0.499	0.447
Homeostatic (HM)	PJA2	0.192002	6.66714e-171	2.19829e-166	0.519	0.464
Homeostatic (HM)	TGOLN2	0.191669	1.63164e-187	5.37984e-183	0.725	0.691
Homeostatic (HM)	EVL	0.191073	7.41183e-217	2.44383e-212	0.715	0.661
Homeostatic (HM)	MMRN1	0.190923	6.45007e-209	2.12672e-204	0.297	0.227
Homeostatic (HM)	KIAA1147	0.190829	3.99268e-222	1.31647e-217	0.326	0.252
Homeostatic (HM)	DDX46	0.190658	4.29379e-128	1.41575e-123	0.542	0.502
Homeostatic (HM)	TET2	0.190202	3.08922e-200	1.01858e-195	0.322	0.253
Homeostatic (HM)	TNFRSF13C	0.189657	1.12291e-212	3.70245e-208	0.345	0.272
Homeostatic (HM)	MPEG1	0.189463	2.20658e-213	7.27554e-209	0.345	0.273
Homeostatic (HM)	MAML1	0.189284	1.42592e-219	4.70156e-215	0.347	0.272
Homeostatic (HM)	TECR	0.189283	8.40066e-187	2.76987e-182	0.535	0.473
Homeostatic (HM)	TRIM73	0.189067	1.59458e-229	5.25764e-225	0.246	0.177
Homeostatic (HM)	FUS	0.188328	5.57037e-206	1.83666e-201	0.825	0.802
Homeostatic (HM)	C1QC	0.18733	0	0	0.998	0.998
Homeostatic (HM)	FSCN1	0.187296	2.2511e-226	7.42232e-222	0.706	0.647
Homeostatic (HM)	OS9	0.187225	3.09275e-157	1.01974e-152	0.576	0.532
Homeostatic (HM)	NUDT3	0.186882	5.53527e-168	1.82509e-163	0.695	0.655
Homeostatic (HM)	SIPA1L2	0.186841	2.12542e-196	7.00792e-192	0.359	0.29
Homeostatic (HM)	SEMA4D	0.186557	2.38861e-215	7.87573e-211	0.342	0.268
Homeostatic (HM)	SORL1	0.185992	9.39257e-170	3.09692e-165	0.721	0.672
Homeostatic (HM)	MRC1L1	0.185137	0	0	0.198	0.112
Homeostatic (HM)	MIA3	0.183567	5.52817e-128	1.82275e-123	0.44	0.393
Homeostatic (HM)	CALR	0.183325	9.05795e-229	2.98659e-224	0.868	0.831
Homeostatic (HM)	GCC2	0.181777	2.79058e-96	9.20111e-92	0.47	0.432
Homeostatic (HM)	CSGALNACT1	0.181355	1.04701e-233	3.4522e-229	0.225	0.156
Homeostatic (HM)	SENP6	0.180672	1.99686e-153	6.58406e-149	0.421	0.364
Homeostatic (HM)	NAV3	0.180449	1.65965e-140	5.47221e-136	0.478	0.424
Homeostatic (HM)	IFI16	0.180166	2.94754e-213	9.71863e-209	0.883	0.858
Homeostatic (HM)	BPTF	0.180049	2.23832e-113	7.38019e-109	0.438	0.393
Homeostatic (HM)	CREG1	0.17949	4.22583e-217	1.39334e-212	0.799	0.755
Homeostatic (HM)	CMTR2	0.179119	2.6284e-155	8.66637e-151	0.372	0.311
Homeostatic (HM)	FMNL3	0.178987	1.79972e-143	5.93403e-139	0.473	0.421
Homeostatic (HM)	TRIM38	0.178311	3.85014e-143	1.26947e-138	0.491	0.439
Homeostatic (HM)	CSF2RA	0.177843	2.88871e-253	9.52466e-249	0.866	0.826
Homeostatic (HM)	ANKRD11	0.177589	4.53504e-112	1.49529e-107	0.564	0.526
Homeostatic (HM)	AFF3	0.177216	3.31136e-294	1.09182e-289	0.146	0.082
Homeostatic (HM)	SF3B1	0.176962	8.71547e-158	2.87366e-153	0.639	0.598
Homeostatic (HM)	NRP1	0.176559	7.04741e-147	2.32367e-142	0.27	0.214
Homeostatic (HM)	SRGAP1	0.176135	8.17791e-196	2.69642e-191	0.257	0.191
Homeostatic (HM)	PSAP	0.175941	0	0	0.981	0.973
Homeostatic (HM)	ATP6V0B	0.175696	2.18763e-227	7.21305e-223	0.934	0.92
Homeostatic (HM)	ATP2C1	0.175377	1.56059e-169	5.14557e-165	0.421	0.358
Homeostatic (HM)	RP11-349A22.5	0.174618	6.19064e-107	2.04118e-102	0.377	0.33
Homeostatic (HM)	PRMT2	0.174293	4.35055e-117	1.43446e-112	0.578	0.545
Homeostatic (HM)	ZSWIM6	0.174069	2.94487e-118	9.70983e-114	0.347	0.297
Homeostatic (HM)	MGST2	0.173557	1.16271e-146	3.8337e-142	0.644	0.603
Homeostatic (HM)	PCM1	0.173323	5.38974e-117	1.77711e-112	0.466	0.421
Homeostatic (HM)	SPCS3	0.172009	4.35005e-135	1.4343e-130	0.597	0.557
Homeostatic (HM)	CD302	0.171965	1.7676e-178	5.82815e-174	0.439	0.372
Homeostatic (HM)	RBM6	0.171546	3.77204e-123	1.24372e-118	0.54	0.497
Homeostatic (HM)	IGSF21	0.171439	1.67145e-257	5.51111e-253	0.234	0.16
Homeostatic (HM)	SPINT2	0.170658	2.05659e-138	6.78099e-134	0.561	0.518
Homeostatic (HM)	ITGAM	0.169489	1.02322e-173	3.37376e-169	0.401	0.335
Homeostatic (HM)	IGSF10	0.168969	1.84559e-194	6.08528e-190	0.234	0.17
Homeostatic (HM)	AP005530.2	0.168966	1.13619e-124	3.74626e-120	0.385	0.329
Homeostatic (HM)	ACTR2	0.168486	7.12716e-158	2.34997e-153	0.748	0.723
Homeostatic (HM)	GSTM2	0.168456	6.14084e-181	2.02476e-176	0.246	0.184
Homeostatic (HM)	SMC1A	0.16768	1.10752e-109	3.65172e-105	0.348	0.302
Homeostatic (HM)	ZNF644	0.167528	8.53619e-121	2.81455e-116	0.442	0.394
Homeostatic (HM)	TMX1	0.167489	9.70455e-131	3.19978e-126	0.57	0.534
Homeostatic (HM)	SYK	0.167207	1.58693e-135	5.23242e-131	0.404	0.35
Homeostatic (HM)	CACNB4	0.167194	2.63451e-134	8.68651e-130	0.313	0.258
Homeostatic (HM)	ACAP2	0.167061	3.27639e-123	1.08029e-118	0.46	0.412
Homeostatic (HM)	SEL1L	0.167006	2.74962e-123	9.06606e-119	0.497	0.451
Homeostatic (HM)	SPCS2	0.166532	4.02869e-132	1.32834e-127	0.776	0.764
Homeostatic (HM)	MRC2	0.166303	3.4315e-157	1.13143e-152	0.358	0.295
Homeostatic (HM)	NPC1	0.166252	7.76528e-188	2.56037e-183	0.291	0.225
Homeostatic (HM)	ITPRIPL2	0.166245	5.66015e-126	1.86627e-121	0.485	0.436
Homeostatic (HM)	LRRC4	0.165767	6.93085e-188	2.28524e-183	0.306	0.239
Homeostatic (HM)	CD33	0.165619	4.84146e-117	1.59633e-112	0.45	0.403
Homeostatic (HM)	OCIAD1	0.165596	1.04779e-124	3.45477e-120	0.648	0.619
Homeostatic (HM)	TMEM59	0.164968	1.9428e-163	6.40579e-159	0.782	0.759
Homeostatic (HM)	NCKAP5	0.164708	1.12925e-186	3.72336e-182	0.255	0.191
Homeostatic (HM)	LRRC8C	0.16452	1.34756e-137	4.44316e-133	0.348	0.292
Homeostatic (HM)	PICALM	0.163933	6.52589e-126	2.15172e-121	0.454	0.405
Homeostatic (HM)	ZMAT1	0.163109	3.58561e-152	1.18225e-147	0.236	0.18
Homeostatic (HM)	RP11-83A24.2	0.162903	1.58901e-135	5.23928e-131	0.271	0.217
Homeostatic (HM)	KCNQ3	0.162712	6.31213e-118	2.08124e-113	0.273	0.222
Homeostatic (HM)	ORMDL1	0.162611	1.07618e-118	3.54839e-114	0.532	0.492
Homeostatic (HM)	VASH1	0.161884	3.85109e-115	1.26978e-110	0.505	0.459
Homeostatic (HM)	ELMO1	0.161531	2.80907e-111	9.26207e-107	0.308	0.259
Homeostatic (HM)	MTUS1	0.161492	1.77018e-128	5.83663e-124	0.416	0.362
Homeostatic (HM)	SSR4	0.161355	2.4212e-118	7.98317e-114	0.775	0.762
Homeostatic (HM)	SALL1	0.161338	3.25415e-122	1.07296e-117	0.383	0.331
Homeostatic (HM)	ACY3	0.160852	6.98671e-180	2.30366e-175	0.658	0.586
Homeostatic (HM)	DIP2A	0.160798	4.03651e-166	1.33092e-161	0.312	0.249
Homeostatic (HM)	USP15	0.160167	3.66971e-115	1.20998e-110	0.547	0.508
Homeostatic (HM)	B3GNT5	0.160114	1.26114e-121	4.15823e-117	0.466	0.414
Homeostatic (HM)	GATM	0.159172	8.29261e-149	2.73424e-144	0.548	0.491
Homeostatic (HM)	ZNF652	0.158359	2.14356e-119	7.06773e-115	0.37	0.319
Homeostatic (HM)	PRDX4	0.158194	1.50735e-106	4.97002e-102	0.507	0.468
Homeostatic (HM)	DIP2B	0.158005	1.0452e-149	3.44624e-145	0.309	0.251
Homeostatic (HM)	MPHOSPH8	0.157981	6.4641e-87	2.13134e-82	0.525	0.49
Homeostatic (HM)	NME3	0.157962	3.75074e-120	1.23669e-115	0.543	0.5
Homeostatic (HM)	PALD1	0.157913	3.14248e-109	1.03614e-104	0.377	0.329
Homeostatic (HM)	NHLRC3	0.15769	3.98297e-120	1.31326e-115	0.421	0.37
Homeostatic (HM)	AP000439.1	0.157431	2.62819e-122	8.66566e-118	0.336	0.281
Homeostatic (HM)	TRAF3IP3	0.156863	1.867e-152	6.15587e-148	0.308	0.248
Homeostatic (HM)	TRIP11	0.156506	6.4918e-80	2.14048e-75	0.327	0.287
Homeostatic (HM)	LST1	0.156087	2.8582e-186	9.42406e-182	0.897	0.873
Homeostatic (HM)	STX7	0.155653	1.99078e-104	6.56401e-100	0.552	0.515
Homeostatic (HM)	CAPZB	0.155473	2.3515e-182	7.75335e-178	0.865	0.841
Homeostatic (HM)	HPGDS	0.155346	7.44808e-123	2.45578e-118	0.681	0.643
Homeostatic (HM)	SHPRH	0.155243	4.08731e-107	1.34767e-102	0.348	0.3
Homeostatic (HM)	NRD1	0.155195	1.59925e-80	5.27305e-76	0.375	0.337
Homeostatic (HM)	TBC1D9	0.155024	8.27588e-203	2.72872e-198	0.234	0.169
Homeostatic (HM)	SNX18	0.154895	3.45851e-132	1.14034e-127	0.403	0.346
Homeostatic (HM)	DOCK2	0.154773	1.62431e-105	5.35567e-101	0.386	0.34
Homeostatic (HM)	LAPTM4A	0.154727	4.09601e-147	1.35054e-142	0.739	0.71
Homeostatic (HM)	OSBPL11	0.154481	2.73283e-153	9.01069e-149	0.368	0.306
Homeostatic (HM)	ZEB2	0.154326	4.2789e-139	1.41084e-134	0.702	0.663
Homeostatic (HM)	FGL2	0.154307	5.7663e-135	1.90127e-130	0.466	0.407
Homeostatic (HM)	EID1	0.154262	6.42e-97	2.1168e-92	0.585	0.555
Homeostatic (HM)	RGS18	0.153914	1.12e-163	3.69286e-159	0.355	0.29
Homeostatic (HM)	AHSA2	0.153056	1.36971e-103	4.5162e-99	0.309	0.261
Homeostatic (HM)	PDIA3	0.15269	1.74214e-189	5.74419e-185	0.886	0.86
Homeostatic (HM)	NIPBL	0.152034	3.57706e-85	1.17943e-80	0.395	0.356
Homeostatic (HM)	SERINC1	0.151995	2.04983e-82	6.75869e-78	0.462	0.429
Homeostatic (HM)	UBXN4	0.151907	1.36462e-88	4.49941e-84	0.618	0.595
Homeostatic (HM)	IKBKB	0.151862	1.90179e-156	6.27059e-152	0.311	0.249
Homeostatic (HM)	MRC1	0.151834	0	0	0.175	0.102
Homeostatic (HM)	PLAT	0.151703	1.67473e-210	5.52192e-206	0.228	0.161
Homeostatic (HM)	ARHGEF6	0.151559	2.06264e-140	6.80094e-136	0.333	0.275
Homeostatic (HM)	RP11-312O7.2	0.151475	8.98995e-112	2.96417e-107	0.307	0.257
Homeostatic (HM)	TP53INP1	0.151415	2.07362e-159	6.83715e-155	0.231	0.174
Homeostatic (HM)	RCSD1	0.151168	1.85725e-114	6.12374e-110	0.47	0.423
Homeostatic (HM)	EZR	0.151162	2.55139e-120	8.41243e-116	0.299	0.248
Homeostatic (HM)	ZNF91	0.150806	4.67314e-119	1.54083e-114	0.286	0.235
Homeostatic (HM)	PTPN14	0.150397	1.00318e-238	3.30768e-234	0.194	0.128
Homeostatic (HM)	PABPN1	0.15001	9.8204e-88	3.23798e-83	0.487	0.452
Homeostatic (HM)	GOLGA4	0.149936	1.08697e-45	3.58395e-41	0.501	0.479
Homeostatic (HM)	ZNF638	0.149735	1.72254e-85	5.67954e-81	0.416	0.379
Homeostatic (HM)	YIPF4	0.149483	1.9762e-106	6.51591e-102	0.433	0.387
Homeostatic (HM)	TM6SF1	0.149247	3.01501e-127	9.94108e-123	0.561	0.512
Homeostatic (HM)	ZNF207	0.148719	7.65996e-84	2.52564e-79	0.488	0.454
Homeostatic (HM)	RBM19	0.148572	5.57651e-181	1.83869e-176	0.261	0.197
Homeostatic (HM)	XRCC5	0.148358	6.02976e-92	1.98813e-87	0.666	0.648
Homeostatic (HM)	GSTM3	0.148042	3.0443e-60	1.00377e-55	0.347	0.312
Homeostatic (HM)	CLSTN1	0.147589	3.4296e-129	1.13081e-124	0.272	0.22
Homeostatic (HM)	TACC1	0.14688	9.50974e-94	3.13555e-89	0.483	0.444
Homeostatic (HM)	EGFL7	0.146872	4.06857e-114	1.34149e-109	0.411	0.356
Homeostatic (HM)	DAAM1	0.146114	5.38613e-122	1.77592e-117	0.242	0.191
Homeostatic (HM)	ZNF292	0.146082	4.45247e-65	1.46807e-60	0.387	0.354
Homeostatic (HM)	SETD5-AS1	0.146024	2.94159e-76	9.699e-72	0.336	0.298
Homeostatic (HM)	SLC40A1	0.145777	1.38041e-134	4.55149e-130	0.363	0.304
Homeostatic (HM)	RYR1	0.145446	3.12496e-141	1.03036e-136	0.251	0.196
Homeostatic (HM)	XBP1	0.145189	9.29766e-95	3.06562e-90	0.652	0.613
Homeostatic (HM)	PAQR8	0.144827	6.15427e-141	2.02918e-136	0.242	0.187
Homeostatic (HM)	DOCK10	0.144604	5.04699e-82	1.66409e-77	0.412	0.375
Homeostatic (HM)	ELK3	0.14442	3.4997e-100	1.15392e-95	0.417	0.371
Homeostatic (HM)	AKAP9	0.143162	2.84429e-54	9.37821e-50	0.386	0.356
Homeostatic (HM)	KMT2A	0.142775	3.97528e-77	1.31073e-72	0.338	0.299
Homeostatic (HM)	KMT2E	0.142706	3.75752e-81	1.23893e-76	0.519	0.487
Homeostatic (HM)	BCAP31	0.142695	3.0534e-116	1.00677e-111	0.72	0.69
Homeostatic (HM)	CEP170	0.142246	4.713e-72	1.55397e-67	0.491	0.46
Homeostatic (HM)	SEC62	0.141892	2.39439e-88	7.89479e-84	0.74	0.728
Homeostatic (HM)	ZKSCAN1	0.141878	1.31059e-94	4.32127e-90	0.282	0.237
Homeostatic (HM)	TLR1	0.141651	3.86522e-90	1.27444e-85	0.499	0.462
Homeostatic (HM)	LEPREL1	0.14151	3.40817e-180	1.12374e-175	0.225	0.163
Homeostatic (HM)	CD164	0.14122	6.67154e-101	2.19974e-96	0.677	0.652
Homeostatic (HM)	GATAD1	0.141039	3.35468e-77	1.1061e-72	0.45	0.415
Homeostatic (HM)	PPT1	0.140257	1.07197e-148	3.53451e-144	0.818	0.783
Homeostatic (HM)	ME2	0.139757	5.219e-91	1.72081e-86	0.397	0.355
Homeostatic (HM)	MAML3	0.139473	5.3477e-94	1.76325e-89	0.223	0.18
Homeostatic (HM)	KIAA0141	0.139224	7.11974e-110	2.34752e-105	0.277	0.228
Homeostatic (HM)	LY86	0.139188	7.85374e-163	2.58953e-158	0.9	0.868
Homeostatic (HM)	KDELC2	0.139132	4.70731e-170	1.55209e-165	0.193	0.137
Homeostatic (HM)	NDRG2	0.13906	3.97489e-132	1.3106e-127	0.306	0.249
Homeostatic (HM)	CECR1	0.139035	1.16613e-101	3.84495e-97	0.318	0.27
Homeostatic (HM)	IRF2BP2	0.138937	7.98904e-94	2.63415e-89	0.438	0.393
Homeostatic (HM)	SPRED1	0.138152	1.23424e-93	4.06955e-89	0.392	0.348
Homeostatic (HM)	LHFPL2	0.137762	8.90186e-78	2.93512e-73	0.493	0.458
Homeostatic (HM)	LUZP1	0.137498	1.47747e-74	4.8715e-70	0.343	0.305
Homeostatic (HM)	IL6R	0.137251	2.02292e-84	6.66996e-80	0.476	0.438
Homeostatic (HM)	GNPTAB	0.137243	1.23197e-83	4.06204e-79	0.34	0.299
Homeostatic (HM)	ATF7IP	0.136695	2.13226e-99	7.03048e-95	0.274	0.228
Homeostatic (HM)	ATP2B1	0.13665	1.38206e-69	4.55692e-65	0.518	0.49
Homeostatic (HM)	KMT2C	0.136458	4.04964e-77	1.33525e-72	0.345	0.306
Homeostatic (HM)	IFT74	0.135812	7.09395e-102	2.33902e-97	0.252	0.205
Homeostatic (HM)	RBM25	0.135637	1.18553e-65	3.90894e-61	0.605	0.585
Homeostatic (HM)	AFF1	0.135274	1.65675e-116	5.46262e-112	0.298	0.245
Homeostatic (HM)	SNX13	0.135228	2.16445e-84	7.13663e-80	0.336	0.294
Homeostatic (HM)	DNAJC3	0.135074	4.37142e-74	1.44134e-69	0.496	0.465
Homeostatic (HM)	GPR183	0.1349	2.5333e-200	8.35278e-196	0.678	0.6
Homeostatic (HM)	QSER1	0.134897	7.86908e-98	2.59459e-93	0.272	0.227
Homeostatic (HM)	LPCAT2	0.1347	2.7688e-104	9.12929e-100	0.706	0.674
Homeostatic (HM)	TMIGD2	0.134335	2.55202e-115	8.41452e-111	0.316	0.261
Homeostatic (HM)	RBMX	0.134146	2.69812e-75	8.89623e-71	0.563	0.535
Homeostatic (HM)	SPEN	0.13414	4.82697e-66	1.59155e-61	0.304	0.268
Homeostatic (HM)	KDELR1	0.133939	2.41751e-68	7.97101e-64	0.569	0.551
Homeostatic (HM)	LBR	0.133421	2.4647e-88	8.1266e-84	0.319	0.276
Homeostatic (HM)	KIF20B	0.132823	1.94998e-84	6.42948e-80	0.274	0.231
Homeostatic (HM)	M6PR	0.132598	7.3906e-90	2.43683e-85	0.681	0.66
Homeostatic (HM)	GOLGA8A	0.132301	1.49901e-185	4.94254e-181	0.166	0.112
Homeostatic (HM)	IKZF1	0.132085	5.39577e-81	1.77909e-76	0.491	0.455
Homeostatic (HM)	TPR	0.131914	1.0113e-33	3.33444e-29	0.391	0.374
Homeostatic (HM)	CD81	0.131822	5.34572e-166	1.76259e-161	0.967	0.972
Homeostatic (HM)	FEZ2	0.131657	1.38576e-80	4.56914e-76	0.547	0.516
Homeostatic (HM)	DGKZ	0.131649	2.01764e-86	6.65257e-82	0.315	0.272
Homeostatic (HM)	BCLAF1	0.131597	1.43259e-57	4.72354e-53	0.439	0.412
Homeostatic (HM)	MAML2	0.131585	2.12717e-89	7.01369e-85	0.541	0.502
Homeostatic (HM)	PTPRC	0.131416	4.42558e-234	1.4592e-229	0.94	0.92
Homeostatic (HM)	BMP2K	0.13042	3.44915e-60	1.13725e-55	0.495	0.468
Homeostatic (HM)	ATF6	0.130359	1.65738e-74	5.46471e-70	0.343	0.305
Homeostatic (HM)	PMP22	0.129485	2.56534e-64	8.45843e-60	0.226	0.191
Homeostatic (HM)	CCDC47	0.129242	2.89753e-69	9.55373e-65	0.615	0.598
Homeostatic (HM)	GIMAP8	0.128897	7.01255e-171	2.31218e-166	0.178	0.123
Homeostatic (HM)	BDP1	0.128721	2.09591e-52	6.91064e-48	0.306	0.276
Homeostatic (HM)	PARP1	0.12865	1.25089e-52	4.12444e-48	0.466	0.445
Homeostatic (HM)	TMEM50A	0.128635	6.89925e-65	2.27482e-60	0.627	0.614
Homeostatic (HM)	PPP6R2	0.128434	1.95467e-91	6.44493e-87	0.335	0.291
Homeostatic (HM)	MNDA	0.127829	2.8396e-113	9.36272e-109	0.757	0.717
Homeostatic (HM)	TNFRSF1A	0.127657	1.33902e-74	4.41502e-70	0.622	0.599
Homeostatic (HM)	MPZL1	0.12753	2.61048e-78	8.60726e-74	0.39	0.351
Homeostatic (HM)	RNPC3	0.127079	2.70486e-99	8.91845e-95	0.235	0.19
Homeostatic (HM)	JKAMP	0.127075	1.60113e-80	5.27925e-76	0.403	0.362
Homeostatic (HM)	TMEM30A	0.12681	4.13572e-72	1.36363e-67	0.379	0.342
Homeostatic (HM)	SRSF11	0.1268	6.30557e-56	2.07907e-51	0.505	0.479
Homeostatic (HM)	ARHGEF40	0.12679	7.34889e-82	2.42308e-77	0.294	0.252
Homeostatic (HM)	MATR3	0.12675	6.0661e-45	2.00012e-40	0.443	0.422
Homeostatic (HM)	1.00 TOP	0.126319	2.05291e-42	6.76886e-38	0.516	0.499
Homeostatic (HM)	C1QB	0.126194	5.7575e-118	1.89836e-113	0.998	0.997
Homeostatic (HM)	SLC15A2	0.125805	8.47729e-144	2.79513e-139	0.207	0.154
Homeostatic (HM)	CCR1	0.12559	1.40664e-73	4.63797e-69	0.487	0.45
Homeostatic (HM)	USP34	0.125541	5.76033e-68	1.8993e-63	0.329	0.293
Homeostatic (HM)	PSIP1	0.125462	2.2993e-60	7.58127e-56	0.282	0.247
Homeostatic (HM)	MESDC2	0.12532	2.67234e-56	8.81124e-52	0.507	0.482
Homeostatic (HM)	RAC1	0.125266	5.35737e-136	1.76643e-131	0.968	0.959
Homeostatic (HM)	TNFRSF1B	0.125197	5.80058e-71	1.91257e-66	0.498	0.464
Homeostatic (HM)	SERPINB6	0.125184	2.47544e-59	8.16203e-55	0.55	0.532
Homeostatic (HM)	ABI2	0.125096	2.414e-58	7.95944e-54	0.346	0.313
Homeostatic (HM)	ZNF141	0.125031	1.79921e-131	5.93236e-127	0.182	0.135
Homeostatic (HM)	RIN2	0.124955	5.46334e-82	1.80137e-77	0.575	0.54
Homeostatic (HM)	NDFIP1	0.124688	1.5848e-66	5.22542e-62	0.528	0.502
Homeostatic (HM)	UFL1	0.124592	2.31753e-53	7.64137e-49	0.354	0.325
Homeostatic (HM)	REEP5	0.124387	1.43889e-59	4.7443e-55	0.579	0.562
Homeostatic (HM)	SMYD3	0.124234	2.48444e-12	8.19169e-08	0.232	0.22
Homeostatic (HM)	WSB1	0.124067	3.6968e-128	1.21891e-123	0.854	0.828
Homeostatic (HM)	LEPROT	0.123926	2.12873e-52	7.01886e-48	0.49	0.469
Homeostatic (HM)	SAMHD1	0.123609	3.30332e-71	1.08917e-66	0.582	0.554
Homeostatic (HM)	TAL1	0.123592	2.96739e-89	9.78408e-85	0.393	0.346
Homeostatic (HM)	POGZ	0.12352	1.14354e-71	3.77049e-67	0.274	0.236
Homeostatic (HM)	PCED1B	0.123298	3.25227e-110	1.07234e-105	0.298	0.246
Homeostatic (HM)	LMAN1	0.12295	8.02651e-53	2.6465e-48	0.473	0.449
Homeostatic (HM)	TMED4	0.12289	2.33714e-57	7.70601e-53	0.455	0.428
Homeostatic (HM)	ST8SIA4	0.122879	5.4106e-60	1.78398e-55	0.47	0.44
Homeostatic (HM)	PHIP	0.122668	2.71568e-55	8.95413e-51	0.342	0.309
Homeostatic (HM)	SRRM1	0.122591	1.7541e-60	5.7836e-56	0.653	0.637
Homeostatic (HM)	PHF14	0.122498	2.72736e-54	8.99265e-50	0.337	0.307
Homeostatic (HM)	DAB2	0.122396	2.84894e-65	9.39354e-61	0.415	0.38
Homeostatic (HM)	CSNK1A1	0.122156	8.01988e-60	2.64431e-55	0.564	0.543
Homeostatic (HM)	SEC11C	0.122151	5.5498e-40	1.82988e-35	0.372	0.349
Homeostatic (HM)	RP11-489O18.1	0.121921	6.08685e-98	2.00696e-93	0.163	0.124
Homeostatic (HM)	YTHDC2	0.121651	6.45278e-75	2.12761e-70	0.294	0.254
Homeostatic (HM)	PRRC2B	0.121561	1.85826e-72	6.12705e-68	0.31	0.272
Homeostatic (HM)	C3orf58	0.121548	6.98107e-79	2.3018e-74	0.256	0.215
Homeostatic (HM)	BLNK	0.121458	2.99801e-69	9.88502e-65	0.498	0.462
Homeostatic (HM)	RNF149	0.121342	4.59719e-31	1.51579e-26	0.45	0.435
Homeostatic (HM)	MBD4	0.121308	4.2438e-52	1.39927e-47	0.511	0.487
Homeostatic (HM)	TMPO	0.120946	4.55484e-65	1.50182e-60	0.33	0.294
Homeostatic (HM)	EIF4G3	0.120602	4.44345e-57	1.46509e-52	0.308	0.275
Homeostatic (HM)	MILR1	0.120528	5.11832e-62	1.68761e-57	0.414	0.381
Homeostatic (HM)	KDM7A	0.120454	2.02874e-108	6.68916e-104	0.232	0.184
Homeostatic (HM)	TBC1D22A	0.120434	2.82244e-51	9.30615e-47	0.319	0.29
Homeostatic (HM)	DDOST	0.119771	8.74813e-56	2.88443e-51	0.523	0.5
Homeostatic (HM)	LRMP	0.119659	5.86086e-71	1.93244e-66	0.337	0.298
Homeostatic (HM)	PRR14L	0.119408	3.41488e-68	1.12596e-63	0.237	0.201
Homeostatic (HM)	CLTC	0.119351	1.8248e-49	6.01674e-45	0.43	0.404
Homeostatic (HM)	CELF2	0.119295	3.24771e-61	1.07084e-56	0.531	0.501
Homeostatic (HM)	PLD3	0.118816	2.36505e-130	7.79804e-126	0.893	0.866
Homeostatic (HM)	WHSC1L1	0.118568	5.6604e-44	1.86635e-39	0.347	0.321
Homeostatic (HM)	ZNF148	0.118467	4.51998e-51	1.49033e-46	0.352	0.323
Homeostatic (HM)	KDELR2	0.118457	2.1056e-52	6.9426e-48	0.604	0.591
Homeostatic (HM)	RNF13	0.118362	1.5562e-69	5.13111e-65	0.579	0.548
Homeostatic (HM)	MED13L	0.118267	3.19729e-50	1.05421e-45	0.36	0.331
Homeostatic (HM)	PREX1	0.118042	2.17613e-72	7.17514e-68	0.384	0.346
Homeostatic (HM)	ZNF708	0.117196	2.03756e-75	6.71824e-71	0.242	0.203
Homeostatic (HM)	LDLRAD4	0.116686	2.94441e-31	9.70832e-27	0.233	0.211
Homeostatic (HM)	TMEM123	0.116647	2.55923e-61	8.43829e-57	0.4	0.367
Homeostatic (HM)	MCF2L2	0.116571	3.04257e-38	1.00319e-33	0.09	0.07
Homeostatic (HM)	RCBTB2	0.116407	2.24781e-99	7.41147e-95	0.235	0.189
Homeostatic (HM)	SESN3	0.116323	5.44218e-61	1.7944e-56	0.316	0.28
Homeostatic (HM)	ZDHHC14	0.116052	5.00865e-106	1.65145e-101	0.205	0.16
Homeostatic (HM)	RTN3	0.115983	8.04977e-53	2.65417e-48	0.431	0.403
Homeostatic (HM)	TCF12	0.115972	7.85608e-59	2.59031e-54	0.259	0.225
Homeostatic (HM)	CD300A	0.11596	2.55363e-64	8.41984e-60	0.518	0.487
Homeostatic (HM)	SMC5	0.115821	2.43232e-59	8.01983e-55	0.258	0.224
Homeostatic (HM)	C1orf56	0.115717	4.44093e-49	1.46426e-44	0.43	0.403
Homeostatic (HM)	SUSD3	0.115648	8.62002e-77	2.84219e-72	0.528	0.486
Homeostatic (HM)	ACIN1	0.115521	1.50652e-49	4.96731e-45	0.308	0.279
Homeostatic (HM)	MAP3K5	0.114847	1.2355e-62	4.07369e-58	0.288	0.253
Homeostatic (HM)	AAK1	0.114826	1.05833e-65	3.48951e-61	0.487	0.456
Homeostatic (HM)	KIAA0226L	0.114463	1.61774e-109	5.33403e-105	0.215	0.168
Homeostatic (HM)	TNFRSF21	0.114339	1.4511e-192	4.78456e-188	0.147	0.094
Homeostatic (HM)	HPS3	0.114325	2.61887e-55	8.63495e-51	0.336	0.304
Homeostatic (HM)	CDK12	0.113927	7.39576e-60	2.43853e-55	0.3	0.266
Homeostatic (HM)	MED12L	0.113923	3.40941e-115	1.12415e-110	0.193	0.147
Homeostatic (HM)	CD2AP	0.11392	2.51562e-54	8.29452e-50	0.272	0.24
Homeostatic (HM)	ZNRF2	0.113917	3.36478e-52	1.10944e-47	0.428	0.4
Homeostatic (HM)	CNPY3	0.113871	1.60941e-94	5.30655e-90	0.785	0.757
Homeostatic (HM)	ZNF106	0.113728	9.06478e-31	2.98884e-26	0.396	0.379
Homeostatic (HM)	TRAM1	0.113683	6.74531e-41	2.22406e-36	0.528	0.514
Homeostatic (HM)	PRKDC	0.112947	1.74777e-40	5.76274e-36	0.389	0.367
Homeostatic (HM)	TNFSF10	0.112914	6.13191e-169	2.02181e-164	0.524	0.459
Homeostatic (HM)	SRSF5	0.112868	3.9008e-57	1.28617e-52	0.605	0.583
Homeostatic (HM)	RP11-346C20.3	0.112683	8.63305e-155	2.84649e-150	0.145	0.097
Homeostatic (HM)	TBC1D5	0.112361	3.52779e-78	1.16318e-73	0.234	0.195
Homeostatic (HM)	FNBP4	0.112316	5.80281e-42	1.9133e-37	0.321	0.295
Homeostatic (HM)	SRSF7	0.112283	9.25902e-96	3.05288e-91	0.758	0.732
Homeostatic (HM)	HNRNPA3	0.112272	2.37276e-65	7.82345e-61	0.763	0.755
Homeostatic (HM)	CECR2	0.111964	8.1021e-110	2.67143e-105	0.184	0.14
Homeostatic (HM)	LONP2	0.111191	9.91021e-57	3.26759e-52	0.276	0.242
Homeostatic (HM)	SERPINF1	0.11115	1.21724e-59	4.01348e-55	0.641	0.615
Homeostatic (HM)	KANSL1	0.111129	2.41537e-56	7.96397e-52	0.324	0.291
Homeostatic (HM)	TAX1BP1	0.111099	1.09067e-27	3.59616e-23	0.503	0.495
Homeostatic (HM)	ZNF721	0.111043	2.03308e-53	6.70346e-49	0.274	0.242
Homeostatic (HM)	TSPAN3	0.110985	7.98596e-47	2.63313e-42	0.471	0.448
Homeostatic (HM)	SIGLEC8	0.110973	1.46311e-71	4.82418e-67	0.341	0.299
Homeostatic (HM)	2006-03-01	0.110954	5.8828e-60	1.93968e-55	0.314	0.28
Homeostatic (HM)	KIAA2026	0.110627	9.57558e-53	3.15726e-48	0.289	0.257
Homeostatic (HM)	CENPC	0.110551	1.03026e-65	3.39697e-61	0.257	0.22
Homeostatic (HM)	ROCK2	0.110372	5.50205e-62	1.81414e-57	0.236	0.201
Homeostatic (HM)	KIAA1033	0.110339	2.74945e-44	9.0655e-40	0.337	0.309
Homeostatic (HM)	MCF2L	0.110252	3.59092e-81	1.184e-76	0.24	0.199
Homeostatic (HM)	CBL	0.110192	7.31733e-51	2.41267e-46	0.334	0.303
Homeostatic (HM)	ADCY7	0.110144	4.68394e-69	1.54439e-64	0.271	0.234
Homeostatic (HM)	DNAJB14	0.110098	1.07716e-36	3.5516e-32	0.365	0.343
Homeostatic (HM)	ZNF655	0.109726	3.56174e-49	1.17438e-44	0.283	0.253
Homeostatic (HM)	KANK2	0.109695	1.24392e-124	4.10144e-120	0.174	0.128
Homeostatic (HM)	ATF6B	0.109605	8.70477e-52	2.87014e-47	0.348	0.316
Homeostatic (HM)	S100Z	0.109581	1.08194e-78	3.56739e-74	0.2	0.162
Homeostatic (HM)	CREB3L2	0.109513	2.59135e-55	8.54419e-51	0.335	0.301
Homeostatic (HM)	PTAFR	0.109312	2.88235e-86	9.50368e-82	0.78	0.757
Homeostatic (HM)	DEPTOR	0.109252	5.84463e-97	1.92709e-92	0.232	0.187
Homeostatic (HM)	PTPLAD1	0.108995	1.89396e-52	6.24475e-48	0.274	0.243
Homeostatic (HM)	C6orf89	0.108944	2.50021e-63	8.2437e-59	0.281	0.245
Homeostatic (HM)	NAGA	0.108938	4.98823e-51	1.64472e-46	0.374	0.344
Homeostatic (HM)	ADAM10	0.108733	5.31127e-43	1.75123e-38	0.447	0.424
Homeostatic (HM)	NASP	0.10868	2.68776e-39	8.86208e-35	0.417	0.395
Homeostatic (HM)	USP33	0.108503	2.50785e-57	8.26887e-53	0.273	0.24
Homeostatic (HM)	ROCK1	0.108468	4.88585e-36	1.61096e-31	0.332	0.309
Homeostatic (HM)	EPM2AIP1	0.108348	2.21526e-70	7.30417e-66	0.219	0.183
Homeostatic (HM)	ITGB1	0.108062	6.4165e-53	2.11565e-48	0.647	0.631
Homeostatic (HM)	DDX6	0.10798	1.2871e-55	4.24383e-51	0.364	0.331
Homeostatic (HM)	SAMSN1	0.10796	2.51703e-58	8.29914e-54	0.855	0.851
Homeostatic (HM)	TUG1	0.107884	1.60453e-81	5.29045e-77	0.21	0.17
Homeostatic (HM)	SDCCAG8	0.10776	2.36109e-40	7.785e-36	0.524	0.507
Homeostatic (HM)	U2SURP	0.10759	4.1929e-33	1.38248e-28	0.438	0.421
Homeostatic (HM)	ITSN2	0.107483	8.96093e-40	2.9546e-35	0.305	0.28
Homeostatic (HM)	IVD	0.107426	2.06279e-46	6.80143e-42	0.368	0.34
Homeostatic (HM)	C10orf128	0.107412	9.36153e-99	3.08668e-94	0.209	0.164
Homeostatic (HM)	PAXBP1	0.107295	7.33184e-47	2.41745e-42	0.241	0.213
Homeostatic (HM)	SP100	0.107199	8.34744e-46	2.75232e-41	0.578	0.559
Homeostatic (HM)	2007-03-01	0.106577	1.51316e-37	4.98921e-33	0.342	0.319
Homeostatic (HM)	KIAA1598	0.106569	9.42278e-30	3.10688e-25	0.412	0.394
Homeostatic (HM)	FLI1	0.106322	4.1947e-70	1.38308e-65	0.264	0.226
Homeostatic (HM)	PAK2	0.106312	1.46721e-29	4.83769e-25	0.514	0.505
Homeostatic (HM)	CAP1	0.106017	5.78545e-46	1.90758e-41	0.693	0.687
Homeostatic (HM)	ATP13A3	0.105973	4.04273e-83	1.33297e-78	0.242	0.201
Homeostatic (HM)	RRBP1	0.105728	1.5805e-37	5.21121e-33	0.451	0.431
Homeostatic (HM)	SRSF1	0.105496	1.95795e-48	6.45575e-44	0.29	0.261
Homeostatic (HM)	CHD1	0.105383	1.56821e-36	5.17071e-32	0.353	0.33
Homeostatic (HM)	ZMYND11	0.105337	1.84611e-86	6.08698e-82	0.217	0.176
Homeostatic (HM)	CCPG1	0.104937	2.73531e-49	9.01887e-45	0.256	0.226
Homeostatic (HM)	BROX	0.104905	1.15811e-43	3.81853e-39	0.333	0.306
Homeostatic (HM)	MOB1B	0.104793	5.23942e-48	1.72754e-43	0.288	0.258
Homeostatic (HM)	ABHD3	0.104783	5.35729e-62	1.76641e-57	0.286	0.25
Homeostatic (HM)	FAM178A	0.104727	5.23378e-57	1.72568e-52	0.21	0.178
Homeostatic (HM)	ANKRD12	0.104518	5.07675e-28	1.67391e-23	0.527	0.516
Homeostatic (HM)	GAK	0.104393	2.9343e-68	9.67498e-64	0.241	0.203
Homeostatic (HM)	APPL1	0.10435	5.90406e-32	1.94669e-27	0.383	0.364
Homeostatic (HM)	DPP7	0.104328	2.4474e-48	8.06956e-44	0.669	0.656
Homeostatic (HM)	KLHL9	0.104187	3.27605e-80	1.08018e-75	0.192	0.154
Homeostatic (HM)	VPS35	0.104097	1.45752e-30	4.80575e-26	0.455	0.443
Homeostatic (HM)	VSIG4	0.103676	1.27594e-18	4.20701e-14	0.543	0.533
Homeostatic (HM)	AC074289.1	0.103334	1.18721e-56	3.91448e-52	0.298	0.262
Homeostatic (HM)	FGL1	0.103307	3.7029e-92	1.22092e-87	0.181	0.141
Homeostatic (HM)	PPP3CA	0.103173	2.98914e-51	9.85579e-47	0.303	0.271
Homeostatic (HM)	KCTD7	0.103095	1.24823e-70	4.11568e-66	0.222	0.185
Homeostatic (HM)	STAG2	0.103079	3.6577e-33	1.20602e-28	0.408	0.388
Homeostatic (HM)	FZD2	0.103061	6.59784e-83	2.17544e-78	0.208	0.168
Homeostatic (HM)	ARHGAP35	0.102987	2.29227e-63	7.55806e-59	0.222	0.188
Homeostatic (HM)	CREBZF	0.102836	9.08071e-47	2.99409e-42	0.293	0.263
Homeostatic (HM)	UNC50	0.102781	1.12958e-38	3.72445e-34	0.454	0.435
Homeostatic (HM)	TGFB1	0.102754	9.05219e-53	2.98469e-48	0.688	0.677
Homeostatic (HM)	MGEA5	0.102609	1.21102e-55	3.99296e-51	0.223	0.191
Homeostatic (HM)	FILIP1L	0.102559	1.21441e-70	4.00416e-66	0.151	0.118
Homeostatic (HM)	HSD17B12	0.102515	6.34953e-39	2.09357e-34	0.378	0.355
Homeostatic (HM)	BTAF1	0.102484	7.37071e-74	2.43027e-69	0.196	0.159
Homeostatic (HM)	ELF2	0.102307	7.2202e-42	2.38064e-37	0.344	0.317
Homeostatic (HM)	SLC43A2	0.102284	1.14686e-55	3.78141e-51	0.319	0.284
Homeostatic (HM)	ATRAID	0.102254	4.50457e-39	1.48525e-34	0.574	0.56
Homeostatic (HM)	ZFC3H1	0.102154	2.52602e-47	8.3288e-43	0.239	0.211
Homeostatic (HM)	GIMAP7	0.102097	6.0182e-116	1.98432e-111	0.137	0.097
Homeostatic (HM)	PHKB	0.102031	3.63231e-48	1.19764e-43	0.275	0.245
Homeostatic (HM)	BAZ1B	0.102021	2.73863e-43	9.02982e-39	0.25	0.222
Homeostatic (HM)	MTMR4	0.101938	5.78858e-49	1.90861e-44	0.265	0.235
Homeostatic (HM)	COPS6	0.101836	2.4901e-30	8.21035e-26	0.424	0.409
Homeostatic (HM)	OFD1	0.101835	9.74365e-38	3.21268e-33	0.431	0.405
Homeostatic (HM)	AHCYL1	0.101669	2.74863e-48	9.06277e-44	0.303	0.273
Homeostatic (HM)	GAB3	0.101646	4.50777e-53	1.4863e-48	0.29	0.257
Homeostatic (HM)	TRIM44	0.101565	7.47093e-31	2.46331e-26	0.368	0.349
Homeostatic (HM)	ZNF302	0.101466	3.76455e-70	1.24125e-65	0.24	0.202
Homeostatic (HM)	UBL3	0.101211	1.91e-31	6.29764e-27	0.397	0.378
Homeostatic (HM)	SFPQ	0.101166	1.46755e-32	4.83879e-28	0.574	0.565
Homeostatic (HM)	SERINC3	0.101089	1.3009e-47	4.28932e-43	0.335	0.306
Homeostatic (HM)	FNBP1L	0.101023	1.27388e-69	4.20024e-65	0.207	0.17
Homeostatic (HM)	PDCD6IP	0.100925	9.58054e-47	3.1589e-42	0.337	0.308
Homeostatic (HM)	ARSG	0.100571	1.33841e-103	4.413e-99	0.165	0.124
Homeostatic (HM)	ENG	0.100501	5.05861e-43	1.66792e-38	0.33	0.302
Homeostatic (HM)	YTHDC1	0.100492	9.01367e-34	2.97199e-29	0.305	0.282
Homeostatic (HM)	JAK1	0.100419	3.24843e-23	1.07107e-18	0.457	0.45
Homeostatic (HM)	CNPY2	0.100338	2.22131e-31	7.32411e-27	0.395	0.376
Homeostatic (HM)	CEP350	0.100246	1.66704e-21	5.49656e-17	0.34	0.325
Homeostatic (HM)	C1orf112	0.100207	6.06945e-118	2.00122e-113	0.17	0.125
Homeostatic (HM)	RBM41	0.100073	3.4674e-60	1.14327e-55	0.2	0.168
Homeostatic (HM)	PCDH12	0.100022	1.90518e-163	6.28176e-159	0.109	0.066
Homeostatic (HM)	HSD17B14	-0.100166	5.96017e-197	1.96519e-192	0.078	0.132
Homeostatic (HM)	SRM	-0.100344	5.47533e-158	1.80532e-153	0.131	0.189
Homeostatic (HM)	SNHG12	-0.100542	1.46498e-182	4.83033e-178	0.094	0.149
Homeostatic (HM)	PADI2	-0.100576	0	0	0.019	0.066
Homeostatic (HM)	NDUFA1	-0.100885	4.74622e-121	1.56492e-116	0.473	0.546
Homeostatic (HM)	IFIH1	-0.101028	1.40421e-172	4.62997e-168	0.052	0.095
Homeostatic (HM)	FFAR2	-0.10125	4.59439e-95	1.51486e-90	0.025	0.048
Homeostatic (HM)	RWDD1	-0.10139	2.0812e-135	6.86214e-131	0.281	0.353
Homeostatic (HM)	ACER3	-0.101746	7.58823e-113	2.50199e-108	0.166	0.217
Homeostatic (HM)	PPM1G	-0.101768	3.11657e-07	0.0102759	0.352	0.371
Homeostatic (HM)	CD40	-0.102361	6.66095e-55	2.19625e-50	0.304	0.346
Homeostatic (HM)	BID	-0.102415	5.93533e-106	1.957e-101	0.354	0.42
Homeostatic (HM)	STX4	-0.102474	1.2612e-145	4.15843e-141	0.168	0.229
Homeostatic (HM)	COX7A2L	-0.102612	1.91655e-154	6.31924e-150	0.255	0.327
Homeostatic (HM)	MRPL14	-0.102724	2.55391e-126	8.42076e-122	0.313	0.384
Homeostatic (HM)	LIMD2	-0.102816	2.09335e-117	6.90221e-113	0.305	0.371
Homeostatic (HM)	PDGFA	-0.10291	3.28035e-300	1.0816e-295	0.022	0.067
Homeostatic (HM)	TNFSF15	-0.103556	1.5538e-187	5.12317e-183	0.013	0.041
Homeostatic (HM)	PHPT1	-0.103593	6.18913e-129	2.04068e-124	0.203	0.265
Homeostatic (HM)	C19orf43	-0.103773	1.86398e-117	6.14593e-113	0.41	0.483
Homeostatic (HM)	TIFA	-0.103904	6.35686e-62	2.09598e-57	0.142	0.177
Homeostatic (HM)	PRMT1	-0.104645	1.02459e-98	3.37827e-94	0.347	0.409
Homeostatic (HM)	COX5A	-0.104921	9.94282e-140	3.27835e-135	0.384	0.464
Homeostatic (HM)	ROMO1	-0.104997	2.78534e-158	9.18382e-154	0.258	0.331
Homeostatic (HM)	TNFAIP6	-0.105275	2.81955e-154	9.29661e-150	0.002	0.017
Homeostatic (HM)	MTHFD2	-0.105281	3.42277e-144	1.12856e-139	0.157	0.215
Homeostatic (HM)	TBCA	-0.105716	4.67458e-133	1.5413e-128	0.361	0.435
Homeostatic (HM)	CHI3L1	-0.106089	8.83995e-249	2.91471e-244	0.008	0.039
Homeostatic (HM)	MCTP1	-0.106198	2.42025e-209	7.98005e-205	0.034	0.075
Homeostatic (HM)	DAPP1	-0.106678	2.82413e-133	9.31171e-129	0.14	0.193
Homeostatic (HM)	PTP4A1	-0.106763	2.17093e-178	7.15798e-174	0.136	0.198
Homeostatic (HM)	LPL	-0.106796	1.23941e-145	4.08658e-141	0.066	0.108
Homeostatic (HM)	RN7SL1	-0.107114	7.6203e-85	2.51257e-80	0.12	0.158
Homeostatic (HM)	MYL6	-0.107224	2.13234e-100	7.03074e-96	0.905	0.927
Homeostatic (HM)	SNRPF	-0.108047	1.07853e-165	3.55613e-161	0.232	0.304
Homeostatic (HM)	SQRDL	-0.108903	3.46657e-189	1.143e-184	0.111	0.171
Homeostatic (HM)	GTF3A	-0.109223	2.54923e-152	8.40531e-148	0.306	0.384
Homeostatic (HM)	CALM1	-0.10926	1.47184e-69	4.85296e-65	0.67	0.722
Homeostatic (HM)	MPP1	-0.109378	7.22124e-167	2.38099e-162	0.164	0.228
Homeostatic (HM)	NDUFB1	-0.109588	2.07453e-146	6.84014e-142	0.373	0.45
Homeostatic (HM)	HSP90AB1	-0.109641	4.54723e-74	1.49931e-69	0.887	0.912
Homeostatic (HM)	ODF3B	-0.109668	0	0	0.035	0.091
Homeostatic (HM)	CFD	-0.110151	9.68107e-125	3.19204e-120	0.132	0.183
Homeostatic (HM)	ATP5I	-0.110629	1.09302e-120	3.60391e-116	0.395	0.463
Homeostatic (HM)	SNRPD1	-0.110786	7.94901e-153	2.62095e-148	0.285	0.359
Homeostatic (HM)	MYEOV2	-0.111428	1.90033e-143	6.26577e-139	0.3	0.372
Homeostatic (HM)	IFRD1	-0.111505	5.9432e-124	1.95959e-119	0.169	0.225
Homeostatic (HM)	RBX1	-0.111848	5.847e-152	1.92787e-147	0.423	0.506
Homeostatic (HM)	RHEB	-0.111858	2.34649e-165	7.73686e-161	0.298	0.376
Homeostatic (HM)	CLIC4	-0.112696	3.25022e-297	1.07166e-292	0.025	0.071
Homeostatic (HM)	PLA2G16	-0.113008	3.38422e-158	1.11585e-153	0.152	0.213
Homeostatic (HM)	DNAJA1	-0.113138	4.67439e-84	1.54124e-79	0.609	0.668
Homeostatic (HM)	UBL5	-0.113227	5.1261e-135	1.69018e-130	0.547	0.626
Homeostatic (HM)	SLC2A3	-0.11356	3.64108e-153	1.20054e-148	0.074	0.119
Homeostatic (HM)	OAS2	-0.113568	1.73769e-257	5.72952e-253	0.032	0.078
Homeostatic (HM)	TPI1	-0.113694	3.08508e-124	1.01721e-119	0.595	0.669
Homeostatic (HM)	VMP1	-0.113753	2.28257e-90	7.52611e-86	0.331	0.388
Homeostatic (HM)	SERP1	-0.113892	4.07223e-122	1.3427e-117	0.588	0.661
Homeostatic (HM)	FAM107B	-0.114063	1.66197e-194	5.47983e-190	0.095	0.152
Homeostatic (HM)	IER5	-0.114523	2.04687e-174	6.74895e-170	0.083	0.134
Homeostatic (HM)	LINC01094	-0.114563	4.03492e-124	1.33039e-119	0.275	0.341
Homeostatic (HM)	HES1	-0.115431	1.60258e-144	5.28401e-140	0.048	0.086
Homeostatic (HM)	PDCD5	-0.115645	1.93962e-143	6.3953e-139	0.219	0.285
Homeostatic (HM)	DHRS7	-0.116179	4.53734e-120	1.49605e-115	0.394	0.464
Homeostatic (HM)	NFKB1	-0.116289	6.35824e-105	2.09644e-100	0.15	0.197
Homeostatic (HM)	MT-ND3	-0.116291	1.57964e-243	5.20838e-239	0.976	0.991
Homeostatic (HM)	TCEB1	-0.116351	1.09367e-160	3.60605e-156	0.232	0.303
Homeostatic (HM)	DDIT3	-0.116412	1.9633e-170	6.4734e-166	0.141	0.202
Homeostatic (HM)	HPSE	-0.116419	1.99256e-126	6.56988e-122	0.184	0.241
Homeostatic (HM)	HLA-F	-0.116519	1.73548e-280	5.72223e-276	0.052	0.11
Homeostatic (HM)	BAZ1A	-0.117014	1.08187e-120	3.56714e-116	0.169	0.223
Homeostatic (HM)	IFI44	-0.117319	2.4852e-137	8.1942e-133	0.095	0.141
Homeostatic (HM)	LDHB	-0.11735	1.06315e-137	3.50541e-133	0.386	0.461
Homeostatic (HM)	POLR2L	-0.117442	1.69502e-182	5.58881e-178	0.282	0.363
Homeostatic (HM)	UXT	-0.117644	9.59789e-165	3.16462e-160	0.295	0.374
Homeostatic (HM)	PPP1R14B	-0.117694	2.90319e-158	9.5724e-154	0.229	0.299
Homeostatic (HM)	TMA7	-0.117908	1.49805e-134	4.93936e-130	0.699	0.766
Homeostatic (HM)	LIMK2	-0.118125	1.53661e-189	5.06652e-185	0.046	0.089
Homeostatic (HM)	EIF3G	-0.118181	6.4809e-154	2.13688e-149	0.415	0.498
Homeostatic (HM)	COX7B	-0.118406	2.731e-160	9.00464e-156	0.424	0.508
Homeostatic (HM)	TAF10	-0.118458	4.43258e-162	1.46151e-157	0.34	0.422
Homeostatic (HM)	C15orf48	-0.118869	3.92545e-154	1.2943e-149	0.003	0.019
Homeostatic (HM)	HLA-DMB	-0.119181	8.14342e-66	2.68505e-61	0.399	0.444
Homeostatic (HM)	RTTN	-0.119443	1.25351e-177	4.13307e-173	0.119	0.178
Homeostatic (HM)	GPSM3	-0.119544	3.0783e-184	1.01498e-179	0.354	0.441
Homeostatic (HM)	VIM	-0.120235	3.3108e-200	1.09164e-195	0.003	0.025
Homeostatic (HM)	EEF2	-0.120469	6.25664e-143	2.06294e-138	0.487	0.565
Homeostatic (HM)	CTA-29F11.1	-0.120474	3.9243e-76	1.29392e-71	0.16	0.201
Homeostatic (HM)	PRDX1	-0.120478	8.52369e-111	2.81043e-106	0.745	0.797
Homeostatic (HM)	TSPO	-0.12058	5.95417e-131	1.96321e-126	0.298	0.367
Homeostatic (HM)	RAB13	-0.120604	8.62506e-223	2.84385e-218	0.094	0.156
Homeostatic (HM)	EIF3L	-0.1207	4.05473e-161	1.33693e-156	0.326	0.403
Homeostatic (HM)	ACTB	-0.120922	2.35264e-141	7.75711e-137	0.999	1
Homeostatic (HM)	RASGEF1B	-0.120973	0	0	0.042	0.101
Homeostatic (HM)	OAS3	-0.120987	1.96513e-306	6.47944e-302	0.024	0.072
Homeostatic (HM)	COX6A1	-0.121257	3.16715e-181	1.04427e-176	0.465	0.555
Homeostatic (HM)	PSMB8	-0.12155	5.9441e-178	1.95989e-173	0.215	0.289
Homeostatic (HM)	NDUFB2	-0.121849	3.65062e-140	1.20368e-135	0.493	0.572
Homeostatic (HM)	RP11-536O18.2	-0.122559	0	0	0.008	0.053
Homeostatic (HM)	SLAMF7	-0.122768	5.73269e-291	1.89018e-286	0.002	0.031
Homeostatic (HM)	NME1	-0.122842	3.29067e-142	1.085e-137	0.159	0.216
Homeostatic (HM)	UBC	-0.122886	8.95998e-73	2.95428e-68	0.929	0.942
Homeostatic (HM)	CFL1	-0.123268	1.51709e-157	5.00214e-153	0.929	0.95
Homeostatic (HM)	GLDN	-0.123449	2.2159e-274	7.30625e-270	0.011	0.047
Homeostatic (HM)	ALCAM	-0.123588	1.96528e-256	6.47991e-252	0.044	0.095
Homeostatic (HM)	PSME1	-0.123621	2.0755e-148	6.84333e-144	0.435	0.516
Homeostatic (HM)	ANKRD22	-0.123876	0	0	0.013	0.06
Homeostatic (HM)	MYO1E	-0.124048	4.90008e-216	1.61565e-211	0.062	0.114
Homeostatic (HM)	COX17	-0.124602	1.20307e-183	3.96675e-179	0.272	0.353
Homeostatic (HM)	SNRPG	-0.12474	1.27875e-181	4.21631e-177	0.39	0.477
Homeostatic (HM)	SH3BGRL	-0.124955	2.32885e-121	7.67868e-117	0.637	0.698
Homeostatic (HM)	PTPN2	-0.125279	7.19502e-121	2.37234e-116	0.235	0.293
Homeostatic (HM)	EIF2AK2	-0.125471	9.79905e-70	3.23094e-65	0.263	0.306
Homeostatic (HM)	HINT1	-0.125729	1.48266e-154	4.88864e-150	0.472	0.556
Homeostatic (HM)	C19orf53	-0.126238	3.66651e-170	1.20892e-165	0.4	0.487
Homeostatic (HM)	GNG5	-0.126386	7.26168e-131	2.39432e-126	0.64	0.709
Homeostatic (HM)	COX8A	-0.126873	2.82144e-155	9.30287e-151	0.503	0.585
Homeostatic (HM)	ARID5B	-0.127392	6.08473e-277	2.00626e-272	0.036	0.086
Homeostatic (HM)	ATF5	-0.1274	2.60342e-202	8.58398e-198	0.086	0.142
Homeostatic (HM)	C4orf3	-0.127871	3.40428e-186	1.12246e-181	0.422	0.514
Homeostatic (HM)	SNORD3B-1	-0.128529	8.83023e-280	2.9115e-275	0.063	0.123
Homeostatic (HM)	RPL17	-0.128999	5.49218e-229	1.81088e-224	0.296	0.385
Homeostatic (HM)	EMP3	-0.12947	8.52431e-57	2.81063e-52	0.119	0.149
Homeostatic (HM)	MIF	-0.129654	2.12283e-216	6.9994e-212	0.248	0.329
Homeostatic (HM)	NDUFS5	-0.12971	6.25452e-188	2.06224e-183	0.387	0.476
Homeostatic (HM)	RAN	-0.130358	2.38016e-159	7.84787e-155	0.534	0.618
Homeostatic (HM)	ALKBH7	-0.130776	1.02209e-171	3.37003e-167	0.272	0.349
Homeostatic (HM)	OSM	-0.131094	3.33814e-289	1.10065e-284	0.025	0.071
Homeostatic (HM)	HAMP	-0.131256	1.53457e-66	5.0598e-62	0.105	0.137
Homeostatic (HM)	HERPUD1	-0.13126	7.85233e-61	2.58907e-56	0.762	0.789
Homeostatic (HM)	STAT1	-0.131729	1.87096e-125	6.16892e-121	0.15	0.202
Homeostatic (HM)	COX7A2	-0.131968	8.43519e-192	2.78125e-187	0.47	0.562
Homeostatic (HM)	GRAMD1A	-0.132315	1.57452e-138	5.19151e-134	0.187	0.246
Homeostatic (HM)	TNIP3	-0.132374	2.05146e-215	6.76409e-211	0.002	0.023
Homeostatic (HM)	CYCS	-0.132564	4.95182e-209	1.63271e-204	0.299	0.387
Homeostatic (HM)	DYNLL1	-0.132585	7.10698e-151	2.34331e-146	0.662	0.733
Homeostatic (HM)	LMO2	-0.132702	6.24207e-172	2.05814e-167	0.369	0.452
Homeostatic (HM)	CXCL8	-0.132781	7.237e-38	2.38618e-33	0.007	0.015
Homeostatic (HM)	CPM	-0.132783	9.02648e-148	2.97621e-143	0.08	0.125
Homeostatic (HM)	DYNLT1	-0.13288	8.67055e-191	2.85885e-186	0.216	0.292
Homeostatic (HM)	CHIT1	-0.133323	1.61877e-53	5.33742e-49	0.012	0.024
Homeostatic (HM)	HERC5	-0.133708	3.79879e-96	1.25254e-91	0.09	0.127
Homeostatic (HM)	S100A4	-0.133823	3.45946e-234	1.14065e-229	0.027	0.068
Homeostatic (HM)	CTSH	-0.134338	1.2778e-112	4.21318e-108	0.6	0.661
Homeostatic (HM)	SLC2A6	-0.134474	0	0	0.007	0.052
Homeostatic (HM)	RNF144B	-0.134607	1.81091e-131	5.97092e-127	0.085	0.128
Homeostatic (HM)	PIM3	-0.134889	7.8033e-265	2.5729e-260	0.067	0.127
Homeostatic (HM)	SEC61G	-0.13508	6.07308e-198	2.00242e-193	0.354	0.441
Homeostatic (HM)	PPP1R10	-0.135154	1.13235e-87	3.7336e-83	0.582	0.63
Homeostatic (HM)	TXN	-0.135986	2.05025e-203	6.76007e-199	0.122	0.186
Homeostatic (HM)	CD163	-0.136218	1.99305e-108	6.57148e-104	0.019	0.041
Homeostatic (HM)	RP11-386I14.4	-0.136222	3.9098e-122	1.28914e-117	0.235	0.294
Homeostatic (HM)	ITGAX	-0.137116	9.92915e-188	3.27384e-183	0.284	0.364
Homeostatic (HM)	NFKBIZ	-0.137555	1.04336e-174	3.44016e-170	0.09	0.141
Homeostatic (HM)	SMDT1	-0.137653	2.68936e-195	8.86734e-191	0.32	0.406
Homeostatic (HM)	DUSP2	-0.137969	0	0	0.008	0.047
Homeostatic (HM)	PLK3	-0.138335	2.09462e-245	6.9064e-241	0.136	0.209
Homeostatic (HM)	TAP1	-0.138553	0	0	0.045	0.106
Homeostatic (HM)	TIMP1	-0.138627	2.30668e-76	7.6056e-72	0.267	0.32
Homeostatic (HM)	PSTPIP2	-0.140002	2.87275e-128	9.47202e-124	0.071	0.111
Homeostatic (HM)	UBE2J1	-0.140665	3.93471e-210	1.29735e-205	0.156	0.226
Homeostatic (HM)	PABPC1	-0.140838	9.42533e-180	3.10772e-175	0.805	0.858
Homeostatic (HM)	NAGK	-0.140923	3.44507e-169	1.13591e-164	0.448	0.53
Homeostatic (HM)	PPIA	-0.141494	8.84746e-176	2.91718e-171	0.864	0.904
Homeostatic (HM)	MT2A	-0.142135	3.47161e-208	1.14466e-203	0.016	0.048
Homeostatic (HM)	RACK1	-0.142495	2.42415e-25	7.99291e-21	0.092	0.109
Homeostatic (HM)	NFKB2	-0.142905	0	0	0.041	0.098
Homeostatic (HM)	PNRC1	-0.14422	9.34404e-134	3.08092e-129	0.813	0.857
Homeostatic (HM)	UCP2	-0.144886	1.55439e-166	5.12515e-162	0.541	0.621
Homeostatic (HM)	GSTO1	-0.144921	2.5021e-213	8.24992e-209	0.343	0.434
Homeostatic (HM)	SP110	-0.144981	1.13624e-124	3.74641e-120	0.264	0.325
Homeostatic (HM)	MZT2B	-0.146046	1.61897e-213	5.33806e-209	0.369	0.462
Homeostatic (HM)	MT-RNR1	-0.146364	8.2899e-29	2.73335e-24	0.092	0.11
Homeostatic (HM)	CITED4	-0.146699	2.27757e-195	7.50961e-191	0.174	0.245
Homeostatic (HM)	HIGD2A	-0.147039	1.89457e-203	6.24677e-199	0.311	0.398
Homeostatic (HM)	BCL6	-0.147145	0	0	0.046	0.113
Homeostatic (HM)	COX6C	-0.147153	4.77365e-205	1.57397e-200	0.501	0.592
Homeostatic (HM)	CD36	-0.147579	2.50436e-89	8.25737e-85	0.096	0.133
Homeostatic (HM)	SCPEP1	-0.148346	1.7155e-187	5.65635e-183	0.327	0.408
Homeostatic (HM)	USMG5	-0.148837	2.24655e-213	7.40732e-209	0.335	0.423
Homeostatic (HM)	SNRPD2	-0.148842	7.05291e-246	2.32549e-241	0.366	0.467
Homeostatic (HM)	DDIT4	-0.150459	5.03917e-181	1.66152e-176	0.061	0.107
Homeostatic (HM)	RGCC	-0.150766	1.26464e-190	4.16977e-186	0.002	0.021
Homeostatic (HM)	GUK1	-0.15097	8.0959e-247	2.66938e-242	0.287	0.383
Homeostatic (HM)	PFN1	-0.150991	2.5306e-194	8.34391e-190	0.922	0.948
Homeostatic (HM)	G0S2	-0.150992	1.06444e-92	3.50967e-88	0.002	0.012
Homeostatic (HM)	CLEC7A	-0.151299	6.29311e-182	2.07496e-177	0.42	0.508
Homeostatic (HM)	EGR2	-0.151358	0	0	0.014	0.081
Homeostatic (HM)	AC006129.4	-0.151536	3.01117e-126	9.92844e-122	0.119	0.166
Homeostatic (HM)	CD44	-0.152866	7.91218e-232	2.6088e-227	0.006	0.033
Homeostatic (HM)	IRF1	-0.15336	3.40309e-113	1.12207e-108	0.137	0.184
Homeostatic (HM)	HSP90AA1	-0.153587	1.56611e-106	5.16378e-102	0.941	0.951
Homeostatic (HM)	CCNI	-0.153696	9.81862e-217	3.2374e-212	0.576	0.665
Homeostatic (HM)	RELB	-0.154119	0	0	0.054	0.122
Homeostatic (HM)	SNORD3B-2	-0.1543	0	0	0.092	0.169
Homeostatic (HM)	IER5L	-0.154592	1.94962e-229	6.42828e-225	0.153	0.228
Homeostatic (HM)	NSA2	-0.155086	1.57982e-216	5.209e-212	0.37	0.463
Homeostatic (HM)	SMS	-0.156107	4.05668e-235	1.33757e-230	0.331	0.424
Homeostatic (HM)	ATP5F1E	-0.156543	3.624e-23	1.19491e-18	0.096	0.112
Homeostatic (HM)	COX6B1	-0.157631	2.44914e-208	8.0753e-204	0.622	0.706
Homeostatic (HM)	VEGFB	-0.158662	1.67648e-219	5.5277e-215	0.264	0.347
Homeostatic (HM)	GLTSCR2	-0.159024	4.01684e-186	1.32443e-181	0.315	0.394
Homeostatic (HM)	PTMS	-0.160199	2.30914e-231	7.61369e-227	0.227	0.31
Homeostatic (HM)	BRI3	-0.160504	1.49409e-169	4.92632e-165	0.671	0.735
Homeostatic (HM)	ATP5G2	-0.160765	6.38548e-131	2.10542e-126	0.687	0.729
Homeostatic (HM)	RASSF4	-0.160975	1.11318e-87	3.67039e-83	0.382	0.435
Homeostatic (HM)	BST2	-0.160992	4.19236e-83	1.3823e-78	0.681	0.727
Homeostatic (HM)	C12orf57	-0.161136	2.39007e-248	7.88054e-244	0.194	0.277
Homeostatic (HM)	ZFP36L1	-0.161584	2.44123e-49	8.04921e-45	0.898	0.897
Homeostatic (HM)	UQCRH	-0.162297	1.66158e-221	5.47857e-217	0.482	0.577
Homeostatic (HM)	CLIC1	-0.162693	3.80488e-189	1.25454e-184	0.66	0.737
Homeostatic (HM)	BTG1	-0.162979	6.37175e-118	2.10089e-113	0.601	0.657
Homeostatic (HM)	UBE2L6	-0.163418	0	0	0.131	0.215
Homeostatic (HM)	HIF1A	-0.163954	1.41207e-143	4.65589e-139	0.308	0.376
Homeostatic (HM)	APOC2	-0.164237	2.47433e-246	8.15835e-242	0.099	0.165
Homeostatic (HM)	HSPE1	-0.164913	7.49553e-202	2.47143e-197	0.447	0.536
Homeostatic (HM)	FXYD5	-0.165544	0	0	0.105	0.188
Homeostatic (HM)	PSMB9	-0.165715	1.83726e-293	6.0578e-289	0.122	0.2
Homeostatic (HM)	ATP5L	-0.16638	1.77118e-167	5.83995e-163	0.606	0.672
Homeostatic (HM)	B2M	-0.16661	1.00668e-181	3.31923e-177	0.999	1
Homeostatic (HM)	EIF3K	-0.166674	5.2282e-239	1.72384e-234	0.568	0.666
Homeostatic (HM)	COX4I1	-0.167163	6.09949e-225	2.01112e-220	0.78	0.84
Homeostatic (HM)	H3F3B	-0.167256	1.5318e-150	5.05064e-146	0.981	0.985
Homeostatic (HM)	PLIN2	-0.167425	2.18576e-224	7.20689e-220	0.139	0.21
Homeostatic (HM)	EIF3F	-0.167607	5.18444e-223	1.70941e-218	0.447	0.539
Homeostatic (HM)	SRGN	-0.168101	4.04046e-54	1.33222e-49	0.944	0.948
Homeostatic (HM)	SAMD9L	-0.168831	1.59204e-106	5.24927e-102	0.191	0.241
Homeostatic (HM)	ATOX1	-0.16955	5.42222e-256	1.78781e-251	0.333	0.43
Homeostatic (HM)	IFITM2	-0.169772	1.47836e-159	4.87444e-155	0.404	0.481
Homeostatic (HM)	CCNL1	-0.16981	6.78132e-171	2.23594e-166	0.491	0.568
Homeostatic (HM)	AC004086.1	-0.170674	3.34928e-20	1.10433e-15	0.099	0.113
Homeostatic (HM)	SMCO4	-0.171919	0	0	0.122	0.215
Homeostatic (HM)	IFI30	-0.17193	9.03866e-229	2.98023e-224	0.097	0.159
Homeostatic (HM)	GPX4	-0.172289	3.15665e-206	1.04081e-201	0.799	0.848
Homeostatic (HM)	SNHG8	-0.173645	0	0	0.242	0.341
Homeostatic (HM)	NCF1	-0.174272	3.53907e-88	1.1669e-83	0.275	0.323
Homeostatic (HM)	SERF2	-0.174274	3.93836e-270	1.29856e-265	0.947	0.966
Homeostatic (HM)	XAF1	-0.175085	2.34265e-92	7.72419e-88	0.239	0.287
Homeostatic (HM)	C9orf16	-0.176662	8.18293e-287	2.69808e-282	0.244	0.34
Homeostatic (HM)	RPS4Y1	-0.178771	2.32458e-170	7.6646e-166	0.45	0.524
Homeostatic (HM)	EIF5A	-0.179265	5.85064e-292	1.92907e-287	0.295	0.395
Homeostatic (HM)	LDHA	-0.17956	5.75629e-236	1.89796e-231	0.311	0.401
Homeostatic (HM)	CEBPB	-0.179759	1.27882e-60	4.21654e-56	0.673	0.701
Homeostatic (HM)	HNRNPA1	-0.181266	2.25354e-293	7.43039e-289	0.619	0.715
Homeostatic (HM)	RPL36AL	-0.181268	1.08692e-275	3.58379e-271	0.747	0.822
Homeostatic (HM)	TFRC	-0.181577	6.21385e-215	2.04883e-210	0.065	0.116
Homeostatic (HM)	CDKN1A	-0.181643	0	0	0.053	0.127
Homeostatic (HM)	RPS11	-0.182128	4.30427e-193	1.41921e-188	0.91	0.933
Homeostatic (HM)	HLA-A	-0.183793	2.42601e-142	7.99904e-138	0.807	0.846
Homeostatic (HM)	PLSCR1	-0.183847	2.8074e-225	9.25657e-221	0.326	0.414
Homeostatic (HM)	GCH1	-0.184397	0	0	0.033	0.098
Homeostatic (HM)	CD58	-0.185534	3.70182e-222	1.22056e-217	0.181	0.256
Homeostatic (HM)	IRF7	-0.186428	6.90807e-302	2.27773e-297	0.12	0.198
Homeostatic (HM)	EIF3H	-0.18674	0	0	0.374	0.485
Homeostatic (HM)	SLC31A2	-0.187282	0	0	0.075	0.165
Homeostatic (HM)	CTSL	-0.187596	5.27238e-57	1.73841e-52	0.585	0.621
Homeostatic (HM)	OST4	-0.189443	9.74792e-303	3.21409e-298	0.625	0.723
Homeostatic (HM)	PMAIP1	-0.190526	0	0	0.029	0.104
Homeostatic (HM)	DDX21	-0.192414	1.39591e-74	4.60259e-70	0.354	0.399
Homeostatic (HM)	PTGER4	-0.192988	0	0	0.044	0.129
Homeostatic (HM)	HMOX1	-0.193478	1.45125e-146	4.78507e-142	0.43	0.507
Homeostatic (HM)	GABARAPL1	-0.193804	0	0	0.144	0.24
Homeostatic (HM)	MX2	-0.194106	0	0	0.03	0.086
Homeostatic (HM)	TMEM176B	-0.194301	1.3996e-299	4.61476e-295	0.057	0.118
Homeostatic (HM)	RAMP1	-0.194804	0	0	0.053	0.118
Homeostatic (HM)	SRI	-0.195372	3.71755e-261	1.22575e-256	0.253	0.342
Homeostatic (HM)	NR4A1	-0.195437	0	0	0.022	0.1
Homeostatic (HM)	EIF3E	-0.19551	0	0	0.456	0.565
Homeostatic (HM)	NOP10	-0.196143	4.30118e-303	1.41819e-298	0.475	0.584
Homeostatic (HM)	TNFSF13B	-0.196887	0	0	0.095	0.183
Homeostatic (HM)	EGR3	-0.197319	0	0	0.022	0.105
Homeostatic (HM)	MS4A7	-0.200056	4.0957e-152	1.35043e-147	0.513	0.582
Homeostatic (HM)	RGS2	-0.200226	2.90205e-222	9.56862e-218	0.11	0.173
Homeostatic (HM)	ICAM1	-0.200236	2.93868e-296	9.68942e-292	0.081	0.148
Homeostatic (HM)	FPR1	-0.201618	1.37526e-08	0.000453449	0.629	0.632
Homeostatic (HM)	SOCS6	-0.201819	4.65231e-169	1.53396e-164	0.465	0.538
Homeostatic (HM)	CCL4L1	-0.202621	0	0	0.031	0.11
Homeostatic (HM)	MT-RNR2	-0.202714	1.96951e-19	6.49387e-15	0.101	0.116
Homeostatic (HM)	TNFAIP2	-0.205743	0	0	0.061	0.131
Homeostatic (HM)	SLC25A5	-0.205896	0	0	0.469	0.582
Homeostatic (HM)	EIF4A1	-0.206572	4.82996e-204	1.59253e-199	0.765	0.804
Homeostatic (HM)	PDPN	-0.207356	0	0	0.201	0.295
Homeostatic (HM)	EDN1	-0.208028	0	0	0.008	0.067
Homeostatic (HM)	COX7C	-0.208445	0	0	0.755	0.83
Homeostatic (HM)	HLA-DQB1	-0.208467	0	0	0.021	0.099
Homeostatic (HM)	YBX1	-0.209999	0	0	0.803	0.861
Homeostatic (HM)	EPSTI1	-0.210243	1.44455e-172	4.76297e-168	0.234	0.301
Homeostatic (HM)	HLA-DQA1	-0.210487	0	0	0.004	0.069
Homeostatic (HM)	PLAUR	-0.212375	1.08233e-245	3.56865e-241	0.238	0.324
Homeostatic (HM)	PPA1	-0.212553	0	0	0.041	0.115
Homeostatic (HM)	GPX1	-0.212805	0	0	0.987	0.976
Homeostatic (HM)	TSC22D3	-0.213267	0	0	0.072	0.155
Homeostatic (HM)	TOMM7	-0.213827	0	0	0.675	0.763
Homeostatic (HM)	ATP5E	-0.214274	2.38513e-232	7.86424e-228	0.823	0.838
Homeostatic (HM)	PFDN5	-0.215046	8.05066e-294	2.65446e-289	0.774	0.837
Homeostatic (HM)	RSAD2	-0.215282	2.18052e-259	7.18962e-255	0.03	0.075
Homeostatic (HM)	CTSD	-0.215854	1.12819e-50	3.71986e-46	0.706	0.722
Homeostatic (HM)	YBX3	-0.216229	0	0	0.176	0.277
Homeostatic (HM)	LGMN	-0.216801	2.27418e-17	7.49842e-13	0.727	0.728
Homeostatic (HM)	SLC11A1	-0.216977	0	0	0.113	0.207
Homeostatic (HM)	LITAF	-0.218264	0	0	0.141	0.253
Homeostatic (HM)	ALAS1	-0.218403	0	0	0.114	0.205
Homeostatic (HM)	LGALS9	-0.218637	0	0	0.233	0.35
Homeostatic (HM)	NAMPT	-0.219289	0	0	0.078	0.147
Homeostatic (HM)	S100A13	-0.220064	0	0	0.082	0.173
Homeostatic (HM)	LINC00936	-0.222044	1.44187e-182	4.75415e-178	0.285	0.358
Homeostatic (HM)	CHI3L2	-0.222582	1.91502e-289	6.3142e-285	0.014	0.053
Homeostatic (HM)	RPL22L1	-0.224117	0	0	0.299	0.415
Homeostatic (HM)	RPL4	-0.226957	0	0	0.653	0.748
Homeostatic (HM)	RPL27A	-0.227244	1.8093e-225	5.96562e-221	0.862	0.893
Homeostatic (HM)	IL1A	-0.227635	0	0	0.058	0.121
Homeostatic (HM)	C3AR1	-0.227984	8.16671e-301	2.69273e-296	0.503	0.605
Homeostatic (HM)	RPL13A	-0.228339	3.47652e-269	1.14628e-264	0.965	0.975
Homeostatic (HM)	HSPB1	-0.228394	0	0	0.283	0.389
Homeostatic (HM)	COMMD6	-0.229184	0	0	0.545	0.648
Homeostatic (HM)	POU2F2	-0.229686	8.92544e-146	2.94289e-141	0.366	0.431
Homeostatic (HM)	BTF3	-0.229964	0	0	0.758	0.836
Homeostatic (HM)	SH3BGRL3	-0.230166	0	0	0.714	0.791
Homeostatic (HM)	UQCRB	-0.230222	0	0	0.682	0.765
Homeostatic (HM)	EEF1D	-0.232031	0	0	0.629	0.732
Homeostatic (HM)	RPL27	-0.232929	0	0	0.882	0.92
Homeostatic (HM)	CD14	-0.234833	3.67498e-85	1.21172e-80	0.641	0.67
Homeostatic (HM)	TMSB4X	-0.235018	0	0	1	1
Homeostatic (HM)	LIPA	-0.235389	1.28537e-58	4.23813e-54	0.574	0.601
Homeostatic (HM)	SDCBP	-0.23736	0	0	0.422	0.547
Homeostatic (HM)	FAM129A	-0.238474	0	0	0.044	0.138
Homeostatic (HM)	UBA52	-0.240261	0	0	0.952	0.971
Homeostatic (HM)	HLA-C	-0.241333	0	0	0.82	0.873
Homeostatic (HM)	RND3	-0.241918	2.42908e-179	8.00915e-175	0.041	0.081
Homeostatic (HM)	MS4A6A	-0.242891	0	0	0.168	0.259
Homeostatic (HM)	SQSTM1	-0.243108	0	0	0.351	0.472
Homeostatic (HM)	LY6E	-0.244725	0	0	0.037	0.108
Homeostatic (HM)	RPL36A	-0.24647	0	0	0.471	0.591
Homeostatic (HM)	RPS20	-0.246831	0	0	0.879	0.916
Homeostatic (HM)	KCNJ2	-0.249539	0	0	0.057	0.128
Homeostatic (HM)	TNFAIP3	-0.249889	1.15703e-279	3.81496e-275	0.07	0.131
Homeostatic (HM)	CHCHD10	-0.250539	0	0	0.473	0.582
Homeostatic (HM)	OTUD1	-0.251264	3.30276e-292	1.08899e-287	0.247	0.339
Homeostatic (HM)	GAPDH	-0.252041	0	0	0.895	0.935
Homeostatic (HM)	RPL6	-0.25879	9.53232e-300	3.143e-295	0.864	0.863
Homeostatic (HM)	NPM1	-0.259275	0	0	0.715	0.797
Homeostatic (HM)	RPS26	-0.263675	0	0	0.902	0.928
Homeostatic (HM)	ATP6V1F	-0.26517	0	0	0.606	0.707
Homeostatic (HM)	CXCR4	-0.268192	0	0	0.016	0.098
Homeostatic (HM)	SLC25A6	-0.268468	0	0	0.527	0.651
Homeostatic (HM)	ZFAS1	-0.269354	0	0	0.31	0.452
Homeostatic (HM)	RPL31	-0.271229	0	0	0.793	0.86
Homeostatic (HM)	RPS10	-0.272024	0	0	0.742	0.82
Homeostatic (HM)	DNAJB1	-0.273374	0	0	0.251	0.348
Homeostatic (HM)	NACA	-0.274349	0	0	0.942	0.962
Homeostatic (HM)	IL1RN	-0.275153	0	0	0.007	0.048
Homeostatic (HM)	RPL23	-0.275399	0	0	0.865	0.914
Homeostatic (HM)	FAU	-0.276178	0	0	0.977	0.987
Homeostatic (HM)	RPL18	-0.276267	0	0	0.947	0.969
Homeostatic (HM)	RPL21	-0.278507	0	0	0.986	0.992
Homeostatic (HM)	RPL10A	-0.278826	0	0	0.906	0.938
Homeostatic (HM)	RPL35	-0.279044	0	0	0.922	0.951
Homeostatic (HM)	NFKBID	-0.280224	0	0	0.128	0.252
Homeostatic (HM)	TPT1	-0.281786	0	0	0.995	0.998
Homeostatic (HM)	TLR2	-0.286049	0	0	0.072	0.159
Homeostatic (HM)	RPL22	-0.287121	0	0	0.857	0.901
Homeostatic (HM)	IFIT2	-0.287696	1.44938e-110	4.77889e-106	0.132	0.177
Homeostatic (HM)	RPS29	-0.287923	0	0	0.943	0.968
Homeostatic (HM)	RPL15	-0.288206	0	0	0.967	0.979
Homeostatic (HM)	RPL3	-0.289631	0	0	0.951	0.968
Homeostatic (HM)	RPL23A	-0.289716	0	0	0.936	0.959
Homeostatic (HM)	RPLP2	-0.290249	0	0	0.957	0.975
Homeostatic (HM)	SLC1A3	-0.290755	7.44231e-242	2.45388e-237	0.559	0.629
Homeostatic (HM)	CAPG	-0.290768	0	0	0.343	0.451
Homeostatic (HM)	RPL5	-0.291647	0	0	0.942	0.965
Homeostatic (HM)	RPL13	-0.292482	0	0	0.995	0.998
Homeostatic (HM)	PSME2	-0.292724	0	0	0.28	0.38
Homeostatic (HM)	RPL24	-0.294028	0	0	0.913	0.947
Homeostatic (HM)	CD37	-0.295705	0	0	0.241	0.346
Homeostatic (HM)	ACSL1	-0.296127	2.48952e-289	8.20844e-285	0.047	0.102
Homeostatic (HM)	RPS24	-0.29662	0	0	0.986	0.994
Homeostatic (HM)	RPL37A	-0.297743	0	0	0.95	0.972
Homeostatic (HM)	RPS15	-0.298135	0	0	0.98	0.989
Homeostatic (HM)	RPSA	-0.299366	0	0	0.807	0.881
Homeostatic (HM)	PRELID1	-0.299494	0	0	0.289	0.402
Homeostatic (HM)	FABP5	-0.302248	0	0	0.045	0.141
Homeostatic (HM)	RPS25	-0.30282	0	0	0.959	0.976
Homeostatic (HM)	RPS9	-0.303765	0	0	0.929	0.956
Homeostatic (HM)	RPL38	-0.306298	0	0	0.857	0.913
Homeostatic (HM)	EEF1B2	-0.30645	0	0	0.879	0.927
Homeostatic (HM)	TMSB10	-0.306457	0	0	0.965	0.976
Homeostatic (HM)	MIR142	-0.306616	0	0	0.209	0.319
Homeostatic (HM)	GNB2L1	-0.308593	0	0	0.818	0.837
Homeostatic (HM)	RPL9	-0.309186	0	0	0.94	0.964
Homeostatic (HM)	RPS21	-0.309341	0	0	0.838	0.892
Homeostatic (HM)	ACTG1	-0.310071	0	0	0.862	0.909
Homeostatic (HM)	RPS7	-0.310155	0	0	0.958	0.976
Homeostatic (HM)	CSTB	-0.313192	0	0	0.479	0.604
Homeostatic (HM)	RPL18A	-0.316221	0	0	0.955	0.973
Homeostatic (HM)	SCIN	-0.317098	0	0	0.063	0.179
Homeostatic (HM)	NR4A2	-0.318039	0	0	0.052	0.172
Homeostatic (HM)	RPL29	-0.322112	0	0	0.966	0.979
Homeostatic (HM)	HSPA1B	-0.323859	4.42768e-186	1.4599e-181	0.392	0.464
Homeostatic (HM)	RPL8	-0.324155	0	0	0.948	0.971
Homeostatic (HM)	RPLP0	-0.324367	0	0	0.853	0.912
Homeostatic (HM)	RPLP1	-0.325141	0	0	0.996	0.998
Homeostatic (HM)	RPL7	-0.325887	0	0	0.792	0.865
Homeostatic (HM)	GPNMB	-0.328829	0	0	0.008	0.048
Homeostatic (HM)	RPS14	-0.329054	0	0	0.983	0.99
Homeostatic (HM)	CD69	-0.329282	0	0	0.049	0.145
Homeostatic (HM)	RPS16	-0.329383	0	0	0.935	0.961
Homeostatic (HM)	RPS15A	-0.329899	0	0	0.971	0.983
Homeostatic (HM)	S100A8	-0.329932	0	0	0.028	0.081
Homeostatic (HM)	RPS6	-0.331208	0	0	0.971	0.982
Homeostatic (HM)	RPS27A	-0.333523	0	0	0.988	0.995
Homeostatic (HM)	RPS3	-0.333835	0	0	0.971	0.985
Homeostatic (HM)	RPS27	-0.33529	0	0	0.98	0.99
Homeostatic (HM)	RPS3A	-0.335498	0	0	0.979	0.989
Homeostatic (HM)	ASAH1	-0.336023	1.23906e-186	4.08544e-182	0.743	0.763
Homeostatic (HM)	RPL37	-0.336579	0	0	0.968	0.983
Homeostatic (HM)	RPL30	-0.337005	0	0	0.982	0.991
Homeostatic (HM)	RPL35A	-0.338488	0	0	0.951	0.973
Homeostatic (HM)	RPL19	-0.338566	0	0	0.987	0.994
Homeostatic (HM)	RPS18	-0.341419	0	0	0.981	0.989
Homeostatic (HM)	PPP1R15A	-0.342526	0	0	0.13	0.278
Homeostatic (HM)	RNASE1	-0.343455	3.33382e-62	1.09923e-57	0.138	0.17
Homeostatic (HM)	S100A11	-0.343537	0	0	0.913	0.949
Homeostatic (HM)	RPS4X	-0.34601	0	0	0.957	0.973
Homeostatic (HM)	NEAT1	-0.347762	0	0	0.861	0.894
Homeostatic (HM)	RPL36	-0.349731	0	0	0.912	0.948
Homeostatic (HM)	RHOB	-0.350398	2.01799e-120	6.65371e-116	0.521	0.554
Homeostatic (HM)	PLEK	-0.352113	9.13692e-134	3.01263e-129	0.545	0.603
Homeostatic (HM)	RPS13	-0.352622	0	0	0.968	0.983
Homeostatic (HM)	RPS5	-0.352877	0	0	0.859	0.918
Homeostatic (HM)	RPS23	-0.353317	0	0	0.989	0.995
Homeostatic (HM)	LAP3	-0.35705	5.12289e-294	1.68912e-289	0.373	0.463
Homeostatic (HM)	RPL11	-0.357729	0	0	0.987	0.993
Homeostatic (HM)	RPL7A	-0.359141	0	0	0.956	0.975
Homeostatic (HM)	IFI27	-0.360048	4.29415e-231	1.41587e-226	0.014	0.048
Homeostatic (HM)	ID2	-0.362253	0	0	0.334	0.448
Homeostatic (HM)	RPS19	-0.362318	0	0	0.981	0.991
Homeostatic (HM)	RPL26	-0.364573	0	0	0.934	0.95
Homeostatic (HM)	RPL32	-0.366527	0	0	0.982	0.991
Homeostatic (HM)	RPL41	-0.367366	0	0	0.994	0.998
Homeostatic (HM)	RPL10	-0.368143	0	0	0.997	0.999
Homeostatic (HM)	RPL34	-0.370714	0	0	0.979	0.989
Homeostatic (HM)	GYPC	-0.372498	0	0	0.26	0.393
Homeostatic (HM)	EIF1	-0.372525	0	0	0.964	0.985
Homeostatic (HM)	BTG2	-0.372588	2.33702e-259	7.70563e-255	0.661	0.712
Homeostatic (HM)	FTL	-0.373118	0	0	1	1
Homeostatic (HM)	NAP1L1	-0.37499	0	0	0.467	0.588
Homeostatic (HM)	EGR1	-0.375384	0	0	0.041	0.167
Homeostatic (HM)	HLA-B	-0.382459	0	0	0.799	0.87
Homeostatic (HM)	RPS28	-0.387904	0	0	0.958	0.976
Homeostatic (HM)	IL8	-0.390017	5.57744e-289	1.83899e-284	0.013	0.051
Homeostatic (HM)	RPL28	-0.391356	0	0	0.981	0.992
Homeostatic (HM)	RPS8	-0.39467	0	0	0.987	0.995
Homeostatic (HM)	CD48	-0.396312	0	0	0.062	0.15
Homeostatic (HM)	IFIT3	-0.396541	0	0	0.06	0.134
Homeostatic (HM)	LGALS3	-0.396612	0	0	0.012	0.093
Homeostatic (HM)	PLA2G7	-0.399654	0	0	0.066	0.193
Homeostatic (HM)	IFIT1	-0.400226	0	0	0.091	0.163
Homeostatic (HM)	RPL12	-0.400302	0	0	0.942	0.968
Homeostatic (HM)	RPL14	-0.403974	0	0	0.898	0.946
Homeostatic (HM)	KLF6	-0.410308	0	0	0.281	0.436
Homeostatic (HM)	RPL39	-0.415901	0	0	0.944	0.962
Homeostatic (HM)	TNF	-0.41624	0	0	0.101	0.208
Homeostatic (HM)	EEF1A1	-0.41939	0	0	0.997	0.999
Homeostatic (HM)	IFI44L	-0.420533	0	0	0.06	0.156
Homeostatic (HM)	MCL1	-0.421218	0	0	0.358	0.523
Homeostatic (HM)	RPS12	-0.421705	0	0	0.976	0.988
Homeostatic (HM)	MAFB	-0.421955	0	0	0.181	0.326
Homeostatic (HM)	MX1	-0.425251	0	0	0.143	0.222
Homeostatic (HM)	PHACTR1	-0.425554	0	0	0.387	0.497
Homeostatic (HM)	RPS2	-0.427531	0	0	0.982	0.992
Homeostatic (HM)	EBI3	-0.440079	8.97491e-155	2.95921e-150	0.272	0.327
Homeostatic (HM)	GPR84	-0.445869	3.44557e-275	1.13607e-270	0.134	0.205
Homeostatic (HM)	OLR1	-0.448758	0	0	0.644	0.776
Homeostatic (HM)	HLA-DMA	-0.45181	0	0	0.111	0.258
Homeostatic (HM)	IER3	-0.467967	1.14849e-277	3.7868e-273	0.719	0.75
Homeostatic (HM)	CCL3L3	-0.494403	0	0	0.04	0.179
Homeostatic (HM)	DBI	-0.504218	0	0	0.298	0.484
Homeostatic (HM)	HSPA1A	-0.51559	4.11505e-215	1.35682e-210	0.509	0.573
Homeostatic (HM)	HLA-DPB1	-0.524285	0	0	0.056	0.203
Homeostatic (HM)	IL4I1	-0.527451	0	0	0.062	0.171
Homeostatic (HM)	CD83	-0.534413	0	0	0.084	0.261
Homeostatic (HM)	FOSB	-0.536594	0	0	0.147	0.346
Homeostatic (HM)	S100A9	-0.548213	0	0	0.043	0.111
Homeostatic (HM)	RGS1	-0.561363	0	0	0.328	0.465
Homeostatic (HM)	CEBPD	-0.561612	0	0	0.529	0.64
Homeostatic (HM)	RGS16	-0.563494	0	0	0.039	0.16
Homeostatic (HM)	JUND	-0.594689	0	0	0.521	0.686
Homeostatic (HM)	BCL2A1	-0.59792	0	0	0.033	0.157
Homeostatic (HM)	SGK1	-0.61944	0	0	0.217	0.414
Homeostatic (HM)	IFI6	-0.633072	0	0	0.132	0.24
Homeostatic (HM)	TYMP	-0.640357	0	0	0.262	0.424
Homeostatic (HM)	IFITM3	-0.643457	0	0	0.254	0.382
Homeostatic (HM)	NFKBIA	-0.706373	0	0	0.438	0.54
Homeostatic (HM)	ZFP36	-0.708416	0	0	0.4	0.593
Homeostatic (HM)	ISG15	-0.724056	0	0	0.114	0.219
Homeostatic (HM)	CD9	-0.742257	0	0	0.02	0.143
Homeostatic (HM)	CCL3L1	-0.766388	0	0	0.1	0.292
Homeostatic (HM)	CD74	-0.790305	0	0	0.889	0.91
Homeostatic (HM)	CCL4L2	-0.820341	0	0	0.217	0.357
Homeostatic (HM)	LGALS1	-0.829918	0	0	0.056	0.231
Homeostatic (HM)	HLA-DRB5	-0.83268	0	0	0.071	0.257
Homeostatic (HM)	HLA-DRB1	-0.846708	0	0	0.104	0.307
Homeostatic (HM)	JUN	-0.846718	0	0	0.399	0.572
Homeostatic (HM)	CH25H	-0.859154	0	0	0.53	0.66
Homeostatic (HM)	JUNB	-0.920144	0	0	0.536	0.721
Homeostatic (HM)	SOD2	-0.941043	0	0	0.255	0.36
Homeostatic (HM)	KLF2	-0.958571	0	0	0.236	0.459
Homeostatic (HM)	FTH1	-0.96752	0	0	0.999	1
Homeostatic (HM)	GADD45B	-0.990796	0	0	0.222	0.433
Homeostatic (HM)	IER2	-1.01104	0	0	0.47	0.676
Homeostatic (HM)	HLA-DPA1	-1.05886	0	0	0.13	0.334
Homeostatic (HM)	CXCL10	-1.14005	0	0	0.024	0.083
Homeostatic (HM)	APOC1	-1.14515	0	0	0.689	0.788
Homeostatic (HM)	SPP1	-1.18106	0	0	0.984	0.987
Homeostatic (HM)	CCL8	-1.21886	0	0	0.023	0.071
Homeostatic (HM)	CCL2	-1.28352	3.85965e-225	1.2726e-220	0.301	0.363
Homeostatic (HM)	DUSP1	-1.30398	0	0	0.275	0.563
Homeostatic (HM)	IL1B	-1.33354	0	0	0.239	0.342
Homeostatic (HM)	FOS	-1.64871	0	0	0.565	0.785
Homeostatic (HM)	HLA-DRA	-1.66168	0	0	0.16	0.394
Homeostatic (HM)	CCL3	-2.28331	0	0	0.259	0.539
Homeostatic (HM)	CCL4	-2.70508	0	0	0.254	0.459
Transitioning CRM	FOS	1.59036	0	0	0.953	0.658
Transitioning CRM	JUN	1.42213	0	0	0.811	0.456
Transitioning CRM	DUSP1	1.37665	0	0	0.795	0.395
Transitioning CRM	KLF2	1.32052	0	0	0.722	0.316
Transitioning CRM	HSPA1A	1.26587	0	0	0.729	0.52
Transitioning CRM	IER2	1.16556	0	0	0.867	0.552
Transitioning CRM	IER3	1.05893	0	0	0.913	0.711
Transitioning CRM	RHOB	1.03192	0	0	0.784	0.504
Transitioning CRM	GADD45B	0.975863	0	0	0.553	0.317
Transitioning CRM	JUNB	0.970267	0	0	0.846	0.617
Transitioning CRM	CH25H	0.956799	0	0	0.793	0.58
Transitioning CRM	HSPA1B	0.917179	0	0	0.657	0.401
Transitioning CRM	JUND	0.827803	0	0	0.808	0.592
Transitioning CRM	FOSB	0.825009	0	0	0.556	0.223
Transitioning CRM	CEBPD	0.819607	0	0	0.754	0.571
Transitioning CRM	RGS1	0.784951	0	0	0.62	0.378
Transitioning CRM	BTG2	0.768782	0	0	0.838	0.669
Transitioning CRM	PHACTR1	0.638541	0	0	0.6	0.431
Transitioning CRM	LINC00936	0.637686	0	0	0.51	0.301
Transitioning CRM	ZFP36L1	0.610141	0	0	0.958	0.888
Transitioning CRM	DNAJB1	0.60599	0	0	0.489	0.282
Transitioning CRM	PDK4	0.584449	0	0	0.479	0.297
Transitioning CRM	ZFP36	0.558185	0	0	0.685	0.49
Transitioning CRM	PPP1R10	0.551562	0	0	0.779	0.585
Transitioning CRM	MCL1	0.536362	0	0	0.638	0.429
Transitioning CRM	NEAT1	0.514765	0	0	0.942	0.871
Transitioning CRM	H3F3B	0.476811	0	0	0.992	0.982
Transitioning CRM	NR4A2	0.473098	0	0	0.295	0.097
Transitioning CRM	MIR142	0.464325	0	0	0.412	0.254
Transitioning CRM	GLUL	0.430666	0	0	0.784	0.678
Transitioning CRM	UBC	0.422134	0	0	0.963	0.933
Transitioning CRM	HERPUD1	0.420109	0	0	0.86	0.766
Transitioning CRM	SAT1	0.409599	0	0	0.998	0.994
Transitioning CRM	EGR1	0.401309	0	0	0.241	0.097
Transitioning CRM	OTUD1	0.399978	0	0	0.433	0.282
Transitioning CRM	UBAC2	0.398847	0	0	0.573	0.435
Transitioning CRM	CEBPB	0.388098	0	0	0.786	0.675
Transitioning CRM	NFKBID	0.387798	0	0	0.355	0.179
Transitioning CRM	DDX5	0.376461	0	0	0.99	0.975
Transitioning CRM	CTA-29F11.1	0.370046	4.0038e-291	1.32013e-286	0.28	0.17
Transitioning CRM	PPP1R15A	0.36958	0	0	0.354	0.198
Transitioning CRM	CCNL1	0.36156	0	0	0.662	0.519
Transitioning CRM	RGS2	0.357963	0	0	0.246	0.132
Transitioning CRM	TSC22D3	0.357961	0	0	0.244	0.103
Transitioning CRM	CITED2	0.354695	1.10797e-166	3.65319e-162	0.417	0.326
Transitioning CRM	TRA2B	0.350829	0	0	0.679	0.53
Transitioning CRM	CCL4L2	0.343985	4.79816e-159	1.58205e-154	0.38	0.289
Transitioning CRM	GPR183	0.33843	1.74371e-249	5.74937e-245	0.719	0.618
Transitioning CRM	SPRY1	0.332262	0	0	0.291	0.175
Transitioning CRM	ZFP36L2	0.327384	0	0	0.933	0.879
Transitioning CRM	KLF6	0.325208	4.65237e-308	1.53398e-303	0.494	0.356
Transitioning CRM	CCL3L1	0.317535	7.84381e-249	2.58626e-244	0.311	0.2
Transitioning CRM	SNORD3B-2	0.315092	0	0	0.274	0.117
Transitioning CRM	HSP90AA1	0.306976	7.90899e-307	2.60775e-302	0.968	0.944
Transitioning CRM	RP11-386I14.4	0.299767	2.36585e-183	7.80069e-179	0.353	0.258
Transitioning CRM	HIST2H2AA3	0.297155	4.04777e-249	1.33463e-244	0.326	0.213
Transitioning CRM	SNORD3B-1	0.296774	0	0	0.216	0.081
Transitioning CRM	BTG1	0.292023	1.96584e-205	6.48175e-201	0.716	0.622
Transitioning CRM	CIRBP	0.286683	1.6747e-279	5.52181e-275	0.841	0.764
Transitioning CRM	AC006129.2	0.275543	3.97375e-115	1.31023e-110	0.284	0.212
Transitioning CRM	ID2	0.2612	5.73586e-91	1.89123e-86	0.464	0.393
Transitioning CRM	SELPLG	0.260244	2.84283e-226	9.37337e-222	0.768	0.662
Transitioning CRM	ZEB2-AS1	0.259777	4.96494e-195	1.63704e-190	0.334	0.234
Transitioning CRM	CD69	0.249438	6.72962e-103	2.21889e-98	0.152	0.099
Transitioning CRM	TLR4	0.242319	3.37001e-99	1.11116e-94	0.698	0.64
Transitioning CRM	NR4A1	0.241851	0	0	0.152	0.056
Transitioning CRM	TMEM107	0.241711	2.81716e-242	9.28875e-238	0.31	0.202
Transitioning CRM	C10orf54	0.238274	3.78159e-152	1.24686e-147	0.79	0.724
Transitioning CRM	SGK1	0.236006	4.51205e-157	1.48771e-152	0.421	0.322
Transitioning CRM	NMRK1	0.233985	1.12579e-126	3.71196e-122	0.289	0.213
Transitioning CRM	PLD4	0.233874	1.01191e-215	3.33649e-211	0.966	0.932
Transitioning CRM	PNRC1	0.230131	8.82299e-223	2.90912e-218	0.887	0.832
Transitioning CRM	ITM2C	0.229074	4.53627e-175	1.4957e-170	0.834	0.759
Transitioning CRM	RGS19	0.228848	3.20796e-169	1.05773e-164	0.645	0.552
Transitioning CRM	CCND1	0.227398	1.0478e-152	3.45482e-148	0.719	0.636
Transitioning CRM	P2RY13	0.226918	7.3454e-209	2.42193e-204	0.972	0.924
Transitioning CRM	SLC38A2	0.22576	4.49536e-167	1.48221e-162	0.547	0.448
Transitioning CRM	TMEM173	0.225171	7.61817e-164	2.51186e-159	0.627	0.527
Transitioning CRM	GAL3ST4	0.223381	1.42409e-157	4.69552e-153	0.727	0.635
Transitioning CRM	C12orf57	0.223378	3.39328e-158	1.11883e-153	0.321	0.232
Transitioning CRM	CTSB	0.219125	3.96266e-252	1.30657e-247	0.978	0.963
Transitioning CRM	EGR3	0.212611	0	0	0.152	0.059
Transitioning CRM	CREM	0.211652	1.50356e-234	4.95755e-230	0.368	0.251
Transitioning CRM	CLK1	0.209092	8.64099e-183	2.84911e-178	0.413	0.31
Transitioning CRM	LYL1	0.2059	1.67108e-137	5.50988e-133	0.644	0.556
Transitioning CRM	HMOX1	0.204452	1.96263e-158	6.47117e-154	0.558	0.464
Transitioning CRM	GABARAPL1	0.201417	2.7094e-177	8.93342e-173	0.281	0.19
Transitioning CRM	AC006129.4	0.199086	1.44508e-82	4.76472e-78	0.193	0.14
Transitioning CRM	YWHAH	0.19795	1.50147e-157	4.95065e-153	0.908	0.855
Transitioning CRM	HSPB1	0.191912	8.02276e-21	2.64526e-16	0.369	0.343
Transitioning CRM	MALAT1	0.185325	0	0	1	0.997
Transitioning CRM	CSF2RA	0.184155	1.24155e-161	4.09364e-157	0.892	0.835
Transitioning CRM	CNPY3	0.18401	2.59173e-125	8.54546e-121	0.82	0.76
Transitioning CRM	SRSF7	0.183573	5.40852e-102	1.7833e-97	0.789	0.735
Transitioning CRM	TLE4	0.183385	9.52529e-109	3.14068e-104	0.564	0.481
Transitioning CRM	SLC16A3	0.181915	3.80769e-89	1.25547e-84	0.6	0.531
Transitioning CRM	ARHGAP25	0.181048	2.07254e-84	6.83357e-80	0.402	0.334
Transitioning CRM	MIR24-2	0.180929	3.05916e-117	1.00867e-112	0.137	0.084
Transitioning CRM	JOSD1	0.180325	7.83249e-182	2.58253e-177	0.226	0.143
Transitioning CRM	ADAP2	0.179702	7.25119e-108	2.39086e-103	0.754	0.684
Transitioning CRM	CCNH	0.179438	1.4252e-135	4.69918e-131	0.383	0.293
Transitioning CRM	ABI3	0.176865	6.14596e-101	2.02645e-96	0.491	0.415
Transitioning CRM	TAGAP	0.175323	5.71277e-114	1.88361e-109	0.424	0.342
Transitioning CRM	LPAR5	0.174721	4.34901e-120	1.43395e-115	0.658	0.571
Transitioning CRM	TBXAS1	0.174559	2.42472e-114	7.99478e-110	0.79	0.728
Transitioning CRM	ADORA3	0.172032	4.82014e-106	1.5893e-101	0.8	0.731
Transitioning CRM	HHEX	0.171715	5.46856e-106	1.80309e-101	0.496	0.415
Transitioning CRM	ABCG2	0.171403	1.53064e-107	5.04683e-103	0.562	0.472
Transitioning CRM	DAZAP2	0.171169	8.05408e-100	2.65559e-95	0.519	0.445
Transitioning CRM	FAM53C	0.170996	2.84416e-119	9.37777e-115	0.226	0.157
Transitioning CRM	ARID5A	0.170271	2.58257e-115	8.51526e-111	0.319	0.241
Transitioning CRM	CD300A	0.170062	4.81668e-102	1.58816e-97	0.568	0.489
Transitioning CRM	C6orf62	0.169921	3.47538e-92	1.1459e-87	0.665	0.597
Transitioning CRM	XBP1	0.169792	9.4431e-81	3.11358e-76	0.687	0.62
Transitioning CRM	CLEC7A	0.169448	1.02479e-49	3.37895e-45	0.514	0.467
Transitioning CRM	RP1-18D14.7	0.169246	9.39883e-176	3.09898e-171	0.154	0.086
Transitioning CRM	BIN1	0.168381	1.31649e-96	4.34075e-92	0.875	0.829
Transitioning CRM	IFRD1	0.167981	2.54563e-93	8.39344e-89	0.259	0.194
Transitioning CRM	HTRA1	0.167793	3.26526e-123	1.07662e-118	0.964	0.918
Transitioning CRM	PRPF38B	0.166366	2.33972e-119	7.71453e-115	0.825	0.765
Transitioning CRM	FAM133B	0.164932	1.50019e-84	4.94643e-80	0.703	0.642
Transitioning CRM	TUBA1A	0.16358	2.65766e-34	8.76285e-30	0.537	0.498
Transitioning CRM	TAL1	0.163496	3.33729e-116	1.10037e-111	0.44	0.353
Transitioning CRM	COQ7	0.163168	5.29411e-122	1.74557e-117	0.218	0.15
Transitioning CRM	SCAMP4	0.162674	4.65033e-105	1.53331e-100	0.283	0.212
Transitioning CRM	GSTM3	0.162426	2.18527e-87	7.20526e-83	0.39	0.316
Transitioning CRM	GATM	0.161994	2.13329e-79	7.03388e-75	0.572	0.505
Transitioning CRM	VASH1	0.160123	3.02847e-93	9.98547e-89	0.544	0.468
Transitioning CRM	H1F0	0.159494	1.09292e-48	3.60356e-44	0.409	0.358
Transitioning CRM	RPL22L1	0.158059	4.03012e-90	1.32881e-85	0.434	0.359
Transitioning CRM	CHMP1B	0.155618	3.91859e-74	1.29204e-69	0.276	0.218
Transitioning CRM	OLFML3	0.155525	8.38391e-104	2.76434e-99	0.909	0.854
Transitioning CRM	NINJ1	0.154545	1.77256e-86	5.84448e-82	0.778	0.719
Transitioning CRM	HIST1H4E	0.154211	1.08595e-146	3.58059e-142	0.201	0.129
Transitioning CRM	SUSD3	0.152906	8.64805e-75	2.85144e-70	0.563	0.493
Transitioning CRM	SPIDR	0.151967	3.99188e-124	1.3162e-119	0.262	0.186
Transitioning CRM	C5AR1	0.151868	2.87362e-82	9.47489e-78	0.326	0.259
Transitioning CRM	CORO1A	0.151632	4.5223e-84	1.49109e-79	0.807	0.75
Transitioning CRM	LPAR6	0.15162	2.22689e-115	7.34252e-111	0.889	0.829
Transitioning CRM	PMAIP1	0.151465	1.15506e-146	3.80845e-142	0.122	0.067
Transitioning CRM	IFI30	0.151457	1.41724e-47	4.67291e-43	0.168	0.129
Transitioning CRM	1.00 AMD	0.150209	1.43024e-98	4.71579e-94	0.455	0.376
Transitioning CRM	SPRY2	0.149271	1.76737e-98	5.82739e-94	0.272	0.205
Transitioning CRM	CCL3L3	0.148476	7.43595e-123	2.45178e-118	0.179	0.115
Transitioning CRM	SKIL	0.1481	1.90683e-75	6.28721e-71	0.657	0.594
Transitioning CRM	OSM	0.147489	3.62502e-175	1.19524e-170	0.097	0.046
Transitioning CRM	FAM212A	0.14685	1.15053e-58	3.79354e-54	0.455	0.398
Transitioning CRM	HIST1H4C	0.146494	4.17698e-65	1.37723e-60	0.44	0.379
Transitioning CRM	RPN2	0.146273	6.37274e-72	2.10122e-67	0.846	0.809
Transitioning CRM	HNRNPA2B1	0.145485	3.01002e-119	9.92462e-115	0.966	0.956
Transitioning CRM	AC253572.2	0.144367	3.06911e-179	1.01195e-174	0.069	0.028
Transitioning CRM	GPX1	0.144336	1.40684e-103	4.63863e-99	0.992	0.979
Transitioning CRM	PTP4A1	0.144142	1.2427e-95	4.09742e-91	0.227	0.165
Transitioning CRM	SLC31A2	0.143669	1.06616e-83	3.51534e-79	0.174	0.122
Transitioning CRM	CTD-2562J15.6	0.1431	0	0	0.135	0.056
Transitioning CRM	AFF4	0.142648	2.53589e-102	8.36134e-98	0.383	0.303
Transitioning CRM	BLNK	0.142632	1.04129e-85	3.43335e-81	0.544	0.466
Transitioning CRM	PLEKHO1	0.141984	5.86039e-80	1.93229e-75	0.78	0.725
Transitioning CRM	ARL4A	0.14174	5.31015e-96	1.75086e-91	0.178	0.122
Transitioning CRM	STK4	0.141509	5.27206e-76	1.7383e-71	0.612	0.547
Transitioning CRM	SNORD3A	0.140726	1.05415e-307	3.47576e-303	0.152	0.069
Transitioning CRM	PCBP1	0.140621	5.47155e-68	1.80408e-63	0.644	0.587
Transitioning CRM	PLK3	0.140587	2.65891e-94	8.76697e-90	0.234	0.171
Transitioning CRM	IL16	0.14054	1.17904e-95	3.88753e-91	0.309	0.238
Transitioning CRM	RP11-480C22.1	0.14028	4.44667e-60	1.46615e-55	0.683	0.629
Transitioning CRM	DDX3X	0.140215	8.16348e-63	2.69166e-58	0.516	0.458
Transitioning CRM	TMEM119	0.139819	1.59172e-75	5.24824e-71	0.561	0.488
Transitioning CRM	SLCO2B1	0.139598	2.80853e-102	9.26029e-98	0.874	0.818
Transitioning CRM	PRDM1	0.139501	4.09855e-94	1.35137e-89	0.216	0.156
Transitioning CRM	OLR1	0.139407	5.65722e-120	1.8653e-115	0.796	0.712
Transitioning CRM	RP11-552D4.1	0.139	5.00977e-49	1.65182e-44	0.399	0.345
Transitioning CRM	DDIT3	0.138033	9.8987e-83	3.2638e-78	0.229	0.17
Transitioning CRM	MIDN	0.137524	8.90537e-86	2.93628e-81	0.272	0.208
Transitioning CRM	SNORD3D	0.137181	6.22727e-255	2.05325e-250	0.132	0.06
Transitioning CRM	FSCN1	0.135508	5.55764e-66	1.83247e-61	0.723	0.663
Transitioning CRM	RAB3IL1	0.135176	3.81558e-84	1.25807e-79	0.315	0.247
Transitioning CRM	CDKN1A	0.134535	2.10406e-73	6.93751e-69	0.135	0.091
Transitioning CRM	IGF1	0.134529	3.13363e-69	1.03322e-64	0.704	0.635
Transitioning CRM	TNFRSF1A	0.134357	1.16196e-66	3.83122e-62	0.658	0.6
Transitioning CRM	CSRNP1	0.13412	1.98544e-145	6.5464e-141	0.152	0.09
Transitioning CRM	TMIGD2	0.133056	1.61484e-67	5.32445e-63	0.337	0.275
Transitioning CRM	SUCNR1	0.132701	1.40186e-57	4.62221e-53	0.504	0.44
Transitioning CRM	OPRM1	0.132591	1.14443e-169	3.77341e-165	0.169	0.099
Transitioning CRM	RGL2	0.132016	5.78723e-99	1.90816e-94	0.263	0.195
Transitioning CRM	EIF4A2	0.131356	1.29117e-56	4.25725e-52	0.663	0.615
Transitioning CRM	AC020916.1	0.129707	5.55468e-121	1.83149e-116	0.067	0.031
Transitioning CRM	CKB	0.128794	2.67878e-65	8.83249e-61	0.833	0.779
Transitioning CRM	SRSF3	0.128496	1.62118e-54	5.34536e-50	0.639	0.59
Transitioning CRM	B3GNT5	0.12779	9.66008e-55	3.18512e-50	0.488	0.427
Transitioning CRM	MEPCE	0.127725	1.94205e-135	6.40331e-131	0.156	0.095
Transitioning CRM	PLD3	0.127535	1.98878e-52	6.5574e-48	0.891	0.875
Transitioning CRM	FRMD4A	0.127332	1.36065e-97	4.48634e-93	0.746	0.669
Transitioning CRM	NLRP3	0.126937	1.2561e-63	4.1416e-59	0.29	0.234
Transitioning CRM	CSF1R	0.126705	4.83237e-94	1.59333e-89	0.974	0.949
Transitioning CRM	SNX18	0.126481	9.30584e-65	3.06832e-60	0.424	0.361
Transitioning CRM	INTS6	0.126209	2.04832e-73	6.75372e-69	0.226	0.171
Transitioning CRM	CYTH4	0.126189	3.70245e-63	1.22077e-58	0.574	0.51
Transitioning CRM	SLC2A3	0.126178	7.90013e-57	2.60483e-52	0.134	0.096
Transitioning CRM	SLC29A3	0.125913	1.98292e-76	6.53809e-72	0.312	0.248
Transitioning CRM	PPIG	0.125782	2.58576e-55	8.52575e-51	0.611	0.554
Transitioning CRM	YME1L1	0.125653	4.06538e-44	1.34044e-39	0.318	0.273
Transitioning CRM	PTAFR	0.125567	9.09712e-57	2.9995e-52	0.803	0.761
Transitioning CRM	EIF5	0.125458	5.70198e-64	1.88006e-59	0.559	0.493
Transitioning CRM	ATF4	0.125111	7.34453e-53	2.42164e-48	0.384	0.33
Transitioning CRM	NFIC	0.124669	9.42443e-53	3.10742e-48	0.474	0.419
Transitioning CRM	RP11-343N15.5	0.123839	8.15733e-35	2.68963e-30	0.502	0.459
Transitioning CRM	CSF3R	0.123678	2.03653e-75	6.71485e-71	0.832	0.782
Transitioning CRM	IL10RA	0.123586	2.69095e-58	8.87259e-54	0.464	0.402
Transitioning CRM	IDS	0.122634	1.09174e-45	3.59969e-41	0.341	0.292
Transitioning CRM	HSPA6	0.121961	7.66257e-28	2.5265e-23	0.089	0.066
Transitioning CRM	SERTAD3	0.121526	4.76241e-78	1.57026e-73	0.253	0.193
Transitioning CRM	FGF20	0.12145	1.14157e-66	3.764e-62	0.254	0.198
Transitioning CRM	LAPTM5	0.12133	4.81142e-78	1.58642e-73	0.981	0.97
Transitioning CRM	HSPE1	0.121079	3.68074e-40	1.21361e-35	0.541	0.494
Transitioning CRM	SSBP2	0.120861	1.29537e-66	4.27108e-62	0.546	0.475
Transitioning CRM	ACY3	0.1202	1.06462e-58	3.51028e-54	0.673	0.606
Transitioning CRM	CCL4L1	0.119646	1.14729e-80	3.78284e-76	0.114	0.073
Transitioning CRM	FAM105A	0.119555	3.50912e-60	1.15703e-55	0.781	0.74
Transitioning CRM	ZNF503	0.119548	6.31023e-59	2.08061e-54	0.185	0.14
Transitioning CRM	HES1	0.119537	3.26289e-37	1.07584e-32	0.094	0.067
Transitioning CRM	IL3RA	0.119228	1.27105e-46	4.1909e-42	0.545	0.489
Transitioning CRM	VSIR	0.118582	1.81712e-20	5.99142e-16	0.117	0.095
Transitioning CRM	VAMP2	0.118151	2.27114e-56	7.48841e-52	0.368	0.311
Transitioning CRM	LMO4	0.118052	1.16146e-49	3.82956e-45	0.412	0.357
Transitioning CRM	ILF3-AS1	0.117863	1.42605e-63	4.70196e-59	0.175	0.129
Transitioning CRM	TSC22D2	0.117855	2.12414e-75	7.00372e-71	0.246	0.188
Transitioning CRM	RSRC2	0.117725	1.84921e-54	6.09722e-50	0.599	0.541
Transitioning CRM	SF1	0.117047	3.38057e-57	1.11464e-52	0.706	0.654
Transitioning CRM	TRA2A	0.116645	1.77269e-64	5.8449e-60	0.446	0.381
Transitioning CRM	STAT3	0.116636	1.63876e-44	5.40332e-40	0.479	0.428
Transitioning CRM	DNAJB6	0.115841	9.00208e-51	2.96817e-46	0.534	0.481
Transitioning CRM	JDP2	0.11543	6.10356e-77	2.01247e-72	0.232	0.174
Transitioning CRM	EGR2	0.115156	1.3216e-171	4.35758e-167	0.1	0.048
Transitioning CRM	HIST2H2BE	0.115122	1.81421e-97	5.98183e-93	0.132	0.083
Transitioning CRM	BIN2	0.114962	5.06423e-60	1.66978e-55	0.651	0.589
Transitioning CRM	BRD2	0.114757	1.67313e-53	5.51665e-49	0.334	0.281
Transitioning CRM	NDE1	0.114633	2.45736e-94	8.10241e-90	0.168	0.114
Transitioning CRM	HSPH1	0.114531	3.26793e-41	1.0775e-36	0.325	0.278
Transitioning CRM	IPCEF1	0.114089	4.96216e-52	1.63612e-47	0.548	0.486
Transitioning CRM	RASAL3	0.114072	3.21477e-67	1.05998e-62	0.369	0.304
Transitioning CRM	HAVCR2	0.114008	1.33599e-32	4.40503e-28	0.65	0.611
Transitioning CRM	HNRNPA0	0.113831	2.86288e-46	9.4395e-42	0.441	0.391
Transitioning CRM	MORF4L2	0.113375	3.55793e-47	1.17312e-42	0.391	0.34
Transitioning CRM	SRGAP2	0.1133	7.72705e-61	2.54776e-56	0.765	0.72
Transitioning CRM	LINC00996	0.112738	5.3417e-67	1.76127e-62	0.404	0.334
Transitioning CRM	ATP2B1-AS1	0.112569	7.86303e-128	2.5926e-123	0.071	0.034
Transitioning CRM	IDS.1	0.112005	1.56609e-32	5.16371e-28	0.31	0.271
Transitioning CRM	ARHGAP22	0.111987	8.46675e-60	2.79166e-55	0.264	0.211
Transitioning CRM	AOAH	0.111774	1.28668e-56	4.24246e-52	0.73	0.677
Transitioning CRM	PMEPA1	0.111232	1.36638e-53	4.50522e-49	0.553	0.49
Transitioning CRM	TM6SF1	0.110856	1.87876e-52	6.19465e-48	0.584	0.523
Transitioning CRM	PTCH2	0.110842	2.24902e-139	7.41548e-135	0.151	0.09
Transitioning CRM	PTGS1	0.11083	9.75615e-55	3.2168e-50	0.372	0.314
Transitioning CRM	HSPA8	0.110729	8.61536e-47	2.84066e-42	0.801	0.769
Transitioning CRM	RAC1	0.110692	7.80468e-73	2.57336e-68	0.974	0.961
Transitioning CRM	SAT2	0.110082	1.47975e-49	4.87903e-45	0.553	0.499
Transitioning CRM	GATAD1	0.109991	5.55527e-41	1.83169e-36	0.471	0.422
Transitioning CRM	ZFAND5	0.109586	3.15596e-44	1.04058e-39	0.319	0.271
Transitioning CRM	ARRDC3	0.109495	1.82681e-92	6.02334e-88	0.199	0.14
Transitioning CRM	TMEM55B	0.108981	2.93183e-56	9.66684e-52	0.224	0.177
Transitioning CRM	EPC1	0.10883	2.83114e-45	9.33484e-41	0.443	0.391
Transitioning CRM	TSPAN14	0.108616	2.23241e-42	7.36072e-38	0.325	0.279
Transitioning CRM	GLIPR1	0.108604	1.55643e-62	5.13188e-58	0.862	0.812
Transitioning CRM	SIPA1	0.108187	5.94896e-46	1.96149e-41	0.364	0.313
Transitioning CRM	PPP1R18	0.108095	1.34844e-43	4.44606e-39	0.471	0.419
Transitioning CRM	RASGEF1C	0.108072	5.75792e-68	1.8985e-63	0.228	0.173
Transitioning CRM	AC103591.3	0.107689	8.76993e-49	2.89162e-44	0.065	0.041
Transitioning CRM	ARF4	0.106664	5.68932e-49	1.87588e-44	0.425	0.37
Transitioning CRM	ATF7IP2	0.106624	1.68041e-36	5.54064e-32	0.276	0.235
Transitioning CRM	LAT2	0.106191	5.15333e-40	1.69916e-35	0.669	0.628
Transitioning CRM	REEP4	0.105858	6.52689e-58	2.15205e-53	0.33	0.273
Transitioning CRM	MKNK1	0.105822	1.49715e-51	4.93639e-47	0.727	0.674
Transitioning CRM	LINC-PINT	0.105092	3.91632e-43	1.29129e-38	0.236	0.193
Transitioning CRM	CTD-2035E11.3	0.10502	5.45106e-177	1.79732e-172	0.095	0.044
Transitioning CRM	SERPINB9	0.104961	5.02171e-40	1.65576e-35	0.477	0.426
Transitioning CRM	OTULINL	0.103847	5.47685e-19	1.80583e-14	0.117	0.096
Transitioning CRM	RIN2	0.103711	1.82578e-39	6.01996e-35	0.596	0.548
Transitioning CRM	MXD4	0.103576	2.79568e-45	9.21791e-41	0.451	0.396
Transitioning CRM	YPEL2	0.103567	9.75605e-46	3.21677e-41	0.291	0.243
Transitioning CRM	RNF166	0.103534	1.13991e-47	3.7585e-43	0.324	0.273
Transitioning CRM	RNASE6	0.103516	5.94286e-51	1.95948e-46	0.656	0.595
Transitioning CRM	H1FX	0.103119	1.04731e-28	3.45318e-24	0.364	0.323
Transitioning CRM	TXNIP	0.103081	6.32103e-34	2.08417e-29	0.638	0.591
Transitioning CRM	RNU12	0.102882	2.14176e-77	7.06183e-73	0.154	0.107
Transitioning CRM	CXorf21	0.102823	2.10821e-47	6.95119e-43	0.364	0.311
Transitioning CRM	GNA15	0.102627	2.2801e-60	7.51795e-56	0.252	0.199
Transitioning CRM	ARRB2	0.102211	8.72173e-44	2.87573e-39	0.628	0.577
Transitioning CRM	GIMAP1	0.101762	4.092e-46	1.34921e-41	0.445	0.389
Transitioning CRM	DNAJB4	0.101441	8.87071e-90	2.92485e-85	0.173	0.119
Transitioning CRM	GTF2B	0.101211	1.861e-43	6.1361e-39	0.376	0.327
Transitioning CRM	SPNS2	0.10086	2.38881e-51	7.87638e-47	0.254	0.205
Transitioning CRM	STK17A	0.100765	8.80937e-38	2.90463e-33	0.291	0.247
Transitioning CRM	KMT2E-AS1	0.100608	3.57051e-96	1.17727e-91	0.17	0.114
Transitioning CRM	NABP1	0.10013	3.74931e-47	1.23622e-42	0.366	0.312
Transitioning CRM	CYBB	-0.100119	8.02969e-09	0.000264755	0.916	0.899
Transitioning CRM	CD163	-0.100503	3.59647e-35	1.18583e-30	0.017	0.035
Transitioning CRM	PLSCR1	-0.100546	2.01701e-22	6.65049e-18	0.35	0.383
Transitioning CRM	TCEB2	-0.101194	3.24215e-31	1.069e-26	0.468	0.511
Transitioning CRM	PSME1	-0.101671	9.54794e-30	3.14815e-25	0.448	0.489
Transitioning CRM	DDX21	-0.10192	9.77143e-07	0.0322184	0.37	0.383
Transitioning CRM	MT-CO3	-0.102495	1.55576e-13	5.12964e-09	0.998	0.996
Transitioning CRM	SCIN	-0.103137	1.19937e-30	3.95456e-26	0.105	0.137
Transitioning CRM	SRP14	-0.103439	1.63223e-37	5.38178e-33	0.809	0.836
Transitioning CRM	CTSS	-0.103663	2.87563e-38	9.48152e-34	0.884	0.902
Transitioning CRM	MS4A7	-0.103718	4.69257e-13	1.54723e-08	0.537	0.557
Transitioning CRM	GCH1	-0.104068	1.66255e-59	5.48177e-55	0.042	0.077
Transitioning CRM	RGCC	-0.104909	7.40573e-41	2.44182e-36	0.002	0.015
Transitioning CRM	IL1B	-0.105251	1.36862e-10	4.51262e-06	0.324	0.297
Transitioning CRM	ANXA5	-0.10526	2.19962e-28	7.2526e-24	0.619	0.65
Transitioning CRM	CD44	-0.105446	4.57781e-47	1.5094e-42	0.007	0.024
Transitioning CRM	COX6C	-0.105968	6.24697e-30	2.05975e-25	0.523	0.56
Transitioning CRM	OST4	-0.106309	3.56513e-35	1.17549e-30	0.655	0.688
Transitioning CRM	PEBP1	-0.106309	1.71485e-32	5.65421e-28	0.474	0.518
Transitioning CRM	POU2F2	-0.106772	1.02097e-08	0.000336633	0.391	0.407
Transitioning CRM	UBL5	-0.107207	6.12517e-38	2.01959e-33	0.556	0.6
Transitioning CRM	PPM1G	-0.107742	1.0991e-07	0.00362396	0.346	0.366
Transitioning CRM	SDCBP	-0.107883	3.44882e-25	1.13715e-20	0.471	0.501
Transitioning CRM	NDUFA4	-0.108089	5.03553e-34	1.66031e-29	0.638	0.674
Transitioning CRM	S100A13	-0.108925	6.69493e-50	2.20745e-45	0.101	0.142
Transitioning CRM	HSP90B1	-0.109291	5.22448e-15	1.72262e-10	0.898	0.903
Transitioning CRM	TFRC	-0.109581	6.19386e-30	2.04224e-25	0.072	0.099
Transitioning CRM	CANX	-0.109868	6.339e-30	2.09009e-25	0.718	0.745
Transitioning CRM	CD58	-0.110329	1.15904e-26	3.82159e-22	0.196	0.231
Transitioning CRM	CYFIP1	-0.110388	1.65341e-26	5.45161e-22	0.709	0.73
Transitioning CRM	EEF1D	-0.110597	1.02292e-30	3.37278e-26	0.665	0.695
Transitioning CRM	FCER1G	-0.111193	2.58127e-34	8.51097e-30	0.939	0.945
Transitioning CRM	ALAS1	-0.111593	1.04033e-39	3.43018e-35	0.134	0.174
Transitioning CRM	PPA1	-0.112203	1.86644e-62	6.15402e-58	0.052	0.091
Transitioning CRM	KTN1	-0.112285	4.35985e-33	1.43753e-28	0.67	0.705
Transitioning CRM	SH3BGRL	-0.112331	1.70294e-31	5.61494e-27	0.651	0.677
Transitioning CRM	COX4I1	-0.113128	9.73582e-41	3.21009e-36	0.797	0.819
Transitioning CRM	XAF1	-0.113259	2.13653e-13	7.04456e-09	0.248	0.271
Transitioning CRM	LY6E	-0.115375	1.00871e-29	3.32592e-25	0.058	0.083
Transitioning CRM	GNG5	-0.116041	8.74297e-39	2.88273e-34	0.648	0.687
Transitioning CRM	NDUFB2	-0.116054	2.25496e-36	7.43505e-32	0.503	0.546
Transitioning CRM	TOMM7	-0.1164	1.2582e-38	4.14854e-34	0.701	0.732
Transitioning CRM	GPX4	-0.116829	1.05576e-39	3.48105e-35	0.813	0.83
Transitioning CRM	EEF1A1	-0.117153	3.83743e-34	1.26528e-29	0.999	0.998
Transitioning CRM	IFITM2	-0.117952	6.01614e-33	1.98364e-28	0.412	0.456
Transitioning CRM	UQCRB	-0.118574	2.74167e-30	9.03984e-26	0.716	0.734
Transitioning CRM	C1QB	-0.119331	4.63909e-43	1.5296e-38	0.997	0.997
Transitioning CRM	NCL	-0.119342	9.46181e-26	3.11975e-21	0.645	0.671
Transitioning CRM	PTPRC	-0.119827	5.86127e-28	1.93258e-23	0.924	0.928
Transitioning CRM	MT-ND3	-0.119985	3.46481e-18	1.14242e-13	0.992	0.984
Transitioning CRM	PRDX1	-0.121942	1.16439e-42	3.83924e-38	0.749	0.78
Transitioning CRM	RPS4Y1	-0.122733	7.05023e-34	2.3246e-29	0.458	0.5
Transitioning CRM	FCGR1A	-0.123081	2.53947e-32	8.37313e-28	0.864	0.874
Transitioning CRM	HINT1	-0.125067	5.24288e-44	1.72868e-39	0.478	0.529
Transitioning CRM	COX7C	-0.125302	1.59974e-49	5.27468e-45	0.779	0.803
Transitioning CRM	HLA-DQA1	-0.125395	2.00256e-94	6.60284e-90	0.013	0.047
Transitioning CRM	TGFBR1	-0.127609	7.36365e-34	2.42794e-29	0.482	0.524
Transitioning CRM	SRI	-0.128553	1.45661e-41	4.80274e-37	0.265	0.313
Transitioning CRM	PDPN	-0.129201	5.24783e-46	1.73032e-41	0.215	0.264
Transitioning CRM	TIMP1	-0.129967	9.67441e-20	3.18985e-15	0.271	0.303
Transitioning CRM	RAMP1	-0.13095	1.08408e-75	3.57442e-71	0.054	0.098
Transitioning CRM	TLN1	-0.131232	5.44157e-36	1.79419e-31	0.704	0.734
Transitioning CRM	SH3BGRL3	-0.131667	3.60882e-36	1.1899e-31	0.737	0.764
Transitioning CRM	TMSB4X	-0.131843	1.15356e-61	3.80351e-57	1	1
Transitioning CRM	ITGB1	-0.13196	2.21626e-52	7.30745e-48	0.596	0.644
Transitioning CRM	MX2	-0.132836	1.44246e-64	4.75609e-60	0.034	0.068
Transitioning CRM	CD36	-0.133597	1.30918e-37	4.31664e-33	0.089	0.122
Transitioning CRM	LCP1	-0.135696	2.49626e-41	8.23066e-37	0.426	0.472
Transitioning CRM	STAT1	-0.135879	1.8e-57	5.93497e-53	0.139	0.188
Transitioning CRM	GAPDH	-0.136157	3.29328e-45	1.08586e-40	0.912	0.92
Transitioning CRM	EPSTI1	-0.136383	4.76224e-23	1.5702e-18	0.247	0.278
Transitioning CRM	FAM129A	-0.13695	1.0042e-89	3.31105e-85	0.057	0.107
Transitioning CRM	IL8	-0.137014	3.02898e-07	0.00998717	0.029	0.036
Transitioning CRM	CHI3L2	-0.138123	8.56591e-38	2.82435e-33	0.02	0.04
Transitioning CRM	CHCHD10	-0.139986	1.65161e-36	5.44568e-32	0.506	0.543
Transitioning CRM	HLA-C	-0.140907	9.36887e-32	3.0891e-27	0.842	0.853
Transitioning CRM	ATOX1	-0.141107	1.05834e-59	3.48956e-55	0.339	0.399
Transitioning CRM	NACA	-0.141366	8.03398e-61	2.64896e-56	0.949	0.955
Transitioning CRM	MT-ND4L	-0.141598	3.19488e-45	1.05342e-40	0.468	0.513
Transitioning CRM	MIR503HG	-0.14211	2.44362e-25	8.0571e-21	0.4	0.433
Transitioning CRM	TNFAIP3	-0.142226	6.5228e-35	2.1507e-30	0.08	0.11
Transitioning CRM	RPL23	-0.144673	1.13481e-56	3.74169e-52	0.877	0.897
Transitioning CRM	RPS15A	-0.145305	7.3905e-61	2.43679e-56	0.977	0.978
Transitioning CRM	RSAD2	-0.145836	1.01026e-51	3.33103e-47	0.032	0.06
Transitioning CRM	TNFAIP2	-0.147378	3.10543e-76	1.02392e-71	0.063	0.109
Transitioning CRM	MSN	-0.14895	1.4052e-61	4.63321e-57	0.352	0.412
Transitioning CRM	APLP2	-0.14948	6.34755e-43	2.09291e-38	0.739	0.77
Transitioning CRM	SAMD9L	-0.150093	1.68111e-29	5.54296e-25	0.19	0.226
Transitioning CRM	SERF2	-0.150971	5.48147e-84	1.80735e-79	0.949	0.959
Transitioning CRM	RPL24	-0.151035	6.13791e-71	2.02379e-66	0.923	0.935
Transitioning CRM	NPC2	-0.15339	6.49146e-61	2.14036e-56	0.838	0.859
Transitioning CRM	MT-CO2	-0.153598	1.51908e-41	5.00872e-37	0.997	0.993
Transitioning CRM	PFDN5	-0.154125	3.96751e-67	1.30817e-62	0.787	0.815
Transitioning CRM	RPL30	-0.15417	4.41161e-79	1.45459e-74	0.988	0.987
Transitioning CRM	RND3	-0.154532	4.70497e-29	1.55132e-24	0.046	0.068
Transitioning CRM	MT-ATP6	-0.155817	7.52366e-24	2.4807e-19	0.995	0.991
Transitioning CRM	RPSA	-0.155832	1.40965e-70	4.6479e-66	0.832	0.854
Transitioning CRM	RPS21	-0.155964	4.8982e-56	1.61503e-51	0.862	0.872
Transitioning CRM	RPS3	-0.158719	7.72123e-76	2.54584e-71	0.977	0.979
Transitioning CRM	RPLP0	-0.158799	2.07146e-70	6.83001e-66	0.871	0.891
Transitioning CRM	RPS13	-0.158966	8.24904e-75	2.71987e-70	0.977	0.977
Transitioning CRM	MT-ND1	-0.161214	1.68721e-35	5.56308e-31	0.896	0.902
Transitioning CRM	SOCS6	-0.161871	8.77339e-40	2.89276e-35	0.471	0.514
Transitioning CRM	NPM1	-0.162582	7.22705e-63	2.3829e-58	0.732	0.769
Transitioning CRM	PRELID1	-0.162723	1.27786e-42	4.21335e-38	0.316	0.363
Transitioning CRM	RPS27	-0.162803	1.46429e-74	4.82805e-70	0.986	0.986
Transitioning CRM	RPS7	-0.162901	3.55889e-91	1.17344e-86	0.961	0.97
Transitioning CRM	GNB2L1	-0.163357	3.57536e-62	1.17887e-57	0.805	0.833
Transitioning CRM	RPL5	-0.16367	8.70742e-90	2.87101e-85	0.946	0.957
Transitioning CRM	RPL6	-0.164209	3.52697e-58	1.16291e-53	0.847	0.866
Transitioning CRM	YBX1	-0.165407	3.23731e-78	1.06741e-73	0.81	0.842
Transitioning CRM	SLC1A3	-0.166597	3.55347e-29	1.17165e-24	0.578	0.604
Transitioning CRM	RPL3	-0.167433	3.72069e-78	1.22679e-73	0.954	0.962
Transitioning CRM	RPL37	-0.167443	4.84867e-82	1.5987e-77	0.978	0.977
Transitioning CRM	FAU	-0.167462	2.97013e-104	9.79312e-100	0.981	0.983
Transitioning CRM	RPS25	-0.168846	2.7018e-96	8.90836e-92	0.964	0.97
Transitioning CRM	RPS4X	-0.169293	1.07446e-76	3.54272e-72	0.96	0.968
Transitioning CRM	TPT1	-0.169945	2.80246e-82	9.24026e-78	0.997	0.997
Transitioning CRM	RPL26	-0.171631	1.43837e-73	4.7426e-69	0.945	0.943
Transitioning CRM	RPL22	-0.171716	4.15705e-76	1.37066e-71	0.863	0.886
Transitioning CRM	IL1RN	-0.172127	1.36174e-51	4.48994e-47	0.013	0.035
Transitioning CRM	FABP5	-0.172188	9.20567e-88	3.03529e-83	0.06	0.109
Transitioning CRM	RPS11	-0.172839	1.23719e-90	4.07928e-86	0.904	0.927
Transitioning CRM	RPL41	-0.173265	3.58305e-110	1.1814e-105	0.997	0.996
Transitioning CRM	RPL10A	-0.175994	1.76253e-95	5.81142e-91	0.906	0.928
Transitioning CRM	RPL35A	-0.176541	3.2446e-94	1.06981e-89	0.956	0.966
Transitioning CRM	RPL21	-0.176665	2.35887e-100	7.77767e-96	0.989	0.99
Transitioning CRM	RPL9	-0.176917	1.10611e-103	3.64706e-99	0.949	0.955
Transitioning CRM	TLR2	-0.176975	3.68298e-72	1.21435e-67	0.083	0.131
Transitioning CRM	KCNJ2	-0.178553	1.70035e-85	5.6064e-81	0.059	0.106
Transitioning CRM	RPS15	-0.179202	2.31514e-118	7.63348e-114	0.984	0.986
Transitioning CRM	RPS27A	-0.179471	6.39567e-122	2.10878e-117	0.991	0.992
Transitioning CRM	MT-ND2	-0.180463	2.71723e-47	8.95925e-43	0.883	0.889
Transitioning CRM	RPL31	-0.180753	2.49124e-98	8.21411e-94	0.798	0.838
Transitioning CRM	RPS16	-0.181087	6.68189e-93	2.20315e-88	0.937	0.952
Transitioning CRM	RPL29	-0.184936	8.70273e-103	2.86946e-98	0.968	0.975
Transitioning CRM	RPS29	-0.185482	2.56747e-105	8.46547e-101	0.951	0.959
Transitioning CRM	RPL34	-0.18563	5.58111e-93	1.8402e-88	0.984	0.985
Transitioning CRM	CD63	-0.185881	1.97902e-87	6.52522e-83	0.947	0.958
Transitioning CRM	PSME2	-0.186012	5.48218e-51	1.80759e-46	0.296	0.347
Transitioning CRM	RPL38	-0.186196	1.68176e-107	5.5451e-103	0.868	0.894
Transitioning CRM	EEF1B2	-0.186418	9.31048e-99	3.06985e-94	0.892	0.91
Transitioning CRM	RPL11	-0.186903	3.08799e-120	1.01817e-115	0.99	0.991
Transitioning CRM	UBA52	-0.187166	6.57359e-123	2.16744e-118	0.952	0.965
Transitioning CRM	ATP6V1F	-0.187661	5.90325e-75	1.94642e-70	0.622	0.673
Transitioning CRM	RPS24	-0.188795	1.04267e-120	3.43789e-116	0.991	0.99
Transitioning CRM	RPL39	-0.189075	3.65128e-87	1.2039e-82	0.956	0.954
Transitioning CRM	RPL19	-0.189253	1.14721e-120	3.78259e-116	0.99	0.991
Transitioning CRM	RPS23	-0.189267	1.19166e-113	3.92914e-109	0.992	0.992
Transitioning CRM	S100A8	-0.189653	1.0114e-59	3.33479e-55	0.032	0.064
Transitioning CRM	RPL23A	-0.189701	1.22493e-104	4.03885e-100	0.934	0.952
Transitioning CRM	RPL14	-0.190289	1.9295e-99	6.36194e-95	0.913	0.929
Transitioning CRM	RPL27	-0.190323	1.68495e-118	5.55562e-114	0.88	0.908
Transitioning CRM	GYPC	-0.191098	2.11641e-49	6.97824e-45	0.297	0.346
Transitioning CRM	B2M	-0.191189	4.47601e-122	1.47583e-117	1	1
Transitioning CRM	RPL18	-0.192041	1.07329e-105	3.53885e-101	0.956	0.961
Transitioning CRM	RPL10	-0.194366	6.62896e-128	2.1857e-123	0.998	0.998
Transitioning CRM	DBI	-0.195128	2.13893e-40	7.05248e-36	0.372	0.415
Transitioning CRM	RPL32	-0.195814	3.78263e-123	1.24721e-118	0.985	0.988
Transitioning CRM	RPS3A	-0.195956	6.67927e-107	2.20229e-102	0.983	0.985
Transitioning CRM	RPL35	-0.197405	1.40652e-132	4.63758e-128	0.922	0.942
Transitioning CRM	RPS14	-0.197969	5.5432e-120	1.82771e-115	0.985	0.988
Transitioning CRM	RPL37A	-0.199065	7.43708e-131	2.45215e-126	0.957	0.964
Transitioning CRM	RPL15	-0.199793	4.01443e-131	1.32364e-126	0.965	0.976
Transitioning CRM	IFI27	-0.201669	1.95915e-15	6.4597e-11	0.024	0.036
Transitioning CRM	RPL8	-0.202512	2.08107e-132	6.8617e-128	0.952	0.963
Transitioning CRM	RPL18A	-0.202988	9.56817e-126	3.15482e-121	0.958	0.967
Transitioning CRM	RPL12	-0.2039	7.52217e-108	2.48021e-103	0.952	0.958
Transitioning CRM	HLA-DMA	-0.20464	1.50825e-66	4.97299e-62	0.153	0.206
Transitioning CRM	LIPA	-0.205462	6.04848e-25	1.9943e-20	0.578	0.592
Transitioning CRM	RPL7	-0.207158	3.9843e-116	1.3137e-111	0.801	0.841
Transitioning CRM	LAP3	-0.211296	2.53464e-41	8.35721e-37	0.392	0.432
Transitioning CRM	RPS20	-0.212182	7.66463e-134	2.52718e-129	0.872	0.906
Transitioning CRM	RPL7A	-0.212685	1.20723e-138	3.98048e-134	0.96	0.968
Transitioning CRM	RPS28	-0.213699	2.69405e-132	8.88283e-128	0.967	0.97
Transitioning CRM	ACSL1	-0.214775	3.41613e-69	1.12637e-64	0.046	0.085
Transitioning CRM	RPLP2	-0.215622	4.91907e-171	1.62192e-166	0.956	0.97
Transitioning CRM	ATP5E	-0.217029	1.45348e-113	4.79242e-109	0.806	0.836
Transitioning CRM	RPL36	-0.218326	1.10119e-140	3.63084e-136	0.918	0.936
Transitioning CRM	RPL28	-0.219397	8.92156e-165	2.94162e-160	0.986	0.988
Transitioning CRM	RPL13A	-0.220283	1.85795e-136	6.12605e-132	0.961	0.972
Transitioning CRM	PARP14	-0.220432	7.97346e-53	2.62901e-48	0.364	0.416
Transitioning CRM	RPS5	-0.221244	6.48215e-145	2.13729e-140	0.865	0.899
Transitioning CRM	CSTB	-0.221295	7.03336e-90	2.31904e-85	0.5	0.562
Transitioning CRM	RPS8	-0.223373	3.3688e-146	1.11076e-141	0.99	0.992
Transitioning CRM	RPS19	-0.225283	5.63998e-175	1.85962e-170	0.984	0.988
Transitioning CRM	S100A11	-0.225342	4.76607e-120	1.57147e-115	0.922	0.937
Transitioning CRM	RPL13	-0.229407	1.85791e-168	6.12591e-164	0.996	0.997
Transitioning CRM	GPNMB	-0.229871	2.93412e-67	9.67438e-63	0.01	0.035
Transitioning CRM	RPS18	-0.230286	4.23479e-159	1.3963e-154	0.983	0.987
Transitioning CRM	RPLP1	-0.230338	1.08821e-196	3.58804e-192	0.997	0.997
Transitioning CRM	FTL	-0.230597	1.33577e-174	4.4043e-170	1	1
Transitioning CRM	RPS9	-0.230813	1.31342e-151	4.33061e-147	0.927	0.948
Transitioning CRM	RPS6	-0.233892	1.7565e-170	5.79153e-166	0.971	0.979
Transitioning CRM	CD48	-0.235336	8.71643e-72	2.87398e-67	0.075	0.121
Transitioning CRM	IFI44L	-0.236248	1.4505e-65	4.78259e-61	0.08	0.123
Transitioning CRM	RPL27A	-0.239916	1.99427e-134	6.5755e-130	0.851	0.885
Transitioning CRM	MTRNR2L12	-0.240372	3.58831e-61	1.18314e-56	0.602	0.64
Transitioning CRM	RPS12	-0.243341	4.42382e-164	1.45862e-159	0.981	0.983
Transitioning CRM	PLA2G7	-0.253459	6.16209e-146	2.03176e-141	0.08	0.152
Transitioning CRM	GPR84	-0.258405	3.8595e-42	1.27256e-37	0.143	0.182
Transitioning CRM	RPS2	-0.258709	5.93663e-205	1.95743e-200	0.985	0.989
Transitioning CRM	IFIT1	-0.25885	7.25513e-45	2.39216e-40	0.102	0.139
Transitioning CRM	LGALS3	-0.260697	2.24067e-129	7.38794e-125	0.02	0.067
Transitioning CRM	ASAH1	-0.261631	1.38755e-52	4.57502e-48	0.748	0.756
Transitioning CRM	IFIT3	-0.262924	2.26972e-68	7.48373e-64	0.067	0.11
Transitioning CRM	HLA-DPB1	-0.269143	9.49589e-92	3.13098e-87	0.096	0.152
Transitioning CRM	TYMP	-0.275722	2.38124e-39	7.85142e-35	0.324	0.365
Transitioning CRM	EBI3	-0.281077	4.76089e-24	1.56976e-19	0.281	0.309
Transitioning CRM	MX1	-0.286085	9.52431e-59	3.14036e-54	0.149	0.197
Transitioning CRM	NAP1L1	-0.289713	4.15587e-127	1.37027e-122	0.472	0.55
Transitioning CRM	S100A9	-0.327817	1.25489e-84	4.13763e-80	0.045	0.09
Transitioning CRM	IL4I1	-0.335311	4.04026e-125	1.33215e-120	0.072	0.136
Transitioning CRM	BCL2A1	-0.339291	4.31772e-100	1.42364e-95	0.062	0.114
Transitioning CRM	HLA-DRB1	-0.345411	4.9765e-58	1.64085e-53	0.184	0.232
Transitioning CRM	CD74	-0.35226	3.98028e-38	1.31238e-33	0.904	0.901
Transitioning CRM	IFI6	-0.398197	1.99619e-76	6.58184e-72	0.149	0.204
Transitioning CRM	IFITM3	-0.400225	5.67928e-86	1.87257e-81	0.275	0.339
Transitioning CRM	HLA-DRB5	-0.40351	9.46671e-99	3.12137e-94	0.128	0.191
Transitioning CRM	FTH1	-0.414333	8.91507e-98	2.93948e-93	1	1
Transitioning CRM	ISG15	-0.477128	1.8636e-78	6.14467e-74	0.13	0.184
Transitioning CRM	CD9	-0.490287	3.49302e-156	1.15172e-151	0.039	0.102
Transitioning CRM	SOD2	-0.492502	1.34319e-13	4.42876e-09	0.303	0.32
Transitioning CRM	HLA-DPA1	-0.517207	6.247e-91	2.05976e-86	0.199	0.26
Transitioning CRM	LGALS1	-0.53532	2.15223e-232	7.09632e-228	0.078	0.174
Transitioning CRM	CCL2	-0.575931	5.94879e-08	0.00196144	0.366	0.334
Transitioning CRM	APOC1	-0.740054	3.3965e-126	1.11989e-121	0.73	0.751
Transitioning CRM	SPP1	-0.762415	1.7258e-209	5.6903e-205	0.983	0.986
Transitioning CRM	CCL8	-0.804892	1.04694e-41	3.45198e-37	0.031	0.055
Transitioning CRM	HLA-DRA	-0.837315	1.56321e-110	5.15422e-106	0.242	0.309
Transitioning CRM	CXCL10	-0.839315	6.27772e-93	2.06989e-88	0.025	0.065
Transitioning CRM	CCL3	-1.1532	1.42191e-59	4.68833e-55	0.4	0.431
Transitioning CRM	CCL4	-1.86327	4.29178e-139	1.41508e-134	0.318	0.386
Cytokines response 1 (CRM-1)	CCL3	2.26163	0	0	1	0.407
Cytokines response 1 (CRM-1)	FOS	1.49787	0	0	0.97	0.687
Cytokines response 1 (CRM-1)	DUSP1	1.2755	0	0	0.824	0.434
Cytokines response 1 (CRM-1)	IER2	1.13041	0	0	0.879	0.584
Cytokines response 1 (CRM-1)	KLF2	1.06668	0	0	0.713	0.357
Cytokines response 1 (CRM-1)	JUN	1.02641	0	0	0.771	0.493
Cytokines response 1 (CRM-1)	JUNB	0.947696	0	0	0.875	0.639
Cytokines response 1 (CRM-1)	CH25H	0.932811	0	0	0.835	0.6
Cytokines response 1 (CRM-1)	CCL3L1	0.848085	0	0	0.491	0.205
Cytokines response 1 (CRM-1)	GADD45B	0.847916	0	0	0.584	0.34
Cytokines response 1 (CRM-1)	ZFP36	0.819509	0	0	0.753	0.507
Cytokines response 1 (CRM-1)	RGS1	0.758262	1.18346e-303	3.9021e-299	0.642	0.402
Cytokines response 1 (CRM-1)	JUND	0.736711	0	0	0.815	0.613
Cytokines response 1 (CRM-1)	RGS16	0.700931	8.02149e-168	2.64484e-163	0.235	0.107
Cytokines response 1 (CRM-1)	RHOB	0.688425	9.12997e-248	3.01033e-243	0.732	0.534
Cytokines response 1 (CRM-1)	SGK1	0.686043	2.94757e-294	9.71871e-290	0.567	0.327
Cytokines response 1 (CRM-1)	FOSB	0.685791	0	0	0.553	0.256
Cytokines response 1 (CRM-1)	IER3	0.685617	6.26064e-276	2.06426e-271	0.882	0.732
Cytokines response 1 (CRM-1)	PHACTR1	0.671263	1.70666e-220	5.6272e-216	0.644	0.446
Cytokines response 1 (CRM-1)	BTG2	0.668256	9.83916e-273	3.24417e-268	0.836	0.686
Cytokines response 1 (CRM-1)	CEBPD	0.65149	1.43247e-182	4.72315e-178	0.741	0.59
Cytokines response 1 (CRM-1)	EGR1	0.599202	0	0	0.316	0.109
Cytokines response 1 (CRM-1)	HSPA1A	0.575564	1.31379e-84	4.33183e-80	0.65	0.544
Cytokines response 1 (CRM-1)	CCL3L3	0.568834	0	0	0.321	0.117
Cytokines response 1 (CRM-1)	MCL1	0.556984	3.94722e-286	1.30148e-281	0.684	0.449
Cytokines response 1 (CRM-1)	NEAT1	0.555357	3.31872e-261	1.09425e-256	0.952	0.878
Cytokines response 1 (CRM-1)	KLF6	0.520141	1.44774e-218	4.77348e-214	0.577	0.367
Cytokines response 1 (CRM-1)	HSPA1B	0.50667	2.20009e-126	7.25415e-122	0.585	0.43
Cytokines response 1 (CRM-1)	ZFP36L1	0.503728	8.75037e-210	2.88517e-205	0.953	0.896
Cytokines response 1 (CRM-1)	MIR142	0.497975	9.59161e-201	3.16255e-196	0.459	0.268
Cytokines response 1 (CRM-1)	OLR1	0.460846	1.69136e-210	5.57675e-206	0.88	0.717
Cytokines response 1 (CRM-1)	NR4A2	0.458753	0	0	0.309	0.117
Cytokines response 1 (CRM-1)	IL1B	0.439054	2.68019e-40	8.83712e-36	0.385	0.298
Cytokines response 1 (CRM-1)	CD69	0.432971	6.35569e-132	2.0956e-127	0.214	0.103
Cytokines response 1 (CRM-1)	LINC00936	0.425478	6.75636e-143	2.22771e-138	0.494	0.323
Cytokines response 1 (CRM-1)	OTUD1	0.407478	2.95439e-130	9.74123e-126	0.455	0.297
Cytokines response 1 (CRM-1)	HERPUD1	0.399296	5.52531e-137	1.82181e-132	0.874	0.775
Cytokines response 1 (CRM-1)	DNAJB1	0.397908	9.98586e-124	3.29254e-119	0.457	0.304
Cytokines response 1 (CRM-1)	PPP1R15A	0.381477	4.1819e-180	1.37886e-175	0.388	0.213
Cytokines response 1 (CRM-1)	NFKBID	0.373526	1.26519e-183	4.17159e-179	0.367	0.196
Cytokines response 1 (CRM-1)	PPP1R10	0.360114	2.44563e-141	8.06374e-137	0.769	0.605
Cytokines response 1 (CRM-1)	CCNL1	0.358309	3.05092e-128	1.00595e-123	0.691	0.532
Cytokines response 1 (CRM-1)	H3F3B	0.358154	8.14471e-138	2.68547e-133	0.991	0.983
Cytokines response 1 (CRM-1)	ID2	0.32969	1.14713e-44	3.78233e-40	0.493	0.399
Cytokines response 1 (CRM-1)	BTG1	0.327607	1.10876e-86	3.65581e-82	0.742	0.631
Cytokines response 1 (CRM-1)	PDK4	0.323132	9.86979e-97	3.25427e-92	0.458	0.317
Cytokines response 1 (CRM-1)	SAT1	0.318005	2.90423e-91	9.57583e-87	0.998	0.994
Cytokines response 1 (CRM-1)	EGR3	0.312922	4.19514e-270	1.38322e-265	0.204	0.067
Cytokines response 1 (CRM-1)	CITED2	0.31187	2.05639e-38	6.78034e-34	0.416	0.335
Cytokines response 1 (CRM-1)	CLEC7A	0.307004	5.76749e-87	1.90166e-82	0.608	0.468
Cytokines response 1 (CRM-1)	CCL4L2	0.30476	2.55885e-99	8.43704e-95	0.443	0.296
Cytokines response 1 (CRM-1)	TSC22D3	0.301451	3.57974e-135	1.18031e-130	0.238	0.118
Cytokines response 1 (CRM-1)	GLUL	0.301342	1.71364e-55	5.65021e-51	0.77	0.689
Cytokines response 1 (CRM-1)	NFKBIA	0.296762	2.04463e-59	6.74156e-55	0.607	0.496
Cytokines response 1 (CRM-1)	SNORD3B-2	0.29107	2.3806e-205	7.8493e-201	0.292	0.132
Cytokines response 1 (CRM-1)	RGS2	0.286477	9.87161e-70	3.25487e-65	0.236	0.144
Cytokines response 1 (CRM-1)	IFI30	0.285425	6.07455e-67	2.0029e-62	0.218	0.131
Cytokines response 1 (CRM-1)	CD83	0.28507	2.69562e-122	8.888e-118	0.328	0.186
Cytokines response 1 (CRM-1)	CEBPB	0.280121	7.50555e-54	2.47473e-49	0.775	0.687
Cytokines response 1 (CRM-1)	AC006129.4	0.279995	1.75148e-66	5.77498e-62	0.234	0.144
Cytokines response 1 (CRM-1)	SOCS6	0.279054	2.66449e-60	8.78534e-56	0.616	0.505
Cytokines response 1 (CRM-1)	RP11-386I14.4	0.275419	2.17415e-71	7.1686e-67	0.382	0.266
Cytokines response 1 (CRM-1)	UBC	0.273462	1.34978e-63	4.45049e-59	0.957	0.936
Cytokines response 1 (CRM-1)	MIR24-2	0.264256	2.26986e-93	7.48417e-89	0.176	0.088
Cytokines response 1 (CRM-1)	NR4A1	0.257543	7.08849e-170	2.33722e-165	0.172	0.065
Cytokines response 1 (CRM-1)	CTA-29F11.1	0.257485	9.10228e-63	3.0012e-58	0.278	0.181
Cytokines response 1 (CRM-1)	UBAC2	0.252588	4.5519e-52	1.50085e-47	0.558	0.449
Cytokines response 1 (CRM-1)	PMAIP1	0.250278	5.29701e-129	1.74653e-124	0.166	0.071
Cytokines response 1 (CRM-1)	TNF	0.248809	1.06621e-88	3.5155e-84	0.275	0.161
Cytokines response 1 (CRM-1)	DDX5	0.243215	5.3382e-88	1.76011e-83	0.987	0.976
Cytokines response 1 (CRM-1)	SPRY1	0.240832	8.15582e-54	2.68914e-49	0.275	0.188
Cytokines response 1 (CRM-1)	TMEM107	0.237405	1.03913e-75	3.42622e-71	0.325	0.212
Cytokines response 1 (CRM-1)	CDKN1A	0.235704	3.07292e-101	1.0132e-96	0.19	0.094
Cytokines response 1 (CRM-1)	SPP1	0.23427	1.12991e-78	3.72555e-74	0.994	0.986
Cytokines response 1 (CRM-1)	SLC1A3	0.229688	2.18059e-52	7.18983e-48	0.699	0.597
Cytokines response 1 (CRM-1)	EGR2	0.228337	1.53062e-198	5.04676e-194	0.155	0.051
Cytokines response 1 (CRM-1)	OSM	0.228193	4.04546e-118	1.33387e-113	0.128	0.05
Cytokines response 1 (CRM-1)	SNORD3B-1	0.227223	1.08808e-127	3.58761e-123	0.204	0.095
Cytokines response 1 (CRM-1)	TRA2B	0.225613	9.74145e-66	3.21195e-61	0.668	0.545
Cytokines response 1 (CRM-1)	EDN1	0.222914	9.49645e-87	3.13117e-82	0.103	0.041
Cytokines response 1 (CRM-1)	GPX1	0.221545	8.00876e-72	2.64065e-67	0.986	0.98
Cytokines response 1 (CRM-1)	HIST2H2AA3	0.218363	1.3789e-63	4.54652e-59	0.334	0.224
Cytokines response 1 (CRM-1)	HSP90AA1	0.217486	6.62923e-42	2.18579e-37	0.961	0.947
Cytokines response 1 (CRM-1)	GABARAPL1	0.214825	2.31866e-73	7.64507e-69	0.307	0.198
Cytokines response 1 (CRM-1)	C3AR1	0.211524	2.53842e-49	8.36969e-45	0.669	0.56
Cytokines response 1 (CRM-1)	IFRD1	0.210589	2.30755e-45	7.60845e-41	0.283	0.2
Cytokines response 1 (CRM-1)	SLC11A1	0.210372	7.57705e-56	2.49831e-51	0.254	0.166
Cytokines response 1 (CRM-1)	SQSTM1	0.20927	6.56662e-54	2.16514e-49	0.529	0.42
Cytokines response 1 (CRM-1)	CCL4L1	0.208623	5.30281e-89	1.74844e-84	0.156	0.075
Cytokines response 1 (CRM-1)	MAFB	0.207713	3.44821e-36	1.13694e-31	0.351	0.265
Cytokines response 1 (CRM-1)	PDPN	0.206759	4.23417e-54	1.39609e-49	0.354	0.254
Cytokines response 1 (CRM-1)	HAVCR2	0.202261	1.81867e-35	5.99653e-31	0.687	0.614
Cytokines response 1 (CRM-1)	SLC2A3	0.201014	2.8404e-75	9.36537e-71	0.182	0.098
Cytokines response 1 (CRM-1)	AC006129.2	0.197036	2.24642e-25	7.40689e-21	0.281	0.219
Cytokines response 1 (CRM-1)	DHRS7	0.193999	1.02085e-38	3.36594e-34	0.528	0.433
Cytokines response 1 (CRM-1)	CITED4	0.193483	8.67952e-46	2.86181e-41	0.301	0.213
Cytokines response 1 (CRM-1)	CIRBP	0.192997	4.16665e-48	1.37383e-43	0.844	0.772
Cytokines response 1 (CRM-1)	SLC38A2	0.185795	3.21277e-43	1.05931e-38	0.563	0.457
Cytokines response 1 (CRM-1)	PTP4A1	0.185442	1.24936e-69	4.11939e-65	0.271	0.17
Cytokines response 1 (CRM-1)	DDIT3	0.18339	1.06767e-54	3.52033e-50	0.264	0.174
Cytokines response 1 (CRM-1)	HSPA5	0.183301	7.60677e-07	0.025081	0.822	0.807
Cytokines response 1 (CRM-1)	MS4A7	0.182	6.58189e-22	2.17018e-17	0.618	0.552
Cytokines response 1 (CRM-1)	HSPB1	0.177567	3.26207e-16	1.07557e-11	0.4	0.345
Cytokines response 1 (CRM-1)	EIF1	0.177255	5.97962e-58	1.9716e-53	0.988	0.976
Cytokines response 1 (CRM-1)	VMP1	0.176558	8.82165e-28	2.90868e-23	0.434	0.363
Cytokines response 1 (CRM-1)	CD37	0.175338	7.7264e-30	2.54755e-25	0.379	0.301
Cytokines response 1 (CRM-1)	RPL22L1	0.174333	4.97237e-41	1.63949e-36	0.463	0.366
Cytokines response 1 (CRM-1)	ASAH1	0.174131	1.69117e-29	5.57612e-25	0.794	0.754
Cytokines response 1 (CRM-1)	SPRY2	0.173484	3.13477e-46	1.0336e-41	0.296	0.211
Cytokines response 1 (CRM-1)	CLK1	0.169264	3.01916e-44	9.95476e-40	0.418	0.321
Cytokines response 1 (CRM-1)	DHRS9	0.169096	4.73622e-20	1.56163e-15	0.669	0.605
Cytokines response 1 (CRM-1)	ARHGAP25	0.168066	4.33457e-35	1.4292e-30	0.428	0.34
Cytokines response 1 (CRM-1)	IPCEF1	0.167569	3.71308e-37	1.22428e-32	0.589	0.491
Cytokines response 1 (CRM-1)	GLRX	0.166862	1.11768e-21	3.68522e-17	0.683	0.627
Cytokines response 1 (CRM-1)	BIN1	0.166639	2.27817e-27	7.51159e-23	0.875	0.834
Cytokines response 1 (CRM-1)	GPR183	0.165962	6.43539e-13	2.12188e-08	0.667	0.63
Cytokines response 1 (CRM-1)	IL8	0.164707	2.3888e-17	7.87636e-13	0.058	0.035
Cytokines response 1 (CRM-1)	PLK3	0.164485	2.74109e-43	9.03791e-39	0.256	0.177
Cytokines response 1 (CRM-1)	C12orf57	0.16355	1.6533e-42	5.45127e-38	0.331	0.241
Cytokines response 1 (CRM-1)	SLC31A2	0.162733	1.06133e-49	3.49943e-45	0.201	0.126
Cytokines response 1 (CRM-1)	CXCR4	0.160569	1.2444e-44	4.10305e-40	0.116	0.063
Cytokines response 1 (CRM-1)	ARID5A	0.158977	4.80747e-38	1.58512e-33	0.331	0.249
Cytokines response 1 (CRM-1)	FAM53C	0.156908	7.71646e-41	2.54427e-36	0.239	0.164
Cytokines response 1 (CRM-1)	IER5L	0.156602	2.62355e-27	8.65035e-23	0.26	0.196
Cytokines response 1 (CRM-1)	FCGR1A	0.154701	5.91551e-26	1.95046e-21	0.899	0.872
Cytokines response 1 (CRM-1)	LMO2	0.153132	3.51132e-33	1.15775e-28	0.505	0.416
Cytokines response 1 (CRM-1)	HES1	0.151934	1.08593e-15	3.58054e-11	0.1	0.07
Cytokines response 1 (CRM-1)	C5AR1	0.151816	1.28727e-29	4.24437e-25	0.339	0.266
Cytokines response 1 (CRM-1)	SNORD3D	0.151044	6.07246e-82	2.00221e-77	0.141	0.067
Cytokines response 1 (CRM-1)	SLC16A3	0.150184	1.79293e-25	5.91164e-21	0.612	0.538
Cytokines response 1 (CRM-1)	BCL2A1	0.150053	1.64672e-29	5.42956e-25	0.159	0.105
Cytokines response 1 (CRM-1)	PNRC1	0.148869	1.81434e-33	5.98225e-29	0.895	0.838
Cytokines response 1 (CRM-1)	HPSE	0.148403	2.32535e-31	7.66713e-27	0.288	0.216
Cytokines response 1 (CRM-1)	RP11-552D4.1	0.148294	4.00274e-18	1.31979e-13	0.411	0.35
Cytokines response 1 (CRM-1)	JOSD1	0.147924	1.29855e-56	4.28159e-52	0.239	0.151
Cytokines response 1 (CRM-1)	APOE	0.146677	8.77121e-21	2.89204e-16	0.946	0.932
Cytokines response 1 (CRM-1)	ARL4A	0.143471	1.0707e-40	3.53031e-36	0.195	0.127
Cytokines response 1 (CRM-1)	SCIN	0.14334	4.32674e-35	1.42661e-30	0.194	0.13
Cytokines response 1 (CRM-1)	GYPC	0.142746	7.03787e-31	2.32053e-26	0.422	0.337
Cytokines response 1 (CRM-1)	HMOX1	0.14186	5.60147e-26	1.84692e-21	0.549	0.474
Cytokines response 1 (CRM-1)	TAGAP	0.141304	2.04997e-32	6.75916e-28	0.437	0.35
Cytokines response 1 (CRM-1)	HSPE1	0.141201	3.66353e-22	1.20794e-17	0.571	0.497
Cytokines response 1 (CRM-1)	ADORA3	0.141014	6.79324e-19	2.23987e-14	0.789	0.738
Cytokines response 1 (CRM-1)	MALAT1	0.14094	1.18826e-49	3.91794e-45	1	0.998
Cytokines response 1 (CRM-1)	ZEB2-AS1	0.139678	2.36308e-27	7.79154e-23	0.316	0.245
Cytokines response 1 (CRM-1)	TYMP	0.137257	8.67963e-19	2.86185e-14	0.421	0.357
Cytokines response 1 (CRM-1)	CTSB	0.137023	7.08649e-29	2.33656e-24	0.972	0.965
Cytokines response 1 (CRM-1)	CCNH	0.13579	2.0713e-32	6.82949e-28	0.387	0.302
Cytokines response 1 (CRM-1)	IDS	0.134474	5.54674e-29	1.82887e-24	0.375	0.296
Cytokines response 1 (CRM-1)	SNHG8	0.132237	5.16402e-30	1.70268e-25	0.378	0.299
Cytokines response 1 (CRM-1)	AP003733.1	0.13167	9.89204e-69	3.2616e-64	0.114	0.053
Cytokines response 1 (CRM-1)	ARF4	0.129946	7.63844e-28	2.51855e-23	0.455	0.374
Cytokines response 1 (CRM-1)	HLA-B	0.129906	2.1036e-20	6.93599e-16	0.873	0.84
Cytokines response 1 (CRM-1)	IDS.1	0.129259	2.01085e-25	6.63019e-21	0.345	0.273
Cytokines response 1 (CRM-1)	RTTN	0.129211	1.6249e-33	5.35761e-29	0.218	0.152
Cytokines response 1 (CRM-1)	EIF4A1	0.129171	1.60996e-20	5.30837e-16	0.84	0.787
Cytokines response 1 (CRM-1)	TGIF1	0.127418	9.39925e-52	3.09912e-47	0.129	0.07
Cytokines response 1 (CRM-1)	EIF4A2	0.127015	2.18068e-24	7.19014e-20	0.694	0.619
Cytokines response 1 (CRM-1)	FCGR1B	0.126867	4.66655e-19	1.53865e-14	0.731	0.671
Cytokines response 1 (CRM-1)	LIMD2	0.124586	8.46655e-21	2.79159e-16	0.409	0.342
Cytokines response 1 (CRM-1)	BASP1	0.124581	2.47422e-16	8.15801e-12	0.315	0.261
Cytokines response 1 (CRM-1)	ATF4	0.124378	2.87631e-25	9.48377e-21	0.409	0.335
Cytokines response 1 (CRM-1)	DDIT4	0.121328	2.49308e-19	8.2202e-15	0.126	0.087
Cytokines response 1 (CRM-1)	LILRB4	0.120995	3.85762e-18	1.27194e-13	0.627	0.557
Cytokines response 1 (CRM-1)	TREM2	0.119409	9.256e-14	3.05189e-09	0.9	0.904
Cytokines response 1 (CRM-1)	PCBP1	0.119097	2.7341e-19	9.01487e-15	0.659	0.592
Cytokines response 1 (CRM-1)	SNORD3A	0.118047	2.98241e-75	9.8336e-71	0.153	0.077
Cytokines response 1 (CRM-1)	PTGER4	0.117915	2.33652e-43	7.70396e-39	0.155	0.093
Cytokines response 1 (CRM-1)	CD14	0.117904	7.67611e-08	0.00253097	0.68	0.658
Cytokines response 1 (CRM-1)	ITGAX	0.117557	3.51116e-26	1.1577e-21	0.408	0.329
Cytokines response 1 (CRM-1)	CHMP1B	0.116865	3.83198e-16	1.26348e-11	0.273	0.224
Cytokines response 1 (CRM-1)	NCK2	0.11658	1.9314e-26	6.3682e-22	0.362	0.287
Cytokines response 1 (CRM-1)	KMT2E-AS1	0.115827	6.17767e-45	2.0369e-40	0.189	0.119
Cytokines response 1 (CRM-1)	STAT3	0.115296	1.85158e-23	6.10504e-19	0.513	0.432
Cytokines response 1 (CRM-1)	AKIRIN2	0.114891	4.28746e-25	1.41366e-20	0.32	0.252
Cytokines response 1 (CRM-1)	NMRK1	0.114845	2.50233e-09	8.25068e-05	0.257	0.222
Cytokines response 1 (CRM-1)	STK17A	0.11463	4.03337e-22	1.32988e-17	0.313	0.251
Cytokines response 1 (CRM-1)	TMEM52B	0.113769	1.6451e-32	5.42422e-28	0.244	0.174
Cytokines response 1 (CRM-1)	IFNGR2	0.113768	1.05169e-20	3.46762e-16	0.573	0.502
Cytokines response 1 (CRM-1)	MEPCE	0.113142	5.9354e-42	1.95702e-37	0.163	0.101
Cytokines response 1 (CRM-1)	SCAMP4	0.112776	1.99895e-20	6.59093e-16	0.278	0.22
Cytokines response 1 (CRM-1)	NAGK	0.112481	4.16536e-20	1.3734e-15	0.568	0.495
Cytokines response 1 (CRM-1)	CEBPA	0.111032	7.14897e-11	2.35716e-06	0.49	0.444
Cytokines response 1 (CRM-1)	SAT2	0.110994	1.16318e-18	3.83524e-14	0.572	0.504
Cytokines response 1 (CRM-1)	UBE2J1	0.109854	3.34023e-19	1.10134e-14	0.25	0.196
Cytokines response 1 (CRM-1)	RGS19	0.108885	2.56223e-15	8.4482e-11	0.626	0.562
Cytokines response 1 (CRM-1)	POU2F2	0.108653	3.50914e-10	1.15704e-05	0.449	0.403
Cytokines response 1 (CRM-1)	CTD-2562J15.6	0.108079	7.09619e-59	2.33975e-54	0.126	0.064
Cytokines response 1 (CRM-1)	OPRM1	0.10773	9.48213e-38	3.12645e-33	0.167	0.106
Cytokines response 1 (CRM-1)	AP001055.6	0.107574	3.66528e-22	1.20852e-17	0.189	0.138
Cytokines response 1 (CRM-1)	HOMER3	0.107327	7.15699e-19	2.3598e-14	0.37	0.305
Cytokines response 1 (CRM-1)	GPN3	0.106996	1.49013e-18	4.91325e-14	0.519	0.447
Cytokines response 1 (CRM-1)	SCPEP1	0.106916	1.50566e-17	4.96447e-13	0.436	0.373
Cytokines response 1 (CRM-1)	PTCH2	0.10649	2.08874e-48	6.88698e-44	0.162	0.096
Cytokines response 1 (CRM-1)	MIDN	0.10584	7.06098e-21	2.32815e-16	0.274	0.214
Cytokines response 1 (CRM-1)	TUBA1A	0.105412	9.98583e-14	3.29253e-09	0.561	0.501
Cytokines response 1 (CRM-1)	LAT2	0.105396	1.56582e-16	5.16282e-12	0.693	0.631
Cytokines response 1 (CRM-1)	HHEX	0.10493	2.5352e-15	8.35906e-11	0.482	0.423
Cytokines response 1 (CRM-1)	FPR1	0.104344	2.16196e-14	7.12841e-10	0.686	0.629
Cytokines response 1 (CRM-1)	COQ7	0.103374	5.20415e-19	1.71591e-14	0.206	0.157
Cytokines response 1 (CRM-1)	GGA1	0.103232	3.22645e-21	1.06383e-16	0.378	0.31
Cytokines response 1 (CRM-1)	TMEM156	0.103212	3.32177e-22	1.09525e-17	0.259	0.2
Cytokines response 1 (CRM-1)	CTSZ	0.1031	3.79194e-18	1.25028e-13	0.895	0.854
Cytokines response 1 (CRM-1)	AC253572.2	0.102921	9.25884e-28	3.05283e-23	0.062	0.032
Cytokines response 1 (CRM-1)	YME1L1	0.102762	4.54821e-17	1.49963e-12	0.333	0.277
Cytokines response 1 (CRM-1)	CTSD	0.102727	3.94283e-16	1.30003e-11	0.767	0.714
Cytokines response 1 (CRM-1)	ILF3-AS1	0.101647	4.0515e-21	1.33586e-16	0.183	0.133
Cytokines response 1 (CRM-1)	MANF	0.101292	6.02416e-10	1.98629e-05	0.406	0.362
Cytokines response 1 (CRM-1)	MGAT1	0.101261	1.21308e-18	3.99977e-14	0.396	0.332
Cytokines response 1 (CRM-1)	HNRNPA0	0.100708	1.85414e-17	6.11347e-13	0.46	0.395
Cytokines response 1 (CRM-1)	IRF8	0.100505	1.96544e-20	6.48046e-16	0.597	0.522
Cytokines response 1 (CRM-1)	SLC40A1	-0.10073	1.47065e-07	0.00484901	0.297	0.328
Cytokines response 1 (CRM-1)	MPEG1	-0.101011	1.36505e-09	4.50084e-05	0.265	0.303
Cytokines response 1 (CRM-1)	RSAD2	-0.10107	3.2765e-08	0.00108033	0.038	0.057
Cytokines response 1 (CRM-1)	DNAJC10	-0.101694	6.29115e-07	0.0207432	0.392	0.421
Cytokines response 1 (CRM-1)	AFF3	-0.103312	5.31883e-16	1.75372e-11	0.071	0.109
Cytokines response 1 (CRM-1)	HCG22	-0.103756	2.92486e-09	9.64386e-05	0.182	0.217
Cytokines response 1 (CRM-1)	TMBIM6	-0.103822	1.48847e-13	4.90778e-09	0.957	0.959
Cytokines response 1 (CRM-1)	TTC14	-0.104073	1.32511e-06	0.0436914	0.437	0.462
Cytokines response 1 (CRM-1)	CSGALNACT1	-0.105325	3.12388e-08	0.00103001	0.156	0.185
Cytokines response 1 (CRM-1)	NSD1	-0.105532	5.40526e-09	0.000178222	0.419	0.457
Cytokines response 1 (CRM-1)	ZFYVE16	-0.10556	8.55283e-07	0.0282004	0.322	0.349
Cytokines response 1 (CRM-1)	TLR10	-0.106398	6.23317e-07	0.020552	0.583	0.6
Cytokines response 1 (CRM-1)	SETX	-0.106415	9.46541e-07	0.0312094	0.398	0.424
Cytokines response 1 (CRM-1)	PSAP	-0.106482	5.05604e-16	1.66708e-11	0.972	0.976
Cytokines response 1 (CRM-1)	CPED1	-0.107502	2.78349e-08	0.000917771	0.38	0.414
Cytokines response 1 (CRM-1)	ABCC4	-0.108703	2.6672e-09	8.79428e-05	0.27	0.308
Cytokines response 1 (CRM-1)	PKN2	-0.109023	8.93588e-08	0.00294634	0.481	0.506
Cytokines response 1 (CRM-1)	MRC1	-0.109749	4.25382e-18	1.40257e-13	0.089	0.132
Cytokines response 1 (CRM-1)	RPL13A	-0.110886	4.46923e-11	1.47359e-06	0.968	0.971
Cytokines response 1 (CRM-1)	IGSF6	-0.111569	8.82553e-11	2.90995e-06	0.914	0.92
Cytokines response 1 (CRM-1)	N4BP2L2	-0.111684	1.44164e-10	4.75337e-06	0.855	0.862
Cytokines response 1 (CRM-1)	IL3RA	-0.113612	1.06379e-08	0.000350754	0.464	0.497
Cytokines response 1 (CRM-1)	TM9SF3	-0.11407	8.57119e-08	0.00282609	0.42	0.448
Cytokines response 1 (CRM-1)	QKI	-0.114654	1.29994e-07	0.00428616	0.787	0.792
Cytokines response 1 (CRM-1)	LST1	-0.114851	7.8769e-13	2.59717e-08	0.872	0.883
Cytokines response 1 (CRM-1)	ENTPD1	-0.114911	4.9028e-07	0.0161655	0.791	0.789
Cytokines response 1 (CRM-1)	TM9SF2	-0.118322	6.65847e-10	2.19543e-05	0.503	0.534
Cytokines response 1 (CRM-1)	RPL27A	-0.118756	5.03889e-10	1.66142e-05	0.863	0.881
Cytokines response 1 (CRM-1)	ARGLU1	-0.118808	5.42571e-09	0.000178897	0.766	0.777
Cytokines response 1 (CRM-1)	AOAH	-0.11931	1.66125e-10	5.47746e-06	0.664	0.685
Cytokines response 1 (CRM-1)	SON	-0.120398	7.42205e-16	2.4472e-11	0.89	0.897
Cytokines response 1 (CRM-1)	SIGLEC10	-0.120729	8.94646e-11	2.94983e-06	0.627	0.648
Cytokines response 1 (CRM-1)	IGF1	-0.120952	6.28673e-08	0.00207286	0.624	0.644
Cytokines response 1 (CRM-1)	SSR4	-0.121168	1.77222e-10	5.84337e-06	0.752	0.768
Cytokines response 1 (CRM-1)	NKTR	-0.121901	8.15258e-08	0.00268807	0.512	0.537
Cytokines response 1 (CRM-1)	SPECC1	-0.122104	1.31649e-06	0.0434072	0.525	0.54
Cytokines response 1 (CRM-1)	PRPF4B	-0.122721	2.08088e-07	0.00686106	0.543	0.559
Cytokines response 1 (CRM-1)	FRMD4B	-0.125218	3.59618e-10	1.18573e-05	0.344	0.38
Cytokines response 1 (CRM-1)	LUC7L3	-0.126663	3.28337e-08	0.00108259	0.65	0.669
Cytokines response 1 (CRM-1)	MAP4K4	-0.130712	3.89672e-09	0.000128482	0.509	0.531
Cytokines response 1 (CRM-1)	C1QC	-0.130804	2.27118e-22	7.48852e-18	0.997	0.998
Cytokines response 1 (CRM-1)	RB1	-0.132517	1.68819e-14	5.5663e-10	0.728	0.753
Cytokines response 1 (CRM-1)	HMGB1	-0.133663	5.57376e-15	1.83778e-10	0.91	0.921
Cytokines response 1 (CRM-1)	CSF1R	-0.134543	2.60281e-21	8.582e-17	0.953	0.952
Cytokines response 1 (CRM-1)	SETD2	-0.134824	7.28954e-12	2.40351e-07	0.293	0.334
Cytokines response 1 (CRM-1)	KTN1	-0.134855	4.14018e-10	1.3651e-05	0.685	0.701
Cytokines response 1 (CRM-1)	IL6ST	-0.135011	2.20595e-10	7.27347e-06	0.776	0.781
Cytokines response 1 (CRM-1)	IFIT2	-0.136635	1.06652e-06	0.0351654	0.135	0.16
Cytokines response 1 (CRM-1)	SLC7A8	-0.136718	2.4332e-12	8.02275e-08	0.374	0.417
Cytokines response 1 (CRM-1)	ALOX5AP	-0.136737	3.08149e-18	1.01603e-13	0.938	0.943
Cytokines response 1 (CRM-1)	MARCKS	-0.137357	6.0492e-22	1.99454e-17	0.978	0.981
Cytokines response 1 (CRM-1)	CYBA	-0.137864	2.54753e-24	8.39972e-20	0.998	0.997
Cytokines response 1 (CRM-1)	RNF213	-0.139184	6.64644e-07	0.0219146	0.448	0.47
Cytokines response 1 (CRM-1)	CCDC88A	-0.139529	8.27431e-10	2.72821e-05	0.529	0.555
Cytokines response 1 (CRM-1)	LINC00671	-0.14085	1.60244e-24	5.28357e-20	0.09	0.144
Cytokines response 1 (CRM-1)	SSBP2	-0.1412	7.92837e-14	2.61414e-09	0.443	0.486
Cytokines response 1 (CRM-1)	FGD2	-0.148618	5.15118e-14	1.69845e-09	0.502	0.54
Cytokines response 1 (CRM-1)	HLA-DPA1	-0.153719	4.32408e-07	0.0142574	0.294	0.251
Cytokines response 1 (CRM-1)	AIF1	-0.161647	3.21806e-29	1.06106e-24	0.991	0.99
Cytokines response 1 (CRM-1)	GLIPR1	-0.16579	3.85495e-21	1.27105e-16	0.798	0.82
Cytokines response 1 (CRM-1)	IFIT3	-0.166276	7.396e-07	0.0243861	0.083	0.105
Cytokines response 1 (CRM-1)	A2M	-0.166357	1.09642e-25	3.61512e-21	0.97	0.977
Cytokines response 1 (CRM-1)	LPAR6	-0.167377	2.79272e-19	9.20817e-15	0.826	0.837
Cytokines response 1 (CRM-1)	MERTK	-0.168588	1.46633e-17	4.8348e-13	0.597	0.638
Cytokines response 1 (CRM-1)	CPVL	-0.168828	1.25087e-17	4.12438e-13	0.884	0.892
Cytokines response 1 (CRM-1)	MEF2A	-0.171247	4.27693e-17	1.41019e-12	0.801	0.809
Cytokines response 1 (CRM-1)	SLCO2B1	-0.172499	6.02742e-20	1.98736e-15	0.81	0.826
Cytokines response 1 (CRM-1)	C3	-0.173336	2.07245e-21	6.83329e-17	0.981	0.981
Cytokines response 1 (CRM-1)	C1QB	-0.174353	2.42183e-27	7.98526e-23	0.998	0.997
Cytokines response 1 (CRM-1)	LTC4S	-0.174368	1.39439e-21	4.59759e-17	0.783	0.804
Cytokines response 1 (CRM-1)	CANX	-0.175122	4.6371e-22	1.52894e-17	0.711	0.743
Cytokines response 1 (CRM-1)	P2RY13	-0.175823	1.01738e-17	3.35451e-13	0.937	0.931
Cytokines response 1 (CRM-1)	ITM2B	-0.177478	5.71123e-48	1.88311e-43	0.999	0.999
Cytokines response 1 (CRM-1)	SLC8A1	-0.177614	8.16186e-19	2.69113e-14	0.608	0.642
Cytokines response 1 (CRM-1)	TLN1	-0.184965	2.07093e-21	6.82828e-17	0.694	0.731
Cytokines response 1 (CRM-1)	APLP2	-0.192528	2.33018e-25	7.68306e-21	0.729	0.767
Cytokines response 1 (CRM-1)	SLC4A7	-0.193917	7.65538e-19	2.52413e-14	0.617	0.644
Cytokines response 1 (CRM-1)	ABCG2	-0.194075	1.22692e-19	4.0454e-15	0.432	0.485
Cytokines response 1 (CRM-1)	ITPR2	-0.196202	1.65482e-21	5.45627e-17	0.647	0.683
Cytokines response 1 (CRM-1)	FGL2	-0.19626	2.2952e-22	7.56774e-18	0.369	0.433
Cytokines response 1 (CRM-1)	DOCK4	-0.199269	2.85493e-12	9.41329e-08	0.623	0.648
Cytokines response 1 (CRM-1)	MAF	-0.20194	1.70396e-26	5.61831e-22	0.874	0.887
Cytokines response 1 (CRM-1)	FCGRT	-0.201962	1.50542e-38	4.96368e-34	0.967	0.977
Cytokines response 1 (CRM-1)	C1orf63	-0.202266	6.58155e-19	2.17007e-14	0.632	0.654
Cytokines response 1 (CRM-1)	C1QA	-0.207423	3.56892e-46	1.17675e-41	0.987	0.988
Cytokines response 1 (CRM-1)	LINC00996	-0.215932	1.54189e-39	5.0839e-35	0.255	0.346
Cytokines response 1 (CRM-1)	AGR2	-0.222046	7.63895e-29	2.51872e-24	0.064	0.118
Cytokines response 1 (CRM-1)	JAG1	-0.224091	6.01669e-28	1.98382e-23	0.262	0.333
Cytokines response 1 (CRM-1)	CYBB	-0.246235	6.42606e-42	2.1188e-37	0.89	0.902
Cytokines response 1 (CRM-1)	CX3CR1	-0.253695	3.86899e-38	1.27568e-33	0.966	0.957
Cytokines response 1 (CRM-1)	LYVE1	-0.280264	9.45665e-30	3.11805e-25	0.235	0.311
Cytokines response 1 (CRM-1)	HLA-DRA	-0.29428	8.33156e-09	0.000274708	0.352	0.299
Cytokines response 1 (CRM-1)	CST3	-0.316144	1.55059e-65	5.11262e-61	0.964	0.972
Cytokines response 1 (CRM-1)	P2RY12	-0.377277	2.1227e-90	6.99895e-86	0.909	0.922
Cytokines response 1 (CRM-1)	CCL4	-0.492993	5.16479e-65	1.70294e-60	0.515	0.372
Cytokines response 2 (CRM-2)	CCL4	3.7809	0	0	0.992	0.314
Cytokines response 2 (CRM-2)	CCL3	2.65923	0	0	0.915	0.378
[truncated: 5,210 more rows]

## Sheet: HM
cluster	gene	avg_log2FC	p_val	p_val_adj	pct.1	pct.2
Homeostatic (HM)	P2RY12	0.698809	0	0	0.983	0.88
Homeostatic (HM)	CX3CR1	0.665293	0	0	0.992	0.934
Homeostatic (HM)	P2RY13	0.568581	0	0	0.976	0.9
Homeostatic (HM)	MAF	0.54255	0	0	0.944	0.847
Homeostatic (HM)	LYVE1	0.536184	0	0	0.392	0.252
Homeostatic (HM)	CST3	0.514234	0	0	0.992	0.958
Homeostatic (HM)	LPAR6	0.483939	0	0	0.912	0.786
Homeostatic (HM)	SFMBT2	0.475654	0	0	0.695	0.567
Homeostatic (HM)	ABCG2	0.473384	0	0	0.6	0.406
Homeostatic (HM)	FCGRT	0.462909	0	0	0.992	0.966
Homeostatic (HM)	ITM2B	0.45359	0	0	0.999	0.999
Homeostatic (HM)	SLCO2B1	0.452671	0	0	0.894	0.779
Homeostatic (HM)	MERTK	0.446311	0	0	0.727	0.576
Homeostatic (HM)	FRMD4A	0.444167	0	0	0.743	0.637
Homeostatic (HM)	IL6ST	0.442226	0	0	0.849	0.735
Homeostatic (HM)	CYBB	0.438483	0	0	0.929	0.883
Homeostatic (HM)	MEF2A	0.433202	0	0	0.867	0.771
Homeostatic (HM)	SLC4A7	0.430785	0	0	0.724	0.588
Homeostatic (HM)	APLP2	0.428121	0	0	0.817	0.732
Homeostatic (HM)	LTC4S	0.425959	0	0	0.87	0.759
Homeostatic (HM)	LINC00996	0.415134	0	0	0.458	0.267
Homeostatic (HM)	SPECC1	0.407058	0	0	0.62	0.486
Homeostatic (HM)	CSF1R	0.40144	0	0	0.981	0.933
Homeostatic (HM)	JAG1	0.399367	0	0	0.425	0.268
Homeostatic (HM)	C1orf63	0.39884	0	0	0.709	0.617
Homeostatic (HM)	ATM	0.398416	0	0	0.754	0.641
Homeostatic (HM)	FOLR2	0.390669	0	0	0.929	0.846
Homeostatic (HM)	IFNGR1	0.389725	0	0	0.989	0.965
Homeostatic (HM)	ITPR2	0.387806	0	0	0.745	0.64
Homeostatic (HM)	ALOX5AP	0.374378	0	0	0.976	0.921
Homeostatic (HM)	GLIPR1	0.367331	0	0	0.879	0.779
Homeostatic (HM)	DOCK4	0.366549	0	0	0.694	0.617
Homeostatic (HM)	SLC7A8	0.365061	0	0	0.507	0.354
Homeostatic (HM)	OLFML3	0.364518	0	0	0.916	0.825
Homeostatic (HM)	HTRA1	0.363742	0	0	0.964	0.898
Homeostatic (HM)	ARGLU1	0.362084	0	0	0.825	0.744
Homeostatic (HM)	ENTPD1	0.360854	0	0	0.843	0.753
Homeostatic (HM)	SLC8A1	0.360145	0	0	0.707	0.596
Homeostatic (HM)	GPR34	0.356661	0	0	0.972	0.884
Homeostatic (HM)	NAIP	0.355272	0	0	0.691	0.581
Homeostatic (HM)	LUC7L3	0.355124	0	0	0.729	0.628
Homeostatic (HM)	SSBP2	0.354698	0	0	0.57	0.428
Homeostatic (HM)	C3	0.354696	0	0	0.992	0.973
Homeostatic (HM)	APBB1IP	0.349705	0	0	0.953	0.904
Homeostatic (HM)	GAL3ST4	0.349573	0	0	0.734	0.59
Homeostatic (HM)	IGF1	0.345699	0	0	0.718	0.594
Homeostatic (HM)	PNISR	0.344751	0	0	0.851	0.776
Homeostatic (HM)	FAM105A	0.344343	0	0	0.803	0.707
Homeostatic (HM)	ITM2C	0.341631	0	0	0.838	0.723
Homeostatic (HM)	C1QA	0.339856	0	0	0.997	0.982
Homeostatic (HM)	MKNK1	0.336879	0	0	0.748	0.636
Homeostatic (HM)	SUCNR1	0.33376	0	0	0.514	0.405
Homeostatic (HM)	MEF2C	0.33337	0	0	0.986	0.959
Homeostatic (HM)	WDR74	0.331942	1.86e-275	6.12e-271	0.511	0.442
Homeostatic (HM)	NRIP1	0.330454	0	0	0.633	0.547
Homeostatic (HM)	QKI	0.329744	0	0	0.833	0.764
Homeostatic (HM)	PRPF38B	0.329297	0	0	0.82	0.742
Homeostatic (HM)	SLC9A9	0.329107	0	0	0.672	0.563
Homeostatic (HM)	A2M	0.323909	0	0	0.99	0.968
Homeostatic (HM)	DDX17	0.323427	0	0	0.839	0.785
Homeostatic (HM)	GPR56	0.32045	0	0	0.446	0.325
Homeostatic (HM)	TLN1	0.320062	0	0	0.767	0.706
Homeostatic (HM)	C10orf54	0.318912	0	0	0.804	0.686
Homeostatic (HM)	SELPLG	0.31671	0	0	0.749	0.627
Homeostatic (HM)	AOAH	0.312238	0	0	0.743	0.645
Homeostatic (HM)	MAP4K4	0.309718	0	0	0.586	0.492
Homeostatic (HM)	BOD1L1	0.309633	0	0	0.69	0.613
Homeostatic (HM)	ATRX	0.30833	0	0	0.617	0.536
Homeostatic (HM)	DOCK8	0.308303	0	0	0.766	0.692
Homeostatic (HM)	TIAM1	0.306999	0	0	0.528	0.415
Homeostatic (HM)	LAPTM5	0.30692	0	0	0.985	0.963
Homeostatic (HM)	SIGLEC10	0.305522	0	0	0.712	0.604
Homeostatic (HM)	TMEM173	0.302238	0	0	0.609	0.495
Homeostatic (HM)	IGSF6	0.299413	0	0	0.942	0.905
Homeostatic (HM)	NKTR	0.29793	0	0	0.587	0.502
Homeostatic (HM)	GIMAP4	0.295124	0	0	0.679	0.583
Homeostatic (HM)	HP1BP3	0.293427	0	0	0.705	0.633
Homeostatic (HM)	SRGAP2	0.289643	0	0	0.775	0.693
Homeostatic (HM)	FGD2	0.289525	0	0	0.6	0.498
Homeostatic (HM)	IL3RA	0.289119	0	0	0.565	0.45
Homeostatic (HM)	PLXDC2	0.287302	0	0	0.939	0.902
Homeostatic (HM)	FCGR3A	0.286014	0	0	0.926	0.87
Homeostatic (HM)	IL13RA1	0.285817	0	0	0.649	0.562
Homeostatic (HM)	USP53	0.284988	0	0	0.469	0.38
Homeostatic (HM)	CPVL	0.284917	0	0	0.914	0.876
Homeostatic (HM)	SRRM2	0.283899	0	0	0.828	0.788
Homeostatic (HM)	PTPRE	0.282659	0	0	0.674	0.589
Homeostatic (HM)	CHD9	0.281618	0	0	0.704	0.625
Homeostatic (HM)	PRKCA	0.281321	0	0	0.476	0.375
Homeostatic (HM)	SON	0.280059	0	0	0.917	0.884
Homeostatic (HM)	N4BP2L2	0.278635	0	0	0.889	0.843
Homeostatic (HM)	STAB1	0.277562	0	0	0.557	0.469
Homeostatic (HM)	CCND1	0.275462	0	0	0.703	0.61
Homeostatic (HM)	MIS18BP1	0.27475	0	0	0.602	0.514
Homeostatic (HM)	ADRB2	0.272915	0	0	0.629	0.536
Homeostatic (HM)	PRPF4B	0.271462	0	0	0.6	0.531
Homeostatic (HM)	FOXN3	0.271367	0	0	0.684	0.613
Homeostatic (HM)	CYBA	0.270736	0	0	0.998	0.996
Homeostatic (HM)	CYSLTR1	0.270542	0	0	0.431	0.316
Homeostatic (HM)	BIN2	0.269776	0	0	0.652	0.561
Homeostatic (HM)	TLR10	0.269661	0	0	0.659	0.56
Homeostatic (HM)	LINC00671	0.267728	0	0	0.207	0.099
Homeostatic (HM)	CANX	0.267066	0	0	0.774	0.72
Homeostatic (HM)	LPIN2	0.266944	0	0	0.66	0.579
Homeostatic (HM)	FYB	0.266192	0	0	0.786	0.73
Homeostatic (HM)	FAM133B	0.265663	0	0	0.687	0.626
Homeostatic (HM)	HSP90B1	0.264805	0	0	0.926	0.886
Homeostatic (HM)	PIK3R1	0.264604	0	0	0.566	0.493
Homeostatic (HM)	ANKRD44	0.262918	0	0	0.485	0.396
Homeostatic (HM)	DNAJC10	0.262054	0	0	0.474	0.385
Homeostatic (HM)	ZFP36L2	0.261555	0	0	0.924	0.861
Homeostatic (HM)	SETD2	0.260772	0	0	0.386	0.298
Homeostatic (HM)	RB1	0.260684	0	0	0.788	0.728
Homeostatic (HM)	RNASE6	0.259746	0	0	0.657	0.568
Homeostatic (HM)	SLC39A10	0.255936	2.69e-236	8.88e-232	0.534	0.47
Homeostatic (HM)	APPL2	0.255766	0	0	0.514	0.423
Homeostatic (HM)	CSF3R	0.255492	0	0	0.831	0.761
Homeostatic (HM)	FCHSD2	0.254932	3.88e-288	1.28e-283	0.433	0.349
Homeostatic (HM)	RP11-480C22.1	0.254801	0	0	0.698	0.595
Homeostatic (HM)	CPED1	0.254343	0	0	0.471	0.373
Homeostatic (HM)	LYST	0.253442	2.21e-287	7.3e-283	0.549	0.473
Homeostatic (HM)	MTDH	0.252574	0	0	0.882	0.846
Homeostatic (HM)	TMEM119	0.252153	0	0	0.558	0.457
Homeostatic (HM)	TTC14	0.252115	3.84e-281	1.27e-276	0.507	0.43
Homeostatic (HM)	GTF2I	0.251845	1.37e-297	4.51e-293	0.565	0.493
Homeostatic (HM)	ADAM28	0.250253	0	0	0.832	0.761
Homeostatic (HM)	TLR4	0.249422	0	0	0.702	0.612
Homeostatic (HM)	TM9SF2	0.247934	0	0	0.58	0.502
Homeostatic (HM)	RP11-343N15.5	0.247218	2.72e-226	8.97e-222	0.506	0.438
Homeostatic (HM)	HCG22	0.246354	0	0	0.273	0.177
Homeostatic (HM)	KIAA1551	0.246241	7.74e-236	2.55e-231	0.494	0.423
Homeostatic (HM)	SETX	0.245404	9.45e-254	3.12e-249	0.467	0.393
Homeostatic (HM)	RP1-249H1.4	0.245021	5e-188	1.65e-183	0.327	0.263
Homeostatic (HM)	ST6GAL1	0.244736	0	0	0.688	0.618
Homeostatic (HM)	ZFHX3	0.242863	6.39e-291	2.11e-286	0.611	0.538
Homeostatic (HM)	PTTG1IP	0.242789	3.63e-290	1.2e-285	0.661	0.605
Homeostatic (HM)	AGR2	0.240319	1.62e-196	5.36e-192	0.148	0.095
Homeostatic (HM)	AP1B1	0.238125	1.53e-303	5.05e-299	0.578	0.503
Homeostatic (HM)	CD84	0.237601	0	0	0.792	0.737
Homeostatic (HM)	CCDC88A	0.237525	2.59e-204	8.54e-200	0.587	0.533
Homeostatic (HM)	RP11-439A17.7	0.237478	3.81e-241	1.26e-236	0.441	0.366
Homeostatic (HM)	CHD7	0.237422	3.06e-289	1.01e-284	0.456	0.37
Homeostatic (HM)	MLEC	0.237418	5.47e-267	1.8e-262	0.589	0.523
Homeostatic (HM)	TNRC6B	0.236839	1.08e-273	3.56e-269	0.53	0.453
Homeostatic (HM)	PKN2	0.236393	9.25e-285	3.05e-280	0.55	0.475
Homeostatic (HM)	GOLGB1	0.236331	3.47e-171	1.14e-166	0.482	0.424
Homeostatic (HM)	ARHGAP21	0.236119	5.03e-241	1.66e-236	0.458	0.385
Homeostatic (HM)	CKB	0.235764	0	0	0.833	0.755
Homeostatic (HM)	ARL6IP5	0.235434	0	0	0.934	0.904
Homeostatic (HM)	MYO1F	0.234474	8.45e-266	2.79e-261	0.605	0.54
Homeostatic (HM)	TLE4	0.233893	2.55e-271	8.41e-267	0.54	0.459
Homeostatic (HM)	ZRANB2	0.233582	0	0	0.631	0.556
Homeostatic (HM)	TM9SF3	0.231433	1.24e-243	4.08e-239	0.49	0.419
Homeostatic (HM)	TLR6	0.231215	4.68e-256	1.54e-251	0.388	0.31
Homeostatic (HM)	TPM1	0.231195	0	0	0.381	0.287
Homeostatic (HM)	KCTD12	0.229849	9.85e-279	3.25e-274	0.739	0.689
Homeostatic (HM)	SMAP2	0.229089	7.32e-199	2.42e-194	0.648	0.601
Homeostatic (HM)	CYTH4	0.228566	3.32e-252	1.09e-247	0.561	0.49
Homeostatic (HM)	SCAF11	0.227501	2.87e-238	9.47e-234	0.682	0.634
Homeostatic (HM)	KTN1	0.227381	1.65e-240	5.45e-236	0.727	0.683
Homeostatic (HM)	CYFIP1	0.227143	4.51e-283	1.49e-278	0.758	0.707
Homeostatic (HM)	MDM4	0.226741	4.96e-253	1.64e-248	0.574	0.504
Homeostatic (HM)	ARHGAP12	0.225462	1.54e-265	5.09e-261	0.496	0.419
Homeostatic (HM)	ADAP2	0.225306	2.76e-300	9.09e-296	0.733	0.666
Homeostatic (HM)	VPS13C	0.225049	3.15e-239	1.04e-234	0.584	0.519
Homeostatic (HM)	BAZ2B	0.22493	4.09e-243	1.35e-238	0.484	0.411
Homeostatic (HM)	HNRNPA2B1	0.224727	0	0	0.963	0.954
Homeostatic (HM)	HMGB1	0.224232	0	0	0.939	0.908
Homeostatic (HM)	MIR503HG	0.224044	5.37e-277	1.77e-272	0.482	0.393
Homeostatic (HM)	ASH1L	0.223866	5.03e-217	1.66e-212	0.523	0.46
Homeostatic (HM)	YWHAH	0.22316	0	0	0.899	0.838
Homeostatic (HM)	2001-03-01	0.22267	5.49e-232	1.81e-227	0.596	0.53
Homeostatic (HM)	ERP29	0.220766	1.87e-293	6.17e-289	0.763	0.714
Homeostatic (HM)	ABCC4	0.220504	1.53e-289	5.03e-285	0.358	0.272
Homeostatic (HM)	FRMD4B	0.220392	5.1e-216	1.68e-211	0.421	0.351
Homeostatic (HM)	JMJD1C	0.220382	3.2e-242	1.05e-237	0.58	0.512
Homeostatic (HM)	SYT6	0.220381	5.53e-283	1.82e-278	0.396	0.308
Homeostatic (HM)	RNASET2	0.219997	0	0	0.951	0.923
Homeostatic (HM)	MARCKS	0.219632	0	0	0.982	0.98
Homeostatic (HM)	PLXDC1	0.219116	0	0	0.329	0.229
Homeostatic (HM)	KCNQ1OT1	0.21793	2.24e-162	7.39e-158	0.295	0.235
Homeostatic (HM)	CD4	0.217438	8.02e-258	2.64e-253	0.586	0.518
Homeostatic (HM)	MACF1	0.217049	1.66e-198	5.49e-194	0.478	0.412
Homeostatic (HM)	GIMAP1	0.214866	4.25e-269	1.4e-264	0.447	0.362
Homeostatic (HM)	AIG1	0.214311	1.78e-236	5.88e-232	0.561	0.492
Homeostatic (HM)	NCKAP1L	0.213015	9.7e-261	3.2e-256	0.552	0.48
Homeostatic (HM)	PNN	0.212426	4.58e-190	1.51e-185	0.628	0.578
Homeostatic (HM)	PDIA6	0.212404	4.13e-255	1.36e-250	0.777	0.733
Homeostatic (HM)	SCAMP2	0.211181	1.42e-307	4.68e-303	0.799	0.744
Homeostatic (HM)	WASF2	0.211149	6.43e-280	2.12e-275	0.811	0.776
Homeostatic (HM)	HNRNPH1	0.211093	4.46e-189	1.47e-184	0.653	0.608
Homeostatic (HM)	MYCBP2	0.210669	3.61e-185	1.19e-180	0.577	0.525
Homeostatic (HM)	MBNL1	0.210461	9.59e-241	3.16e-236	0.622	0.561
Homeostatic (HM)	PLD4	0.209072	0	0	0.964	0.918
Homeostatic (HM)	TMBIM6	0.208939	0	0	0.964	0.956
Homeostatic (HM)	PMEPA1	0.208472	5.82e-204	1.92e-199	0.539	0.472
Homeostatic (HM)	WLS	0.20841	0	0	0.32	0.226
Homeostatic (HM)	PPIB	0.20723	2.36e-302	7.79e-298	0.931	0.915
Homeostatic (HM)	RBM39	0.205826	7.94e-275	2.62e-270	0.808	0.771
Homeostatic (HM)	RPN2	0.204731	1.97e-290	6.5e-286	0.836	0.799
Homeostatic (HM)	METTL7A	0.204664	3.17e-223	1.05e-218	0.459	0.386
Homeostatic (HM)	TBXAS1	0.204603	3.51e-284	1.16e-279	0.769	0.714
Homeostatic (HM)	CCDC50	0.203124	5.87e-173	1.94e-168	0.528	0.477
Homeostatic (HM)	ATP8B4	0.202023	7.19e-198	2.37e-193	0.406	0.339
Homeostatic (HM)	PHF3	0.201942	4.86e-146	1.6e-141	0.488	0.439
Homeostatic (HM)	INPP5D	0.20167	4.04e-164	1.33e-159	0.425	0.365
Homeostatic (HM)	RERE	0.199658	9.11e-199	3e-194	0.375	0.308
Homeostatic (HM)	EMB	0.19869	1.76e-245	5.82e-241	0.297	0.222
Homeostatic (HM)	TGFBR2	0.198092	4.02e-175	1.32e-170	0.543	0.487
Homeostatic (HM)	CD99	0.198054	1.24e-224	4.09e-220	0.748	0.703
Homeostatic (HM)	TLN2	0.197885	5.08e-223	1.67e-218	0.429	0.353
Homeostatic (HM)	CTTNBP2	0.197759	5.03e-192	1.66e-187	0.382	0.313
Homeostatic (HM)	ZCCHC11	0.197713	5.23e-159	1.72e-154	0.4	0.341
Homeostatic (HM)	ZFYVE16	0.197282	2.01e-170	6.64e-166	0.384	0.324
Homeostatic (HM)	ZNF280D	0.197105	4.1e-227	1.35e-222	0.336	0.261
Homeostatic (HM)	LPAR5	0.196167	4.09e-245	1.35e-240	0.626	0.553
Homeostatic (HM)	DIAPH2	0.195805	8.36e-119	2.76e-114	0.432	0.386
Homeostatic (HM)	NSD1	0.195783	1.52e-187	5.03e-183	0.492	0.431
Homeostatic (HM)	EPB41L2	0.194941	1.03e-148	3.4e-144	0.654	0.612
Homeostatic (HM)	TMEM66	0.194819	4.84e-208	1.6e-203	0.757	0.717
Homeostatic (HM)	SSR1	0.194048	4.36e-201	1.44e-196	0.615	0.562
Homeostatic (HM)	CTNND1	0.193782	2.46e-201	8.12e-197	0.511	0.444
Homeostatic (HM)	AKAP13	0.193496	4.95e-197	1.63e-192	0.599	0.543
Homeostatic (HM)	CD86	0.193393	1.82e-226	5.99e-222	0.678	0.619
Homeostatic (HM)	CD46	0.192649	1.54e-161	5.06e-157	0.499	0.447
Homeostatic (HM)	PJA2	0.192002	6.67e-171	2.2e-166	0.519	0.464
Homeostatic (HM)	TGOLN2	0.191669	1.63e-187	5.38e-183	0.725	0.691
Homeostatic (HM)	EVL	0.191073	7.41e-217	2.44e-212	0.715	0.661
Homeostatic (HM)	MMRN1	0.190923	6.45e-209	2.13e-204	0.297	0.227
Homeostatic (HM)	KIAA1147	0.190829	3.99e-222	1.32e-217	0.326	0.252
Homeostatic (HM)	DDX46	0.190658	4.29e-128	1.42e-123	0.542	0.502
Homeostatic (HM)	TET2	0.190202	3.09e-200	1.02e-195	0.322	0.253
Homeostatic (HM)	TNFRSF13C	0.189657	1.12e-212	3.7e-208	0.345	0.272
Homeostatic (HM)	MPEG1	0.189463	2.21e-213	7.28e-209	0.345	0.273
Homeostatic (HM)	MAML1	0.189284	1.43e-219	4.7e-215	0.347	0.272
Homeostatic (HM)	TECR	0.189283	8.4e-187	2.77e-182	0.535	0.473
Homeostatic (HM)	TRIM73	0.189067	1.59e-229	5.26e-225	0.246	0.177
Homeostatic (HM)	FUS	0.188328	5.57e-206	1.84e-201	0.825	0.802
Homeostatic (HM)	C1QC	0.18733	0	0	0.998	0.998
Homeostatic (HM)	FSCN1	0.187296	2.25e-226	7.42e-222	0.706	0.647
Homeostatic (HM)	OS9	0.187225	3.09e-157	1.02e-152	0.576	0.532
Homeostatic (HM)	NUDT3	0.186882	5.54e-168	1.83e-163	0.695	0.655
Homeostatic (HM)	SIPA1L2	0.186841	2.13e-196	7.01e-192	0.359	0.29
Homeostatic (HM)	SEMA4D	0.186557	2.39e-215	7.88e-211	0.342	0.268
Homeostatic (HM)	SORL1	0.185992	9.39e-170	3.1e-165	0.721	0.672
Homeostatic (HM)	MRC1L1	0.185137	0	0	0.198	0.112
Homeostatic (HM)	MIA3	0.183567	5.53e-128	1.82e-123	0.44	0.393
Homeostatic (HM)	CALR	0.183325	9.06e-229	2.99e-224	0.868	0.831
Homeostatic (HM)	GCC2	0.181777	2.79e-96	9.2e-92	0.47	0.432
Homeostatic (HM)	CSGALNACT1	0.181355	1.05e-233	3.45e-229	0.225	0.156
Homeostatic (HM)	SENP6	0.180672	2e-153	6.58e-149	0.421	0.364
Homeostatic (HM)	NAV3	0.180449	1.66e-140	5.47e-136	0.478	0.424
Homeostatic (HM)	IFI16	0.180166	2.95e-213	9.72e-209	0.883	0.858
Homeostatic (HM)	BPTF	0.180049	2.24e-113	7.38e-109	0.438	0.393
Homeostatic (HM)	CREG1	0.17949	4.23e-217	1.39e-212	0.799	0.755
Homeostatic (HM)	CMTR2	0.179119	2.63e-155	8.67e-151	0.372	0.311
Homeostatic (HM)	FMNL3	0.178987	1.8e-143	5.93e-139	0.473	0.421
Homeostatic (HM)	TRIM38	0.178311	3.85e-143	1.27e-138	0.491	0.439
Homeostatic (HM)	CSF2RA	0.177843	2.89e-253	9.52e-249	0.866	0.826
Homeostatic (HM)	ANKRD11	0.177589	4.54e-112	1.5e-107	0.564	0.526
Homeostatic (HM)	AFF3	0.177216	3.31e-294	1.09e-289	0.146	0.082
Homeostatic (HM)	SF3B1	0.176962	8.72e-158	2.87e-153	0.639	0.598
Homeostatic (HM)	NRP1	0.176559	7.05e-147	2.32e-142	0.27	0.214
Homeostatic (HM)	SRGAP1	0.176135	8.18e-196	2.7e-191	0.257	0.191
Homeostatic (HM)	PSAP	0.175941	0	0	0.981	0.973
Homeostatic (HM)	ATP6V0B	0.175696	2.19e-227	7.21e-223	0.934	0.92
Homeostatic (HM)	ATP2C1	0.175377	1.56e-169	5.15e-165	0.421	0.358
Homeostatic (HM)	RP11-349A22.5	0.174618	6.19e-107	2.04e-102	0.377	0.33
Homeostatic (HM)	PRMT2	0.174293	4.35e-117	1.43e-112	0.578	0.545
Homeostatic (HM)	ZSWIM6	0.174069	2.94e-118	9.71e-114	0.347	0.297
Homeostatic (HM)	MGST2	0.173557	1.16e-146	3.83e-142	0.644	0.603
Homeostatic (HM)	PCM1	0.173323	5.39e-117	1.78e-112	0.466	0.421
Homeostatic (HM)	SPCS3	0.172009	4.35e-135	1.43e-130	0.597	0.557
Homeostatic (HM)	CD302	0.171965	1.77e-178	5.83e-174	0.439	0.372
Homeostatic (HM)	RBM6	0.171546	3.77e-123	1.24e-118	0.54	0.497
Homeostatic (HM)	IGSF21	0.171439	1.67e-257	5.51e-253	0.234	0.16
Homeostatic (HM)	SPINT2	0.170658	2.06e-138	6.78e-134	0.561	0.518
Homeostatic (HM)	ITGAM	0.169489	1.02e-173	3.37e-169	0.401	0.335
Homeostatic (HM)	IGSF10	0.168969	1.85e-194	6.09e-190	0.234	0.17
Homeostatic (HM)	AP005530.2	0.168966	1.14e-124	3.75e-120	0.385	0.329
Homeostatic (HM)	ACTR2	0.168486	7.13e-158	2.35e-153	0.748	0.723
Homeostatic (HM)	GSTM2	0.168456	6.14e-181	2.02e-176	0.246	0.184
Homeostatic (HM)	SMC1A	0.16768	1.11e-109	3.65e-105	0.348	0.302
Homeostatic (HM)	ZNF644	0.167528	8.54e-121	2.81e-116	0.442	0.394
Homeostatic (HM)	TMX1	0.167489	9.7e-131	3.2e-126	0.57	0.534
Homeostatic (HM)	SYK	0.167207	1.59e-135	5.23e-131	0.404	0.35
Homeostatic (HM)	CACNB4	0.167194	2.63e-134	8.69e-130	0.313	0.258
Homeostatic (HM)	ACAP2	0.167061	3.28e-123	1.08e-118	0.46	0.412
Homeostatic (HM)	SEL1L	0.167006	2.75e-123	9.07e-119	0.497	0.451
Homeostatic (HM)	SPCS2	0.166532	4.03e-132	1.33e-127	0.776	0.764
Homeostatic (HM)	MRC2	0.166303	3.43e-157	1.13e-152	0.358	0.295
Homeostatic (HM)	NPC1	0.166252	7.77e-188	2.56e-183	0.291	0.225
Homeostatic (HM)	ITPRIPL2	0.166245	5.66e-126	1.87e-121	0.485	0.436
Homeostatic (HM)	LRRC4	0.165767	6.93e-188	2.29e-183	0.306	0.239
Homeostatic (HM)	CD33	0.165619	4.84e-117	1.6e-112	0.45	0.403
Homeostatic (HM)	OCIAD1	0.165596	1.05e-124	3.45e-120	0.648	0.619
Homeostatic (HM)	TMEM59	0.164968	1.94e-163	6.41e-159	0.782	0.759
Homeostatic (HM)	NCKAP5	0.164708	1.13e-186	3.72e-182	0.255	0.191
Homeostatic (HM)	LRRC8C	0.16452	1.35e-137	4.44e-133	0.348	0.292
Homeostatic (HM)	PICALM	0.163933	6.53e-126	2.15e-121	0.454	0.405
Homeostatic (HM)	ZMAT1	0.163109	3.59e-152	1.18e-147	0.236	0.18
Homeostatic (HM)	RP11-83A24.2	0.162903	1.59e-135	5.24e-131	0.271	0.217
Homeostatic (HM)	KCNQ3	0.162712	6.31e-118	2.08e-113	0.273	0.222
Homeostatic (HM)	ORMDL1	0.162611	1.08e-118	3.55e-114	0.532	0.492
Homeostatic (HM)	VASH1	0.161884	3.85e-115	1.27e-110	0.505	0.459
Homeostatic (HM)	ELMO1	0.161531	2.81e-111	9.26e-107	0.308	0.259
Homeostatic (HM)	MTUS1	0.161492	1.77e-128	5.84e-124	0.416	0.362
Homeostatic (HM)	SSR4	0.161355	2.42e-118	7.98e-114	0.775	0.762
Homeostatic (HM)	SALL1	0.161338	3.25e-122	1.07e-117	0.383	0.331
Homeostatic (HM)	ACY3	0.160852	6.99e-180	2.3e-175	0.658	0.586
Homeostatic (HM)	DIP2A	0.160798	4.04e-166	1.33e-161	0.312	0.249
Homeostatic (HM)	USP15	0.160167	3.67e-115	1.21e-110	0.547	0.508
Homeostatic (HM)	B3GNT5	0.160114	1.26e-121	4.16e-117	0.466	0.414
Homeostatic (HM)	GATM	0.159172	8.29e-149	2.73e-144	0.548	0.491
Homeostatic (HM)	ZNF652	0.158359	2.14e-119	7.07e-115	0.37	0.319
Homeostatic (HM)	PRDX4	0.158194	1.51e-106	4.97e-102	0.507	0.468
Homeostatic (HM)	DIP2B	0.158005	1.05e-149	3.45e-145	0.309	0.251
Homeostatic (HM)	MPHOSPH8	0.157981	6.46e-87	2.13e-82	0.525	0.49
Homeostatic (HM)	NME3	0.157962	3.75e-120	1.24e-115	0.543	0.5
Homeostatic (HM)	PALD1	0.157913	3.14e-109	1.04e-104	0.377	0.329
Homeostatic (HM)	NHLRC3	0.15769	3.98e-120	1.31e-115	0.421	0.37
Homeostatic (HM)	AP000439.1	0.157431	2.63e-122	8.67e-118	0.336	0.281
Homeostatic (HM)	TRAF3IP3	0.156863	1.87e-152	6.16e-148	0.308	0.248
Homeostatic (HM)	TRIP11	0.156506	6.49e-80	2.14e-75	0.327	0.287
Homeostatic (HM)	LST1	0.156087	2.86e-186	9.42e-182	0.897	0.873
Homeostatic (HM)	STX7	0.155653	1.99e-104	6.56e-100	0.552	0.515
Homeostatic (HM)	CAPZB	0.155473	2.35e-182	7.75e-178	0.865	0.841
Homeostatic (HM)	HPGDS	0.155346	7.45e-123	2.46e-118	0.681	0.643
Homeostatic (HM)	SHPRH	0.155243	4.09e-107	1.35e-102	0.348	0.3
Homeostatic (HM)	NRD1	0.155195	1.6e-80	5.27e-76	0.375	0.337
Homeostatic (HM)	TBC1D9	0.155024	8.28e-203	2.73e-198	0.234	0.169
Homeostatic (HM)	SNX18	0.154894	3.46e-132	1.14e-127	0.403	0.346
Homeostatic (HM)	DOCK2	0.154773	1.62e-105	5.36e-101	0.386	0.34
Homeostatic (HM)	LAPTM4A	0.154727	4.1e-147	1.35e-142	0.739	0.71
Homeostatic (HM)	OSBPL11	0.154481	2.73e-153	9.01e-149	0.368	0.306
Homeostatic (HM)	ZEB2	0.154326	4.28e-139	1.41e-134	0.702	0.663
Homeostatic (HM)	FGL2	0.154307	5.77e-135	1.9e-130	0.466	0.407
Homeostatic (HM)	EID1	0.154262	6.42e-97	2.12e-92	0.585	0.555
Homeostatic (HM)	RGS18	0.153914	1.12e-163	3.69e-159	0.355	0.29
Homeostatic (HM)	AHSA2	0.153056	1.37e-103	4.52e-99	0.309	0.261
Homeostatic (HM)	PDIA3	0.15269	1.74e-189	5.74e-185	0.886	0.86
Homeostatic (HM)	NIPBL	0.152034	3.58e-85	1.18e-80	0.395	0.356
Homeostatic (HM)	SERINC1	0.151995	2.05e-82	6.76e-78	0.462	0.429
Homeostatic (HM)	UBXN4	0.151907	1.36e-88	4.5e-84	0.618	0.595
Homeostatic (HM)	IKBKB	0.151862	1.9e-156	6.27e-152	0.311	0.249
Homeostatic (HM)	MRC1	0.151834	0	0	0.175	0.102
Homeostatic (HM)	PLAT	0.151703	1.67e-210	5.52e-206	0.228	0.161
Homeostatic (HM)	ARHGEF6	0.151559	2.06e-140	6.8e-136	0.333	0.275
Homeostatic (HM)	RP11-312O7.2	0.151475	8.99e-112	2.96e-107	0.307	0.257
Homeostatic (HM)	TP53INP1	0.151415	2.07e-159	6.84e-155	0.231	0.174
Homeostatic (HM)	RCSD1	0.151168	1.86e-114	6.12e-110	0.47	0.423
Homeostatic (HM)	EZR	0.151162	2.55e-120	8.41e-116	0.299	0.248
Homeostatic (HM)	ZNF91	0.150806	4.67e-119	1.54e-114	0.286	0.235
Homeostatic (HM)	PTPN14	0.150397	1e-238	3.31e-234	0.194	0.128
Homeostatic (HM)	PABPN1	0.15001	9.82e-88	3.24e-83	0.487	0.452
Homeostatic (HM)	GOLGA4	0.149936	1.09e-45	3.58e-41	0.501	0.479
Homeostatic (HM)	ZNF638	0.149735	1.72e-85	5.68e-81	0.416	0.379
Homeostatic (HM)	YIPF4	0.149483	1.98e-106	6.52e-102	0.433	0.387
Homeostatic (HM)	TM6SF1	0.149247	3.02e-127	9.94e-123	0.561	0.512
Homeostatic (HM)	ZNF207	0.148719	7.66e-84	2.53e-79	0.488	0.454
Homeostatic (HM)	RBM19	0.148572	5.58e-181	1.84e-176	0.261	0.197
Homeostatic (HM)	XRCC5	0.148358	6.03e-92	1.99e-87	0.666	0.648
Homeostatic (HM)	GSTM3	0.148042	3.04e-60	1e-55	0.347	0.312
Homeostatic (HM)	CLSTN1	0.147589	3.43e-129	1.13e-124	0.272	0.22
Homeostatic (HM)	TACC1	0.14688	9.51e-94	3.14e-89	0.483	0.444
Homeostatic (HM)	EGFL7	0.146872	4.07e-114	1.34e-109	0.411	0.356
Homeostatic (HM)	DAAM1	0.146114	5.39e-122	1.78e-117	0.242	0.191
Homeostatic (HM)	ZNF292	0.146082	4.45e-65	1.47e-60	0.387	0.354
Homeostatic (HM)	SETD5-AS1	0.146024	2.94e-76	9.7e-72	0.336	0.298
Homeostatic (HM)	SLC40A1	0.145777	1.38e-134	4.55e-130	0.363	0.304
Homeostatic (HM)	RYR1	0.145446	3.12e-141	1.03e-136	0.251	0.196
Homeostatic (HM)	XBP1	0.145189	9.3e-95	3.07e-90	0.652	0.613
Homeostatic (HM)	PAQR8	0.144827	6.15e-141	2.03e-136	0.242	0.187
Homeostatic (HM)	DOCK10	0.144604	5.05e-82	1.66e-77	0.412	0.375
Homeostatic (HM)	ELK3	0.14442	3.5e-100	1.15e-95	0.417	0.371
Homeostatic (HM)	AKAP9	0.143162	2.84e-54	9.38e-50	0.386	0.356
Homeostatic (HM)	KMT2A	0.142775	3.98e-77	1.31e-72	0.338	0.299
Homeostatic (HM)	KMT2E	0.142706	3.76e-81	1.24e-76	0.519	0.487
Homeostatic (HM)	BCAP31	0.142695	3.05e-116	1.01e-111	0.72	0.69
Homeostatic (HM)	CEP170	0.142246	4.71e-72	1.55e-67	0.491	0.46
Homeostatic (HM)	SEC62	0.141892	2.39e-88	7.89e-84	0.74	0.728
Homeostatic (HM)	ZKSCAN1	0.141878	1.31e-94	4.32e-90	0.282	0.237
Homeostatic (HM)	TLR1	0.141651	3.87e-90	1.27e-85	0.499	0.462
Homeostatic (HM)	LEPREL1	0.14151	3.41e-180	1.12e-175	0.225	0.163
Homeostatic (HM)	CD164	0.14122	6.67e-101	2.2e-96	0.677	0.652
Homeostatic (HM)	GATAD1	0.141039	3.35e-77	1.11e-72	0.45	0.415
Homeostatic (HM)	PPT1	0.140257	1.07e-148	3.53e-144	0.818	0.783
Homeostatic (HM)	ME2	0.139757	5.22e-91	1.72e-86	0.397	0.355
Homeostatic (HM)	MAML3	0.139473	5.35e-94	1.76e-89	0.223	0.18
Homeostatic (HM)	KIAA0141	0.139224	7.12e-110	2.35e-105	0.277	0.228
Homeostatic (HM)	LY86	0.139188	7.85e-163	2.59e-158	0.9	0.868
Homeostatic (HM)	KDELC2	0.139132	4.71e-170	1.55e-165	0.193	0.137
Homeostatic (HM)	NDRG2	0.13906	3.97e-132	1.31e-127	0.306	0.249
Homeostatic (HM)	CECR1	0.139035	1.17e-101	3.84e-97	0.318	0.27
Homeostatic (HM)	IRF2BP2	0.138937	7.99e-94	2.63e-89	0.438	0.393
Homeostatic (HM)	SPRED1	0.138152	1.23e-93	4.07e-89	0.392	0.348
Homeostatic (HM)	LHFPL2	0.137762	8.9e-78	2.94e-73	0.493	0.458
Homeostatic (HM)	LUZP1	0.137498	1.48e-74	4.87e-70	0.343	0.305
Homeostatic (HM)	IL6R	0.137251	2.02e-84	6.67e-80	0.476	0.438
Homeostatic (HM)	GNPTAB	0.137243	1.23e-83	4.06e-79	0.34	0.299
Homeostatic (HM)	ATF7IP	0.136695	2.13e-99	7.03e-95	0.274	0.228
Homeostatic (HM)	ATP2B1	0.13665	1.38e-69	4.56e-65	0.518	0.49
Homeostatic (HM)	KMT2C	0.136458	4.05e-77	1.34e-72	0.345	0.306
Homeostatic (HM)	IFT74	0.135812	7.09e-102	2.34e-97	0.252	0.205
Homeostatic (HM)	RBM25	0.135637	1.19e-65	3.91e-61	0.605	0.585
Homeostatic (HM)	AFF1	0.135274	1.66e-116	5.46e-112	0.298	0.245
Homeostatic (HM)	SNX13	0.135228	2.16e-84	7.14e-80	0.336	0.294
Homeostatic (HM)	DNAJC3	0.135074	4.37e-74	1.44e-69	0.496	0.465
Homeostatic (HM)	GPR183	0.1349	2.53e-200	8.35e-196	0.678	0.6
Homeostatic (HM)	QSER1	0.134897	7.87e-98	2.59e-93	0.272	0.227
Homeostatic (HM)	LPCAT2	0.1347	2.77e-104	9.13e-100	0.706	0.674
Homeostatic (HM)	TMIGD2	0.134335	2.55e-115	8.41e-111	0.316	0.261
Homeostatic (HM)	RBMX	0.134146	2.7e-75	8.9e-71	0.563	0.535
Homeostatic (HM)	SPEN	0.13414	4.83e-66	1.59e-61	0.304	0.268
Homeostatic (HM)	KDELR1	0.133939	2.42e-68	7.97e-64	0.569	0.551
Homeostatic (HM)	LBR	0.133421	2.46e-88	8.13e-84	0.319	0.276
Homeostatic (HM)	KIF20B	0.132823	1.95e-84	6.43e-80	0.274	0.231
Homeostatic (HM)	M6PR	0.132598	7.39e-90	2.44e-85	0.681	0.66
Homeostatic (HM)	GOLGA8A	0.132301	1.5e-185	4.94e-181	0.166	0.112
Homeostatic (HM)	IKZF1	0.132085	5.4e-81	1.78e-76	0.491	0.455
Homeostatic (HM)	TPR	0.131914	1.01e-33	3.33e-29	0.391	0.374
Homeostatic (HM)	CD81	0.131822	5.35e-166	1.76e-161	0.967	0.972
Homeostatic (HM)	FEZ2	0.131657	1.39e-80	4.57e-76	0.547	0.516
Homeostatic (HM)	DGKZ	0.131649	2.02e-86	6.65e-82	0.315	0.272
Homeostatic (HM)	BCLAF1	0.131597	1.43e-57	4.72e-53	0.439	0.412
Homeostatic (HM)	MAML2	0.131585	2.13e-89	7.01e-85	0.541	0.502
Homeostatic (HM)	PTPRC	0.131416	4.43e-234	1.46e-229	0.94	0.92
Homeostatic (HM)	BMP2K	0.13042	3.45e-60	1.14e-55	0.495	0.468
Homeostatic (HM)	ATF6	0.130359	1.66e-74	5.46e-70	0.343	0.305
Homeostatic (HM)	PMP22	0.129485	2.57e-64	8.46e-60	0.226	0.191
Homeostatic (HM)	CCDC47	0.129242	2.9e-69	9.55e-65	0.615	0.598
Homeostatic (HM)	GIMAP8	0.128897	7.01e-171	2.31e-166	0.178	0.123
Homeostatic (HM)	BDP1	0.128721	2.1e-52	6.91e-48	0.306	0.276
Homeostatic (HM)	PARP1	0.12865	1.25e-52	4.12e-48	0.466	0.445
Homeostatic (HM)	TMEM50A	0.128635	6.9e-65	2.27e-60	0.627	0.614
Homeostatic (HM)	PPP6R2	0.128434	1.95e-91	6.44e-87	0.335	0.291
Homeostatic (HM)	MNDA	0.127829	2.84e-113	9.36e-109	0.757	0.717
Homeostatic (HM)	TNFRSF1A	0.127657	1.34e-74	4.42e-70	0.622	0.599
Homeostatic (HM)	MPZL1	0.12753	2.61e-78	8.61e-74	0.39	0.351
Homeostatic (HM)	RNPC3	0.127079	2.7e-99	8.92e-95	0.235	0.19
Homeostatic (HM)	JKAMP	0.127075	1.6e-80	5.28e-76	0.403	0.362
Homeostatic (HM)	TMEM30A	0.12681	4.14e-72	1.36e-67	0.379	0.342
Homeostatic (HM)	SRSF11	0.1268	6.31e-56	2.08e-51	0.505	0.479
Homeostatic (HM)	ARHGEF40	0.12679	7.35e-82	2.42e-77	0.294	0.252
Homeostatic (HM)	MATR3	0.12675	6.07e-45	2e-40	0.443	0.422
Homeostatic (HM)	1.00 TOP	0.126319	2.05e-42	6.77e-38	0.516	0.499
Homeostatic (HM)	C1QB	0.126194	5.76e-118	1.9e-113	0.998	0.997
Homeostatic (HM)	SLC15A2	0.125805	8.48e-144	2.8e-139	0.207	0.154
Homeostatic (HM)	CCR1	0.12559	1.41e-73	4.64e-69	0.487	0.45
Homeostatic (HM)	USP34	0.125541	5.76e-68	1.9e-63	0.329	0.293
Homeostatic (HM)	PSIP1	0.125462	2.3e-60	7.58e-56	0.282	0.247
Homeostatic (HM)	MESDC2	0.12532	2.67e-56	8.81e-52	0.507	0.482
Homeostatic (HM)	RAC1	0.125266	5.36e-136	1.77e-131	0.968	0.959
Homeostatic (HM)	TNFRSF1B	0.125197	5.8e-71	1.91e-66	0.498	0.464
Homeostatic (HM)	SERPINB6	0.125184	2.48e-59	8.16e-55	0.55	0.532
Homeostatic (HM)	ABI2	0.125096	2.41e-58	7.96e-54	0.346	0.313
Homeostatic (HM)	ZNF141	0.125031	1.8e-131	5.93e-127	0.182	0.135
Homeostatic (HM)	RIN2	0.124955	5.46e-82	1.8e-77	0.575	0.54
Homeostatic (HM)	NDFIP1	0.124688	1.58e-66	5.23e-62	0.528	0.502
Homeostatic (HM)	UFL1	0.124592	2.32e-53	7.64e-49	0.354	0.325
Homeostatic (HM)	REEP5	0.124387	1.44e-59	4.74e-55	0.579	0.562
Homeostatic (HM)	SMYD3	0.124234	2.48e-12	8.19e-08	0.232	0.22
Homeostatic (HM)	WSB1	0.124067	3.7e-128	1.22e-123	0.854	0.828
Homeostatic (HM)	LEPROT	0.123926	2.13e-52	7.02e-48	0.49	0.469
Homeostatic (HM)	SAMHD1	0.123609	3.3e-71	1.09e-66	0.582	0.554
Homeostatic (HM)	TAL1	0.123592	2.97e-89	9.78e-85	0.393	0.346
Homeostatic (HM)	POGZ	0.12352	1.14e-71	3.77e-67	0.274	0.236
Homeostatic (HM)	PCED1B	0.123298	3.25e-110	1.07e-105	0.298	0.246
Homeostatic (HM)	LMAN1	0.12295	8.03e-53	2.65e-48	0.473	0.449
Homeostatic (HM)	TMED4	0.12289	2.34e-57	7.71e-53	0.455	0.428
Homeostatic (HM)	ST8SIA4	0.122879	5.41e-60	1.78e-55	0.47	0.44
Homeostatic (HM)	PHIP	0.122668	2.72e-55	8.95e-51	0.342	0.309
Homeostatic (HM)	SRRM1	0.122591	1.75e-60	5.78e-56	0.653	0.637
Homeostatic (HM)	PHF14	0.122498	2.73e-54	8.99e-50	0.337	0.307
Homeostatic (HM)	DAB2	0.122396	2.85e-65	9.39e-61	0.415	0.38
Homeostatic (HM)	CSNK1A1	0.122156	8.02e-60	2.64e-55	0.564	0.543
Homeostatic (HM)	SEC11C	0.122151	5.55e-40	1.83e-35	0.372	0.349
Homeostatic (HM)	RP11-489O18.1	0.121921	6.09e-98	2.01e-93	0.163	0.124
Homeostatic (HM)	YTHDC2	0.121651	6.45e-75	2.13e-70	0.294	0.254
Homeostatic (HM)	PRRC2B	0.121561	1.86e-72	6.13e-68	0.31	0.272
Homeostatic (HM)	C3orf58	0.121548	6.98e-79	2.3e-74	0.256	0.215
Homeostatic (HM)	BLNK	0.121458	3e-69	9.89e-65	0.498	0.462
Homeostatic (HM)	RNF149	0.121342	4.6e-31	1.52e-26	0.45	0.435
Homeostatic (HM)	MBD4	0.121308	4.24e-52	1.4e-47	0.511	0.487
Homeostatic (HM)	TMPO	0.120946	4.55e-65	1.5e-60	0.33	0.294
Homeostatic (HM)	EIF4G3	0.120602	4.44e-57	1.47e-52	0.308	0.275
Homeostatic (HM)	MILR1	0.120528	5.12e-62	1.69e-57	0.414	0.381
Homeostatic (HM)	KDM7A	0.120454	2.03e-108	6.69e-104	0.232	0.184
Homeostatic (HM)	TBC1D22A	0.120434	2.82e-51	9.31e-47	0.319	0.29
Homeostatic (HM)	DDOST	0.119771	8.75e-56	2.88e-51	0.523	0.5
Homeostatic (HM)	LRMP	0.119659	5.86e-71	1.93e-66	0.337	0.298
Homeostatic (HM)	PRR14L	0.119408	3.41e-68	1.13e-63	0.237	0.201
Homeostatic (HM)	CLTC	0.119351	1.82e-49	6.02e-45	0.43	0.404
Homeostatic (HM)	CELF2	0.119295	3.25e-61	1.07e-56	0.531	0.501
Homeostatic (HM)	PLD3	0.118816	2.37e-130	7.8e-126	0.893	0.866
Homeostatic (HM)	WHSC1L1	0.118568	5.66e-44	1.87e-39	0.347	0.321
Homeostatic (HM)	ZNF148	0.118467	4.52e-51	1.49e-46	0.352	0.323
Homeostatic (HM)	KDELR2	0.118457	2.11e-52	6.94e-48	0.604	0.591
Homeostatic (HM)	RNF13	0.118362	1.56e-69	5.13e-65	0.579	0.548
Homeostatic (HM)	MED13L	0.118267	3.2e-50	1.05e-45	0.36	0.331
Homeostatic (HM)	PREX1	0.118042	2.18e-72	7.18e-68	0.384	0.346
Homeostatic (HM)	ZNF708	0.117196	2.04e-75	6.72e-71	0.242	0.203
Homeostatic (HM)	LDLRAD4	0.116686	2.94e-31	9.71e-27	0.233	0.211
Homeostatic (HM)	TMEM123	0.116647	2.56e-61	8.44e-57	0.4	0.367
Homeostatic (HM)	MCF2L2	0.116571	3.04e-38	1e-33	0.09	0.07
Homeostatic (HM)	RCBTB2	0.116407	2.25e-99	7.41e-95	0.235	0.189
Homeostatic (HM)	SESN3	0.116323	5.44e-61	1.79e-56	0.316	0.28
Homeostatic (HM)	ZDHHC14	0.116052	5.01e-106	1.65e-101	0.205	0.16
Homeostatic (HM)	RTN3	0.115983	8.05e-53	2.65e-48	0.431	0.403
Homeostatic (HM)	TCF12	0.115972	7.86e-59	2.59e-54	0.259	0.225
Homeostatic (HM)	CD300A	0.11596	2.55e-64	8.42e-60	0.518	0.487
Homeostatic (HM)	SMC5	0.115821	2.43e-59	8.02e-55	0.258	0.224
Homeostatic (HM)	C1orf56	0.115717	4.44e-49	1.46e-44	0.43	0.403
Homeostatic (HM)	SUSD3	0.115648	8.62e-77	2.84e-72	0.528	0.486
Homeostatic (HM)	ACIN1	0.115521	1.51e-49	4.97e-45	0.308	0.279
Homeostatic (HM)	MAP3K5	0.114847	1.24e-62	4.07e-58	0.288	0.253
Homeostatic (HM)	AAK1	0.114826	1.06e-65	3.49e-61	0.487	0.456
Homeostatic (HM)	KIAA0226L	0.114463	1.62e-109	5.33e-105	0.215	0.168
Homeostatic (HM)	TNFRSF21	0.114339	1.45e-192	4.78e-188	0.147	0.094
Homeostatic (HM)	HPS3	0.114325	2.62e-55	8.63e-51	0.336	0.304
Homeostatic (HM)	CDK12	0.113927	7.4e-60	2.44e-55	0.3	0.266
Homeostatic (HM)	MED12L	0.113923	3.41e-115	1.12e-110	0.193	0.147
Homeostatic (HM)	CD2AP	0.11392	2.52e-54	8.29e-50	0.272	0.24
Homeostatic (HM)	ZNRF2	0.113917	3.36e-52	1.11e-47	0.428	0.4
Homeostatic (HM)	CNPY3	0.113871	1.61e-94	5.31e-90	0.785	0.757
Homeostatic (HM)	ZNF106	0.113728	9.06e-31	2.99e-26	0.396	0.379
Homeostatic (HM)	TRAM1	0.113683	6.75e-41	2.22e-36	0.528	0.514
Homeostatic (HM)	PRKDC	0.112947	1.75e-40	5.76e-36	0.389	0.367
Homeostatic (HM)	TNFSF10	0.112914	6.13e-169	2.02e-164	0.524	0.459
Homeostatic (HM)	SRSF5	0.112868	3.9e-57	1.29e-52	0.605	0.583
Homeostatic (HM)	RP11-346C20.3	0.112683	8.63e-155	2.85e-150	0.145	0.097
Homeostatic (HM)	TBC1D5	0.112361	3.53e-78	1.16e-73	0.234	0.195
Homeostatic (HM)	FNBP4	0.112316	5.8e-42	1.91e-37	0.321	0.295
Homeostatic (HM)	SRSF7	0.112283	9.26e-96	3.05e-91	0.758	0.732
Homeostatic (HM)	HNRNPA3	0.112272	2.37e-65	7.82e-61	0.763	0.755
Homeostatic (HM)	CECR2	0.111964	8.1e-110	2.67e-105	0.184	0.14
Homeostatic (HM)	LONP2	0.111191	9.91e-57	3.27e-52	0.276	0.242
Homeostatic (HM)	SERPINF1	0.11115	1.22e-59	4.01e-55	0.641	0.615
Homeostatic (HM)	KANSL1	0.111129	2.42e-56	7.96e-52	0.324	0.291
Homeostatic (HM)	TAX1BP1	0.111099	1.09e-27	3.6e-23	0.503	0.495
Homeostatic (HM)	ZNF721	0.111043	2.03e-53	6.7e-49	0.274	0.242
Homeostatic (HM)	TSPAN3	0.110985	7.99e-47	2.63e-42	0.471	0.448
Homeostatic (HM)	SIGLEC8	0.110973	1.46e-71	4.82e-67	0.341	0.299
Homeostatic (HM)	2006-03-01	0.110954	5.88e-60	1.94e-55	0.314	0.28
Homeostatic (HM)	KIAA2026	0.110627	9.58e-53	3.16e-48	0.289	0.257
Homeostatic (HM)	CENPC	0.110551	1.03e-65	3.4e-61	0.257	0.22
Homeostatic (HM)	ROCK2	0.110372	5.5e-62	1.81e-57	0.236	0.201
Homeostatic (HM)	KIAA1033	0.110339	2.75e-44	9.07e-40	0.337	0.309
Homeostatic (HM)	MCF2L	0.110252	3.59e-81	1.18e-76	0.24	0.199
Homeostatic (HM)	CBL	0.110192	7.32e-51	2.41e-46	0.334	0.303
Homeostatic (HM)	ADCY7	0.110144	4.68e-69	1.54e-64	0.271	0.234
Homeostatic (HM)	DNAJB14	0.110098	1.08e-36	3.55e-32	0.365	0.343
Homeostatic (HM)	ZNF655	0.109726	3.56e-49	1.17e-44	0.283	0.253
Homeostatic (HM)	KANK2	0.109695	1.24e-124	4.1e-120	0.174	0.128
Homeostatic (HM)	ATF6B	0.109605	8.7e-52	2.87e-47	0.348	0.316
Homeostatic (HM)	S100Z	0.109581	1.08e-78	3.57e-74	0.2	0.162
Homeostatic (HM)	CREB3L2	0.109513	2.59e-55	8.54e-51	0.335	0.301
Homeostatic (HM)	PTAFR	0.109312	2.88e-86	9.5e-82	0.78	0.757
Homeostatic (HM)	DEPTOR	0.109252	5.84e-97	1.93e-92	0.232	0.187
Homeostatic (HM)	PTPLAD1	0.108995	1.89e-52	6.24e-48	0.274	0.243
Homeostatic (HM)	C6orf89	0.108944	2.5e-63	8.24e-59	0.281	0.245
Homeostatic (HM)	NAGA	0.108938	4.99e-51	1.64e-46	0.374	0.344
Homeostatic (HM)	ADAM10	0.108733	5.31e-43	1.75e-38	0.447	0.424
Homeostatic (HM)	NASP	0.10868	2.69e-39	8.86e-35	0.417	0.395
Homeostatic (HM)	USP33	0.108503	2.51e-57	8.27e-53	0.273	0.24
Homeostatic (HM)	ROCK1	0.108468	4.89e-36	1.61e-31	0.332	0.309
Homeostatic (HM)	EPM2AIP1	0.108348	2.22e-70	7.3e-66	0.219	0.183
Homeostatic (HM)	ITGB1	0.108062	6.42e-53	2.12e-48	0.647	0.631
Homeostatic (HM)	DDX6	0.10798	1.29e-55	4.24e-51	0.364	0.331
Homeostatic (HM)	SAMSN1	0.10796	2.52e-58	8.3e-54	0.855	0.851
Homeostatic (HM)	TUG1	0.107884	1.6e-81	5.29e-77	0.21	0.17
Homeostatic (HM)	SDCCAG8	0.10776	2.36e-40	7.78e-36	0.524	0.507
Homeostatic (HM)	U2SURP	0.10759	4.19e-33	1.38e-28	0.438	0.421
Homeostatic (HM)	ITSN2	0.107483	8.96e-40	2.95e-35	0.305	0.28
Homeostatic (HM)	IVD	0.107426	2.06e-46	6.8e-42	0.368	0.34
Homeostatic (HM)	C10orf128	0.107412	9.36e-99	3.09e-94	0.209	0.164
Homeostatic (HM)	PAXBP1	0.107295	7.33e-47	2.42e-42	0.241	0.213
Homeostatic (HM)	SP100	0.107199	8.35e-46	2.75e-41	0.578	0.559
Homeostatic (HM)	2007-03-01	0.106577	1.51e-37	4.99e-33	0.342	0.319
Homeostatic (HM)	KIAA1598	0.106569	9.42e-30	3.11e-25	0.412	0.394
Homeostatic (HM)	FLI1	0.106322	4.19e-70	1.38e-65	0.264	0.226
Homeostatic (HM)	PAK2	0.106312	1.47e-29	4.84e-25	0.514	0.505
Homeostatic (HM)	CAP1	0.106017	5.79e-46	1.91e-41	0.693	0.687
Homeostatic (HM)	ATP13A3	0.105973	4.04e-83	1.33e-78	0.242	0.201
Homeostatic (HM)	RRBP1	0.105728	1.58e-37	5.21e-33	0.451	0.431
Homeostatic (HM)	SRSF1	0.105496	1.96e-48	6.46e-44	0.29	0.261
Homeostatic (HM)	CHD1	0.105383	1.57e-36	5.17e-32	0.353	0.33
Homeostatic (HM)	ZMYND11	0.105337	1.85e-86	6.09e-82	0.217	0.176
Homeostatic (HM)	CCPG1	0.104937	2.74e-49	9.02e-45	0.256	0.226
Homeostatic (HM)	BROX	0.104905	1.16e-43	3.82e-39	0.333	0.306
Homeostatic (HM)	MOB1B	0.104793	5.24e-48	1.73e-43	0.288	0.258
Homeostatic (HM)	ABHD3	0.104783	5.36e-62	1.77e-57	0.286	0.25
Homeostatic (HM)	FAM178A	0.104727	5.23e-57	1.73e-52	0.21	0.178
Homeostatic (HM)	ANKRD12	0.104518	5.08e-28	1.67e-23	0.527	0.516
Homeostatic (HM)	GAK	0.104393	2.93e-68	9.67e-64	0.241	0.203
Homeostatic (HM)	APPL1	0.10435	5.9e-32	1.95e-27	0.383	0.364
Homeostatic (HM)	DPP7	0.104328	2.45e-48	8.07e-44	0.669	0.656
Homeostatic (HM)	KLHL9	0.104187	3.28e-80	1.08e-75	0.192	0.154
Homeostatic (HM)	VPS35	0.104097	1.46e-30	4.81e-26	0.455	0.443
Homeostatic (HM)	VSIG4	0.103676	1.28e-18	4.21e-14	0.543	0.533
Homeostatic (HM)	AC074289.1	0.103334	1.19e-56	3.91e-52	0.298	0.262
Homeostatic (HM)	FGL1	0.103307	3.7e-92	1.22e-87	0.181	0.141
Homeostatic (HM)	PPP3CA	0.103173	2.99e-51	9.86e-47	0.303	0.271
Homeostatic (HM)	KCTD7	0.103095	1.25e-70	4.12e-66	0.222	0.185
Homeostatic (HM)	STAG2	0.103079	3.66e-33	1.21e-28	0.408	0.388
Homeostatic (HM)	FZD2	0.103061	6.6e-83	2.18e-78	0.208	0.168
Homeostatic (HM)	ARHGAP35	0.102987	2.29e-63	7.56e-59	0.222	0.188
Homeostatic (HM)	CREBZF	0.102836	9.08e-47	2.99e-42	0.293	0.263
Homeostatic (HM)	UNC50	0.102781	1.13e-38	3.72e-34	0.454	0.435
Homeostatic (HM)	TGFB1	0.102754	9.05e-53	2.98e-48	0.688	0.677
Homeostatic (HM)	MGEA5	0.102609	1.21e-55	3.99e-51	0.223	0.191
Homeostatic (HM)	FILIP1L	0.102559	1.21e-70	4e-66	0.151	0.118
Homeostatic (HM)	HSD17B12	0.102515	6.35e-39	2.09e-34	0.378	0.355
Homeostatic (HM)	BTAF1	0.102484	7.37e-74	2.43e-69	0.196	0.159
Homeostatic (HM)	ELF2	0.102307	7.22e-42	2.38e-37	0.344	0.317
Homeostatic (HM)	SLC43A2	0.102284	1.15e-55	3.78e-51	0.319	0.284
Homeostatic (HM)	ATRAID	0.102254	4.5e-39	1.49e-34	0.574	0.56
Homeostatic (HM)	ZFC3H1	0.102154	2.53e-47	8.33e-43	0.239	0.211
Homeostatic (HM)	GIMAP7	0.102097	6.02e-116	1.98e-111	0.137	0.097
Homeostatic (HM)	PHKB	0.102031	3.63e-48	1.2e-43	0.275	0.245
Homeostatic (HM)	BAZ1B	0.102021	2.74e-43	9.03e-39	0.25	0.222
Homeostatic (HM)	MTMR4	0.101938	5.79e-49	1.91e-44	0.265	0.235
Homeostatic (HM)	COPS6	0.101836	2.49e-30	8.21e-26	0.424	0.409
Homeostatic (HM)	OFD1	0.101835	9.74e-38	3.21e-33	0.431	0.405
Homeostatic (HM)	AHCYL1	0.101669	2.75e-48	9.06e-44	0.303	0.273
Homeostatic (HM)	GAB3	0.101646	4.51e-53	1.49e-48	0.29	0.257
Homeostatic (HM)	TRIM44	0.101565	7.47e-31	2.46e-26	0.368	0.349
Homeostatic (HM)	ZNF302	0.101466	3.76e-70	1.24e-65	0.24	0.202
Homeostatic (HM)	UBL3	0.101211	1.91e-31	6.3e-27	0.397	0.378
Homeostatic (HM)	SFPQ	0.101166	1.47e-32	4.84e-28	0.574	0.565
Homeostatic (HM)	SERINC3	0.101089	1.3e-47	4.29e-43	0.335	0.306
Homeostatic (HM)	FNBP1L	0.101023	1.27e-69	4.2e-65	0.207	0.17
Homeostatic (HM)	PDCD6IP	0.100925	9.58e-47	3.16e-42	0.337	0.308
Homeostatic (HM)	ARSG	0.100571	1.34e-103	4.41e-99	0.165	0.124
Homeostatic (HM)	ENG	0.100501	5.06e-43	1.67e-38	0.33	0.302
Homeostatic (HM)	YTHDC1	0.100492	9.01e-34	2.97e-29	0.305	0.282
Homeostatic (HM)	JAK1	0.100419	3.25e-23	1.07e-18	0.457	0.45
Homeostatic (HM)	CNPY2	0.100338	2.22e-31	7.32e-27	0.395	0.376
Homeostatic (HM)	CEP350	0.100246	1.67e-21	5.5e-17	0.34	0.325
Homeostatic (HM)	C1orf112	0.100207	6.07e-118	2e-113	0.17	0.125
Homeostatic (HM)	RBM41	0.100073	3.47e-60	1.14e-55	0.2	0.168
Homeostatic (HM)	PCDH12	0.100022	1.91e-163	6.28e-159	0.109	0.066
Homeostatic (HM)	HSD17B14	-0.100166	5.96e-197	1.97e-192	0.078	0.132
Homeostatic (HM)	SRM	-0.100344	5.48e-158	1.81e-153	0.131	0.189
Homeostatic (HM)	SNHG12	-0.100542	1.46e-182	4.83e-178	0.094	0.149
Homeostatic (HM)	PADI2	-0.100576	0	0	0.019	0.066
Homeostatic (HM)	NDUFA1	-0.100885	4.75e-121	1.56e-116	0.473	0.546
Homeostatic (HM)	IFIH1	-0.101028	1.4e-172	4.63e-168	0.052	0.095
Homeostatic (HM)	FFAR2	-0.10125	4.59e-95	1.51e-90	0.025	0.048
Homeostatic (HM)	RWDD1	-0.10139	2.08e-135	6.86e-131	0.281	0.353
Homeostatic (HM)	ACER3	-0.101746	7.59e-113	2.5e-108	0.166	0.217
Homeostatic (HM)	PPM1G	-0.101768	3.12e-07	0.010276	0.352	0.371
Homeostatic (HM)	CD40	-0.102361	6.66e-55	2.2e-50	0.304	0.346
Homeostatic (HM)	BID	-0.102415	5.94e-106	1.96e-101	0.354	0.42
Homeostatic (HM)	STX4	-0.102474	1.26e-145	4.16e-141	0.168	0.229
Homeostatic (HM)	COX7A2L	-0.102612	1.92e-154	6.32e-150	0.255	0.327
Homeostatic (HM)	MRPL14	-0.102724	2.55e-126	8.42e-122	0.313	0.384
Homeostatic (HM)	LIMD2	-0.102816	2.09e-117	6.9e-113	0.305	0.371
Homeostatic (HM)	PDGFA	-0.10291	3.28e-300	1.08e-295	0.022	0.067
Homeostatic (HM)	TNFSF15	-0.103555	1.55e-187	5.12e-183	0.013	0.041
Homeostatic (HM)	PHPT1	-0.103593	6.19e-129	2.04e-124	0.203	0.265
Homeostatic (HM)	C19orf43	-0.103773	1.86e-117	6.15e-113	0.41	0.483
Homeostatic (HM)	TIFA	-0.103904	6.36e-62	2.1e-57	0.142	0.177
Homeostatic (HM)	PRMT1	-0.104645	1.02e-98	3.38e-94	0.347	0.409
Homeostatic (HM)	COX5A	-0.104921	9.94e-140	3.28e-135	0.384	0.464
Homeostatic (HM)	ROMO1	-0.104997	2.79e-158	9.18e-154	0.258	0.331
Homeostatic (HM)	TNFAIP6	-0.105275	2.82e-154	9.3e-150	0.002	0.017
Homeostatic (HM)	MTHFD2	-0.105281	3.42e-144	1.13e-139	0.157	0.215
Homeostatic (HM)	TBCA	-0.105716	4.67e-133	1.54e-128	0.361	0.435
Homeostatic (HM)	CHI3L1	-0.106089	8.84e-249	2.91e-244	0.008	0.039
Homeostatic (HM)	MCTP1	-0.106198	2.42e-209	7.98e-205	0.034	0.075
Homeostatic (HM)	DAPP1	-0.106678	2.82e-133	9.31e-129	0.14	0.193
Homeostatic (HM)	PTP4A1	-0.106763	2.17e-178	7.16e-174	0.136	0.198
Homeostatic (HM)	LPL	-0.106797	1.24e-145	4.09e-141	0.066	0.108
Homeostatic (HM)	RN7SL1	-0.107114	7.62e-85	2.51e-80	0.12	0.158
Homeostatic (HM)	MYL6	-0.107224	2.13e-100	7.03e-96	0.905	0.927
Homeostatic (HM)	SNRPF	-0.108047	1.08e-165	3.56e-161	0.232	0.304
Homeostatic (HM)	SQRDL	-0.108903	3.47e-189	1.14e-184	0.111	0.171
Homeostatic (HM)	GTF3A	-0.109223	2.55e-152	8.41e-148	0.306	0.384
Homeostatic (HM)	CALM1	-0.10926	1.47e-69	4.85e-65	0.67	0.722
Homeostatic (HM)	MPP1	-0.109378	7.22e-167	2.38e-162	0.164	0.228
Homeostatic (HM)	NDUFB1	-0.109588	2.07e-146	6.84e-142	0.373	0.45
Homeostatic (HM)	HSP90AB1	-0.109641	4.55e-74	1.5e-69	0.887	0.912
Homeostatic (HM)	ODF3B	-0.109668	0	0	0.035	0.091
Homeostatic (HM)	CFD	-0.110151	9.68e-125	3.19e-120	0.132	0.183
Homeostatic (HM)	ATP5I	-0.110629	1.09e-120	3.6e-116	0.395	0.463
Homeostatic (HM)	SNRPD1	-0.110786	7.95e-153	2.62e-148	0.285	0.359
Homeostatic (HM)	MYEOV2	-0.111428	1.9e-143	6.27e-139	0.3	0.372
Homeostatic (HM)	IFRD1	-0.111505	5.94e-124	1.96e-119	0.169	0.225
Homeostatic (HM)	RBX1	-0.111848	5.85e-152	1.93e-147	0.423	0.506
Homeostatic (HM)	RHEB	-0.111858	2.35e-165	7.74e-161	0.298	0.376
Homeostatic (HM)	CLIC4	-0.112696	3.25e-297	1.07e-292	0.025	0.071
Homeostatic (HM)	PLA2G16	-0.113008	3.38e-158	1.12e-153	0.152	0.213
Homeostatic (HM)	DNAJA1	-0.113138	4.67e-84	1.54e-79	0.609	0.668
Homeostatic (HM)	UBL5	-0.113227	5.13e-135	1.69e-130	0.547	0.626
Homeostatic (HM)	SLC2A3	-0.113559	3.64e-153	1.2e-148	0.074	0.119
Homeostatic (HM)	OAS2	-0.113568	1.74e-257	5.73e-253	0.032	0.078
Homeostatic (HM)	TPI1	-0.113694	3.09e-124	1.02e-119	0.595	0.669
Homeostatic (HM)	VMP1	-0.113753	2.28e-90	7.53e-86	0.331	0.388
Homeostatic (HM)	SERP1	-0.113892	4.07e-122	1.34e-117	0.588	0.661
Homeostatic (HM)	FAM107B	-0.114063	1.66e-194	5.48e-190	0.095	0.152
Homeostatic (HM)	IER5	-0.114523	2.05e-174	6.75e-170	0.083	0.134
Homeostatic (HM)	LINC01094	-0.114563	4.03e-124	1.33e-119	0.275	0.341
Homeostatic (HM)	HES1	-0.115431	1.6e-144	5.28e-140	0.048	0.086
Homeostatic (HM)	PDCD5	-0.115645	1.94e-143	6.4e-139	0.219	0.285
Homeostatic (HM)	DHRS7	-0.116179	4.54e-120	1.5e-115	0.394	0.464
Homeostatic (HM)	NFKB1	-0.116289	6.36e-105	2.1e-100	0.15	0.197
Homeostatic (HM)	MT-ND3	-0.116291	1.58e-243	5.21e-239	0.976	0.991
Homeostatic (HM)	TCEB1	-0.116351	1.09e-160	3.61e-156	0.232	0.303
Homeostatic (HM)	DDIT3	-0.116412	1.96e-170	6.47e-166	0.141	0.202
Homeostatic (HM)	HPSE	-0.116419	1.99e-126	6.57e-122	0.184	0.241
Homeostatic (HM)	HLA-F	-0.116519	1.74e-280	5.72e-276	0.052	0.11
Homeostatic (HM)	BAZ1A	-0.117014	1.08e-120	3.57e-116	0.169	0.223
Homeostatic (HM)	IFI44	-0.117319	2.49e-137	8.19e-133	0.095	0.141
Homeostatic (HM)	LDHB	-0.11735	1.06e-137	3.51e-133	0.386	0.461
Homeostatic (HM)	POLR2L	-0.117442	1.7e-182	5.59e-178	0.282	0.363
Homeostatic (HM)	UXT	-0.117644	9.6e-165	3.16e-160	0.295	0.374
Homeostatic (HM)	PPP1R14B	-0.117694	2.9e-158	9.57e-154	0.229	0.299
Homeostatic (HM)	TMA7	-0.117908	1.5e-134	4.94e-130	0.699	0.766
Homeostatic (HM)	LIMK2	-0.118125	1.54e-189	5.07e-185	0.046	0.089
Homeostatic (HM)	EIF3G	-0.118181	6.48e-154	2.14e-149	0.415	0.498
Homeostatic (HM)	COX7B	-0.118406	2.73e-160	9e-156	0.424	0.508
Homeostatic (HM)	TAF10	-0.118458	4.43e-162	1.46e-157	0.34	0.422
Homeostatic (HM)	C15orf48	-0.118869	3.93e-154	1.29e-149	0.003	0.019
Homeostatic (HM)	HLA-DMB	-0.119181	8.14e-66	2.69e-61	0.399	0.444
Homeostatic (HM)	RTTN	-0.119443	1.25e-177	4.13e-173	0.119	0.178
Homeostatic (HM)	GPSM3	-0.119544	3.08e-184	1.01e-179	0.354	0.441
Homeostatic (HM)	VIM	-0.120235	3.31e-200	1.09e-195	0.003	0.025
Homeostatic (HM)	EEF2	-0.120469	6.26e-143	2.06e-138	0.487	0.565
Homeostatic (HM)	CTA-29F11.1	-0.120474	3.92e-76	1.29e-71	0.16	0.201
Homeostatic (HM)	PRDX1	-0.120479	8.52e-111	2.81e-106	0.745	0.797
Homeostatic (HM)	TSPO	-0.12058	5.95e-131	1.96e-126	0.298	0.367
Homeostatic (HM)	RAB13	-0.120604	8.63e-223	2.84e-218	0.094	0.156
Homeostatic (HM)	EIF3L	-0.1207	4.05e-161	1.34e-156	0.326	0.403
Homeostatic (HM)	ACTB	-0.120922	2.35e-141	7.76e-137	0.999	1
Homeostatic (HM)	RASGEF1B	-0.120973	0	0	0.042	0.101
Homeostatic (HM)	OAS3	-0.120987	1.97e-306	6.48e-302	0.024	0.072
Homeostatic (HM)	COX6A1	-0.121257	3.17e-181	1.04e-176	0.465	0.555
Homeostatic (HM)	PSMB8	-0.12155	5.94e-178	1.96e-173	0.215	0.289
Homeostatic (HM)	NDUFB2	-0.121849	3.65e-140	1.2e-135	0.493	0.572
Homeostatic (HM)	RP11-536O18.2	-0.122559	0	0	0.008	0.053
Homeostatic (HM)	SLAMF7	-0.122768	5.73e-291	1.89e-286	0.002	0.031
Homeostatic (HM)	NME1	-0.122842	3.29e-142	1.09e-137	0.159	0.216
Homeostatic (HM)	UBC	-0.122886	8.96e-73	2.95e-68	0.929	0.942
Homeostatic (HM)	CFL1	-0.123268	1.52e-157	5e-153	0.929	0.95
Homeostatic (HM)	GLDN	-0.123449	2.22e-274	7.31e-270	0.011	0.047
Homeostatic (HM)	ALCAM	-0.123588	1.97e-256	6.48e-252	0.044	0.095
Homeostatic (HM)	PSME1	-0.123621	2.08e-148	6.84e-144	0.435	0.516
Homeostatic (HM)	ANKRD22	-0.123876	0	0	0.013	0.06
Homeostatic (HM)	MYO1E	-0.124048	4.9e-216	1.62e-211	0.062	0.114
Homeostatic (HM)	COX17	-0.124602	1.2e-183	3.97e-179	0.272	0.353
Homeostatic (HM)	SNRPG	-0.12474	1.28e-181	4.22e-177	0.39	0.477
Homeostatic (HM)	SH3BGRL	-0.124954	2.33e-121	7.68e-117	0.637	0.698
Homeostatic (HM)	PTPN2	-0.125279	7.2e-121	2.37e-116	0.235	0.293
Homeostatic (HM)	EIF2AK2	-0.125471	9.8e-70	3.23e-65	0.263	0.306
Homeostatic (HM)	HINT1	-0.125729	1.48e-154	4.89e-150	0.472	0.556
Homeostatic (HM)	C19orf53	-0.126238	3.67e-170	1.21e-165	0.4	0.487
Homeostatic (HM)	GNG5	-0.126386	7.26e-131	2.39e-126	0.64	0.709
Homeostatic (HM)	COX8A	-0.126873	2.82e-155	9.3e-151	0.503	0.585
Homeostatic (HM)	ARID5B	-0.127392	6.08e-277	2.01e-272	0.036	0.086
Homeostatic (HM)	ATF5	-0.1274	2.6e-202	8.58e-198	0.086	0.142
Homeostatic (HM)	C4orf3	-0.127871	3.4e-186	1.12e-181	0.422	0.514
Homeostatic (HM)	SNORD3B-1	-0.128529	8.83e-280	2.91e-275	0.063	0.123
Homeostatic (HM)	RPL17	-0.128999	5.49e-229	1.81e-224	0.296	0.385
Homeostatic (HM)	EMP3	-0.12947	8.52e-57	2.81e-52	0.119	0.149
Homeostatic (HM)	MIF	-0.129654	2.12e-216	7e-212	0.248	0.329
Homeostatic (HM)	NDUFS5	-0.12971	6.25e-188	2.06e-183	0.387	0.476
Homeostatic (HM)	RAN	-0.130358	2.38e-159	7.85e-155	0.534	0.618
Homeostatic (HM)	ALKBH7	-0.130776	1.02e-171	3.37e-167	0.272	0.349
Homeostatic (HM)	OSM	-0.131094	3.34e-289	1.1e-284	0.025	0.071
Homeostatic (HM)	HAMP	-0.131256	1.53e-66	5.06e-62	0.105	0.137
Homeostatic (HM)	HERPUD1	-0.131261	7.85e-61	2.59e-56	0.762	0.789
Homeostatic (HM)	STAT1	-0.131729	1.87e-125	6.17e-121	0.15	0.202
Homeostatic (HM)	COX7A2	-0.131968	8.44e-192	2.78e-187	0.47	0.562
Homeostatic (HM)	GRAMD1A	-0.132315	1.57e-138	5.19e-134	0.187	0.246
Homeostatic (HM)	TNIP3	-0.132374	2.05e-215	6.76e-211	0.002	0.023
Homeostatic (HM)	CYCS	-0.132564	4.95e-209	1.63e-204	0.299	0.387
Homeostatic (HM)	DYNLL1	-0.132585	7.11e-151	2.34e-146	0.662	0.733
Homeostatic (HM)	LMO2	-0.132702	6.24e-172	2.06e-167	0.369	0.452
Homeostatic (HM)	CXCL8	-0.132781	7.24e-38	2.39e-33	0.007	0.015
Homeostatic (HM)	CPM	-0.132783	9.03e-148	2.98e-143	0.08	0.125
Homeostatic (HM)	DYNLT1	-0.13288	8.67e-191	2.86e-186	0.216	0.292
Homeostatic (HM)	CHIT1	-0.133323	1.62e-53	5.34e-49	0.012	0.024
Homeostatic (HM)	HERC5	-0.133708	3.8e-96	1.25e-91	0.09	0.127
Homeostatic (HM)	S100A4	-0.133823	3.46e-234	1.14e-229	0.027	0.068
Homeostatic (HM)	CTSH	-0.134338	1.28e-112	4.21e-108	0.6	0.661
Homeostatic (HM)	SLC2A6	-0.134474	0	0	0.007	0.052
Homeostatic (HM)	RNF144B	-0.134607	1.81e-131	5.97e-127	0.085	0.128
Homeostatic (HM)	PIM3	-0.134889	7.8e-265	2.57e-260	0.067	0.127
Homeostatic (HM)	SEC61G	-0.13508	6.07e-198	2e-193	0.354	0.441
Homeostatic (HM)	PPP1R10	-0.135154	1.13e-87	3.73e-83	0.582	0.63
Homeostatic (HM)	TXN	-0.135986	2.05e-203	6.76e-199	0.122	0.186
Homeostatic (HM)	CD163	-0.136218	1.99e-108	6.57e-104	0.019	0.041
Homeostatic (HM)	RP11-386I14.4	-0.136222	3.91e-122	1.29e-117	0.235	0.294
Homeostatic (HM)	ITGAX	-0.137116	9.93e-188	3.27e-183	0.284	0.364
Homeostatic (HM)	NFKBIZ	-0.137555	1.04e-174	3.44e-170	0.09	0.141
Homeostatic (HM)	SMDT1	-0.137653	2.69e-195	8.87e-191	0.32	0.406
Homeostatic (HM)	DUSP2	-0.137969	0	0	0.008	0.047
Homeostatic (HM)	PLK3	-0.138335	2.09e-245	6.91e-241	0.136	0.209
Homeostatic (HM)	TAP1	-0.138553	0	0	0.045	0.106
Homeostatic (HM)	TIMP1	-0.138627	2.31e-76	7.61e-72	0.267	0.32
Homeostatic (HM)	PSTPIP2	-0.140002	2.87e-128	9.47e-124	0.071	0.111
Homeostatic (HM)	UBE2J1	-0.140665	3.93e-210	1.3e-205	0.156	0.226
Homeostatic (HM)	PABPC1	-0.140838	9.43e-180	3.11e-175	0.805	0.858
Homeostatic (HM)	NAGK	-0.140923	3.45e-169	1.14e-164	0.448	0.53
Homeostatic (HM)	PPIA	-0.141494	8.85e-176	2.92e-171	0.864	0.904
Homeostatic (HM)	MT2A	-0.142135	3.47e-208	1.14e-203	0.016	0.048
Homeostatic (HM)	RACK1	-0.142495	2.42e-25	7.99e-21	0.092	0.109
Homeostatic (HM)	NFKB2	-0.142905	0	0	0.041	0.098
Homeostatic (HM)	PNRC1	-0.14422	9.34e-134	3.08e-129	0.813	0.857
Homeostatic (HM)	UCP2	-0.144886	1.55e-166	5.13e-162	0.541	0.621
Homeostatic (HM)	GSTO1	-0.144921	2.5e-213	8.25e-209	0.343	0.434
Homeostatic (HM)	SP110	-0.144981	1.14e-124	3.75e-120	0.264	0.325
Homeostatic (HM)	MZT2B	-0.146046	1.62e-213	5.34e-209	0.369	0.462
Homeostatic (HM)	MT-RNR1	-0.146365	8.29e-29	2.73e-24	0.092	0.11
Homeostatic (HM)	CITED4	-0.146699	2.28e-195	7.51e-191	0.174	0.245
Homeostatic (HM)	HIGD2A	-0.147039	1.89e-203	6.25e-199	0.311	0.398
Homeostatic (HM)	BCL6	-0.147145	0	0	0.046	0.113
Homeostatic (HM)	COX6C	-0.147153	4.77e-205	1.57e-200	0.501	0.592
Homeostatic (HM)	CD36	-0.147579	2.5e-89	8.26e-85	0.096	0.133
Homeostatic (HM)	SCPEP1	-0.148345	1.72e-187	5.66e-183	0.327	0.408
Homeostatic (HM)	USMG5	-0.148837	2.25e-213	7.41e-209	0.335	0.423
Homeostatic (HM)	SNRPD2	-0.148842	7.05e-246	2.33e-241	0.366	0.467
Homeostatic (HM)	DDIT4	-0.150459	5.04e-181	1.66e-176	0.061	0.107
Homeostatic (HM)	RGCC	-0.150766	1.26e-190	4.17e-186	0.002	0.021
Homeostatic (HM)	GUK1	-0.15097	8.1e-247	2.67e-242	0.287	0.383
Homeostatic (HM)	PFN1	-0.150991	2.53e-194	8.34e-190	0.922	0.948
Homeostatic (HM)	G0S2	-0.150992	1.06e-92	3.51e-88	0.002	0.012
Homeostatic (HM)	CLEC7A	-0.151299	6.29e-182	2.07e-177	0.42	0.508
Homeostatic (HM)	EGR2	-0.151358	0	0	0.014	0.081
Homeostatic (HM)	AC006129.4	-0.151536	3.01e-126	9.93e-122	0.119	0.166
Homeostatic (HM)	CD44	-0.152866	7.91e-232	2.61e-227	0.006	0.033
Homeostatic (HM)	IRF1	-0.15336	3.4e-113	1.12e-108	0.137	0.184
Homeostatic (HM)	HSP90AA1	-0.153587	1.57e-106	5.16e-102	0.941	0.951
Homeostatic (HM)	CCNI	-0.153697	9.82e-217	3.24e-212	0.576	0.665
Homeostatic (HM)	RELB	-0.154119	0	0	0.054	0.122
Homeostatic (HM)	SNORD3B-2	-0.1543	0	0	0.092	0.169
Homeostatic (HM)	IER5L	-0.154592	1.95e-229	6.43e-225	0.153	0.228
Homeostatic (HM)	NSA2	-0.155086	1.58e-216	5.21e-212	0.37	0.463
Homeostatic (HM)	SMS	-0.156107	4.06e-235	1.34e-230	0.331	0.424
Homeostatic (HM)	ATP5F1E	-0.156543	3.62e-23	1.19e-18	0.096	0.112
Homeostatic (HM)	COX6B1	-0.157631	2.45e-208	8.08e-204	0.622	0.706
Homeostatic (HM)	VEGFB	-0.158662	1.68e-219	5.53e-215	0.264	0.347
Homeostatic (HM)	GLTSCR2	-0.159024	4.02e-186	1.32e-181	0.315	0.394
Homeostatic (HM)	PTMS	-0.160199	2.31e-231	7.61e-227	0.227	0.31
Homeostatic (HM)	BRI3	-0.160504	1.49e-169	4.93e-165	0.671	0.735
Homeostatic (HM)	ATP5G2	-0.160765	6.39e-131	2.11e-126	0.687	0.729
Homeostatic (HM)	RASSF4	-0.160975	1.11e-87	3.67e-83	0.382	0.435
Homeostatic (HM)	BST2	-0.160992	4.19e-83	1.38e-78	0.681	0.727
Homeostatic (HM)	C12orf57	-0.161135	2.39e-248	7.88e-244	0.194	0.277
Homeostatic (HM)	ZFP36L1	-0.161584	2.44e-49	8.05e-45	0.898	0.897
Homeostatic (HM)	UQCRH	-0.162297	1.66e-221	5.48e-217	0.482	0.577
Homeostatic (HM)	CLIC1	-0.162693	3.8e-189	1.25e-184	0.66	0.737
Homeostatic (HM)	BTG1	-0.162979	6.37e-118	2.1e-113	0.601	0.657
Homeostatic (HM)	UBE2L6	-0.163418	0	0	0.131	0.215
Homeostatic (HM)	HIF1A	-0.163954	1.41e-143	4.66e-139	0.308	0.376
Homeostatic (HM)	APOC2	-0.164238	2.47e-246	8.16e-242	0.099	0.165
Homeostatic (HM)	HSPE1	-0.164913	7.5e-202	2.47e-197	0.447	0.536
Homeostatic (HM)	FXYD5	-0.165544	0	0	0.105	0.188
Homeostatic (HM)	PSMB9	-0.165715	1.84e-293	6.06e-289	0.122	0.2
Homeostatic (HM)	ATP5L	-0.16638	1.77e-167	5.84e-163	0.606	0.672
Homeostatic (HM)	B2M	-0.16661	1.01e-181	3.32e-177	0.999	1
Homeostatic (HM)	EIF3K	-0.166674	5.23e-239	1.72e-234	0.568	0.666
Homeostatic (HM)	COX4I1	-0.167163	6.1e-225	2.01e-220	0.78	0.84
Homeostatic (HM)	H3F3B	-0.167256	1.53e-150	5.05e-146	0.981	0.985
Homeostatic (HM)	PLIN2	-0.167425	2.19e-224	7.21e-220	0.139	0.21
Homeostatic (HM)	EIF3F	-0.167607	5.18e-223	1.71e-218	0.447	0.539
Homeostatic (HM)	SRGN	-0.168101	4.04e-54	1.33e-49	0.944	0.948
Homeostatic (HM)	SAMD9L	-0.168831	1.59e-106	5.25e-102	0.191	0.241
Homeostatic (HM)	ATOX1	-0.16955	5.42e-256	1.79e-251	0.333	0.43
Homeostatic (HM)	IFITM2	-0.169772	1.48e-159	4.87e-155	0.404	0.481
Homeostatic (HM)	CCNL1	-0.16981	6.78e-171	2.24e-166	0.491	0.568
Homeostatic (HM)	AC004086.1	-0.170674	3.35e-20	1.1e-15	0.099	0.113
Homeostatic (HM)	SMCO4	-0.171919	0	0	0.122	0.215
Homeostatic (HM)	IFI30	-0.17193	9.04e-229	2.98e-224	0.097	0.159
Homeostatic (HM)	GPX4	-0.172289	3.16e-206	1.04e-201	0.799	0.848
Homeostatic (HM)	SNHG8	-0.173645	0	0	0.242	0.341
Homeostatic (HM)	NCF1	-0.174272	3.54e-88	1.17e-83	0.275	0.323
Homeostatic (HM)	SERF2	-0.174274	3.94e-270	1.3e-265	0.947	0.966
Homeostatic (HM)	XAF1	-0.175085	2.34e-92	7.72e-88	0.239	0.287
Homeostatic (HM)	C9orf16	-0.176662	8.18e-287	2.7e-282	0.244	0.34
Homeostatic (HM)	RPS4Y1	-0.178771	2.32e-170	7.66e-166	0.45	0.524
Homeostatic (HM)	EIF5A	-0.179265	5.85e-292	1.93e-287	0.295	0.395
Homeostatic (HM)	LDHA	-0.17956	5.76e-236	1.9e-231	0.311	0.401
Homeostatic (HM)	CEBPB	-0.179758	1.28e-60	4.22e-56	0.673	0.701
Homeostatic (HM)	HNRNPA1	-0.181266	2.25e-293	7.43e-289	0.619	0.715
Homeostatic (HM)	RPL36AL	-0.181268	1.09e-275	3.58e-271	0.747	0.822
Homeostatic (HM)	TFRC	-0.181577	6.21e-215	2.05e-210	0.065	0.116
Homeostatic (HM)	CDKN1A	-0.181643	0	0	0.053	0.127
Homeostatic (HM)	RPS11	-0.182128	4.3e-193	1.42e-188	0.91	0.933
Homeostatic (HM)	HLA-A	-0.183792	2.43e-142	8e-138	0.807	0.846
Homeostatic (HM)	PLSCR1	-0.183847	2.81e-225	9.26e-221	0.326	0.414
Homeostatic (HM)	GCH1	-0.184397	0	0	0.033	0.098
Homeostatic (HM)	CD58	-0.185534	3.7e-222	1.22e-217	0.181	0.256
Homeostatic (HM)	IRF7	-0.186428	6.91e-302	2.28e-297	0.12	0.198
Homeostatic (HM)	EIF3H	-0.18674	0	0	0.374	0.485
Homeostatic (HM)	SLC31A2	-0.187282	0	0	0.075	0.165
Homeostatic (HM)	CTSL	-0.187596	5.27e-57	1.74e-52	0.585	0.621
Homeostatic (HM)	OST4	-0.189443	9.75e-303	3.21e-298	0.625	0.723
Homeostatic (HM)	PMAIP1	-0.190526	0	0	0.029	0.104
Homeostatic (HM)	DDX21	-0.192414	1.4e-74	4.6e-70	0.354	0.399
Homeostatic (HM)	PTGER4	-0.192988	0	0	0.044	0.129
Homeostatic (HM)	HMOX1	-0.193478	1.45e-146	4.79e-142	0.43	0.507
Homeostatic (HM)	GABARAPL1	-0.193804	0	0	0.144	0.24
Homeostatic (HM)	MX2	-0.194106	0	0	0.03	0.086
Homeostatic (HM)	TMEM176B	-0.194301	1.4e-299	4.61e-295	0.057	0.118
Homeostatic (HM)	RAMP1	-0.194804	0	0	0.053	0.118
Homeostatic (HM)	SRI	-0.195372	3.72e-261	1.23e-256	0.253	0.342
Homeostatic (HM)	NR4A1	-0.195437	0	0	0.022	0.1
Homeostatic (HM)	EIF3E	-0.19551	0	0	0.456	0.565
Homeostatic (HM)	NOP10	-0.196143	4.3e-303	1.42e-298	0.475	0.584
Homeostatic (HM)	TNFSF13B	-0.196887	0	0	0.095	0.183
Homeostatic (HM)	EGR3	-0.197319	0	0	0.022	0.105
Homeostatic (HM)	MS4A7	-0.200056	4.1e-152	1.35e-147	0.513	0.582
Homeostatic (HM)	RGS2	-0.200226	2.9e-222	9.57e-218	0.11	0.173
Homeostatic (HM)	ICAM1	-0.200236	2.94e-296	9.69e-292	0.081	0.148
Homeostatic (HM)	FPR1	-0.201618	1.38e-08	0.00045345	0.629	0.632
Homeostatic (HM)	SOCS6	-0.201819	4.65e-169	1.53e-164	0.465	0.538
Homeostatic (HM)	CCL4L1	-0.202621	0	0	0.031	0.11
Homeostatic (HM)	MT-RNR2	-0.202714	1.97e-19	6.49e-15	0.101	0.116
Homeostatic (HM)	TNFAIP2	-0.205743	0	0	0.061	0.131
Homeostatic (HM)	SLC25A5	-0.205896	0	0	0.469	0.582
Homeostatic (HM)	EIF4A1	-0.206572	4.83e-204	1.59e-199	0.765	0.804
Homeostatic (HM)	PDPN	-0.207356	0	0	0.201	0.295
Homeostatic (HM)	EDN1	-0.208028	0	0	0.008	0.067
Homeostatic (HM)	COX7C	-0.208445	0	0	0.755	0.83
Homeostatic (HM)	HLA-DQB1	-0.208467	0	0	0.021	0.099
Homeostatic (HM)	YBX1	-0.209999	0	0	0.803	0.861
Homeostatic (HM)	EPSTI1	-0.210243	1.44e-172	4.76e-168	0.234	0.301
Homeostatic (HM)	HLA-DQA1	-0.210487	0	0	0.004	0.069
Homeostatic (HM)	PLAUR	-0.212374	1.08e-245	3.57e-241	0.238	0.324
Homeostatic (HM)	PPA1	-0.212553	0	0	0.041	0.115
Homeostatic (HM)	GPX1	-0.212805	0	0	0.987	0.976
Homeostatic (HM)	TSC22D3	-0.213267	0	0	0.072	0.155
Homeostatic (HM)	TOMM7	-0.213827	0	0	0.675	0.763
Homeostatic (HM)	ATP5E	-0.214274	2.39e-232	7.86e-228	0.823	0.838
Homeostatic (HM)	PFDN5	-0.215046	8.05e-294	2.65e-289	0.774	0.837
Homeostatic (HM)	RSAD2	-0.215282	2.18e-259	7.19e-255	0.03	0.075
Homeostatic (HM)	CTSD	-0.215854	1.13e-50	3.72e-46	0.706	0.722
Homeostatic (HM)	YBX3	-0.216229	0	0	0.176	0.277
Homeostatic (HM)	LGMN	-0.216801	2.27e-17	7.5e-13	0.727	0.728
Homeostatic (HM)	SLC11A1	-0.216977	0	0	0.113	0.207
Homeostatic (HM)	LITAF	-0.218264	0	0	0.141	0.253
Homeostatic (HM)	ALAS1	-0.218403	0	0	0.114	0.205
Homeostatic (HM)	LGALS9	-0.218637	0	0	0.233	0.35
Homeostatic (HM)	NAMPT	-0.219289	0	0	0.078	0.147
Homeostatic (HM)	S100A13	-0.220064	0	0	0.082	0.173
Homeostatic (HM)	LINC00936	-0.222044	1.44e-182	4.75e-178	0.285	0.358
Homeostatic (HM)	CHI3L2	-0.222582	1.92e-289	6.31e-285	0.014	0.053
Homeostatic (HM)	RPL22L1	-0.224117	0	0	0.299	0.415
Homeostatic (HM)	RPL4	-0.226958	0	0	0.653	0.748
Homeostatic (HM)	RPL27A	-0.227244	1.81e-225	5.97e-221	0.862	0.893
Homeostatic (HM)	IL1A	-0.227635	0	0	0.058	0.121
Homeostatic (HM)	C3AR1	-0.227984	8.17e-301	2.69e-296	0.503	0.605
Homeostatic (HM)	RPL13A	-0.228339	3.48e-269	1.15e-264	0.965	0.975
Homeostatic (HM)	HSPB1	-0.228394	0	0	0.283	0.389
Homeostatic (HM)	COMMD6	-0.229184	0	0	0.545	0.648
Homeostatic (HM)	POU2F2	-0.229686	8.93e-146	2.94e-141	0.366	0.431
Homeostatic (HM)	BTF3	-0.229964	0	0	0.758	0.836
Homeostatic (HM)	SH3BGRL3	-0.230166	0	0	0.714	0.791
Homeostatic (HM)	UQCRB	-0.230222	0	0	0.682	0.765
Homeostatic (HM)	EEF1D	-0.232031	0	0	0.629	0.732
Homeostatic (HM)	RPL27	-0.232929	0	0	0.882	0.92
Homeostatic (HM)	CD14	-0.234833	3.67e-85	1.21e-80	0.641	0.67
Homeostatic (HM)	TMSB4X	-0.235018	0	0	1	1
Homeostatic (HM)	LIPA	-0.235389	1.29e-58	4.24e-54	0.574	0.601
Homeostatic (HM)	SDCBP	-0.23736	0	0	0.422	0.547
Homeostatic (HM)	FAM129A	-0.238474	0	0	0.044	0.138
Homeostatic (HM)	UBA52	-0.24026	0	0	0.952	0.971
Homeostatic (HM)	HLA-C	-0.241333	0	0	0.82	0.873
Homeostatic (HM)	RND3	-0.241918	2.43e-179	8.01e-175	0.041	0.081
Homeostatic (HM)	MS4A6A	-0.242891	0	0	0.168	0.259
Homeostatic (HM)	SQSTM1	-0.243108	0	0	0.351	0.472
Homeostatic (HM)	LY6E	-0.244725	0	0	0.037	0.108
Homeostatic (HM)	RPL36A	-0.24647	0	0	0.471	0.591
Homeostatic (HM)	RPS20	-0.246831	0	0	0.879	0.916
Homeostatic (HM)	KCNJ2	-0.249539	0	0	0.057	0.128
Homeostatic (HM)	TNFAIP3	-0.249889	1.16e-279	3.81e-275	0.07	0.131
Homeostatic (HM)	CHCHD10	-0.250539	0	0	0.473	0.582
Homeostatic (HM)	OTUD1	-0.251264	3.3e-292	1.09e-287	0.247	0.339
Homeostatic (HM)	GAPDH	-0.252041	0	0	0.895	0.935
Homeostatic (HM)	RPL6	-0.25879	9.53e-300	3.14e-295	0.864	0.863
Homeostatic (HM)	NPM1	-0.259275	0	0	0.715	0.797
Homeostatic (HM)	RPS26	-0.263675	0	0	0.902	0.928
Homeostatic (HM)	ATP6V1F	-0.26517	0	0	0.606	0.707
Homeostatic (HM)	CXCR4	-0.268192	0	0	0.016	0.098
Homeostatic (HM)	SLC25A6	-0.268468	0	0	0.527	0.651
Homeostatic (HM)	ZFAS1	-0.269354	0	0	0.31	0.452
Homeostatic (HM)	RPL31	-0.271229	0	0	0.793	0.86
Homeostatic (HM)	RPS10	-0.272024	0	0	0.742	0.82
Homeostatic (HM)	DNAJB1	-0.273374	0	0	0.251	0.348
Homeostatic (HM)	NACA	-0.274349	0	0	0.942	0.962
Homeostatic (HM)	IL1RN	-0.275153	0	0	0.007	0.048
Homeostatic (HM)	RPL23	-0.275399	0	0	0.865	0.914
Homeostatic (HM)	FAU	-0.276178	0	0	0.977	0.987
Homeostatic (HM)	RPL18	-0.276267	0	0	0.947	0.969
Homeostatic (HM)	RPL21	-0.278507	0	0	0.986	0.992
Homeostatic (HM)	RPL10A	-0.278826	0	0	0.906	0.938
Homeostatic (HM)	RPL35	-0.279044	0	0	0.922	0.951
Homeostatic (HM)	NFKBID	-0.280224	0	0	0.128	0.252
Homeostatic (HM)	TPT1	-0.281786	0	0	0.995	0.998
Homeostatic (HM)	TLR2	-0.286049	0	0	0.072	0.159
Homeostatic (HM)	RPL22	-0.287121	0	0	0.857	0.901
Homeostatic (HM)	IFIT2	-0.287696	1.45e-110	4.78e-106	0.132	0.177
Homeostatic (HM)	RPS29	-0.287923	0	0	0.943	0.968
Homeostatic (HM)	RPL15	-0.288206	0	0	0.967	0.979
Homeostatic (HM)	RPL3	-0.289631	0	0	0.951	0.968
Homeostatic (HM)	RPL23A	-0.289716	0	0	0.936	0.959
Homeostatic (HM)	RPLP2	-0.290249	0	0	0.957	0.975
Homeostatic (HM)	SLC1A3	-0.290755	7.44e-242	2.45e-237	0.559	0.629
Homeostatic (HM)	CAPG	-0.290768	0	0	0.343	0.451
Homeostatic (HM)	RPL5	-0.291647	0	0	0.942	0.965
Homeostatic (HM)	RPL13	-0.292482	0	0	0.995	0.998
Homeostatic (HM)	PSME2	-0.292724	0	0	0.28	0.38
Homeostatic (HM)	RPL24	-0.294028	0	0	0.913	0.947
Homeostatic (HM)	CD37	-0.295705	0	0	0.241	0.346
Homeostatic (HM)	ACSL1	-0.296127	2.49e-289	8.21e-285	0.047	0.102
Homeostatic (HM)	RPS24	-0.29662	0	0	0.986	0.994
Homeostatic (HM)	RPL37A	-0.297743	0	0	0.95	0.972
Homeostatic (HM)	RPS15	-0.298135	0	0	0.98	0.989
Homeostatic (HM)	RPSA	-0.299366	0	0	0.807	0.881
Homeostatic (HM)	PRELID1	-0.299494	0	0	0.289	0.402
Homeostatic (HM)	FABP5	-0.302248	0	0	0.045	0.141
Homeostatic (HM)	RPS25	-0.30282	0	0	0.959	0.976
Homeostatic (HM)	RPS9	-0.303765	0	0	0.929	0.956
Homeostatic (HM)	RPL38	-0.306298	0	0	0.857	0.913
Homeostatic (HM)	EEF1B2	-0.30645	0	0	0.879	0.927
Homeostatic (HM)	TMSB10	-0.306457	0	0	0.965	0.976
Homeostatic (HM)	MIR142	-0.306616	0	0	0.209	0.319
Homeostatic (HM)	GNB2L1	-0.308593	0	0	0.818	0.837
Homeostatic (HM)	RPL9	-0.309186	0	0	0.94	0.964
Homeostatic (HM)	RPS21	-0.309341	0	0	0.838	0.892
Homeostatic (HM)	ACTG1	-0.310071	0	0	0.862	0.909
Homeostatic (HM)	RPS7	-0.310155	0	0	0.958	0.976
Homeostatic (HM)	CSTB	-0.313192	0	0	0.479	0.604
Homeostatic (HM)	RPL18A	-0.316221	0	0	0.955	0.973
Homeostatic (HM)	SCIN	-0.317098	0	0	0.063	0.179
Homeostatic (HM)	NR4A2	-0.318039	0	0	0.052	0.172
Homeostatic (HM)	RPL29	-0.322112	0	0	0.966	0.979
Homeostatic (HM)	HSPA1B	-0.323859	4.43e-186	1.46e-181	0.392	0.464
Homeostatic (HM)	RPL8	-0.324155	0	0	0.948	0.971
Homeostatic (HM)	RPLP0	-0.324367	0	0	0.853	0.912
Homeostatic (HM)	RPLP1	-0.325141	0	0	0.996	0.998
Homeostatic (HM)	RPL7	-0.325887	0	0	0.792	0.865
Homeostatic (HM)	GPNMB	-0.328829	0	0	0.008	0.048
Homeostatic (HM)	RPS14	-0.329054	0	0	0.983	0.99
Homeostatic (HM)	CD69	-0.329282	0	0	0.049	0.145
Homeostatic (HM)	RPS16	-0.329383	0	0	0.935	0.961
Homeostatic (HM)	RPS15A	-0.329899	0	0	0.971	0.983
Homeostatic (HM)	S100A8	-0.329932	0	0	0.028	0.081
Homeostatic (HM)	RPS6	-0.331208	0	0	0.971	0.982
Homeostatic (HM)	RPS27A	-0.333523	0	0	0.988	0.995
Homeostatic (HM)	RPS3	-0.333835	0	0	0.971	0.985
Homeostatic (HM)	RPS27	-0.33529	0	0	0.98	0.99
Homeostatic (HM)	RPS3A	-0.335498	0	0	0.979	0.989
Homeostatic (HM)	ASAH1	-0.336023	1.24e-186	4.09e-182	0.743	0.763
Homeostatic (HM)	RPL37	-0.336579	0	0	0.968	0.983
Homeostatic (HM)	RPL30	-0.337005	0	0	0.982	0.991
Homeostatic (HM)	RPL35A	-0.338489	0	0	0.951	0.973
Homeostatic (HM)	RPL19	-0.338566	0	0	0.987	0.994
Homeostatic (HM)	RPS18	-0.341419	0	0	0.981	0.989
Homeostatic (HM)	PPP1R15A	-0.342526	0	0	0.13	0.278
Homeostatic (HM)	RNASE1	-0.343455	3.33e-62	1.1e-57	0.138	0.17
Homeostatic (HM)	S100A11	-0.343537	0	0	0.913	0.949
Homeostatic (HM)	RPS4X	-0.34601	0	0	0.957	0.973
Homeostatic (HM)	NEAT1	-0.347762	0	0	0.861	0.894
Homeostatic (HM)	RPL36	-0.349731	0	0	0.912	0.948
Homeostatic (HM)	RHOB	-0.350399	2.02e-120	6.65e-116	0.521	0.554
Homeostatic (HM)	PLEK	-0.352113	9.14e-134	3.01e-129	0.545	0.603
Homeostatic (HM)	RPS13	-0.352622	0	0	0.968	0.983
Homeostatic (HM)	RPS5	-0.352877	0	0	0.859	0.918
Homeostatic (HM)	RPS23	-0.353318	0	0	0.989	0.995
Homeostatic (HM)	LAP3	-0.35705	5.12e-294	1.69e-289	0.373	0.463
Homeostatic (HM)	RPL11	-0.357729	0	0	0.987	0.993
Homeostatic (HM)	RPL7A	-0.359141	0	0	0.956	0.975
Homeostatic (HM)	IFI27	-0.360048	4.29e-231	1.42e-226	0.014	0.048
Homeostatic (HM)	ID2	-0.362253	0	0	0.334	0.448
Homeostatic (HM)	RPS19	-0.362318	0	0	0.981	0.991
Homeostatic (HM)	RPL26	-0.364573	0	0	0.934	0.95
Homeostatic (HM)	RPL32	-0.366527	0	0	0.982	0.991
Homeostatic (HM)	RPL41	-0.367366	0	0	0.994	0.998
Homeostatic (HM)	RPL10	-0.368142	0	0	0.997	0.999
Homeostatic (HM)	RPL34	-0.370714	0	0	0.979	0.989
Homeostatic (HM)	GYPC	-0.372498	0	0	0.26	0.393
Homeostatic (HM)	EIF1	-0.372525	0	0	0.964	0.985
Homeostatic (HM)	BTG2	-0.372588	2.34e-259	7.71e-255	0.661	0.712
Homeostatic (HM)	FTL	-0.373118	0	0	1	1
Homeostatic (HM)	NAP1L1	-0.37499	0	0	0.467	0.588
Homeostatic (HM)	EGR1	-0.375384	0	0	0.041	0.167
Homeostatic (HM)	HLA-B	-0.382459	0	0	0.799	0.87
Homeostatic (HM)	RPS28	-0.387904	0	0	0.958	0.976
Homeostatic (HM)	IL8	-0.390017	5.58e-289	1.84e-284	0.013	0.051
Homeostatic (HM)	RPL28	-0.391356	0	0	0.981	0.992
Homeostatic (HM)	RPS8	-0.39467	0	0	0.987	0.995
Homeostatic (HM)	CD48	-0.396312	0	0	0.062	0.15
Homeostatic (HM)	IFIT3	-0.396541	0	0	0.06	0.134
Homeostatic (HM)	LGALS3	-0.396612	0	0	0.012	0.093
Homeostatic (HM)	PLA2G7	-0.399654	0	0	0.066	0.193
Homeostatic (HM)	IFIT1	-0.400226	0	0	0.091	0.163
Homeostatic (HM)	RPL12	-0.400301	0	0	0.942	0.968
Homeostatic (HM)	RPL14	-0.403974	0	0	0.898	0.946
Homeostatic (HM)	KLF6	-0.410308	0	0	0.281	0.436
Homeostatic (HM)	RPL39	-0.415901	0	0	0.944	0.962
Homeostatic (HM)	TNF	-0.416239	0	0	0.101	0.208
Homeostatic (HM)	EEF1A1	-0.41939	0	0	0.997	0.999
Homeostatic (HM)	IFI44L	-0.420533	0	0	0.06	0.156
Homeostatic (HM)	MCL1	-0.421218	0	0	0.358	0.523
Homeostatic (HM)	RPS12	-0.421705	0	0	0.976	0.988
Homeostatic (HM)	MAFB	-0.421955	0	0	0.181	0.326
Homeostatic (HM)	MX1	-0.425251	0	0	0.143	0.222
Homeostatic (HM)	PHACTR1	-0.425554	0	0	0.387	0.497
Homeostatic (HM)	RPS2	-0.427531	0	0	0.982	0.992
Homeostatic (HM)	EBI3	-0.440079	8.97e-155	2.96e-150	0.272	0.327
Homeostatic (HM)	GPR84	-0.445869	3.45e-275	1.14e-270	0.134	0.205
Homeostatic (HM)	OLR1	-0.448758	0	0	0.644	0.776
Homeostatic (HM)	HLA-DMA	-0.45181	0	0	0.111	0.258
Homeostatic (HM)	IER3	-0.467967	1.15e-277	3.79e-273	0.719	0.75
Homeostatic (HM)	CCL3L3	-0.494403	0	0	0.04	0.179
Homeostatic (HM)	DBI	-0.504218	0	0	0.298	0.484
Homeostatic (HM)	HSPA1A	-0.51559	4.12e-215	1.36e-210	0.509	0.573
Homeostatic (HM)	HLA-DPB1	-0.524285	0	0	0.056	0.203
Homeostatic (HM)	IL4I1	-0.527451	0	0	0.062	0.171
Homeostatic (HM)	CD83	-0.534413	0	0	0.084	0.261
Homeostatic (HM)	FOSB	-0.536594	0	0	0.147	0.346
Homeostatic (HM)	S100A9	-0.548214	0	0	0.043	0.111
Homeostatic (HM)	RGS1	-0.561363	0	0	0.328	0.465
Homeostatic (HM)	CEBPD	-0.561612	0	0	0.529	0.64
Homeostatic (HM)	RGS16	-0.563494	0	0	0.039	0.16
Homeostatic (HM)	JUND	-0.594689	0	0	0.521	0.686
Homeostatic (HM)	BCL2A1	-0.59792	0	0	0.033	0.157
Homeostatic (HM)	SGK1	-0.61944	0	0	0.217	0.414
Homeostatic (HM)	IFI6	-0.633072	0	0	0.132	0.24
Homeostatic (HM)	TYMP	-0.640357	0	0	0.262	0.424
Homeostatic (HM)	IFITM3	-0.643457	0	0	0.254	0.382
Homeostatic (HM)	NFKBIA	-0.706373	0	0	0.438	0.54
Homeostatic (HM)	ZFP36	-0.708416	0	0	0.4	0.593
Homeostatic (HM)	ISG15	-0.724056	0	0	0.114	0.219
Homeostatic (HM)	CD9	-0.742257	0	0	0.02	0.143
Homeostatic (HM)	CCL3L1	-0.766388	0	0	0.1	0.292
Homeostatic (HM)	CD74	-0.790305	0	0	0.889	0.91
Homeostatic (HM)	CCL4L2	-0.820341	0	0	0.217	0.357
Homeostatic (HM)	LGALS1	-0.829918	0	0	0.056	0.231
Homeostatic (HM)	HLA-DRB5	-0.83268	0	0	0.071	0.257
Homeostatic (HM)	HLA-DRB1	-0.846708	0	0	0.104	0.307
Homeostatic (HM)	JUN	-0.846718	0	0	0.399	0.572
Homeostatic (HM)	CH25H	-0.859154	0	0	0.53	0.66
Homeostatic (HM)	JUNB	-0.920144	0	0	0.536	0.721
Homeostatic (HM)	SOD2	-0.941043	0	0	0.255	0.36
Homeostatic (HM)	KLF2	-0.958571	0	0	0.236	0.459
Homeostatic (HM)	FTH1	-0.96752	0	0	0.999	1
Homeostatic (HM)	GADD45B	-0.990796	0	0	0.222	0.433
Homeostatic (HM)	IER2	-1.01104	0	0	0.47	0.676
Homeostatic (HM)	HLA-DPA1	-1.05886	0	0	0.13	0.334
Homeostatic (HM)	CXCL10	-1.14005	0	0	0.024	0.083
Homeostatic (HM)	APOC1	-1.14515	0	0	0.689	0.788
Homeostatic (HM)	SPP1	-1.18106	0	0	0.984	0.987
Homeostatic (HM)	CCL8	-1.21886	0	0	0.023	0.071
Homeostatic (HM)	CCL2	-1.28352	3.86e-225	1.27e-220	0.301	0.363
Homeostatic (HM)	DUSP1	-1.30398	0	0	0.275	0.563
Homeostatic (HM)	IL1B	-1.33354	0	0	0.239	0.342
Homeostatic (HM)	FOS	-1.64871	0	0	0.565	0.785
Homeostatic (HM)	HLA-DRA	-1.66168	0	0	0.16	0.394
Homeostatic (HM)	CCL3	-2.28331	0	0	0.259	0.539
Homeostatic (HM)	CCL4	-2.70508	0	0	0.254	0.459

## Sheet: tCRM
cluster	gene	avg_log2FC	p_val	p_val_adj	pct.1	pct.2
Transitioning CRM	FOS	1.59036	0	0	0.953	0.658
Transitioning CRM	JUN	1.42213	0	0	0.811	0.456
Transitioning CRM	DUSP1	1.37665	0	0	0.795	0.395
Transitioning CRM	KLF2	1.32052	0	0	0.722	0.316
Transitioning CRM	HSPA1A	1.26587	0	0	0.729	0.52
Transitioning CRM	IER2	1.16556	0	0	0.867	0.552
Transitioning CRM	IER3	1.05893	0	0	0.913	0.711
Transitioning CRM	RHOB	1.03192	0	0	0.784	0.504
Transitioning CRM	GADD45B	0.975863	0	0	0.553	0.317
Transitioning CRM	JUNB	0.970267	0	0	0.846	0.617
Transitioning CRM	CH25H	0.956799	0	0	0.793	0.58
Transitioning CRM	HSPA1B	0.917179	0	0	0.657	0.401
Transitioning CRM	JUND	0.827803	0	0	0.808	0.592
Transitioning CRM	FOSB	0.825009	0	0	0.556	0.223
Transitioning CRM	CEBPD	0.819607	0	0	0.754	0.571
Transitioning CRM	RGS1	0.784951	0	0	0.62	0.378
Transitioning CRM	BTG2	0.768782	0	0	0.838	0.669
Transitioning CRM	PHACTR1	0.638541	0	0	0.6	0.431
Transitioning CRM	LINC00936	0.637686	0	0	0.51	0.301
Transitioning CRM	ZFP36L1	0.610141	0	0	0.958	0.888
Transitioning CRM	DNAJB1	0.60599	0	0	0.489	0.282
Transitioning CRM	PDK4	0.584449	0	0	0.479	0.297
Transitioning CRM	ZFP36	0.558185	0	0	0.685	0.49
Transitioning CRM	PPP1R10	0.551562	0	0	0.779	0.585
Transitioning CRM	MCL1	0.536362	0	0	0.638	0.429
Transitioning CRM	NEAT1	0.514765	0	0	0.942	0.871
Transitioning CRM	H3F3B	0.476811	0	0	0.992	0.982
Transitioning CRM	NR4A2	0.473098	0	0	0.295	0.097
Transitioning CRM	MIR142	0.464325	0	0	0.412	0.254
Transitioning CRM	GLUL	0.430666	0	0	0.784	0.678
Transitioning CRM	UBC	0.422134	0	0	0.963	0.933
Transitioning CRM	HERPUD1	0.420109	0	0	0.86	0.766
Transitioning CRM	SAT1	0.409599	0	0	0.998	0.994
Transitioning CRM	EGR1	0.401309	0	0	0.241	0.097
Transitioning CRM	OTUD1	0.399978	0	0	0.433	0.282
Transitioning CRM	UBAC2	0.398847	0	0	0.573	0.435
Transitioning CRM	CEBPB	0.388098	0	0	0.786	0.675
Transitioning CRM	NFKBID	0.387798	0	0	0.355	0.179
Transitioning CRM	DDX5	0.376461	0	0	0.99	0.975
Transitioning CRM	CTA-29F11.1	0.370046	4e-291	1.32e-286	0.28	0.17
Transitioning CRM	PPP1R15A	0.36958	0	0	0.354	0.198
Transitioning CRM	CCNL1	0.36156	0	0	0.662	0.519
Transitioning CRM	RGS2	0.357963	0	0	0.246	0.132
Transitioning CRM	TSC22D3	0.357961	0	0	0.244	0.103
Transitioning CRM	CITED2	0.354695	1.11e-166	3.65e-162	0.417	0.326
Transitioning CRM	TRA2B	0.350829	0	0	0.679	0.53
Transitioning CRM	CCL4L2	0.343985	4.8e-159	1.58e-154	0.38	0.289
Transitioning CRM	GPR183	0.33843	1.74e-249	5.75e-245	0.719	0.618
Transitioning CRM	SPRY1	0.332262	0	0	0.291	0.175
Transitioning CRM	ZFP36L2	0.327384	0	0	0.933	0.879
Transitioning CRM	KLF6	0.325208	4.65e-308	1.53e-303	0.494	0.356
Transitioning CRM	CCL3L1	0.317535	7.84e-249	2.59e-244	0.311	0.2
Transitioning CRM	SNORD3B-2	0.315092	0	0	0.274	0.117
Transitioning CRM	HSP90AA1	0.306976	7.91e-307	2.61e-302	0.968	0.944
Transitioning CRM	RP11-386I14.4	0.299767	2.37e-183	7.8e-179	0.353	0.258
Transitioning CRM	HIST2H2AA3	0.297155	4.05e-249	1.33e-244	0.326	0.213
Transitioning CRM	SNORD3B-1	0.296774	0	0	0.216	0.081
Transitioning CRM	BTG1	0.292023	1.97e-205	6.48e-201	0.716	0.622
Transitioning CRM	CIRBP	0.286683	1.67e-279	5.52e-275	0.841	0.764
Transitioning CRM	AC006129.2	0.275543	3.97e-115	1.31e-110	0.284	0.212
Transitioning CRM	ID2	0.2612	5.74e-91	1.89e-86	0.464	0.393
Transitioning CRM	SELPLG	0.260244	2.84e-226	9.37e-222	0.768	0.662
Transitioning CRM	ZEB2-AS1	0.259777	4.96e-195	1.64e-190	0.334	0.234
Transitioning CRM	CD69	0.249438	6.73e-103	2.22e-98	0.152	0.099
Transitioning CRM	TLR4	0.242319	3.37e-99	1.11e-94	0.698	0.64
Transitioning CRM	NR4A1	0.241851	0	0	0.152	0.056
Transitioning CRM	TMEM107	0.241711	2.82e-242	9.29e-238	0.31	0.202
Transitioning CRM	C10orf54	0.238274	3.78e-152	1.25e-147	0.79	0.724
Transitioning CRM	SGK1	0.236006	4.51e-157	1.49e-152	0.421	0.322
Transitioning CRM	NMRK1	0.233985	1.13e-126	3.71e-122	0.289	0.213
Transitioning CRM	PLD4	0.233874	1.01e-215	3.34e-211	0.966	0.932
Transitioning CRM	PNRC1	0.230131	8.82e-223	2.91e-218	0.887	0.832
Transitioning CRM	ITM2C	0.229074	4.54e-175	1.5e-170	0.834	0.759
Transitioning CRM	RGS19	0.228848	3.21e-169	1.06e-164	0.645	0.552
Transitioning CRM	CCND1	0.227398	1.05e-152	3.45e-148	0.719	0.636
Transitioning CRM	P2RY13	0.226918	7.35e-209	2.42e-204	0.972	0.924
Transitioning CRM	SLC38A2	0.22576	4.5e-167	1.48e-162	0.547	0.448
Transitioning CRM	TMEM173	0.225171	7.62e-164	2.51e-159	0.627	0.527
Transitioning CRM	GAL3ST4	0.223381	1.42e-157	4.7e-153	0.727	0.635
Transitioning CRM	C12orf57	0.223378	3.39e-158	1.12e-153	0.321	0.232
Transitioning CRM	CTSB	0.219125	3.96e-252	1.31e-247	0.978	0.963
Transitioning CRM	EGR3	0.212611	0	0	0.152	0.059
Transitioning CRM	CREM	0.211652	1.5e-234	4.96e-230	0.368	0.251
Transitioning CRM	CLK1	0.209092	8.64e-183	2.85e-178	0.413	0.31
Transitioning CRM	LYL1	0.2059	1.67e-137	5.51e-133	0.644	0.556
Transitioning CRM	HMOX1	0.204452	1.96e-158	6.47e-154	0.558	0.464
Transitioning CRM	GABARAPL1	0.201417	2.71e-177	8.93e-173	0.281	0.19
Transitioning CRM	AC006129.4	0.199086	1.45e-82	4.76e-78	0.193	0.14
Transitioning CRM	YWHAH	0.19795	1.5e-157	4.95e-153	0.908	0.855
Transitioning CRM	HSPB1	0.191912	8.02e-21	2.65e-16	0.369	0.343
Transitioning CRM	MALAT1	0.185325	0	0	1	0.997
Transitioning CRM	CSF2RA	0.184155	1.24e-161	4.09e-157	0.892	0.835
Transitioning CRM	CNPY3	0.18401	2.59e-125	8.55e-121	0.82	0.76
Transitioning CRM	SRSF7	0.183573	5.41e-102	1.78e-97	0.789	0.735
Transitioning CRM	TLE4	0.183385	9.53e-109	3.14e-104	0.564	0.481
Transitioning CRM	SLC16A3	0.181915	3.81e-89	1.26e-84	0.6	0.531
Transitioning CRM	ARHGAP25	0.181048	2.07e-84	6.83e-80	0.402	0.334
Transitioning CRM	MIR24-2	0.180929	3.06e-117	1.01e-112	0.137	0.084
Transitioning CRM	JOSD1	0.180325	7.83e-182	2.58e-177	0.226	0.143
Transitioning CRM	ADAP2	0.179702	7.25e-108	2.39e-103	0.754	0.684
Transitioning CRM	CCNH	0.179438	1.43e-135	4.7e-131	0.383	0.293
Transitioning CRM	ABI3	0.176865	6.15e-101	2.03e-96	0.491	0.415
Transitioning CRM	TAGAP	0.175323	5.71e-114	1.88e-109	0.424	0.342
Transitioning CRM	LPAR5	0.174721	4.35e-120	1.43e-115	0.658	0.571
Transitioning CRM	TBXAS1	0.174559	2.42e-114	7.99e-110	0.79	0.728
Transitioning CRM	ADORA3	0.172032	4.82e-106	1.59e-101	0.8	0.731
Transitioning CRM	HHEX	0.171715	5.47e-106	1.8e-101	0.496	0.415
Transitioning CRM	ABCG2	0.171403	1.53e-107	5.05e-103	0.562	0.472
Transitioning CRM	DAZAP2	0.171169	8.05e-100	2.66e-95	0.519	0.445
Transitioning CRM	FAM53C	0.170996	2.84e-119	9.38e-115	0.226	0.157
Transitioning CRM	ARID5A	0.170271	2.58e-115	8.52e-111	0.319	0.241
Transitioning CRM	CD300A	0.170062	4.82e-102	1.59e-97	0.568	0.489
Transitioning CRM	C6orf62	0.169921	3.48e-92	1.15e-87	0.665	0.597
Transitioning CRM	XBP1	0.169792	9.44e-81	3.11e-76	0.687	0.62
Transitioning CRM	CLEC7A	0.169448	1.02e-49	3.38e-45	0.514	0.467
Transitioning CRM	RP1-18D14.7	0.169246	9.4e-176	3.1e-171	0.154	0.086
Transitioning CRM	BIN1	0.168381	1.32e-96	4.34e-92	0.875	0.829
Transitioning CRM	IFRD1	0.167982	2.55e-93	8.39e-89	0.259	0.194
Transitioning CRM	HTRA1	0.167793	3.27e-123	1.08e-118	0.964	0.918
Transitioning CRM	PRPF38B	0.166367	2.34e-119	7.71e-115	0.825	0.765
Transitioning CRM	FAM133B	0.164932	1.5e-84	4.95e-80	0.703	0.642
Transitioning CRM	TUBA1A	0.16358	2.66e-34	8.76e-30	0.537	0.498
Transitioning CRM	TAL1	0.163496	3.34e-116	1.1e-111	0.44	0.353
Transitioning CRM	COQ7	0.163168	5.29e-122	1.75e-117	0.218	0.15
Transitioning CRM	SCAMP4	0.162674	4.65e-105	1.53e-100	0.283	0.212
Transitioning CRM	GSTM3	0.162426	2.19e-87	7.21e-83	0.39	0.316
Transitioning CRM	GATM	0.161994	2.13e-79	7.03e-75	0.572	0.505
Transitioning CRM	VASH1	0.160123	3.03e-93	9.99e-89	0.544	0.468
Transitioning CRM	H1F0	0.159494	1.09e-48	3.6e-44	0.409	0.358
Transitioning CRM	RPL22L1	0.158059	4.03e-90	1.33e-85	0.434	0.359
Transitioning CRM	CHMP1B	0.155618	3.92e-74	1.29e-69	0.276	0.218
Transitioning CRM	OLFML3	0.155525	8.38e-104	2.76e-99	0.909	0.854
Transitioning CRM	NINJ1	0.154545	1.77e-86	5.84e-82	0.778	0.719
Transitioning CRM	HIST1H4E	0.154211	1.09e-146	3.58e-142	0.201	0.129
Transitioning CRM	SUSD3	0.152906	8.65e-75	2.85e-70	0.563	0.493
Transitioning CRM	SPIDR	0.151967	3.99e-124	1.32e-119	0.262	0.186
Transitioning CRM	C5AR1	0.151868	2.87e-82	9.47e-78	0.326	0.259
Transitioning CRM	CORO1A	0.151632	4.52e-84	1.49e-79	0.807	0.75
Transitioning CRM	LPAR6	0.15162	2.23e-115	7.34e-111	0.889	0.829
Transitioning CRM	PMAIP1	0.151465	1.16e-146	3.81e-142	0.122	0.067
Transitioning CRM	IFI30	0.151457	1.42e-47	4.67e-43	0.168	0.129
Transitioning CRM	1.00 AMD	0.150209	1.43e-98	4.72e-94	0.455	0.376
Transitioning CRM	SPRY2	0.149271	1.77e-98	5.83e-94	0.272	0.205
Transitioning CRM	CCL3L3	0.148476	7.44e-123	2.45e-118	0.179	0.115
Transitioning CRM	SKIL	0.1481	1.91e-75	6.29e-71	0.657	0.594
Transitioning CRM	OSM	0.147489	3.63e-175	1.2e-170	0.097	0.046
Transitioning CRM	FAM212A	0.14685	1.15e-58	3.79e-54	0.455	0.398
Transitioning CRM	HIST1H4C	0.146494	4.18e-65	1.38e-60	0.44	0.379
Transitioning CRM	RPN2	0.146273	6.37e-72	2.1e-67	0.846	0.809
Transitioning CRM	HNRNPA2B1	0.145485	3.01e-119	9.92e-115	0.966	0.956
Transitioning CRM	AC253572.2	0.144367	3.07e-179	1.01e-174	0.069	0.028
Transitioning CRM	GPX1	0.144336	1.41e-103	4.64e-99	0.992	0.979
Transitioning CRM	PTP4A1	0.144142	1.24e-95	4.1e-91	0.227	0.165
Transitioning CRM	SLC31A2	0.143669	1.07e-83	3.52e-79	0.174	0.122
Transitioning CRM	CTD-2562J15.6	0.1431	0	0	0.135	0.056
Transitioning CRM	AFF4	0.142648	2.54e-102	8.36e-98	0.383	0.303
Transitioning CRM	BLNK	0.142632	1.04e-85	3.43e-81	0.544	0.466
Transitioning CRM	PLEKHO1	0.141984	5.86e-80	1.93e-75	0.78	0.725
Transitioning CRM	ARL4A	0.14174	5.31e-96	1.75e-91	0.178	0.122
Transitioning CRM	STK4	0.141509	5.27e-76	1.74e-71	0.612	0.547
Transitioning CRM	SNORD3A	0.140726	1.05e-307	3.48e-303	0.152	0.069
Transitioning CRM	PCBP1	0.140621	5.47e-68	1.8e-63	0.644	0.587
Transitioning CRM	PLK3	0.140587	2.66e-94	8.77e-90	0.234	0.171
Transitioning CRM	IL16	0.14054	1.18e-95	3.89e-91	0.309	0.238
Transitioning CRM	RP11-480C22.1	0.14028	4.45e-60	1.47e-55	0.683	0.629
Transitioning CRM	DDX3X	0.140215	8.16e-63	2.69e-58	0.516	0.458
Transitioning CRM	TMEM119	0.139819	1.59e-75	5.25e-71	0.561	0.488
Transitioning CRM	SLCO2B1	0.139598	2.81e-102	9.26e-98	0.874	0.818
Transitioning CRM	PRDM1	0.139501	4.1e-94	1.35e-89	0.216	0.156
Transitioning CRM	OLR1	0.139407	5.66e-120	1.87e-115	0.796	0.712
Transitioning CRM	RP11-552D4.1	0.139	5.01e-49	1.65e-44	0.399	0.345
Transitioning CRM	DDIT3	0.138033	9.9e-83	3.26e-78	0.229	0.17
Transitioning CRM	MIDN	0.137524	8.91e-86	2.94e-81	0.272	0.208
Transitioning CRM	SNORD3D	0.137181	6.23e-255	2.05e-250	0.132	0.06
Transitioning CRM	FSCN1	0.135508	5.56e-66	1.83e-61	0.723	0.663
Transitioning CRM	RAB3IL1	0.135176	3.82e-84	1.26e-79	0.315	0.247
Transitioning CRM	CDKN1A	0.134535	2.1e-73	6.94e-69	0.135	0.091
Transitioning CRM	IGF1	0.134529	3.13e-69	1.03e-64	0.704	0.635
Transitioning CRM	TNFRSF1A	0.134357	1.16e-66	3.83e-62	0.658	0.6
Transitioning CRM	CSRNP1	0.13412	1.99e-145	6.55e-141	0.152	0.09
Transitioning CRM	TMIGD2	0.133056	1.61e-67	5.32e-63	0.337	0.275
Transitioning CRM	SUCNR1	0.132701	1.4e-57	4.62e-53	0.504	0.44
Transitioning CRM	OPRM1	0.132591	1.14e-169	3.77e-165	0.169	0.099
Transitioning CRM	RGL2	0.132016	5.79e-99	1.91e-94	0.263	0.195
Transitioning CRM	EIF4A2	0.131356	1.29e-56	4.26e-52	0.663	0.615
Transitioning CRM	AC020916.1	0.129707	5.55e-121	1.83e-116	0.067	0.031
Transitioning CRM	CKB	0.128794	2.68e-65	8.83e-61	0.833	0.779
Transitioning CRM	SRSF3	0.128496	1.62e-54	5.35e-50	0.639	0.59
Transitioning CRM	B3GNT5	0.12779	9.66e-55	3.19e-50	0.488	0.427
Transitioning CRM	MEPCE	0.127725	1.94e-135	6.4e-131	0.156	0.095
Transitioning CRM	PLD3	0.127535	1.99e-52	6.56e-48	0.891	0.875
Transitioning CRM	FRMD4A	0.127332	1.36e-97	4.49e-93	0.746	0.669
Transitioning CRM	NLRP3	0.126937	1.26e-63	4.14e-59	0.29	0.234
Transitioning CRM	CSF1R	0.126705	4.83e-94	1.59e-89	0.974	0.949
Transitioning CRM	SNX18	0.126481	9.31e-65	3.07e-60	0.424	0.361
Transitioning CRM	INTS6	0.126209	2.05e-73	6.75e-69	0.226	0.171
Transitioning CRM	CYTH4	0.126189	3.7e-63	1.22e-58	0.574	0.51
Transitioning CRM	SLC2A3	0.126178	7.9e-57	2.6e-52	0.134	0.096
Transitioning CRM	SLC29A3	0.125913	1.98e-76	6.54e-72	0.312	0.248
Transitioning CRM	PPIG	0.125782	2.59e-55	8.53e-51	0.611	0.554
Transitioning CRM	YME1L1	0.125653	4.07e-44	1.34e-39	0.318	0.273
Transitioning CRM	PTAFR	0.125567	9.1e-57	3e-52	0.803	0.761
Transitioning CRM	EIF5	0.125458	5.7e-64	1.88e-59	0.559	0.493
Transitioning CRM	ATF4	0.125111	7.34e-53	2.42e-48	0.384	0.33
Transitioning CRM	NFIC	0.124669	9.42e-53	3.11e-48	0.474	0.419
Transitioning CRM	RP11-343N15.5	0.123839	8.16e-35	2.69e-30	0.502	0.459
Transitioning CRM	CSF3R	0.123678	2.04e-75	6.71e-71	0.832	0.782
Transitioning CRM	IL10RA	0.123586	2.69e-58	8.87e-54	0.464	0.402
Transitioning CRM	IDS	0.122634	1.09e-45	3.6e-41	0.341	0.292
Transitioning CRM	HSPA6	0.121961	7.66e-28	2.53e-23	0.089	0.066
Transitioning CRM	SERTAD3	0.121526	4.76e-78	1.57e-73	0.253	0.193
Transitioning CRM	FGF20	0.12145	1.14e-66	3.76e-62	0.254	0.198
Transitioning CRM	LAPTM5	0.12133	4.81e-78	1.59e-73	0.981	0.97
Transitioning CRM	HSPE1	0.121079	3.68e-40	1.21e-35	0.541	0.494
Transitioning CRM	SSBP2	0.120861	1.3e-66	4.27e-62	0.546	0.475
Transitioning CRM	ACY3	0.1202	1.06e-58	3.51e-54	0.673	0.606
Transitioning CRM	CCL4L1	0.119646	1.15e-80	3.78e-76	0.114	0.073
Transitioning CRM	FAM105A	0.119555	3.51e-60	1.16e-55	0.781	0.74
Transitioning CRM	ZNF503	0.119548	6.31e-59	2.08e-54	0.185	0.14
Transitioning CRM	HES1	0.119537	3.26e-37	1.08e-32	0.094	0.067
Transitioning CRM	IL3RA	0.119228	1.27e-46	4.19e-42	0.545	0.489
Transitioning CRM	VSIR	0.118582	1.82e-20	5.99e-16	0.117	0.095
Transitioning CRM	VAMP2	0.118151	2.27e-56	7.49e-52	0.368	0.311
Transitioning CRM	LMO4	0.118052	1.16e-49	3.83e-45	0.412	0.357
Transitioning CRM	ILF3-AS1	0.117863	1.43e-63	4.7e-59	0.175	0.129
Transitioning CRM	TSC22D2	0.117855	2.12e-75	7e-71	0.246	0.188
Transitioning CRM	RSRC2	0.117725	1.85e-54	6.1e-50	0.599	0.541
Transitioning CRM	SF1	0.117047	3.38e-57	1.11e-52	0.706	0.654
Transitioning CRM	TRA2A	0.116645	1.77e-64	5.84e-60	0.446	0.381
Transitioning CRM	STAT3	0.116636	1.64e-44	5.4e-40	0.479	0.428
Transitioning CRM	DNAJB6	0.115841	9e-51	2.97e-46	0.534	0.481
Transitioning CRM	JDP2	0.11543	6.1e-77	2.01e-72	0.232	0.174
Transitioning CRM	EGR2	0.115156	1.32e-171	4.36e-167	0.1	0.048
Transitioning CRM	HIST2H2BE	0.115122	1.81e-97	5.98e-93	0.132	0.083
Transitioning CRM	BIN2	0.114962	5.06e-60	1.67e-55	0.651	0.589
Transitioning CRM	BRD2	0.114757	1.67e-53	5.52e-49	0.334	0.281
Transitioning CRM	NDE1	0.114633	2.46e-94	8.1e-90	0.168	0.114
Transitioning CRM	HSPH1	0.114531	3.27e-41	1.08e-36	0.325	0.278
Transitioning CRM	IPCEF1	0.114089	4.96e-52	1.64e-47	0.548	0.486
Transitioning CRM	RASAL3	0.114072	3.21e-67	1.06e-62	0.369	0.304
Transitioning CRM	HAVCR2	0.114008	1.34e-32	4.41e-28	0.65	0.611
Transitioning CRM	HNRNPA0	0.113831	2.86e-46	9.44e-42	0.441	0.391
Transitioning CRM	MORF4L2	0.113375	3.56e-47	1.17e-42	0.391	0.34
Transitioning CRM	SRGAP2	0.1133	7.73e-61	2.55e-56	0.765	0.72
Transitioning CRM	LINC00996	0.112738	5.34e-67	1.76e-62	0.404	0.334
Transitioning CRM	ATP2B1-AS1	0.112569	7.86e-128	2.59e-123	0.071	0.034
Transitioning CRM	IDS.1	0.112005	1.57e-32	5.16e-28	0.31	0.271
Transitioning CRM	ARHGAP22	0.111987	8.47e-60	2.79e-55	0.264	0.211
Transitioning CRM	AOAH	0.111774	1.29e-56	4.24e-52	0.73	0.677
Transitioning CRM	PMEPA1	0.111232	1.37e-53	4.51e-49	0.553	0.49
Transitioning CRM	TM6SF1	0.110856	1.88e-52	6.19e-48	0.584	0.523
Transitioning CRM	PTCH2	0.110842	2.25e-139	7.42e-135	0.151	0.09
Transitioning CRM	PTGS1	0.11083	9.76e-55	3.22e-50	0.372	0.314
Transitioning CRM	HSPA8	0.110729	8.62e-47	2.84e-42	0.801	0.769
Transitioning CRM	RAC1	0.110692	7.8e-73	2.57e-68	0.974	0.961
Transitioning CRM	SAT2	0.110082	1.48e-49	4.88e-45	0.553	0.499
Transitioning CRM	GATAD1	0.109991	5.56e-41	1.83e-36	0.471	0.422
Transitioning CRM	ZFAND5	0.109586	3.16e-44	1.04e-39	0.319	0.271
Transitioning CRM	ARRDC3	0.109495	1.83e-92	6.02e-88	0.199	0.14
Transitioning CRM	TMEM55B	0.108981	2.93e-56	9.67e-52	0.224	0.177
Transitioning CRM	EPC1	0.10883	2.83e-45	9.33e-41	0.443	0.391
Transitioning CRM	TSPAN14	0.108616	2.23e-42	7.36e-38	0.325	0.279
Transitioning CRM	GLIPR1	0.108604	1.56e-62	5.13e-58	0.862	0.812
Transitioning CRM	SIPA1	0.108187	5.95e-46	1.96e-41	0.364	0.313
Transitioning CRM	PPP1R18	0.108095	1.35e-43	4.45e-39	0.471	0.419
Transitioning CRM	RASGEF1C	0.108072	5.76e-68	1.9e-63	0.228	0.173
Transitioning CRM	AC103591.3	0.107689	8.77e-49	2.89e-44	0.065	0.041
Transitioning CRM	ARF4	0.106664	5.69e-49	1.88e-44	0.425	0.37
Transitioning CRM	ATF7IP2	0.106624	1.68e-36	5.54e-32	0.276	0.235
Transitioning CRM	LAT2	0.106191	5.15e-40	1.7e-35	0.669	0.628
Transitioning CRM	REEP4	0.105858	6.53e-58	2.15e-53	0.33	0.273
Transitioning CRM	MKNK1	0.105822	1.5e-51	4.94e-47	0.727	0.674
Transitioning CRM	LINC-PINT	0.105092	3.92e-43	1.29e-38	0.236	0.193
Transitioning CRM	CTD-2035E11.3	0.10502	5.45e-177	1.8e-172	0.095	0.044
Transitioning CRM	SERPINB9	0.104961	5.02e-40	1.66e-35	0.477	0.426
Transitioning CRM	OTULINL	0.103847	5.48e-19	1.81e-14	0.117	0.096
Transitioning CRM	RIN2	0.103711	1.83e-39	6.02e-35	0.596	0.548
Transitioning CRM	MXD4	0.103576	2.8e-45	9.22e-41	0.451	0.396
Transitioning CRM	YPEL2	0.103567	9.76e-46	3.22e-41	0.291	0.243
Transitioning CRM	RNF166	0.103534	1.14e-47	3.76e-43	0.324	0.273
Transitioning CRM	RNASE6	0.103516	5.94e-51	1.96e-46	0.656	0.595
Transitioning CRM	H1FX	0.103119	1.05e-28	3.45e-24	0.364	0.323
Transitioning CRM	TXNIP	0.103081	6.32e-34	2.08e-29	0.638	0.591
Transitioning CRM	RNU12	0.102882	2.14e-77	7.06e-73	0.154	0.107
Transitioning CRM	CXorf21	0.102823	2.11e-47	6.95e-43	0.364	0.311
Transitioning CRM	GNA15	0.102627	2.28e-60	7.52e-56	0.252	0.199
Transitioning CRM	ARRB2	0.102211	8.72e-44	2.88e-39	0.628	0.577
Transitioning CRM	GIMAP1	0.101762	4.09e-46	1.35e-41	0.445	0.389
Transitioning CRM	DNAJB4	0.101441	8.87e-90	2.92e-85	0.173	0.119
Transitioning CRM	GTF2B	0.101211	1.86e-43	6.14e-39	0.376	0.327
Transitioning CRM	SPNS2	0.10086	2.39e-51	7.88e-47	0.254	0.205
Transitioning CRM	STK17A	0.100765	8.81e-38	2.9e-33	0.291	0.247
Transitioning CRM	KMT2E-AS1	0.100608	3.57e-96	1.18e-91	0.17	0.114
Transitioning CRM	NABP1	0.10013	3.75e-47	1.24e-42	0.366	0.312
Transitioning CRM	CYBB	-0.100119	8.03e-09	0.00026476	0.916	0.899
Transitioning CRM	CD163	-0.100503	3.6e-35	1.19e-30	0.017	0.035
Transitioning CRM	PLSCR1	-0.100546	2.02e-22	6.65e-18	0.35	0.383
Transitioning CRM	TCEB2	-0.101194	3.24e-31	1.07e-26	0.468	0.511
Transitioning CRM	PSME1	-0.101671	9.55e-30	3.15e-25	0.448	0.489
Transitioning CRM	DDX21	-0.10192	9.77e-07	0.0322183	0.37	0.383
Transitioning CRM	MT-CO3	-0.102495	1.56e-13	5.13e-09	0.998	0.996
Transitioning CRM	SCIN	-0.103137	1.2e-30	3.95e-26	0.105	0.137
Transitioning CRM	SRP14	-0.103439	1.63e-37	5.38e-33	0.809	0.836
Transitioning CRM	CTSS	-0.103663	2.88e-38	9.48e-34	0.884	0.902
Transitioning CRM	MS4A7	-0.103718	4.69e-13	1.55e-08	0.537	0.557
Transitioning CRM	GCH1	-0.104068	1.66e-59	5.48e-55	0.042	0.077
Transitioning CRM	RGCC	-0.104909	7.41e-41	2.44e-36	0.002	0.015
Transitioning CRM	IL1B	-0.105251	1.37e-10	4.51e-06	0.324	0.297
Transitioning CRM	ANXA5	-0.10526	2.2e-28	7.25e-24	0.619	0.65
Transitioning CRM	CD44	-0.105446	4.58e-47	1.51e-42	0.007	0.024
Transitioning CRM	COX6C	-0.105968	6.25e-30	2.06e-25	0.523	0.56
Transitioning CRM	OST4	-0.106309	3.57e-35	1.18e-30	0.655	0.688
Transitioning CRM	PEBP1	-0.106309	1.71e-32	5.65e-28	0.474	0.518
Transitioning CRM	POU2F2	-0.106772	1.02e-08	0.00033663	0.391	0.407
Transitioning CRM	UBL5	-0.107207	6.13e-38	2.02e-33	0.556	0.6
Transitioning CRM	PPM1G	-0.107742	1.1e-07	0.00362396	0.346	0.366
Transitioning CRM	SDCBP	-0.107883	3.45e-25	1.14e-20	0.471	0.501
Transitioning CRM	NDUFA4	-0.108089	5.04e-34	1.66e-29	0.638	0.674
Transitioning CRM	S100A13	-0.108925	6.69e-50	2.21e-45	0.101	0.142
Transitioning CRM	HSP90B1	-0.109291	5.22e-15	1.72e-10	0.898	0.903
Transitioning CRM	TFRC	-0.109581	6.19e-30	2.04e-25	0.072	0.099
Transitioning CRM	CANX	-0.109868	6.34e-30	2.09e-25	0.718	0.745
Transitioning CRM	CD58	-0.110329	1.16e-26	3.82e-22	0.196	0.231
Transitioning CRM	CYFIP1	-0.110388	1.65e-26	5.45e-22	0.709	0.73
Transitioning CRM	EEF1D	-0.110598	1.02e-30	3.37e-26	0.665	0.695
Transitioning CRM	FCER1G	-0.111193	2.58e-34	8.51e-30	0.939	0.945
Transitioning CRM	ALAS1	-0.111593	1.04e-39	3.43e-35	0.134	0.174
Transitioning CRM	PPA1	-0.112203	1.87e-62	6.15e-58	0.052	0.091
Transitioning CRM	KTN1	-0.112285	4.36e-33	1.44e-28	0.67	0.705
Transitioning CRM	SH3BGRL	-0.112331	1.7e-31	5.61e-27	0.651	0.677
Transitioning CRM	COX4I1	-0.113128	9.74e-41	3.21e-36	0.797	0.819
Transitioning CRM	XAF1	-0.113259	2.14e-13	7.04e-09	0.248	0.271
Transitioning CRM	LY6E	-0.115375	1.01e-29	3.33e-25	0.058	0.083
Transitioning CRM	GNG5	-0.116041	8.74e-39	2.88e-34	0.648	0.687
Transitioning CRM	NDUFB2	-0.116054	2.25e-36	7.44e-32	0.503	0.546
Transitioning CRM	TOMM7	-0.1164	1.26e-38	4.15e-34	0.701	0.732
Transitioning CRM	GPX4	-0.116829	1.06e-39	3.48e-35	0.813	0.83
Transitioning CRM	EEF1A1	-0.117153	3.84e-34	1.27e-29	0.999	0.998
Transitioning CRM	IFITM2	-0.117952	6.02e-33	1.98e-28	0.412	0.456
Transitioning CRM	UQCRB	-0.118574	2.74e-30	9.04e-26	0.716	0.734
Transitioning CRM	C1QB	-0.119331	4.64e-43	1.53e-38	0.997	0.997
Transitioning CRM	NCL	-0.119342	9.46e-26	3.12e-21	0.645	0.671
Transitioning CRM	PTPRC	-0.119827	5.86e-28	1.93e-23	0.924	0.928
Transitioning CRM	MT-ND3	-0.119985	3.46e-18	1.14e-13	0.992	0.984
Transitioning CRM	PRDX1	-0.121942	1.16e-42	3.84e-38	0.749	0.78
Transitioning CRM	RPS4Y1	-0.122733	7.05e-34	2.32e-29	0.458	0.5
Transitioning CRM	FCGR1A	-0.123081	2.54e-32	8.37e-28	0.864	0.874
Transitioning CRM	HINT1	-0.125067	5.24e-44	1.73e-39	0.478	0.529
Transitioning CRM	COX7C	-0.125302	1.6e-49	5.27e-45	0.779	0.803
Transitioning CRM	HLA-DQA1	-0.125395	2e-94	6.6e-90	0.013	0.047
Transitioning CRM	TGFBR1	-0.127609	7.36e-34	2.43e-29	0.482	0.524
Transitioning CRM	SRI	-0.128553	1.46e-41	4.8e-37	0.265	0.313
Transitioning CRM	PDPN	-0.129201	5.25e-46	1.73e-41	0.215	0.264
Transitioning CRM	TIMP1	-0.129967	9.67e-20	3.19e-15	0.271	0.303
Transitioning CRM	RAMP1	-0.130949	1.08e-75	3.57e-71	0.054	0.098
Transitioning CRM	TLN1	-0.131232	5.44e-36	1.79e-31	0.704	0.734
Transitioning CRM	SH3BGRL3	-0.131667	3.61e-36	1.19e-31	0.737	0.764
Transitioning CRM	TMSB4X	-0.131843	1.15e-61	3.8e-57	1	1
Transitioning CRM	ITGB1	-0.13196	2.22e-52	7.31e-48	0.596	0.644
Transitioning CRM	MX2	-0.132835	1.44e-64	4.76e-60	0.034	0.068
Transitioning CRM	CD36	-0.133597	1.31e-37	4.32e-33	0.089	0.122
Transitioning CRM	LCP1	-0.135696	2.5e-41	8.23e-37	0.426	0.472
Transitioning CRM	STAT1	-0.135879	1.8e-57	5.93e-53	0.139	0.188
Transitioning CRM	GAPDH	-0.136157	3.29e-45	1.09e-40	0.912	0.92
Transitioning CRM	EPSTI1	-0.136383	4.76e-23	1.57e-18	0.247	0.278
Transitioning CRM	FAM129A	-0.13695	1e-89	3.31e-85	0.057	0.107
Transitioning CRM	IL8	-0.137014	3.03e-07	0.00998717	0.029	0.036
Transitioning CRM	CHI3L2	-0.138123	8.57e-38	2.82e-33	0.02	0.04
Transitioning CRM	CHCHD10	-0.139986	1.65e-36	5.45e-32	0.506	0.543
Transitioning CRM	HLA-C	-0.140907	9.37e-32	3.09e-27	0.842	0.853
Transitioning CRM	ATOX1	-0.141107	1.06e-59	3.49e-55	0.339	0.399
Transitioning CRM	NACA	-0.141366	8.03e-61	2.65e-56	0.949	0.955
Transitioning CRM	MT-ND4L	-0.141598	3.19e-45	1.05e-40	0.468	0.513
Transitioning CRM	MIR503HG	-0.142111	2.44e-25	8.06e-21	0.4	0.433
Transitioning CRM	TNFAIP3	-0.142226	6.52e-35	2.15e-30	0.08	0.11
Transitioning CRM	RPL23	-0.144673	1.13e-56	3.74e-52	0.877	0.897
Transitioning CRM	RPS15A	-0.145305	7.39e-61	2.44e-56	0.977	0.978
Transitioning CRM	RSAD2	-0.145836	1.01e-51	3.33e-47	0.032	0.06
Transitioning CRM	TNFAIP2	-0.147378	3.11e-76	1.02e-71	0.063	0.109
Transitioning CRM	MSN	-0.14895	1.41e-61	4.63e-57	0.352	0.412
Transitioning CRM	APLP2	-0.14948	6.35e-43	2.09e-38	0.739	0.77
Transitioning CRM	SAMD9L	-0.150093	1.68e-29	5.54e-25	0.19	0.226
Transitioning CRM	SERF2	-0.150971	5.48e-84	1.81e-79	0.949	0.959
Transitioning CRM	RPL24	-0.151035	6.14e-71	2.02e-66	0.923	0.935
Transitioning CRM	NPC2	-0.15339	6.49e-61	2.14e-56	0.838	0.859
Transitioning CRM	MT-CO2	-0.153598	1.52e-41	5.01e-37	0.997	0.993
Transitioning CRM	PFDN5	-0.154125	3.97e-67	1.31e-62	0.787	0.815
Transitioning CRM	RPL30	-0.15417	4.41e-79	1.45e-74	0.988	0.987
Transitioning CRM	RND3	-0.154532	4.7e-29	1.55e-24	0.046	0.068
Transitioning CRM	MT-ATP6	-0.155817	7.52e-24	2.48e-19	0.995	0.991
Transitioning CRM	RPSA	-0.155832	1.41e-70	4.65e-66	0.832	0.854
Transitioning CRM	RPS21	-0.155964	4.9e-56	1.62e-51	0.862	0.872
Transitioning CRM	RPS3	-0.158719	7.72e-76	2.55e-71	0.977	0.979
Transitioning CRM	RPLP0	-0.158799	2.07e-70	6.83e-66	0.871	0.891
Transitioning CRM	RPS13	-0.158966	8.25e-75	2.72e-70	0.977	0.977
Transitioning CRM	MT-ND1	-0.161214	1.69e-35	5.56e-31	0.896	0.902
Transitioning CRM	SOCS6	-0.161872	8.77e-40	2.89e-35	0.471	0.514
Transitioning CRM	NPM1	-0.162582	7.23e-63	2.38e-58	0.732	0.769
Transitioning CRM	PRELID1	-0.162723	1.28e-42	4.21e-38	0.316	0.363
Transitioning CRM	RPS27	-0.162803	1.46e-74	4.83e-70	0.986	0.986
Transitioning CRM	RPS7	-0.162901	3.56e-91	1.17e-86	0.961	0.97
Transitioning CRM	GNB2L1	-0.163357	3.58e-62	1.18e-57	0.805	0.833
Transitioning CRM	RPL5	-0.16367	8.71e-90	2.87e-85	0.946	0.957
Transitioning CRM	RPL6	-0.164209	3.53e-58	1.16e-53	0.847	0.866
Transitioning CRM	YBX1	-0.165407	3.24e-78	1.07e-73	0.81	0.842
Transitioning CRM	SLC1A3	-0.166597	3.55e-29	1.17e-24	0.578	0.604
Transitioning CRM	RPL3	-0.167433	3.72e-78	1.23e-73	0.954	0.962
Transitioning CRM	RPL37	-0.167443	4.85e-82	1.6e-77	0.978	0.977
Transitioning CRM	FAU	-0.167462	2.97e-104	9.79e-100	0.981	0.983
Transitioning CRM	RPS25	-0.168846	2.7e-96	8.91e-92	0.964	0.97
Transitioning CRM	RPS4X	-0.169293	1.07e-76	3.54e-72	0.96	0.968
Transitioning CRM	TPT1	-0.169945	2.8e-82	9.24e-78	0.997	0.997
Transitioning CRM	RPL26	-0.171631	1.44e-73	4.74e-69	0.945	0.943
Transitioning CRM	RPL22	-0.171716	4.16e-76	1.37e-71	0.863	0.886
Transitioning CRM	IL1RN	-0.172127	1.36e-51	4.49e-47	0.013	0.035
Transitioning CRM	FABP5	-0.172187	9.21e-88	3.04e-83	0.06	0.109
Transitioning CRM	RPS11	-0.172839	1.24e-90	4.08e-86	0.904	0.927
Transitioning CRM	RPL41	-0.173264	3.58e-110	1.18e-105	0.997	0.996
Transitioning CRM	RPL10A	-0.175994	1.76e-95	5.81e-91	0.906	0.928
Transitioning CRM	RPL35A	-0.176541	3.24e-94	1.07e-89	0.956	0.966
Transitioning CRM	RPL21	-0.176666	2.36e-100	7.78e-96	0.989	0.99
Transitioning CRM	RPL9	-0.176917	1.11e-103	3.65e-99	0.949	0.955
Transitioning CRM	TLR2	-0.176975	3.68e-72	1.21e-67	0.083	0.131
Transitioning CRM	KCNJ2	-0.178553	1.7e-85	5.61e-81	0.059	0.106
Transitioning CRM	RPS15	-0.179202	2.32e-118	7.63e-114	0.984	0.986
Transitioning CRM	RPS27A	-0.179471	6.4e-122	2.11e-117	0.991	0.992
Transitioning CRM	MT-ND2	-0.180463	2.72e-47	8.96e-43	0.883	0.889
Transitioning CRM	RPL31	-0.180753	2.49e-98	8.21e-94	0.798	0.838
Transitioning CRM	RPS16	-0.181087	6.68e-93	2.2e-88	0.937	0.952
Transitioning CRM	RPL29	-0.184936	8.7e-103	2.87e-98	0.968	0.975
Transitioning CRM	RPS29	-0.185482	2.57e-105	8.47e-101	0.951	0.959
Transitioning CRM	RPL34	-0.18563	5.58e-93	1.84e-88	0.984	0.985
Transitioning CRM	CD63	-0.185881	1.98e-87	6.53e-83	0.947	0.958
Transitioning CRM	PSME2	-0.186012	5.48e-51	1.81e-46	0.296	0.347
Transitioning CRM	RPL38	-0.186196	1.68e-107	5.55e-103	0.868	0.894
Transitioning CRM	EEF1B2	-0.186418	9.31e-99	3.07e-94	0.892	0.91
Transitioning CRM	RPL11	-0.186903	3.09e-120	1.02e-115	0.99	0.991
Transitioning CRM	UBA52	-0.187166	6.57e-123	2.17e-118	0.952	0.965
Transitioning CRM	ATP6V1F	-0.187661	5.9e-75	1.95e-70	0.622	0.673
Transitioning CRM	RPS24	-0.188795	1.04e-120	3.44e-116	0.991	0.99
Transitioning CRM	RPL39	-0.189075	3.65e-87	1.2e-82	0.956	0.954
Transitioning CRM	RPL19	-0.189253	1.15e-120	3.78e-116	0.99	0.991
Transitioning CRM	RPS23	-0.189267	1.19e-113	3.93e-109	0.992	0.992
Transitioning CRM	S100A8	-0.189653	1.01e-59	3.33e-55	0.032	0.064
Transitioning CRM	RPL23A	-0.189701	1.22e-104	4.04e-100	0.934	0.952
Transitioning CRM	RPL14	-0.190289	1.93e-99	6.36e-95	0.913	0.929
Transitioning CRM	RPL27	-0.190323	1.68e-118	5.56e-114	0.88	0.908
Transitioning CRM	GYPC	-0.191098	2.12e-49	6.98e-45	0.297	0.346
Transitioning CRM	B2M	-0.191189	4.48e-122	1.48e-117	1	1
Transitioning CRM	RPL18	-0.192041	1.07e-105	3.54e-101	0.956	0.961
Transitioning CRM	RPL10	-0.194366	6.63e-128	2.19e-123	0.998	0.998
Transitioning CRM	DBI	-0.195128	2.14e-40	7.05e-36	0.372	0.415
Transitioning CRM	RPL32	-0.195814	3.78e-123	1.25e-118	0.985	0.988
Transitioning CRM	RPS3A	-0.195956	6.68e-107	2.2e-102	0.983	0.985
Transitioning CRM	RPL35	-0.197405	1.41e-132	4.64e-128	0.922	0.942
Transitioning CRM	RPS14	-0.197969	5.54e-120	1.83e-115	0.985	0.988
Transitioning CRM	RPL37A	-0.199065	7.44e-131	2.45e-126	0.957	0.964
Transitioning CRM	RPL15	-0.199793	4.01e-131	1.32e-126	0.965	0.976
Transitioning CRM	IFI27	-0.201669	1.96e-15	6.46e-11	0.024	0.036
Transitioning CRM	RPL8	-0.202512	2.08e-132	6.86e-128	0.952	0.963
Transitioning CRM	RPL18A	-0.202988	9.57e-126	3.15e-121	0.958	0.967
Transitioning CRM	RPL12	-0.2039	7.52e-108	2.48e-103	0.952	0.958
Transitioning CRM	HLA-DMA	-0.20464	1.51e-66	4.97e-62	0.153	0.206
Transitioning CRM	LIPA	-0.205462	6.05e-25	1.99e-20	0.578	0.592
Transitioning CRM	RPL7	-0.207158	3.98e-116	1.31e-111	0.801	0.841
Transitioning CRM	LAP3	-0.211296	2.53e-41	8.36e-37	0.392	0.432
Transitioning CRM	RPS20	-0.212182	7.66e-134	2.53e-129	0.872	0.906
Transitioning CRM	RPL7A	-0.212685	1.21e-138	3.98e-134	0.96	0.968
Transitioning CRM	RPS28	-0.213699	2.69e-132	8.88e-128	0.967	0.97
Transitioning CRM	ACSL1	-0.214775	3.42e-69	1.13e-64	0.046	0.085
Transitioning CRM	RPLP2	-0.215622	4.92e-171	1.62e-166	0.956	0.97
Transitioning CRM	ATP5E	-0.217029	1.45e-113	4.79e-109	0.806	0.836
Transitioning CRM	RPL36	-0.218326	1.1e-140	3.63e-136	0.918	0.936
Transitioning CRM	RPL28	-0.219397	8.92e-165	2.94e-160	0.986	0.988
Transitioning CRM	RPL13A	-0.220283	1.86e-136	6.13e-132	0.961	0.972
Transitioning CRM	PARP14	-0.220432	7.97e-53	2.63e-48	0.364	0.416
Transitioning CRM	RPS5	-0.221244	6.48e-145	2.14e-140	0.865	0.899
Transitioning CRM	CSTB	-0.221295	7.03e-90	2.32e-85	0.5	0.562
Transitioning CRM	RPS8	-0.223373	3.37e-146	1.11e-141	0.99	0.992
Transitioning CRM	RPS19	-0.225283	5.64e-175	1.86e-170	0.984	0.988
Transitioning CRM	S100A11	-0.225343	4.77e-120	1.57e-115	0.922	0.937
Transitioning CRM	RPL13	-0.229407	1.86e-168	6.13e-164	0.996	0.997
Transitioning CRM	GPNMB	-0.229871	2.93e-67	9.67e-63	0.01	0.035
Transitioning CRM	RPS18	-0.230286	4.23e-159	1.4e-154	0.983	0.987
Transitioning CRM	RPLP1	-0.230338	1.09e-196	3.59e-192	0.997	0.997
Transitioning CRM	FTL	-0.230597	1.34e-174	4.4e-170	1	1
Transitioning CRM	RPS9	-0.230813	1.31e-151	4.33e-147	0.927	0.948
Transitioning CRM	RPS6	-0.233892	1.76e-170	5.79e-166	0.971	0.979
Transitioning CRM	CD48	-0.235336	8.72e-72	2.87e-67	0.075	0.121
Transitioning CRM	IFI44L	-0.236248	1.45e-65	4.78e-61	0.08	0.123
Transitioning CRM	RPL27A	-0.239916	1.99e-134	6.58e-130	0.851	0.885
Transitioning CRM	MTRNR2L12	-0.240372	3.59e-61	1.18e-56	0.602	0.64
Transitioning CRM	RPS12	-0.243341	4.42e-164	1.46e-159	0.981	0.983
Transitioning CRM	PLA2G7	-0.253459	6.16e-146	2.03e-141	0.08	0.152
Transitioning CRM	GPR84	-0.258405	3.86e-42	1.27e-37	0.143	0.182
Transitioning CRM	RPS2	-0.258709	5.94e-205	1.96e-200	0.985	0.989
Transitioning CRM	IFIT1	-0.25885	7.26e-45	2.39e-40	0.102	0.139
Transitioning CRM	LGALS3	-0.260697	2.24e-129	7.39e-125	0.02	0.067
Transitioning CRM	ASAH1	-0.261631	1.39e-52	4.58e-48	0.748	0.756
Transitioning CRM	IFIT3	-0.262924	2.27e-68	7.48e-64	0.067	0.11
Transitioning CRM	HLA-DPB1	-0.269143	9.5e-92	3.13e-87	0.096	0.152
Transitioning CRM	TYMP	-0.275722	2.38e-39	7.85e-35	0.324	0.365
Transitioning CRM	EBI3	-0.281077	4.76e-24	1.57e-19	0.281	0.309
Transitioning CRM	MX1	-0.286085	9.52e-59	3.14e-54	0.149	0.197
Transitioning CRM	NAP1L1	-0.289713	4.16e-127	1.37e-122	0.472	0.55
Transitioning CRM	S100A9	-0.327817	1.25e-84	4.14e-80	0.045	0.09
Transitioning CRM	IL4I1	-0.335311	4.04e-125	1.33e-120	0.072	0.136
Transitioning CRM	BCL2A1	-0.339291	4.32e-100	1.42e-95	0.062	0.114
Transitioning CRM	HLA-DRB1	-0.345411	4.98e-58	1.64e-53	0.184	0.232
Transitioning CRM	CD74	-0.35226	3.98e-38	1.31e-33	0.904	0.901
Transitioning CRM	IFI6	-0.398197	2e-76	6.58e-72	0.149	0.204
Transitioning CRM	IFITM3	-0.400225	5.68e-86	1.87e-81	0.275	0.339
Transitioning CRM	HLA-DRB5	-0.40351	9.47e-99	3.12e-94	0.128	0.191
Transitioning CRM	FTH1	-0.414333	8.92e-98	2.94e-93	1	1
Transitioning CRM	ISG15	-0.477128	1.86e-78	6.14e-74	0.13	0.184
Transitioning CRM	CD9	-0.490287	3.49e-156	1.15e-151	0.039	0.102
Transitioning CRM	SOD2	-0.492502	1.34e-13	4.43e-09	0.303	0.32
Transitioning CRM	HLA-DPA1	-0.517207	6.25e-91	2.06e-86	0.199	0.26
Transitioning CRM	LGALS1	-0.53532	2.15e-232	7.1e-228	0.078	0.174
Transitioning CRM	CCL2	-0.575931	5.95e-08	0.00196144	0.366	0.334
Transitioning CRM	APOC1	-0.740054	3.4e-126	1.12e-121	0.73	0.751
Transitioning CRM	SPP1	-0.762415	1.73e-209	5.69e-205	0.983	0.986
Transitioning CRM	CCL8	-0.804892	1.05e-41	3.45e-37	0.031	0.055
Transitioning CRM	HLA-DRA	-0.837314	1.56e-110	5.15e-106	0.242	0.309
Transitioning CRM	CXCL10	-0.839315	6.28e-93	2.07e-88	0.025	0.065
Transitioning CRM	CCL3	-1.1532	1.42e-59	4.69e-55	0.4	0.431
Transitioning CRM	CCL4	-1.86327	4.29e-139	1.42e-134	0.318	0.386

## Sheet: CRM-1
cluster	gene	avg_log2FC	p_val	p_val_adj	pct.1	pct.2
Cytokines response 1 (CRM-1)	CCL3	2.26163	0	0	1	0.407
Cytokines response 1 (CRM-1)	FOS	1.49787	0	0	0.97	0.687
Cytokines response 1 (CRM-1)	DUSP1	1.2755	0	0	0.824	0.434
Cytokines response 1 (CRM-1)	IER2	1.13041	0	0	0.879	0.584
Cytokines response 1 (CRM-1)	KLF2	1.06668	0	0	0.713	0.357
Cytokines response 1 (CRM-1)	JUN	1.02641	0	0	0.771	0.493
Cytokines response 1 (CRM-1)	JUNB	0.947696	0	0	0.875	0.639
Cytokines response 1 (CRM-1)	CH25H	0.932811	0	0	0.835	0.6
Cytokines response 1 (CRM-1)	CCL3L1	0.848085	0	0	0.491	0.205
Cytokines response 1 (CRM-1)	GADD45B	0.847916	0	0	0.584	0.34
Cytokines response 1 (CRM-1)	ZFP36	0.819509	0	0	0.753	0.507
Cytokines response 1 (CRM-1)	RGS1	0.758262	1.18e-303	3.9e-299	0.642	0.402
Cytokines response 1 (CRM-1)	JUND	0.736711	0	0	0.815	0.613
Cytokines response 1 (CRM-1)	RGS16	0.700931	8.02e-168	2.64e-163	0.235	0.107
Cytokines response 1 (CRM-1)	RHOB	0.688424	9.13e-248	3.01e-243	0.732	0.534
Cytokines response 1 (CRM-1)	SGK1	0.686043	2.95e-294	9.72e-290	0.567	0.327
Cytokines response 1 (CRM-1)	FOSB	0.685791	0	0	0.553	0.256
Cytokines response 1 (CRM-1)	IER3	0.685617	6.26e-276	2.06e-271	0.882	0.732
Cytokines response 1 (CRM-1)	PHACTR1	0.671263	1.71e-220	5.63e-216	0.644	0.446
Cytokines response 1 (CRM-1)	BTG2	0.668256	9.84e-273	3.24e-268	0.836	0.686
Cytokines response 1 (CRM-1)	CEBPD	0.65149	1.43e-182	4.72e-178	0.741	0.59
Cytokines response 1 (CRM-1)	EGR1	0.599202	0	0	0.316	0.109
Cytokines response 1 (CRM-1)	HSPA1A	0.575564	1.31e-84	4.33e-80	0.65	0.544
Cytokines response 1 (CRM-1)	CCL3L3	0.568834	0	0	0.321	0.117
Cytokines response 1 (CRM-1)	MCL1	0.556984	3.95e-286	1.3e-281	0.684	0.449
Cytokines response 1 (CRM-1)	NEAT1	0.555357	3.32e-261	1.09e-256	0.952	0.878
Cytokines response 1 (CRM-1)	KLF6	0.520141	1.45e-218	4.77e-214	0.577	0.367
Cytokines response 1 (CRM-1)	HSPA1B	0.50667	2.2e-126	7.25e-122	0.585	0.43
Cytokines response 1 (CRM-1)	ZFP36L1	0.503728	8.75e-210	2.89e-205	0.953	0.896
Cytokines response 1 (CRM-1)	MIR142	0.497975	9.59e-201	3.16e-196	0.459	0.268
Cytokines response 1 (CRM-1)	OLR1	0.460846	1.69e-210	5.58e-206	0.88	0.717
Cytokines response 1 (CRM-1)	NR4A2	0.458753	0	0	0.309	0.117
Cytokines response 1 (CRM-1)	IL1B	0.439054	2.68e-40	8.84e-36	0.385	0.298
Cytokines response 1 (CRM-1)	CD69	0.432971	6.36e-132	2.1e-127	0.214	0.103
Cytokines response 1 (CRM-1)	LINC00936	0.425478	6.76e-143	2.23e-138	0.494	0.323
Cytokines response 1 (CRM-1)	OTUD1	0.407478	2.95e-130	9.74e-126	0.455	0.297
Cytokines response 1 (CRM-1)	HERPUD1	0.399296	5.53e-137	1.82e-132	0.874	0.775
Cytokines response 1 (CRM-1)	DNAJB1	0.397908	9.99e-124	3.29e-119	0.457	0.304
Cytokines response 1 (CRM-1)	PPP1R15A	0.381477	4.18e-180	1.38e-175	0.388	0.213
Cytokines response 1 (CRM-1)	NFKBID	0.373526	1.27e-183	4.17e-179	0.367	0.196
Cytokines response 1 (CRM-1)	PPP1R10	0.360114	2.45e-141	8.06e-137	0.769	0.605
Cytokines response 1 (CRM-1)	CCNL1	0.358309	3.05e-128	1.01e-123	0.691	0.532
Cytokines response 1 (CRM-1)	H3F3B	0.358154	8.14e-138	2.69e-133	0.991	0.983
Cytokines response 1 (CRM-1)	ID2	0.32969	1.15e-44	3.78e-40	0.493	0.399
Cytokines response 1 (CRM-1)	BTG1	0.327607	1.11e-86	3.66e-82	0.742	0.631
Cytokines response 1 (CRM-1)	PDK4	0.323132	9.87e-97	3.25e-92	0.458	0.317
Cytokines response 1 (CRM-1)	SAT1	0.318005	2.9e-91	9.58e-87	0.998	0.994
Cytokines response 1 (CRM-1)	EGR3	0.312922	4.2e-270	1.38e-265	0.204	0.067
Cytokines response 1 (CRM-1)	CITED2	0.31187	2.06e-38	6.78e-34	0.416	0.335
Cytokines response 1 (CRM-1)	CLEC7A	0.307004	5.77e-87	1.9e-82	0.608	0.468
Cytokines response 1 (CRM-1)	CCL4L2	0.30476	2.56e-99	8.44e-95	0.443	0.296
Cytokines response 1 (CRM-1)	TSC22D3	0.301451	3.58e-135	1.18e-130	0.238	0.118
Cytokines response 1 (CRM-1)	GLUL	0.301342	1.71e-55	5.65e-51	0.77	0.689
Cytokines response 1 (CRM-1)	NFKBIA	0.296762	2.04e-59	6.74e-55	0.607	0.496
Cytokines response 1 (CRM-1)	SNORD3B-2	0.29107	2.38e-205	7.85e-201	0.292	0.132
Cytokines response 1 (CRM-1)	RGS2	0.286477	9.87e-70	3.25e-65	0.236	0.144
Cytokines response 1 (CRM-1)	IFI30	0.285425	6.07e-67	2e-62	0.218	0.131
Cytokines response 1 (CRM-1)	CD83	0.28507	2.7e-122	8.89e-118	0.328	0.186
Cytokines response 1 (CRM-1)	CEBPB	0.280121	7.51e-54	2.47e-49	0.775	0.687
Cytokines response 1 (CRM-1)	AC006129.4	0.279995	1.75e-66	5.77e-62	0.234	0.144
Cytokines response 1 (CRM-1)	SOCS6	0.279054	2.66e-60	8.79e-56	0.616	0.505
Cytokines response 1 (CRM-1)	RP11-386I14.4	0.275419	2.17e-71	7.17e-67	0.382	0.266
Cytokines response 1 (CRM-1)	UBC	0.273462	1.35e-63	4.45e-59	0.957	0.936
Cytokines response 1 (CRM-1)	MIR24-2	0.264256	2.27e-93	7.48e-89	0.176	0.088
Cytokines response 1 (CRM-1)	NR4A1	0.257543	7.09e-170	2.34e-165	0.172	0.065
Cytokines response 1 (CRM-1)	CTA-29F11.1	0.257485	9.1e-63	3e-58	0.278	0.181
Cytokines response 1 (CRM-1)	UBAC2	0.252588	4.55e-52	1.5e-47	0.558	0.449
Cytokines response 1 (CRM-1)	PMAIP1	0.250278	5.3e-129	1.75e-124	0.166	0.071
Cytokines response 1 (CRM-1)	TNF	0.248809	1.07e-88	3.52e-84	0.275	0.161
Cytokines response 1 (CRM-1)	DDX5	0.243215	5.34e-88	1.76e-83	0.987	0.976
Cytokines response 1 (CRM-1)	SPRY1	0.240832	8.16e-54	2.69e-49	0.275	0.188
Cytokines response 1 (CRM-1)	TMEM107	0.237405	1.04e-75	3.43e-71	0.325	0.212
Cytokines response 1 (CRM-1)	CDKN1A	0.235704	3.07e-101	1.01e-96	0.19	0.094
Cytokines response 1 (CRM-1)	SPP1	0.23427	1.13e-78	3.73e-74	0.994	0.986
Cytokines response 1 (CRM-1)	SLC1A3	0.229688	2.18e-52	7.19e-48	0.699	0.597
Cytokines response 1 (CRM-1)	EGR2	0.228337	1.53e-198	5.05e-194	0.155	0.051
Cytokines response 1 (CRM-1)	OSM	0.228193	4.05e-118	1.33e-113	0.128	0.05
Cytokines response 1 (CRM-1)	SNORD3B-1	0.227223	1.09e-127	3.59e-123	0.204	0.095
Cytokines response 1 (CRM-1)	TRA2B	0.225613	9.74e-66	3.21e-61	0.668	0.545
Cytokines response 1 (CRM-1)	EDN1	0.222914	9.5e-87	3.13e-82	0.103	0.041
Cytokines response 1 (CRM-1)	GPX1	0.221545	8.01e-72	2.64e-67	0.986	0.98
Cytokines response 1 (CRM-1)	HIST2H2AA3	0.218363	1.38e-63	4.55e-59	0.334	0.224
Cytokines response 1 (CRM-1)	HSP90AA1	0.217486	6.63e-42	2.19e-37	0.961	0.947
Cytokines response 1 (CRM-1)	GABARAPL1	0.214825	2.32e-73	7.65e-69	0.307	0.198
Cytokines response 1 (CRM-1)	C3AR1	0.211524	2.54e-49	8.37e-45	0.669	0.56
Cytokines response 1 (CRM-1)	IFRD1	0.210589	2.31e-45	7.61e-41	0.283	0.2
Cytokines response 1 (CRM-1)	SLC11A1	0.210372	7.58e-56	2.5e-51	0.254	0.166
Cytokines response 1 (CRM-1)	SQSTM1	0.20927	6.57e-54	2.17e-49	0.529	0.42
Cytokines response 1 (CRM-1)	CCL4L1	0.208623	5.3e-89	1.75e-84	0.156	0.075
Cytokines response 1 (CRM-1)	MAFB	0.207713	3.45e-36	1.14e-31	0.351	0.265
Cytokines response 1 (CRM-1)	PDPN	0.206759	4.23e-54	1.4e-49	0.354	0.254
Cytokines response 1 (CRM-1)	HAVCR2	0.202261	1.82e-35	6e-31	0.687	0.614
Cytokines response 1 (CRM-1)	SLC2A3	0.201014	2.84e-75	9.37e-71	0.182	0.098
Cytokines response 1 (CRM-1)	AC006129.2	0.197036	2.25e-25	7.41e-21	0.281	0.219
Cytokines response 1 (CRM-1)	DHRS7	0.193999	1.02e-38	3.37e-34	0.528	0.433
Cytokines response 1 (CRM-1)	CITED4	0.193483	8.68e-46	2.86e-41	0.301	0.213
Cytokines response 1 (CRM-1)	CIRBP	0.192997	4.17e-48	1.37e-43	0.844	0.772
Cytokines response 1 (CRM-1)	SLC38A2	0.185795	3.21e-43	1.06e-38	0.563	0.457
Cytokines response 1 (CRM-1)	PTP4A1	0.185442	1.25e-69	4.12e-65	0.271	0.17
Cytokines response 1 (CRM-1)	DDIT3	0.18339	1.07e-54	3.52e-50	0.264	0.174
Cytokines response 1 (CRM-1)	HSPA5	0.183301	7.61e-07	0.025081	0.822	0.807
Cytokines response 1 (CRM-1)	MS4A7	0.182	6.58e-22	2.17e-17	0.618	0.552
Cytokines response 1 (CRM-1)	HSPB1	0.177567	3.26e-16	1.08e-11	0.4	0.345
Cytokines response 1 (CRM-1)	EIF1	0.177255	5.98e-58	1.97e-53	0.988	0.976
Cytokines response 1 (CRM-1)	VMP1	0.176558	8.82e-28	2.91e-23	0.434	0.363
Cytokines response 1 (CRM-1)	CD37	0.175338	7.73e-30	2.55e-25	0.379	0.301
Cytokines response 1 (CRM-1)	RPL22L1	0.174333	4.97e-41	1.64e-36	0.463	0.366
Cytokines response 1 (CRM-1)	ASAH1	0.174131	1.69e-29	5.58e-25	0.794	0.754
Cytokines response 1 (CRM-1)	SPRY2	0.173484	3.13e-46	1.03e-41	0.296	0.211
Cytokines response 1 (CRM-1)	CLK1	0.169264	3.02e-44	9.95e-40	0.418	0.321
Cytokines response 1 (CRM-1)	DHRS9	0.169096	4.74e-20	1.56e-15	0.669	0.605
Cytokines response 1 (CRM-1)	ARHGAP25	0.168066	4.33e-35	1.43e-30	0.428	0.34
Cytokines response 1 (CRM-1)	IPCEF1	0.167569	3.71e-37	1.22e-32	0.589	0.491
Cytokines response 1 (CRM-1)	GLRX	0.166862	1.12e-21	3.69e-17	0.683	0.627
Cytokines response 1 (CRM-1)	BIN1	0.166639	2.28e-27	7.51e-23	0.875	0.834
Cytokines response 1 (CRM-1)	GPR183	0.165962	6.44e-13	2.12e-08	0.667	0.63
Cytokines response 1 (CRM-1)	IL8	0.164707	2.39e-17	7.88e-13	0.058	0.035
Cytokines response 1 (CRM-1)	PLK3	0.164485	2.74e-43	9.04e-39	0.256	0.177
Cytokines response 1 (CRM-1)	C12orf57	0.16355	1.65e-42	5.45e-38	0.331	0.241
Cytokines response 1 (CRM-1)	SLC31A2	0.162733	1.06e-49	3.5e-45	0.201	0.126
Cytokines response 1 (CRM-1)	CXCR4	0.160569	1.24e-44	4.1e-40	0.116	0.063
Cytokines response 1 (CRM-1)	ARID5A	0.158977	4.81e-38	1.59e-33	0.331	0.249
Cytokines response 1 (CRM-1)	FAM53C	0.156908	7.72e-41	2.54e-36	0.239	0.164
Cytokines response 1 (CRM-1)	IER5L	0.156602	2.62e-27	8.65e-23	0.26	0.196
Cytokines response 1 (CRM-1)	FCGR1A	0.154701	5.92e-26	1.95e-21	0.899	0.872
Cytokines response 1 (CRM-1)	LMO2	0.153132	3.51e-33	1.16e-28	0.505	0.416
Cytokines response 1 (CRM-1)	HES1	0.151934	1.09e-15	3.58e-11	0.1	0.07
Cytokines response 1 (CRM-1)	C5AR1	0.151816	1.29e-29	4.24e-25	0.339	0.266
Cytokines response 1 (CRM-1)	SNORD3D	0.151044	6.07e-82	2e-77	0.141	0.067
Cytokines response 1 (CRM-1)	SLC16A3	0.150184	1.79e-25	5.91e-21	0.612	0.538
Cytokines response 1 (CRM-1)	BCL2A1	0.150053	1.65e-29	5.43e-25	0.159	0.105
Cytokines response 1 (CRM-1)	PNRC1	0.148869	1.81e-33	5.98e-29	0.895	0.838
Cytokines response 1 (CRM-1)	HPSE	0.148403	2.33e-31	7.67e-27	0.288	0.216
Cytokines response 1 (CRM-1)	RP11-552D4.1	0.148294	4e-18	1.32e-13	0.411	0.35
Cytokines response 1 (CRM-1)	JOSD1	0.147924	1.3e-56	4.28e-52	0.239	0.151
Cytokines response 1 (CRM-1)	APOE	0.146677	8.77e-21	2.89e-16	0.946	0.932
Cytokines response 1 (CRM-1)	ARL4A	0.143471	1.07e-40	3.53e-36	0.195	0.127
Cytokines response 1 (CRM-1)	SCIN	0.14334	4.33e-35	1.43e-30	0.194	0.13
Cytokines response 1 (CRM-1)	GYPC	0.142746	7.04e-31	2.32e-26	0.422	0.337
Cytokines response 1 (CRM-1)	HMOX1	0.14186	5.6e-26	1.85e-21	0.549	0.474
Cytokines response 1 (CRM-1)	TAGAP	0.141304	2.05e-32	6.76e-28	0.437	0.35
Cytokines response 1 (CRM-1)	HSPE1	0.141201	3.66e-22	1.21e-17	0.571	0.497
Cytokines response 1 (CRM-1)	ADORA3	0.141014	6.79e-19	2.24e-14	0.789	0.738
Cytokines response 1 (CRM-1)	MALAT1	0.14094	1.19e-49	3.92e-45	1	0.998
Cytokines response 1 (CRM-1)	ZEB2-AS1	0.139678	2.36e-27	7.79e-23	0.316	0.245
Cytokines response 1 (CRM-1)	TYMP	0.137257	8.68e-19	2.86e-14	0.421	0.357
Cytokines response 1 (CRM-1)	CTSB	0.137023	7.09e-29	2.34e-24	0.972	0.965
Cytokines response 1 (CRM-1)	CCNH	0.13579	2.07e-32	6.83e-28	0.387	0.302
Cytokines response 1 (CRM-1)	IDS	0.134474	5.55e-29	1.83e-24	0.375	0.296
Cytokines response 1 (CRM-1)	SNHG8	0.132237	5.16e-30	1.7e-25	0.378	0.299
Cytokines response 1 (CRM-1)	AP003733.1	0.13167	9.89e-69	3.26e-64	0.114	0.053
Cytokines response 1 (CRM-1)	ARF4	0.129946	7.64e-28	2.52e-23	0.455	0.374
Cytokines response 1 (CRM-1)	HLA-B	0.129906	2.1e-20	6.94e-16	0.873	0.84
Cytokines response 1 (CRM-1)	IDS.1	0.129259	2.01e-25	6.63e-21	0.345	0.273
Cytokines response 1 (CRM-1)	RTTN	0.129211	1.62e-33	5.36e-29	0.218	0.152
Cytokines response 1 (CRM-1)	EIF4A1	0.129171	1.61e-20	5.31e-16	0.84	0.787
Cytokines response 1 (CRM-1)	TGIF1	0.127418	9.4e-52	3.1e-47	0.129	0.07
Cytokines response 1 (CRM-1)	EIF4A2	0.127015	2.18e-24	7.19e-20	0.694	0.619
Cytokines response 1 (CRM-1)	FCGR1B	0.126867	4.67e-19	1.54e-14	0.731	0.671
Cytokines response 1 (CRM-1)	LIMD2	0.124586	8.47e-21	2.79e-16	0.409	0.342
Cytokines response 1 (CRM-1)	BASP1	0.124581	2.47e-16	8.16e-12	0.315	0.261
Cytokines response 1 (CRM-1)	ATF4	0.124378	2.88e-25	9.48e-21	0.409	0.335
Cytokines response 1 (CRM-1)	DDIT4	0.121328	2.49e-19	8.22e-15	0.126	0.087
Cytokines response 1 (CRM-1)	LILRB4	0.120995	3.86e-18	1.27e-13	0.627	0.557
Cytokines response 1 (CRM-1)	TREM2	0.119409	9.26e-14	3.05e-09	0.9	0.904
Cytokines response 1 (CRM-1)	PCBP1	0.119097	2.73e-19	9.01e-15	0.659	0.592
Cytokines response 1 (CRM-1)	SNORD3A	0.118047	2.98e-75	9.83e-71	0.153	0.077
Cytokines response 1 (CRM-1)	PTGER4	0.117915	2.34e-43	7.7e-39	0.155	0.093
Cytokines response 1 (CRM-1)	CD14	0.117904	7.68e-08	0.00253097	0.68	0.658
Cytokines response 1 (CRM-1)	ITGAX	0.117557	3.51e-26	1.16e-21	0.408	0.329
Cytokines response 1 (CRM-1)	CHMP1B	0.116865	3.83e-16	1.26e-11	0.273	0.224
Cytokines response 1 (CRM-1)	NCK2	0.11658	1.93e-26	6.37e-22	0.362	0.287
Cytokines response 1 (CRM-1)	KMT2E-AS1	0.115827	6.18e-45	2.04e-40	0.189	0.119
Cytokines response 1 (CRM-1)	STAT3	0.115296	1.85e-23	6.11e-19	0.513	0.432
Cytokines response 1 (CRM-1)	AKIRIN2	0.114891	4.29e-25	1.41e-20	0.32	0.252
Cytokines response 1 (CRM-1)	NMRK1	0.114845	2.5e-09	8.25e-05	0.257	0.222
Cytokines response 1 (CRM-1)	STK17A	0.11463	4.03e-22	1.33e-17	0.313	0.251
Cytokines response 1 (CRM-1)	TMEM52B	0.113769	1.65e-32	5.42e-28	0.244	0.174
Cytokines response 1 (CRM-1)	IFNGR2	0.113768	1.05e-20	3.47e-16	0.573	0.502
Cytokines response 1 (CRM-1)	MEPCE	0.113142	5.94e-42	1.96e-37	0.163	0.101
Cytokines response 1 (CRM-1)	SCAMP4	0.112776	2e-20	6.59e-16	0.278	0.22
Cytokines response 1 (CRM-1)	NAGK	0.112481	4.17e-20	1.37e-15	0.568	0.495
Cytokines response 1 (CRM-1)	CEBPA	0.111032	7.15e-11	2.36e-06	0.49	0.444
Cytokines response 1 (CRM-1)	SAT2	0.110994	1.16e-18	3.84e-14	0.572	0.504
Cytokines response 1 (CRM-1)	UBE2J1	0.109854	3.34e-19	1.1e-14	0.25	0.196
Cytokines response 1 (CRM-1)	RGS19	0.108885	2.56e-15	8.45e-11	0.626	0.562
Cytokines response 1 (CRM-1)	POU2F2	0.108653	3.51e-10	1.16e-05	0.449	0.403
Cytokines response 1 (CRM-1)	CTD-2562J15.6	0.108079	7.1e-59	2.34e-54	0.126	0.064
Cytokines response 1 (CRM-1)	OPRM1	0.10773	9.48e-38	3.13e-33	0.167	0.106
Cytokines response 1 (CRM-1)	AP001055.6	0.107574	3.67e-22	1.21e-17	0.189	0.138
Cytokines response 1 (CRM-1)	HOMER3	0.107327	7.16e-19	2.36e-14	0.37	0.305
Cytokines response 1 (CRM-1)	GPN3	0.106996	1.49e-18	4.91e-14	0.519	0.447
Cytokines response 1 (CRM-1)	SCPEP1	0.106916	1.51e-17	4.96e-13	0.436	0.373
Cytokines response 1 (CRM-1)	PTCH2	0.10649	2.09e-48	6.89e-44	0.162	0.096
Cytokines response 1 (CRM-1)	MIDN	0.10584	7.06e-21	2.33e-16	0.274	0.214
Cytokines response 1 (CRM-1)	TUBA1A	0.105412	9.99e-14	3.29e-09	0.561	0.501
Cytokines response 1 (CRM-1)	LAT2	0.105396	1.57e-16	5.16e-12	0.693	0.631
Cytokines response 1 (CRM-1)	HHEX	0.10493	2.54e-15	8.36e-11	0.482	0.423
Cytokines response 1 (CRM-1)	FPR1	0.104344	2.16e-14	7.13e-10	0.686	0.629
Cytokines response 1 (CRM-1)	COQ7	0.103374	5.2e-19	1.72e-14	0.206	0.157
Cytokines response 1 (CRM-1)	GGA1	0.103232	3.23e-21	1.06e-16	0.378	0.31
Cytokines response 1 (CRM-1)	TMEM156	0.103212	3.32e-22	1.1e-17	0.259	0.2
Cytokines response 1 (CRM-1)	CTSZ	0.1031	3.79e-18	1.25e-13	0.895	0.854
Cytokines response 1 (CRM-1)	AC253572.2	0.102921	9.26e-28	3.05e-23	0.062	0.032
Cytokines response 1 (CRM-1)	YME1L1	0.102762	4.55e-17	1.5e-12	0.333	0.277
Cytokines response 1 (CRM-1)	CTSD	0.102727	3.94e-16	1.3e-11	0.767	0.714
Cytokines response 1 (CRM-1)	ILF3-AS1	0.101647	4.05e-21	1.34e-16	0.183	0.133
Cytokines response 1 (CRM-1)	MANF	0.101292	6.02e-10	1.99e-05	0.406	0.362
Cytokines response 1 (CRM-1)	MGAT1	0.101261	1.21e-18	4e-14	0.396	0.332
Cytokines response 1 (CRM-1)	HNRNPA0	0.100708	1.85e-17	6.11e-13	0.46	0.395
Cytokines response 1 (CRM-1)	IRF8	0.100505	1.97e-20	6.48e-16	0.597	0.522
Cytokines response 1 (CRM-1)	SLC40A1	-0.10073	1.47e-07	0.00484901	0.297	0.328
Cytokines response 1 (CRM-1)	MPEG1	-0.101011	1.37e-09	4.5e-05	0.265	0.303
Cytokines response 1 (CRM-1)	RSAD2	-0.10107	3.28e-08	0.00108033	0.038	0.057
Cytokines response 1 (CRM-1)	DNAJC10	-0.101694	6.29e-07	0.0207432	0.392	0.421
Cytokines response 1 (CRM-1)	AFF3	-0.103312	5.32e-16	1.75e-11	0.071	0.109
Cytokines response 1 (CRM-1)	HCG22	-0.103756	2.92e-09	9.64e-05	0.182	0.217
Cytokines response 1 (CRM-1)	TMBIM6	-0.103822	1.49e-13	4.91e-09	0.957	0.959
Cytokines response 1 (CRM-1)	TTC14	-0.104072	1.33e-06	0.0436914	0.437	0.462
Cytokines response 1 (CRM-1)	CSGALNACT1	-0.105325	3.12e-08	0.00103001	0.156	0.185
Cytokines response 1 (CRM-1)	NSD1	-0.105532	5.41e-09	0.00017822	0.419	0.457
Cytokines response 1 (CRM-1)	ZFYVE16	-0.10556	8.55e-07	0.0282004	0.322	0.349
Cytokines response 1 (CRM-1)	TLR10	-0.106398	6.23e-07	0.020552	0.583	0.6
Cytokines response 1 (CRM-1)	SETX	-0.106415	9.47e-07	0.0312094	0.398	0.424
Cytokines response 1 (CRM-1)	PSAP	-0.106482	5.06e-16	1.67e-11	0.972	0.976
Cytokines response 1 (CRM-1)	CPED1	-0.107502	2.78e-08	0.00091777	0.38	0.414
Cytokines response 1 (CRM-1)	ABCC4	-0.108703	2.67e-09	8.79e-05	0.27	0.308
Cytokines response 1 (CRM-1)	PKN2	-0.109023	8.94e-08	0.00294634	0.481	0.506
Cytokines response 1 (CRM-1)	MRC1	-0.109749	4.25e-18	1.4e-13	0.089	0.132
Cytokines response 1 (CRM-1)	RPL13A	-0.110885	4.47e-11	1.47e-06	0.968	0.971
Cytokines response 1 (CRM-1)	IGSF6	-0.111569	8.83e-11	2.91e-06	0.914	0.92
Cytokines response 1 (CRM-1)	N4BP2L2	-0.111684	1.44e-10	4.75e-06	0.855	0.862
Cytokines response 1 (CRM-1)	IL3RA	-0.113612	1.06e-08	0.00035075	0.464	0.497
Cytokines response 1 (CRM-1)	TM9SF3	-0.11407	8.57e-08	0.00282609	0.42	0.448
Cytokines response 1 (CRM-1)	QKI	-0.114654	1.3e-07	0.00428616	0.787	0.792
Cytokines response 1 (CRM-1)	LST1	-0.114851	7.88e-13	2.6e-08	0.872	0.883
Cytokines response 1 (CRM-1)	ENTPD1	-0.114911	4.9e-07	0.0161655	0.791	0.789
Cytokines response 1 (CRM-1)	TM9SF2	-0.118322	6.66e-10	2.2e-05	0.503	0.534
Cytokines response 1 (CRM-1)	RPL27A	-0.118756	5.04e-10	1.66e-05	0.863	0.881
Cytokines response 1 (CRM-1)	ARGLU1	-0.118808	5.43e-09	0.0001789	0.766	0.777
Cytokines response 1 (CRM-1)	AOAH	-0.11931	1.66e-10	5.48e-06	0.664	0.685
Cytokines response 1 (CRM-1)	SON	-0.120398	7.42e-16	2.45e-11	0.89	0.897
Cytokines response 1 (CRM-1)	SIGLEC10	-0.120729	8.95e-11	2.95e-06	0.627	0.648
Cytokines response 1 (CRM-1)	IGF1	-0.120952	6.29e-08	0.00207286	0.624	0.644
Cytokines response 1 (CRM-1)	SSR4	-0.121168	1.77e-10	5.84e-06	0.752	0.768
Cytokines response 1 (CRM-1)	NKTR	-0.121901	8.15e-08	0.00268807	0.512	0.537
Cytokines response 1 (CRM-1)	SPECC1	-0.122104	1.32e-06	0.0434072	0.525	0.54
Cytokines response 1 (CRM-1)	PRPF4B	-0.122721	2.08e-07	0.00686106	0.543	0.559
Cytokines response 1 (CRM-1)	FRMD4B	-0.125218	3.6e-10	1.19e-05	0.344	0.38
Cytokines response 1 (CRM-1)	LUC7L3	-0.126663	3.28e-08	0.00108259	0.65	0.669
Cytokines response 1 (CRM-1)	MAP4K4	-0.130712	3.9e-09	0.00012848	0.509	0.531
Cytokines response 1 (CRM-1)	C1QC	-0.130804	2.27e-22	7.49e-18	0.997	0.998
Cytokines response 1 (CRM-1)	RB1	-0.132517	1.69e-14	5.57e-10	0.728	0.753
Cytokines response 1 (CRM-1)	HMGB1	-0.133663	5.57e-15	1.84e-10	0.91	0.921
Cytokines response 1 (CRM-1)	CSF1R	-0.134543	2.6e-21	8.58e-17	0.953	0.952
Cytokines response 1 (CRM-1)	SETD2	-0.134824	7.29e-12	2.4e-07	0.293	0.334
Cytokines response 1 (CRM-1)	KTN1	-0.134855	4.14e-10	1.37e-05	0.685	0.701
Cytokines response 1 (CRM-1)	IL6ST	-0.135011	2.21e-10	7.27e-06	0.776	0.781
Cytokines response 1 (CRM-1)	IFIT2	-0.136635	1.07e-06	0.0351654	0.135	0.16
Cytokines response 1 (CRM-1)	SLC7A8	-0.136718	2.43e-12	8.02e-08	0.374	0.417
Cytokines response 1 (CRM-1)	ALOX5AP	-0.136737	3.08e-18	1.02e-13	0.938	0.943
Cytokines response 1 (CRM-1)	MARCKS	-0.137357	6.05e-22	1.99e-17	0.978	0.981
Cytokines response 1 (CRM-1)	CYBA	-0.137864	2.55e-24	8.4e-20	0.998	0.997
Cytokines response 1 (CRM-1)	RNF213	-0.139184	6.65e-07	0.0219146	0.448	0.47
Cytokines response 1 (CRM-1)	CCDC88A	-0.139529	8.27e-10	2.73e-05	0.529	0.555
Cytokines response 1 (CRM-1)	LINC00671	-0.14085	1.6e-24	5.28e-20	0.09	0.144
Cytokines response 1 (CRM-1)	SSBP2	-0.1412	7.93e-14	2.61e-09	0.443	0.486
Cytokines response 1 (CRM-1)	FGD2	-0.148618	5.15e-14	1.7e-09	0.502	0.54
Cytokines response 1 (CRM-1)	HLA-DPA1	-0.153719	4.32e-07	0.0142574	0.294	0.251
Cytokines response 1 (CRM-1)	AIF1	-0.161647	3.22e-29	1.06e-24	0.991	0.99
Cytokines response 1 (CRM-1)	GLIPR1	-0.16579	3.85e-21	1.27e-16	0.798	0.82
Cytokines response 1 (CRM-1)	IFIT3	-0.166276	7.4e-07	0.0243861	0.083	0.105
Cytokines response 1 (CRM-1)	A2M	-0.166357	1.1e-25	3.62e-21	0.97	0.977
Cytokines response 1 (CRM-1)	LPAR6	-0.167377	2.79e-19	9.21e-15	0.826	0.837
Cytokines response 1 (CRM-1)	MERTK	-0.168588	1.47e-17	4.83e-13	0.597	0.638
Cytokines response 1 (CRM-1)	CPVL	-0.168828	1.25e-17	4.12e-13	0.884	0.892
Cytokines response 1 (CRM-1)	MEF2A	-0.171247	4.28e-17	1.41e-12	0.801	0.809
Cytokines response 1 (CRM-1)	SLCO2B1	-0.1725	6.03e-20	1.99e-15	0.81	0.826
Cytokines response 1 (CRM-1)	C3	-0.173336	2.07e-21	6.83e-17	0.981	0.981
Cytokines response 1 (CRM-1)	C1QB	-0.174353	2.42e-27	7.99e-23	0.998	0.997
Cytokines response 1 (CRM-1)	LTC4S	-0.174368	1.39e-21	4.6e-17	0.783	0.804
Cytokines response 1 (CRM-1)	CANX	-0.175122	4.64e-22	1.53e-17	0.711	0.743
Cytokines response 1 (CRM-1)	P2RY13	-0.175823	1.02e-17	3.35e-13	0.937	0.931
Cytokines response 1 (CRM-1)	ITM2B	-0.177478	5.71e-48	1.88e-43	0.999	0.999
Cytokines response 1 (CRM-1)	SLC8A1	-0.177614	8.16e-19	2.69e-14	0.608	0.642
Cytokines response 1 (CRM-1)	TLN1	-0.184965	2.07e-21	6.83e-17	0.694	0.731
Cytokines response 1 (CRM-1)	APLP2	-0.192528	2.33e-25	7.68e-21	0.729	0.767
Cytokines response 1 (CRM-1)	SLC4A7	-0.193916	7.66e-19	2.52e-14	0.617	0.644
Cytokines response 1 (CRM-1)	ABCG2	-0.194075	1.23e-19	4.05e-15	0.432	0.485
Cytokines response 1 (CRM-1)	ITPR2	-0.196202	1.65e-21	5.46e-17	0.647	0.683
Cytokines response 1 (CRM-1)	FGL2	-0.19626	2.3e-22	7.57e-18	0.369	0.433
Cytokines response 1 (CRM-1)	DOCK4	-0.199269	2.85e-12	9.41e-08	0.623	0.648
Cytokines response 1 (CRM-1)	MAF	-0.20194	1.7e-26	5.62e-22	0.874	0.887
Cytokines response 1 (CRM-1)	FCGRT	-0.201962	1.51e-38	4.96e-34	0.967	0.977
Cytokines response 1 (CRM-1)	C1orf63	-0.202266	6.58e-19	2.17e-14	0.632	0.654
Cytokines response 1 (CRM-1)	C1QA	-0.207423	3.57e-46	1.18e-41	0.987	0.988
Cytokines response 1 (CRM-1)	LINC00996	-0.215932	1.54e-39	5.08e-35	0.255	0.346
Cytokines response 1 (CRM-1)	AGR2	-0.222046	7.64e-29	2.52e-24	0.064	0.118
Cytokines response 1 (CRM-1)	JAG1	-0.224091	6.02e-28	1.98e-23	0.262	0.333
Cytokines response 1 (CRM-1)	CYBB	-0.246235	6.43e-42	2.12e-37	0.89	0.902
Cytokines response 1 (CRM-1)	CX3CR1	-0.253695	3.87e-38	1.28e-33	0.966	0.957
Cytokines response 1 (CRM-1)	LYVE1	-0.280264	9.46e-30	3.12e-25	0.235	0.311
Cytokines response 1 (CRM-1)	HLA-DRA	-0.29428	8.33e-09	0.00027471	0.352	0.299
Cytokines response 1 (CRM-1)	CST3	-0.316144	1.55e-65	5.11e-61	0.964	0.972
Cytokines response 1 (CRM-1)	P2RY12	-0.377277	2.12e-90	7e-86	0.909	0.922
Cytokines response 1 (CRM-1)	CCL4	-0.492993	5.16e-65	1.7e-60	0.515	0.372

## Sheet: CRM-2
cluster	gene	avg_log2FC	p_val	p_val_adj	pct.1	pct.2
Cytokines response 2 (CRM-2)	CCL4	3.7809	0	0	0.992	0.314
Cytokines response 2 (CRM-2)	CCL3	2.65923	0	0	0.915	0.378
Cytokines response 2 (CRM-2)	CCL2	2.23209	0	0	0.618	0.31
Cytokines response 2 (CRM-2)	IL1B	2.07531	0	0	0.528	0.278
Cytokines response 2 (CRM-2)	CCL4L2	1.61253	0	0	0.673	0.263
Cytokines response 2 (CRM-2)	NFKBIA	1.46618	0	0	0.703	0.479
Cytokines response 2 (CRM-2)	SOD2	1.44152	0	0	0.539	0.295
Cytokines response 2 (CRM-2)	CCL8	1.38651	0	0	0.175	0.04
Cytokines response 2 (CRM-2)	CCL3L1	1.2312	0	0	0.56	0.18
Cytokines response 2 (CRM-2)	GPR84	1.14311	0	0	0.394	0.155
Cytokines response 2 (CRM-2)	GADD45B	1.12642	0	0	0.643	0.318
Cytokines response 2 (CRM-2)	BCL2A1	1.05577	0	0	0.322	0.086
Cytokines response 2 (CRM-2)	SPP1	1.02663	0	0	0.992	0.985
Cytokines response 2 (CRM-2)	TNF	1.02175	0	0	0.421	0.139
Cytokines response 2 (CRM-2)	CCL3L3	1.00642	0	0	0.411	0.095
Cytokines response 2 (CRM-2)	EBI3	0.970769	0	0	0.484	0.287
Cytokines response 2 (CRM-2)	FOS	0.969952	0	0	0.859	0.681
Cytokines response 2 (CRM-2)	IER2	0.937052	0	0	0.848	0.568
Cytokines response 2 (CRM-2)	FTH1	0.912735	0	0	1	1
Cytokines response 2 (CRM-2)	PLEK	0.912245	0	0	0.697	0.568
Cytokines response 2 (CRM-2)	IL4I1	0.911124	0	0	0.33	0.107
Cytokines response 2 (CRM-2)	S100A9	0.901161	0	0	0.21	0.071
Cytokines response 2 (CRM-2)	CXCL10	0.894918	0	0	0.2	0.045
Cytokines response 2 (CRM-2)	CD14	0.885173	0	0	0.775	0.647
Cytokines response 2 (CRM-2)	TYMP	0.876772	0	0	0.549	0.34
Cytokines response 2 (CRM-2)	CH25H	0.870148	0	0	0.763	0.593
Cytokines response 2 (CRM-2)	ZFP36	0.842549	0	0	0.755	0.492
Cytokines response 2 (CRM-2)	JUNB	0.841852	0	0	0.859	0.625
Cytokines response 2 (CRM-2)	DUSP1	0.820923	0	0	0.689	0.423
Cytokines response 2 (CRM-2)	FPR1	0.772064	0	0	0.729	0.621
Cytokines response 2 (CRM-2)	IL8	0.737087	0	0	0.129	0.026
Cytokines response 2 (CRM-2)	RND3	0.732013	0	0	0.189	0.053
Cytokines response 2 (CRM-2)	TNFAIP3	0.731743	0	0	0.293	0.087
Cytokines response 2 (CRM-2)	CD48	0.71237	0	0	0.265	0.099
Cytokines response 2 (CRM-2)	SGK1	0.684672	0	0	0.551	0.314
Cytokines response 2 (CRM-2)	RGS16	0.679996	0	0	0.272	0.095
Cytokines response 2 (CRM-2)	IER3	0.676126	0	0	0.876	0.724
Cytokines response 2 (CRM-2)	CD83	0.649187	0	0	0.395	0.17
Cytokines response 2 (CRM-2)	POU2F2	0.619747	0	0	0.564	0.389
Cytokines response 2 (CRM-2)	IL1A	0.616645	0	0	0.232	0.082
Cytokines response 2 (CRM-2)	KLF2	0.616545	0	0	0.541	0.352
Cytokines response 2 (CRM-2)	LAP3	0.608226	0	0	0.566	0.413
Cytokines response 2 (CRM-2)	ICAM1	0.593117	0	0	0.3	0.103
Cytokines response 2 (CRM-2)	DDX21	0.588098	0	0	0.521	0.367
Cytokines response 2 (CRM-2)	RASSF4	0.582092	0	0	0.56	0.399
Cytokines response 2 (CRM-2)	S100A8	0.580853	0	0	0.159	0.05
Cytokines response 2 (CRM-2)	KCNJ2	0.565479	0	0	0.243	0.085
Cytokines response 2 (CRM-2)	TLR2	0.549325	0	0	0.286	0.108
Cytokines response 2 (CRM-2)	CEBPD	0.54369	0	0	0.731	0.582
Cytokines response 2 (CRM-2)	CHI3L2	0.541381	0	0	0.139	0.027
Cytokines response 2 (CRM-2)	RGS1	0.525522	0	0	0.56	0.395
Cytokines response 2 (CRM-2)	CEBPB	0.516454	0	0	0.795	0.679
Cytokines response 2 (CRM-2)	PRELID1	0.506282	0	0	0.493	0.343
Cytokines response 2 (CRM-2)	CD58	0.495541	0	0	0.383	0.21
Cytokines response 2 (CRM-2)	CCL4L1	0.491931	0	0	0.274	0.058
Cytokines response 2 (CRM-2)	SLC1A3	0.480972	1.02183e-220	3.36916e-216	0.702	0.59
Cytokines response 2 (CRM-2)	MCL1	0.476234	0	0	0.663	0.436
Cytokines response 2 (CRM-2)	GCH1	0.467624	0	0	0.232	0.056
Cytokines response 2 (CRM-2)	RNF144B	0.466813	0	0	0.254	0.096
Cytokines response 2 (CRM-2)	BTG2	0.465552	0	0	0.797	0.681
Cytokines response 2 (CRM-2)	KLF6	0.463152	0	0	0.544	0.357
Cytokines response 2 (CRM-2)	TFRC	0.456701	0	0	0.228	0.082
Cytokines response 2 (CRM-2)	SRGN	0.448406	0	0	0.969	0.944
Cytokines response 2 (CRM-2)	PSTPIP2	0.446791	0	0	0.227	0.082
Cytokines response 2 (CRM-2)	TNFAIP2	0.435337	0	0	0.23	0.09
Cytokines response 2 (CRM-2)	NCF1	0.4341	1.73412e-252	5.71773e-248	0.428	0.291
Cytokines response 2 (CRM-2)	PDE4B	0.433647	0	0	0.316	0.164
Cytokines response 2 (CRM-2)	EGR1	0.426047	0	0	0.253	0.103
Cytokines response 2 (CRM-2)	NFKB2	0.423931	0	0	0.235	0.059
Cytokines response 2 (CRM-2)	JUN	0.419347	5.13167e-178	1.69202e-173	0.608	0.492
Cytokines response 2 (CRM-2)	NFKBIZ	0.403815	0	0	0.258	0.107
Cytokines response 2 (CRM-2)	DUSP2	0.39967	0	0	0.126	0.022
Cytokines response 2 (CRM-2)	NFKBID	0.399243	0	0	0.371	0.185
Cytokines response 2 (CRM-2)	FOSB	0.394257	0	0	0.424	0.251
Cytokines response 2 (CRM-2)	GRAMD1A	0.391269	0	0	0.362	0.208
Cytokines response 2 (CRM-2)	PPP1R15A	0.390903	0	0	0.378	0.203
Cytokines response 2 (CRM-2)	PHACTR1	0.384214	5.24773e-164	1.73028e-159	0.554	0.443
Cytokines response 2 (CRM-2)	ALAS1	0.384134	0	0	0.299	0.155
Cytokines response 2 (CRM-2)	DDIT4	0.381212	0	0	0.195	0.077
Cytokines response 2 (CRM-2)	LIMK2	0.380293	0	0	0.196	0.06
Cytokines response 2 (CRM-2)	FAM129A	0.375176	0	0	0.224	0.088
Cytokines response 2 (CRM-2)	RELB	0.371593	0	0	0.239	0.08
Cytokines response 2 (CRM-2)	SLC2A6	0.370123	0	0	0.151	0.022
Cytokines response 2 (CRM-2)	NEAT1	0.370089	2.42781e-276	8.00497e-272	0.929	0.876
Cytokines response 2 (CRM-2)	PSME2	0.367723	5.77945e-206	1.9056e-201	0.45	0.329
Cytokines response 2 (CRM-2)	FCGR1A	0.3672	1.11304e-224	3.66991e-220	0.916	0.868
Cytokines response 2 (CRM-2)	SRI	0.366479	1.08173e-261	3.56667e-257	0.433	0.294
Cytokines response 2 (CRM-2)	NR4A2	0.364909	0	0	0.257	0.11
Cytokines response 2 (CRM-2)	JUND	0.361893	9.42011e-226	3.106e-221	0.726	0.61
Cytokines response 2 (CRM-2)	CCNL1	0.359222	0	0	0.686	0.522
Cytokines response 2 (CRM-2)	CD40	0.358286	2.95697e-242	9.74971e-238	0.453	0.317
Cytokines response 2 (CRM-2)	OTUD1	0.357394	4.13801e-220	1.36439e-215	0.42	0.29
Cytokines response 2 (CRM-2)	TIFA	0.355663	1.24601e-268	4.10835e-264	0.271	0.152
Cytokines response 2 (CRM-2)	BCL6	0.350899	0	0	0.224	0.072
Cytokines response 2 (CRM-2)	HSPA5	0.350477	3.27759e-78	1.08069e-73	0.832	0.805
Cytokines response 2 (CRM-2)	PTGER4	0.348612	0	0	0.228	0.082
Cytokines response 2 (CRM-2)	TMEM176B	0.345493	0	0	0.198	0.083
Cytokines response 2 (CRM-2)	EIF4A1	0.345151	9.50955e-228	3.13549e-223	0.858	0.781
Cytokines response 2 (CRM-2)	VASP	0.344002	2.18571e-242	7.20672e-238	0.51	0.373
Cytokines response 2 (CRM-2)	SPATA6	0.343172	3.68109e-238	1.21373e-233	0.304	0.185
Cytokines response 2 (CRM-2)	YBX3	0.339719	1.19442e-281	3.93823e-277	0.363	0.224
Cytokines response 2 (CRM-2)	PTPN2	0.336793	2.22934e-251	7.35057e-247	0.39	0.258
Cytokines response 2 (CRM-2)	NFKB1	0.335167	0	0	0.301	0.166
Cytokines response 2 (CRM-2)	HIF1A	0.330126	8.56262e-244	2.82327e-239	0.477	0.336
Cytokines response 2 (CRM-2)	EIF1	0.328663	0	0	0.988	0.976
Cytokines response 2 (CRM-2)	PPA1	0.32677	0	0	0.191	0.075
Cytokines response 2 (CRM-2)	BAZ1A	0.325135	4.59165e-275	1.51396e-270	0.321	0.189
Cytokines response 2 (CRM-2)	RN7SL1	0.325054	4.06955e-278	1.34181e-273	0.248	0.132
Cytokines response 2 (CRM-2)	PIM3	0.32036	0	0	0.225	0.091
Cytokines response 2 (CRM-2)	ACSL1	0.316925	1.2823e-279	4.22799e-275	0.163	0.071
Cytokines response 2 (CRM-2)	RUNX1	0.313227	3.95619e-211	1.30443e-206	0.412	0.282
Cytokines response 2 (CRM-2)	MIR142	0.309842	1.12591e-237	3.71236e-233	0.4	0.262
Cytokines response 2 (CRM-2)	CHCHD7	0.30048	7.45908e-159	2.45941e-154	0.508	0.397
Cytokines response 2 (CRM-2)	PLAUR	0.29518	2.5982e-160	8.56678e-156	0.389	0.279
Cytokines response 2 (CRM-2)	PNRC1	0.292138	7.06631e-158	2.32991e-153	0.89	0.834
Cytokines response 2 (CRM-2)	IL1RN	0.290519	0	0	0.099	0.025
Cytokines response 2 (CRM-2)	LRG1	0.289828	0	0	0.144	0.045
Cytokines response 2 (CRM-2)	RPL22L1	0.287362	7.52524e-193	2.48122e-188	0.484	0.357
Cytokines response 2 (CRM-2)	IER5	0.286682	0	0	0.224	0.102
Cytokines response 2 (CRM-2)	CHST11	0.284313	4.75345e-160	1.56731e-155	0.414	0.299
Cytokines response 2 (CRM-2)	EDN1	0.282923	0	0	0.117	0.036
Cytokines response 2 (CRM-2)	ID2	0.281926	4.73948e-71	1.5627e-66	0.467	0.396
Cytokines response 2 (CRM-2)	NR4A1	0.281181	0	0	0.171	0.059
Cytokines response 2 (CRM-2)	PMAIP1	0.280986	0	0	0.178	0.064
Cytokines response 2 (CRM-2)	MCTP1	0.279069	0	0	0.158	0.049
Cytokines response 2 (CRM-2)	CLIC4	0.277811	0	0	0.161	0.042
Cytokines response 2 (CRM-2)	SLC2A3	0.276472	9.20374e-301	3.03466e-296	0.198	0.091
Cytokines response 2 (CRM-2)	SOCS3	0.273651	0	0	0.132	0.042
Cytokines response 2 (CRM-2)	NAMPT	0.273536	4.16808e-281	1.3743e-276	0.219	0.109
Cytokines response 2 (CRM-2)	ANKRD22	0.269463	0	0	0.137	0.031
Cytokines response 2 (CRM-2)	TNIP3	0.268688	0	0	0.066	0.01
Cytokines response 2 (CRM-2)	SAT1	0.267631	7.90787e-162	2.60738e-157	0.996	0.995
Cytokines response 2 (CRM-2)	EGR3	0.264283	0	0	0.171	0.062
Cytokines response 2 (CRM-2)	SQSTM1	0.263991	1.35347e-168	4.46267e-164	0.536	0.412
Cytokines response 2 (CRM-2)	DAPP1	0.263759	1.63371e-240	5.38665e-236	0.278	0.161
Cytokines response 2 (CRM-2)	PTPRC	0.263537	8.66746e-91	2.85784e-86	0.939	0.927
Cytokines response 2 (CRM-2)	CXCL8	0.262481	5.37188e-56	1.77122e-51	0.027	0.011
Cytokines response 2 (CRM-2)	FFAR2	0.261883	0	0	0.105	0.032
Cytokines response 2 (CRM-2)	IFITM3	0.260726	9.92921e-158	3.27386e-153	0.435	0.32
Cytokines response 2 (CRM-2)	UBE2J1	0.259293	1.26513e-219	4.17138e-215	0.304	0.187
Cytokines response 2 (CRM-2)	CTSH	0.259004	7.11812e-124	2.34699e-119	0.714	0.629
Cytokines response 2 (CRM-2)	MAML2	0.255341	9.11237e-85	3.00453e-80	0.587	0.51
Cytokines response 2 (CRM-2)	NRP2	0.252912	2.88879e-170	9.52491e-166	0.28	0.178
Cytokines response 2 (CRM-2)	PRMT1	0.251461	2.53909e-139	8.3719e-135	0.48	0.374
Cytokines response 2 (CRM-2)	ACER3	0.249563	4.26359e-177	1.40579e-172	0.291	0.187
Cytokines response 2 (CRM-2)	BATF	0.247155	0	0	0.153	0.051
Cytokines response 2 (CRM-2)	CITED4	0.24675	2.55338e-153	8.41901e-149	0.307	0.207
Cytokines response 2 (CRM-2)	RHOB	0.245386	1.32205e-29	4.35906e-25	0.558	0.539
Cytokines response 2 (CRM-2)	CDKN1A	0.244859	4.01419e-252	1.32356e-247	0.184	0.088
Cytokines response 2 (CRM-2)	SMCO4	0.244446	1.27105e-218	4.1909e-214	0.281	0.168
Cytokines response 2 (CRM-2)	B4GALT1	0.240209	1.05175e-111	3.46783e-107	0.503	0.41
Cytokines response 2 (CRM-2)	BID	0.23952	3.28787e-144	1.08408e-139	0.496	0.384
Cytokines response 2 (CRM-2)	SNHG15	0.238101	4.80228e-217	1.58341e-212	0.243	0.138
Cytokines response 2 (CRM-2)	RAPGEF2	0.237756	5.7495e-217	1.89572e-212	0.2	0.105
Cytokines response 2 (CRM-2)	REL	0.2369	9.66121e-147	3.18549e-142	0.502	0.386
Cytokines response 2 (CRM-2)	DBI	0.234814	8.66487e-176	2.85698e-171	0.528	0.397
Cytokines response 2 (CRM-2)	CTA-29F11.1	0.233848	5.88533e-136	1.94051e-131	0.268	0.176
Cytokines response 2 (CRM-2)	EIF5A	0.233657	2.64284e-149	8.71398e-145	0.457	0.345
Cytokines response 2 (CRM-2)	SERPINB9	0.233405	4.7268e-112	1.55852e-107	0.523	0.423
Cytokines response 2 (CRM-2)	LDHA	0.233359	1.0607e-127	3.49734e-123	0.46	0.355
Cytokines response 2 (CRM-2)	LYN	0.233004	1.68222e-91	5.54661e-87	0.576	0.491
Cytokines response 2 (CRM-2)	MAFB	0.231371	1.65475e-106	5.45605e-102	0.352	0.26
Cytokines response 2 (CRM-2)	CD44	0.229505	0	0	0.07	0.017
Cytokines response 2 (CRM-2)	FERMT3	0.229359	1.45949e-167	4.81222e-163	0.374	0.26
Cytokines response 2 (CRM-2)	KDM6B	0.226062	0	0	0.19	0.076
Cytokines response 2 (CRM-2)	IRAK2	0.225603	0	0	0.17	0.071
Cytokines response 2 (CRM-2)	TNFAIP6	0.22469	0	0	0.048	0.007
Cytokines response 2 (CRM-2)	FCGR1B	0.224375	2.81321e-106	9.27571e-102	0.743	0.666
Cytokines response 2 (CRM-2)	HSP90AB1	0.221652	3.86755e-97	1.27521e-92	0.924	0.9
Cytokines response 2 (CRM-2)	PIK3AP1	0.219612	3.75521e-177	1.23817e-172	0.275	0.172
Cytokines response 2 (CRM-2)	LACTB	0.219372	1.2357e-135	4.07434e-131	0.338	0.238
Cytokines response 2 (CRM-2)	DNAJB1	0.218546	3.93122e-100	1.2962e-95	0.391	0.301
Cytokines response 2 (CRM-2)	C3AR1	0.216242	2.48015e-116	8.17755e-112	0.657	0.555
Cytokines response 2 (CRM-2)	CAMK2D	0.216164	1.52333e-79	5.02272e-75	0.392	0.315
Cytokines response 2 (CRM-2)	NME1	0.216059	2.7239e-117	8.98124e-113	0.268	0.185
Cytokines response 2 (CRM-2)	PSMC4	0.215803	1.04922e-100	3.45947e-96	0.521	0.428
Cytokines response 2 (CRM-2)	SLC11A2	0.214692	8.42273e-174	2.77714e-169	0.352	0.238
Cytokines response 2 (CRM-2)	EGR2	0.214524	0	0	0.138	0.046
Cytokines response 2 (CRM-2)	AC006129.4	0.213368	2.4971e-77	8.23344e-73	0.203	0.141
Cytokines response 2 (CRM-2)	TRIB1	0.213224	5.12106e-180	1.68852e-175	0.224	0.13
Cytokines response 2 (CRM-2)	EMR1	0.213062	0	0	0.109	0.019
Cytokines response 2 (CRM-2)	DNAJA1	0.212908	5.56897e-87	1.8362e-82	0.711	0.637
Cytokines response 2 (CRM-2)	CLEC7A	0.212675	4.08559e-105	1.3471e-100	0.566	0.463
Cytokines response 2 (CRM-2)	EHD1	0.210652	0	0	0.133	0.038
Cytokines response 2 (CRM-2)	EMR2	0.20955	0	0	0.134	0.04
Cytokines response 2 (CRM-2)	HLA-B	0.209214	2.84836e-119	9.39162e-115	0.892	0.836
Cytokines response 2 (CRM-2)	ETS2	0.209006	9.22535e-119	3.04178e-114	0.435	0.334
Cytokines response 2 (CRM-2)	NPM1	0.207846	5.20956e-81	1.7177e-76	0.815	0.759
Cytokines response 2 (CRM-2)	HIVEP3	0.207204	4.08233e-124	1.34603e-119	0.272	0.184
Cytokines response 2 (CRM-2)	GRB2	0.207038	1.11113e-97	3.66363e-93	0.792	0.724
Cytokines response 2 (CRM-2)	KB-1507C5.4	0.2068	9.89238e-289	3.26172e-284	0.144	0.058
Cytokines response 2 (CRM-2)	CD69	0.205937	8.45087e-91	2.78642e-86	0.16	0.101
Cytokines response 2 (CRM-2)	ST20	0.205239	0	0	0.137	0.05
Cytokines response 2 (CRM-2)	LIMD2	0.205112	4.3209e-135	1.42469e-130	0.445	0.334
Cytokines response 2 (CRM-2)	TAF1D	0.204545	7.4374e-102	2.45226e-97	0.569	0.475
Cytokines response 2 (CRM-2)	ZFP36L1	0.203776	3.85435e-67	1.27086e-62	0.903	0.897
Cytokines response 2 (CRM-2)	HSP90AA1	0.202299	2.02433e-102	6.67464e-98	0.96	0.946
Cytokines response 2 (CRM-2)	MFSD2A	0.202063	5.27996e-290	1.74091e-285	0.151	0.062
Cytokines response 2 (CRM-2)	LINC01094	0.201445	9.51346e-87	3.13678e-82	0.391	0.306
Cytokines response 2 (CRM-2)	DSE	0.201402	4.41161e-142	1.4546e-137	0.194	0.116
Cytokines response 2 (CRM-2)	NUMB	0.201117	1.26552e-107	4.17267e-103	0.421	0.327
Cytokines response 2 (CRM-2)	EIF2S2	0.200661	2.71148e-83	8.94029e-79	0.594	0.51
Cytokines response 2 (CRM-2)	TPD52	0.200193	8.89169e-173	2.93177e-168	0.188	0.104
Cytokines response 2 (CRM-2)	PPP1R10	0.200132	2.66304e-106	8.78057e-102	0.698	0.602
Cytokines response 2 (CRM-2)	OLR1	0.199111	5.05047e-127	1.66524e-122	0.808	0.714
Cytokines response 2 (CRM-2)	LINC00936	0.197623	2.17095e-105	7.15804e-101	0.42	0.319
Cytokines response 2 (CRM-2)	HSPA1A	0.197606	3.59987e-51	1.18695e-46	0.603	0.542
Cytokines response 2 (CRM-2)	ATF5	0.197391	3.23037e-164	1.06512e-159	0.197	0.112
Cytokines response 2 (CRM-2)	TMEM176A	0.196398	1.09225e-262	3.60138e-258	0.12	0.046
Cytokines response 2 (CRM-2)	IRF1	0.196024	2.20196e-109	7.26031e-105	0.236	0.158
Cytokines response 2 (CRM-2)	CTSC	0.195818	2.17521e-61	7.17211e-57	0.962	0.957
Cytokines response 2 (CRM-2)	TAPBP	0.195519	8.84546e-87	2.91653e-82	0.547	0.461
Cytokines response 2 (CRM-2)	PLK3	0.195235	7.51953e-173	2.47934e-168	0.273	0.17
Cytokines response 2 (CRM-2)	ETV6	0.194916	1.58041e-91	5.21094e-87	0.37	0.285
Cytokines response 2 (CRM-2)	XBP1	0.194257	5.74782e-100	1.89517e-95	0.708	0.621
Cytokines response 2 (CRM-2)	HSPD1	0.193845	5.62658e-78	1.8552e-73	0.564	0.481
Cytokines response 2 (CRM-2)	PPM1G	0.193572	1.47294e-21	4.85657e-17	0.401	0.359
Cytokines response 2 (CRM-2)	MTHFS	0.19311	2.75613e-201	9.08751e-197	0.207	0.113
Cytokines response 2 (CRM-2)	FKBP5	0.191936	1.20927e-233	3.98722e-229	0.135	0.058
Cytokines response 2 (CRM-2)	LCP2	0.189252	4.73195e-64	1.56022e-59	0.313	0.246
Cytokines response 2 (CRM-2)	NFKBIE	0.189146	6.25873e-164	2.06363e-159	0.256	0.159
Cytokines response 2 (CRM-2)	GCA	0.187975	3.26912e-92	1.07789e-87	0.387	0.301
Cytokines response 2 (CRM-2)	MTRNR2L12	0.18736	1.66555e-93	5.49166e-89	0.722	0.626
Cytokines response 2 (CRM-2)	NUP62	0.186863	3.18212e-121	1.04921e-116	0.331	0.237
Cytokines response 2 (CRM-2)	SLAMF7	0.185727	0	0	0.075	0.014
Cytokines response 2 (CRM-2)	BTG3	0.185228	0	0	0.122	0.04
Cytokines response 2 (CRM-2)	RGL1	0.18428	1.49269e-153	4.9217e-149	0.192	0.111
Cytokines response 2 (CRM-2)	PLSCR1	0.184098	4.67956e-117	1.54295e-112	0.476	0.369
Cytokines response 2 (CRM-2)	SERPINA1	0.183792	4.83258e-86	1.5934e-81	0.712	0.628
Cytokines response 2 (CRM-2)	JAK3	0.182732	4.30729e-232	1.4202e-227	0.195	0.098
Cytokines response 2 (CRM-2)	ENPP2	0.181875	8.13615e-199	2.68265e-194	0.139	0.064
Cytokines response 2 (CRM-2)	PDCD5	0.180842	1.70377e-86	5.61766e-82	0.331	0.251
Cytokines response 2 (CRM-2)	RP11-386I14.4	0.180708	2.21953e-97	7.31824e-93	0.352	0.262
Cytokines response 2 (CRM-2)	MYC	0.179856	0	0	0.103	0.032
Cytokines response 2 (CRM-2)	EHD4	0.179335	8.32964e-130	2.74645e-125	0.251	0.164
Cytokines response 2 (CRM-2)	HLA-A	0.179275	1.56364e-76	5.15564e-72	0.865	0.827
Cytokines response 2 (CRM-2)	MALAT1	0.179169	5.74817e-141	1.89529e-136	1	0.997
Cytokines response 2 (CRM-2)	PIM1	0.178766	2.33633e-88	7.70334e-84	0.249	0.176
Cytokines response 2 (CRM-2)	SH3RF3	0.178711	1.24828e-95	4.11583e-91	0.155	0.096
Cytokines response 2 (CRM-2)	PEAK1	0.17783	6.84295e-112	2.25626e-107	0.216	0.14
Cytokines response 2 (CRM-2)	PAG1	0.177811	3.12775e-59	1.03128e-54	0.596	0.526
Cytokines response 2 (CRM-2)	AHR	0.177237	4.06313e-251	1.3397e-246	0.129	0.052
Cytokines response 2 (CRM-2)	FAM107B	0.176745	3.31718e-141	1.09374e-136	0.203	0.122
Cytokines response 2 (CRM-2)	OSM	0.175824	3.82392e-199	1.26082e-194	0.111	0.047
Cytokines response 2 (CRM-2)	SDCBP	0.175097	7.67247e-83	2.52977e-78	0.576	0.489
Cytokines response 2 (CRM-2)	TAP1	0.174911	2.94274e-218	9.7028e-214	0.157	0.074
Cytokines response 2 (CRM-2)	SNORD3B-2	0.174378	6.87969e-168	2.26837e-163	0.221	0.129
Cytokines response 2 (CRM-2)	RBM3	0.174375	2.15142e-101	7.09367e-97	0.487	0.388
Cytokines response 2 (CRM-2)	G0S2	0.173508	1.22421e-92	4.03648e-88	0.024	0.006
Cytokines response 2 (CRM-2)	HDGF	0.173156	2.29698e-126	7.57362e-122	0.261	0.174
Cytokines response 2 (CRM-2)	GCNT2	0.173016	1.79975e-80	5.93415e-76	0.425	0.342
Cytokines response 2 (CRM-2)	IFRD1	0.172996	2.73947e-103	9.03258e-99	0.278	0.195
Cytokines response 2 (CRM-2)	PVRL2	0.172962	1.82043e-154	6.00234e-150	0.228	0.138
Cytokines response 2 (CRM-2)	SQRDL	0.172752	1.53097e-157	5.04791e-153	0.229	0.138
Cytokines response 2 (CRM-2)	HAMP	0.172732	3.72789e-19	1.22916e-14	0.149	0.121
Cytokines response 2 (CRM-2)	CD36	0.172394	3.12509e-31	1.03041e-26	0.15	0.115
Cytokines response 2 (CRM-2)	SEC61G	0.172294	7.88588e-83	2.60013e-78	0.485	0.398
Cytokines response 2 (CRM-2)	LGALS1	0.171628	6.29583e-167	2.07586e-162	0.251	0.152
Cytokines response 2 (CRM-2)	CYLD	0.171247	2.54458e-130	8.38999e-126	0.284	0.19
Cytokines response 2 (CRM-2)	HIVEP1	0.170033	0	0	0.113	0.032
Cytokines response 2 (CRM-2)	GRINA	0.167519	1.36367e-100	4.4963e-96	0.393	0.302
Cytokines response 2 (CRM-2)	RAN	0.166354	2.25404e-66	7.43201e-62	0.652	0.577
Cytokines response 2 (CRM-2)	CCT5	0.166339	2.38457e-66	7.86242e-62	0.479	0.405
Cytokines response 2 (CRM-2)	VMP1	0.165485	2.03328e-78	6.70413e-74	0.441	0.357
Cytokines response 2 (CRM-2)	HSPE1	0.165377	8.59351e-70	2.83345e-65	0.573	0.493
Cytokines response 2 (CRM-2)	EML4	0.164893	7.69193e-53	2.53618e-48	0.539	0.471
Cytokines response 2 (CRM-2)	SNRPD1	0.164886	5.38231e-92	1.77466e-87	0.411	0.321
Cytokines response 2 (CRM-2)	SNX11	0.164755	1.12559e-130	3.71129e-126	0.214	0.133
Cytokines response 2 (CRM-2)	PRRC2C	0.164575	2.19198e-58	7.22738e-54	0.7	0.637
Cytokines response 2 (CRM-2)	DPYSL2	0.16449	3.07664e-57	1.01443e-52	0.524	0.457
Cytokines response 2 (CRM-2)	MTHFD2	0.163397	5.86837e-116	1.93492e-111	0.27	0.184
Cytokines response 2 (CRM-2)	CASP4	0.163364	1.65688e-106	5.46307e-102	0.262	0.18
Cytokines response 2 (CRM-2)	CCT2	0.163135	5.45854e-83	1.79979e-78	0.411	0.325
Cytokines response 2 (CRM-2)	RGS2	0.161117	4.14698e-51	1.36734e-46	0.193	0.143
Cytokines response 2 (CRM-2)	MRPL14	0.161007	4.62893e-84	1.52625e-79	0.437	0.347
Cytokines response 2 (CRM-2)	RILPL2	0.160365	5.81776e-123	1.91823e-118	0.274	0.185
Cytokines response 2 (CRM-2)	SLC16A3	0.160156	1.74701e-69	5.76024e-65	0.612	0.533
Cytokines response 2 (CRM-2)	TRA2B	0.159509	4.20383e-88	1.38609e-83	0.639	0.541
Cytokines response 2 (CRM-2)	FCGR2A	0.159402	2.37503e-62	7.83096e-58	0.617	0.541
Cytokines response 2 (CRM-2)	PEA15	0.159249	4.40714e-87	1.45312e-82	0.333	0.252
Cytokines response 2 (CRM-2)	TCEB1	0.158893	4.80968e-100	1.58585e-95	0.358	0.266
Cytokines response 2 (CRM-2)	EFHD2	0.158103	2.87692e-64	9.48577e-60	0.573	0.494
Cytokines response 2 (CRM-2)	PPIF	0.157714	1.19743e-153	3.94817e-149	0.189	0.108
Cytokines response 2 (CRM-2)	SELK	0.157611	1.11339e-75	3.67106e-71	0.413	0.329
Cytokines response 2 (CRM-2)	CNTNAP2	0.157393	3.67095e-92	1.21039e-87	0.109	0.061
Cytokines response 2 (CRM-2)	CFLAR	0.157308	5.47125e-59	1.80398e-54	0.537	0.462
Cytokines response 2 (CRM-2)	HIST2H2AA3	0.157246	1.7069e-94	5.62799e-90	0.306	0.22
Cytokines response 2 (CRM-2)	PTPN1	0.157243	1.24946e-110	4.11971e-106	0.215	0.14
Cytokines response 2 (CRM-2)	RABGGTB	0.156935	1.77466e-98	5.8514e-94	0.347	0.258
Cytokines response 2 (CRM-2)	SCO2	0.156685	1.01362e-124	3.3421e-120	0.204	0.126
Cytokines response 2 (CRM-2)	TNFRSF4	0.156162	2.28593e-187	7.53715e-183	0.073	0.025
Cytokines response 2 (CRM-2)	DUSP6	0.156088	2.96882e-53	9.78881e-49	0.328	0.264
Cytokines response 2 (CRM-2)	SNHG8	0.156088	3.72282e-88	1.22749e-83	0.381	0.293
Cytokines response 2 (CRM-2)	VIMP	0.155839	1.85771e-55	6.12524e-51	0.437	0.366
Cytokines response 2 (CRM-2)	EMP3	0.155807	5.09366e-56	1.67948e-51	0.183	0.132
Cytokines response 2 (CRM-2)	TNFSF15	0.155603	4.08685e-209	1.34752e-204	0.076	0.025
Cytokines response 2 (CRM-2)	CYCS	0.15555	4.36885e-89	1.4405e-84	0.435	0.344
Cytokines response 2 (CRM-2)	SLC7A5	0.155512	1.30305e-265	4.29641e-261	0.123	0.047
Cytokines response 2 (CRM-2)	CUL1	0.155329	4.87076e-97	1.60599e-92	0.266	0.187
Cytokines response 2 (CRM-2)	YME1L1	0.15478	5.55311e-104	1.83097e-99	0.365	0.27
Cytokines response 2 (CRM-2)	IFI30	0.154177	8.13252e-74	2.68146e-69	0.188	0.129
Cytokines response 2 (CRM-2)	FKBP2	0.154166	2.84881e-50	9.39311e-46	0.551	0.483
Cytokines response 2 (CRM-2)	STAT3	0.153587	4.66588e-94	1.53844e-89	0.528	0.425
Cytokines response 2 (CRM-2)	SEC61B	0.153536	2.24184e-55	7.3918e-51	0.644	0.576
Cytokines response 2 (CRM-2)	HSPA8	0.153181	1.24166e-56	4.09399e-52	0.816	0.769
Cytokines response 2 (CRM-2)	IKBKE	0.153096	1.65233e-239	5.44807e-235	0.137	0.058
Cytokines response 2 (CRM-2)	GK	0.152769	8.56856e-114	2.82522e-109	0.182	0.111
Cytokines response 2 (CRM-2)	DDIT3	0.152293	2.49356e-96	8.22176e-92	0.247	0.17
Cytokines response 2 (CRM-2)	PLAGL2	0.151942	3.97191e-155	1.30962e-150	0.162	0.087
Cytokines response 2 (CRM-2)	ABCF1	0.151256	9.38376e-95	3.09401e-90	0.24	0.166
Cytokines response 2 (CRM-2)	MANF	0.150971	9.23645e-37	3.04544e-32	0.411	0.359
Cytokines response 2 (CRM-2)	PFN1	0.149854	1.70594e-64	5.62481e-60	0.952	0.936
Cytokines response 2 (CRM-2)	ABCE1	0.149758	1.00449e-76	3.31199e-72	0.325	0.248
Cytokines response 2 (CRM-2)	SIRPA	0.149716	4.52698e-73	1.49264e-68	0.441	0.359
Cytokines response 2 (CRM-2)	HSPA1B	0.148323	1.00891e-41	3.32659e-37	0.494	0.429
Cytokines response 2 (CRM-2)	MORF4L2	0.147857	1.14654e-93	3.78036e-89	0.433	0.338
Cytokines response 2 (CRM-2)	TMEM2	0.147358	5.65216e-145	1.86363e-140	0.105	0.049
Cytokines response 2 (CRM-2)	ZFAS1	0.147036	7.953e-78	2.62226e-73	0.476	0.387
Cytokines response 2 (CRM-2)	ARHGAP31	0.146613	5.98653e-122	1.97388e-117	0.166	0.098
Cytokines response 2 (CRM-2)	G3BP1	0.145472	7.78362e-74	2.56642e-69	0.376	0.296
Cytokines response 2 (CRM-2)	NIFK	0.145059	2.82624e-66	9.31869e-62	0.373	0.296
Cytokines response 2 (CRM-2)	CRIM1	0.144695	4.15527e-188	1.37007e-183	0.072	0.025
Cytokines response 2 (CRM-2)	KIAA0020	0.144253	1.15062e-89	3.79381e-85	0.255	0.18
Cytokines response 2 (CRM-2)	ATF4	0.143725	1.52973e-84	5.04383e-80	0.419	0.329
Cytokines response 2 (CRM-2)	IL4R	0.143507	3.96846e-130	1.30848e-125	0.191	0.115
Cytokines response 2 (CRM-2)	UBAC2	0.143013	4.17444e-32	1.3764e-27	0.502	0.448
Cytokines response 2 (CRM-2)	CLIC1	0.141591	2.59866e-50	8.5683e-46	0.759	0.701
Cytokines response 2 (CRM-2)	TGFBR1	0.141389	2.6609e-43	8.77353e-39	0.576	0.512
Cytokines response 2 (CRM-2)	SLC11A1	0.141249	7.53341e-80	2.48392e-75	0.231	0.163
Cytokines response 2 (CRM-2)	AZIN1	0.140923	2.27427e-99	7.49871e-95	0.231	0.157
Cytokines response 2 (CRM-2)	HNRNPAB	0.14064	4.75312e-53	1.5672e-48	0.435	0.367
Cytokines response 2 (CRM-2)	ARFGAP3	0.140286	1.24872e-92	4.1173e-88	0.217	0.146
Cytokines response 2 (CRM-2)	IVNS1ABP	0.14014	8.66297e-67	2.85636e-62	0.265	0.199
Cytokines response 2 (CRM-2)	PLTP	0.138871	1.72704e-33	5.69439e-29	0.447	0.393
Cytokines response 2 (CRM-2)	IFNGR2	0.13849	4.99867e-64	1.64816e-59	0.577	0.497
Cytokines response 2 (CRM-2)	HNRNPC	0.138444	5.69893e-51	1.87905e-46	0.685	0.623
Cytokines response 2 (CRM-2)	MT-ND2	0.13823	3.94745e-67	1.30155e-62	0.926	0.884
Cytokines response 2 (CRM-2)	DENND3	0.137282	3.27512e-80	1.07987e-75	0.353	0.27
Cytokines response 2 (CRM-2)	KLF3	0.137033	2.51182e-39	8.28198e-35	0.591	0.531
Cytokines response 2 (CRM-2)	TANK	0.136568	1.46418e-87	4.82771e-83	0.275	0.198
Cytokines response 2 (CRM-2)	RP6-99M1.2	0.136473	2.68058e-88	8.83839e-84	0.2	0.133
Cytokines response 2 (CRM-2)	KPNB1	0.13607	7.74266e-55	2.55291e-50	0.455	0.382
Cytokines response 2 (CRM-2)	TRAF3	0.13592	1.93024e-171	6.36437e-167	0.132	0.063
Cytokines response 2 (CRM-2)	EIF5B	0.135732	1.93336e-41	6.37468e-37	0.426	0.363
Cytokines response 2 (CRM-2)	RAB5A	0.134633	2.15162e-76	7.09431e-72	0.303	0.228
Cytokines response 2 (CRM-2)	AP003733.1	0.134137	1.86854e-198	6.16094e-194	0.116	0.049
Cytokines response 2 (CRM-2)	ENO1	0.133771	6.55346e-48	2.16081e-43	0.645	0.579
Cytokines response 2 (CRM-2)	EIF3J	0.133665	3.4278e-54	1.13021e-49	0.406	0.337
Cytokines response 2 (CRM-2)	IL6	0.13362	3.83165e-117	1.26337e-112	0.053	0.02
Cytokines response 2 (CRM-2)	GNL3	0.133535	7.79235e-66	2.56929e-61	0.268	0.203
Cytokines response 2 (CRM-2)	LYRM4	0.133442	6.92724e-94	2.28405e-89	0.184	0.119
Cytokines response 2 (CRM-2)	PDK4	0.132807	9.5721e-34	3.15611e-29	0.367	0.317
Cytokines response 2 (CRM-2)	MT-ATP6	0.13229	6.14177e-54	2.02506e-49	0.997	0.991
Cytokines response 2 (CRM-2)	NDUFV2	0.132146	1.16639e-64	3.84581e-60	0.46	0.379
Cytokines response 2 (CRM-2)	RCN1	0.131985	1.12005e-123	3.69304e-119	0.138	0.076
Cytokines response 2 (CRM-2)	STOM	0.131822	2.6699e-56	8.80318e-52	0.421	0.35
Cytokines response 2 (CRM-2)	SNRPG	0.130709	2.87452e-64	9.47786e-60	0.517	0.435
Cytokines response 2 (CRM-2)	SRC	0.130234	3.37397e-181	1.11246e-176	0.139	0.067
Cytokines response 2 (CRM-2)	CSF2RB	0.130186	4.57402e-124	1.50815e-119	0.14	0.078
Cytokines response 2 (CRM-2)	RAB13	0.130114	6.16105e-79	2.03142e-74	0.186	0.126
Cytokines response 2 (CRM-2)	FAM26F	0.130006	7.57246e-51	2.49679e-46	0.256	0.198
Cytokines response 2 (CRM-2)	DDX3Y	0.129674	9.36822e-78	3.08889e-73	0.247	0.178
Cytokines response 2 (CRM-2)	DRAM1	0.128996	6.52122e-232	2.15018e-227	0.098	0.035
Cytokines response 2 (CRM-2)	PA2G4	0.128821	4.0485e-42	1.33487e-37	0.497	0.434
Cytokines response 2 (CRM-2)	HERPUD1	0.128643	5.74979e-24	1.89582e-19	0.798	0.776
Cytokines response 2 (CRM-2)	WDR43	0.128579	1.76026e-74	5.80392e-70	0.246	0.178
Cytokines response 2 (CRM-2)	ARF4	0.128071	1.22359e-64	4.03443e-60	0.45	0.37
Cytokines response 2 (CRM-2)	GPR65	0.128052	2.29301e-75	7.5605e-71	0.242	0.174
Cytokines response 2 (CRM-2)	P4HA1	0.127728	1.08679e-41	3.58336e-37	0.399	0.338
Cytokines response 2 (CRM-2)	HNRNPA1	0.127314	3.65401e-60	1.2048e-55	0.743	0.67
Cytokines response 2 (CRM-2)	PTGS2	0.127136	2.87683e-229	9.4855e-225	0.043	0.009
Cytokines response 2 (CRM-2)	SNRPB	0.126816	2.25838e-51	7.44634e-47	0.473	0.402
Cytokines response 2 (CRM-2)	DNAJB11	0.125568	2.98666e-40	9.84761e-36	0.432	0.372
Cytokines response 2 (CRM-2)	TNIP1	0.125406	2.18986e-123	7.22041e-119	0.149	0.084
Cytokines response 2 (CRM-2)	YWHAG	0.12512	8.33579e-64	2.74848e-59	0.284	0.217
Cytokines response 2 (CRM-2)	NOP58	0.124534	2.2385e-69	7.38077e-65	0.268	0.199
Cytokines response 2 (CRM-2)	NOP16	0.124366	4.59036e-127	1.51353e-122	0.14	0.076
Cytokines response 2 (CRM-2)	RNASEK	0.124029	5.76655e-72	1.90135e-67	0.304	0.229
Cytokines response 2 (CRM-2)	SLC25A5	0.123739	3.43347e-48	1.13208e-43	0.602	0.53
Cytokines response 2 (CRM-2)	EIF5	0.123665	9.24395e-51	3.04791e-46	0.568	0.495
Cytokines response 2 (CRM-2)	TSC22D3	0.123534	4.50636e-64	1.48584e-59	0.17	0.117
Cytokines response 2 (CRM-2)	MIR24-2	0.123517	1.36001e-76	4.48423e-72	0.137	0.086
Cytokines response 2 (CRM-2)	SNX10	0.123222	9.71513e-80	3.20327e-75	0.186	0.125
Cytokines response 2 (CRM-2)	ACP2	0.123143	1.24322e-65	4.09913e-61	0.281	0.214
Cytokines response 2 (CRM-2)	H3F3B	0.123142	9.16074e-58	3.02048e-53	0.987	0.983
Cytokines response 2 (CRM-2)	SDF2L1	0.122482	3.33224e-24	1.09871e-19	0.446	0.401
Cytokines response 2 (CRM-2)	BIRC3	0.122127	0	0	0.058	0.008
Cytokines response 2 (CRM-2)	MT-ND4L	0.122122	9.7625e-57	3.21889e-52	0.582	0.5
Cytokines response 2 (CRM-2)	ZFAND3	0.122063	8.18656e-43	2.69927e-38	0.235	0.184
Cytokines response 2 (CRM-2)	RBM8A	0.121507	6.315e-49	2.08218e-44	0.518	0.447
Cytokines response 2 (CRM-2)	BCL3	0.120758	3.99154e-301	1.31609e-296	0.085	0.024
Cytokines response 2 (CRM-2)	SLC31A2	0.120487	1.38537e-89	4.56785e-85	0.188	0.123
Cytokines response 2 (CRM-2)	MT-ND1	0.12007	1.62195e-63	5.34788e-59	0.941	0.897
Cytokines response 2 (CRM-2)	CXCL1	0.119104	3.45061e-110	1.13774e-105	0.022	0.005
Cytokines response 2 (CRM-2)	MIDN	0.118949	3.45022e-59	1.13761e-54	0.275	0.211
Cytokines response 2 (CRM-2)	MYO1G	0.118899	2.29212e-237	7.55757e-233	0.082	0.026
Cytokines response 2 (CRM-2)	BASP1	0.118867	4.61536e-26	1.52178e-21	0.302	0.259
Cytokines response 2 (CRM-2)	ZBTB10	0.118461	2.47374e-91	8.15641e-87	0.118	0.068
Cytokines response 2 (CRM-2)	SOCS6	0.118301	1.59827e-51	5.26982e-47	0.579	0.502
Cytokines response 2 (CRM-2)	IL18R1	0.118032	0	0	0.055	0.008
Cytokines response 2 (CRM-2)	VOPP1	0.117977	9.47829e-69	3.12518e-64	0.265	0.197
Cytokines response 2 (CRM-2)	PPP1R14B	0.117742	1.35976e-41	4.4834e-37	0.323	0.266
Cytokines response 2 (CRM-2)	HSPA13	0.117706	2.46232e-52	8.11877e-48	0.227	0.172
Cytokines response 2 (CRM-2)	LMO2	0.117582	8.69393e-52	2.86656e-47	0.485	0.412
Cytokines response 2 (CRM-2)	SPPL2A	0.117552	9.90355e-46	3.2654e-41	0.418	0.352
Cytokines response 2 (CRM-2)	MRPL52	0.1175	5.95312e-44	1.96286e-39	0.45	0.387
Cytokines response 2 (CRM-2)	FAM110B	0.116696	4.48352e-152	1.47831e-147	0.097	0.043
Cytokines response 2 (CRM-2)	MAP3K8	0.11636	1.88386e-88	6.21146e-84	0.165	0.104
Cytokines response 2 (CRM-2)	LILRB1	0.116242	1.03991e-42	3.42881e-38	0.254	0.202
Cytokines response 2 (CRM-2)	TOMM40	0.116093	2.03633e-68	6.7142e-64	0.224	0.161
Cytokines response 2 (CRM-2)	GPR137B	0.116055	4.86271e-53	1.60333e-48	0.281	0.22
Cytokines response 2 (CRM-2)	PPP1R15B	0.114765	1.18939e-78	3.92165e-74	0.208	0.143
Cytokines response 2 (CRM-2)	UBE2D3	0.114561	4.56298e-48	1.50451e-43	0.664	0.593
Cytokines response 2 (CRM-2)	UGCG	0.114538	1.83796e-61	6.06011e-57	0.222	0.162
Cytokines response 2 (CRM-2)	CREB3	0.114456	1.32308e-73	4.36245e-69	0.166	0.11
Cytokines response 2 (CRM-2)	CD163	0.114392	1.29522e-111	4.27058e-107	0.068	0.029
Cytokines response 2 (CRM-2)	IL32	0.114131	0	0	0.043	0.006
Cytokines response 2 (CRM-2)	EIF2S1	0.113926	9.29857e-63	3.06592e-58	0.274	0.209
Cytokines response 2 (CRM-2)	MIF	0.113543	1.64731e-53	5.4315e-49	0.356	0.29
Cytokines response 2 (CRM-2)	ANKRD12	0.113237	3.60505e-32	1.18866e-27	0.575	0.515
Cytokines response 2 (CRM-2)	B4GALT5	0.113139	5.59089e-172	1.84343e-167	0.095	0.04
Cytokines response 2 (CRM-2)	NABP1	0.112947	2.00519e-60	6.6115e-56	0.388	0.312
Cytokines response 2 (CRM-2)	STX4	0.112615	6.97536e-54	2.29992e-49	0.26	0.199
Cytokines response 2 (CRM-2)	ARL4A	0.112604	6.62012e-58	2.18279e-53	0.176	0.125
Cytokines response 2 (CRM-2)	SKIL	0.112118	2.6851e-38	8.8533e-34	0.657	0.597
Cytokines response 2 (CRM-2)	KIAA0922	0.111946	1.05519e-112	3.47919e-108	0.12	0.064
Cytokines response 2 (CRM-2)	DDX5	0.111902	6.03082e-60	1.98848e-55	0.984	0.976
Cytokines response 2 (CRM-2)	RELT	0.111821	8.53124e-73	2.81292e-68	0.191	0.131
Cytokines response 2 (CRM-2)	SRM	0.111791	6.49376e-58	2.14112e-53	0.218	0.161
Cytokines response 2 (CRM-2)	HSPA9	0.111526	1.27003e-54	4.18754e-50	0.392	0.32
Cytokines response 2 (CRM-2)	NOP56	0.111336	1.42076e-39	4.68451e-35	0.354	0.297
Cytokines response 2 (CRM-2)	TOR3A	0.110788	6.16028e-65	2.03117e-60	0.234	0.171
Cytokines response 2 (CRM-2)	SLC1A5	0.110763	1.37154e-60	4.52225e-56	0.28	0.214
Cytokines response 2 (CRM-2)	DYNLL1	0.110671	1.9981e-31	6.58814e-27	0.748	0.7
Cytokines response 2 (CRM-2)	NCK2	0.110418	1.45495e-53	4.79726e-49	0.352	0.283
Cytokines response 2 (CRM-2)	SRSF2	0.110199	6.51002e-35	2.14648e-30	0.61	0.554
Cytokines response 2 (CRM-2)	GABARAPL1	0.110172	8.20052e-50	2.70388e-45	0.254	0.196
Cytokines response 2 (CRM-2)	RPL23	0.109402	2.09856e-46	6.91937e-42	0.922	0.891
Cytokines response 2 (CRM-2)	ELL2	0.109142	1.37476e-66	4.53285e-62	0.165	0.112
Cytokines response 2 (CRM-2)	FAM53C	0.109039	6.07927e-49	2.00446e-44	0.214	0.161
Cytokines response 2 (CRM-2)	PTP4A2	0.108731	1.12198e-47	3.69939e-43	0.396	0.329
Cytokines response 2 (CRM-2)	TMEM107	0.108722	1.37258e-48	4.52567e-44	0.269	0.211
Cytokines response 2 (CRM-2)	CCT3	0.108653	3.94117e-36	1.29948e-31	0.488	0.43
Cytokines response 2 (CRM-2)	RANBP1	0.108593	3.59441e-35	1.18515e-30	0.358	0.304
Cytokines response 2 (CRM-2)	CMTM3	0.108524	1.87888e-50	6.19504e-46	0.303	0.241
Cytokines response 2 (CRM-2)	SNORD3B-1	0.108359	8.33014e-92	2.74661e-87	0.153	0.094
Cytokines response 2 (CRM-2)	KLHL5	0.108275	1.41743e-63	4.67355e-59	0.28	0.212
Cytokines response 2 (CRM-2)	ODF3B	0.108133	5.97703e-128	1.97075e-123	0.122	0.063
Cytokines response 2 (CRM-2)	RASGEF1B	0.107972	9.69379e-94	3.19624e-89	0.126	0.073
Cytokines response 2 (CRM-2)	MT-ND3	0.107766	5.30182e-54	1.74812e-49	0.992	0.984
Cytokines response 2 (CRM-2)	GTPBP4	0.107754	1.09738e-61	3.61827e-57	0.246	0.183
Cytokines response 2 (CRM-2)	U2AF1	0.107497	1.84976e-41	6.09904e-37	0.546	0.475
Cytokines response 2 (CRM-2)	SERPINB1	0.10747	1.75017e-34	5.77065e-30	0.503	0.443
Cytokines response 2 (CRM-2)	IL17RA	0.107404	3.90753e-51	1.28839e-46	0.39	0.32
Cytokines response 2 (CRM-2)	HIVEP2	0.107083	4.07939e-263	1.34506e-258	0.075	0.021
Cytokines response 2 (CRM-2)	ELOVL5	0.107076	5.53654e-83	1.82551e-78	0.176	0.116
Cytokines response 2 (CRM-2)	RHBDF2	0.106732	9.75009e-58	3.2148e-53	0.419	0.341
Cytokines response 2 (CRM-2)	HES1	0.106664	2.08658e-26	6.87987e-22	0.094	0.069
Cytokines response 2 (CRM-2)	RPL7	0.10633	8.62781e-47	2.84476e-42	0.876	0.832
Cytokines response 2 (CRM-2)	GPR132	0.106292	3.803e-95	1.25393e-90	0.121	0.069
Cytokines response 2 (CRM-2)	LACC1	0.106242	3.20693e-71	1.05739e-66	0.17	0.114
Cytokines response 2 (CRM-2)	RP11-196G18.3	0.10621	1.64835e-117	5.43493e-113	0.113	0.058
Cytokines response 2 (CRM-2)	SLC3A2	0.106073	4.45804e-23	1.46991e-18	0.695	0.652
Cytokines response 2 (CRM-2)	FBRS	0.106063	1.78239e-77	5.87689e-73	0.189	0.127
Cytokines response 2 (CRM-2)	CCT6A	0.105873	4.70317e-36	1.55073e-31	0.494	0.434
Cytokines response 2 (CRM-2)	NXT1	0.105513	2.85016e-55	9.39756e-51	0.221	0.165
Cytokines response 2 (CRM-2)	FCER1A	0.105141	4.08309e-39	1.34628e-34	0.017	0.006
Cytokines response 2 (CRM-2)	PTP4A1	0.105057	1.68473e-61	5.5549e-57	0.229	0.168
Cytokines response 2 (CRM-2)	PITPNB	0.105038	8.91756e-60	2.9403e-55	0.263	0.2
Cytokines response 2 (CRM-2)	NFAT5	0.104948	8.92899e-55	2.94407e-50	0.266	0.205
Cytokines response 2 (CRM-2)	ARHGDIA	0.104615	1.6653e-50	5.49081e-46	0.347	0.281
Cytokines response 2 (CRM-2)	FLOT1	0.104104	1.30892e-50	4.31577e-46	0.454	0.381
Cytokines response 2 (CRM-2)	NFE2L2	0.103944	3.58685e-36	1.18266e-31	0.591	0.527
Cytokines response 2 (CRM-2)	C12orf57	0.103595	8.07828e-39	2.66357e-34	0.292	0.239
Cytokines response 2 (CRM-2)	GPATCH4	0.103547	1.63355e-71	5.38614e-67	0.168	0.112
Cytokines response 2 (CRM-2)	FCGBP	0.103425	1.78101e-39	5.87235e-35	0.134	0.097
Cytokines response 2 (CRM-2)	FNDC3B	0.103302	6.03262e-65	1.98908e-60	0.19	0.133
Cytokines response 2 (CRM-2)	TCF7L2	0.103205	9.40583e-60	3.10129e-55	0.199	0.143
Cytokines response 2 (CRM-2)	MAP1LC3A	0.103194	7.1236e-57	2.34879e-52	0.121	0.079
Cytokines response 2 (CRM-2)	EIF2A	0.10262	2.06763e-55	6.81739e-51	0.282	0.218
Cytokines response 2 (CRM-2)	COX7A2	0.102382	8.42371e-38	2.77747e-33	0.586	0.519
Cytokines response 2 (CRM-2)	SNRPF	0.102133	4.46729e-46	1.47296e-41	0.332	0.27
Cytokines response 2 (CRM-2)	MAD2L2	0.101483	3.02095e-99	9.96067e-95	0.128	0.073
Cytokines response 2 (CRM-2)	PNO1	0.101378	1.32294e-70	4.36199e-66	0.161	0.107
Cytokines response 2 (CRM-2)	SQLE	0.101356	1.16204e-126	3.83148e-122	0.09	0.041
Cytokines response 2 (CRM-2)	ZC3H15	0.101342	4.86302e-40	1.60344e-35	0.478	0.409
Cytokines response 2 (CRM-2)	NRARP	0.101293	1.19797e-154	3.94994e-150	0.058	0.019
Cytokines response 2 (CRM-2)	IL21R	0.100903	1.88877e-189	6.22765e-185	0.074	0.026
Cytokines response 2 (CRM-2)	GTF3C6	0.100663	8.81047e-48	2.90499e-43	0.277	0.218
Cytokines response 2 (CRM-2)	GALE	0.100351	4.53939e-57	1.49673e-52	0.183	0.131
Cytokines response 2 (CRM-2)	STX11	0.100289	2.10459e-286	6.93925e-282	0.07	0.018
Cytokines response 2 (CRM-2)	ALCAM	0.100149	1.90353e-79	6.27631e-75	0.118	0.07
Cytokines response 2 (CRM-2)	LYSMD2	0.100085	3.17227e-43	1.04596e-38	0.41	0.344
Cytokines response 2 (CRM-2)	KRCC1	-0.100154	3.62486e-19	1.19519e-14	0.261	0.296
Cytokines response 2 (CRM-2)	CCS	-0.100677	1.08867e-24	3.58957e-20	0.254	0.295
Cytokines response 2 (CRM-2)	DST	-0.101039	9.95363e-23	3.28191e-18	0.2	0.238
Cytokines response 2 (CRM-2)	RPL13	-0.101231	2.79424e-17	9.21317e-13	0.997	0.997
Cytokines response 2 (CRM-2)	ALDH9A1	-0.101351	4.74303e-28	1.56387e-23	0.256	0.3
Cytokines response 2 (CRM-2)	SLC15A2	-0.101387	7.23833e-38	2.38662e-33	0.133	0.18
Cytokines response 2 (CRM-2)	SMARCA2	-0.101573	1.24481e-32	4.10438e-28	0.155	0.198
Cytokines response 2 (CRM-2)	DEPTOR	-0.101699	1.01445e-36	3.34485e-32	0.162	0.209
Cytokines response 2 (CRM-2)	BEX4	-0.101711	4.31073e-18	1.42133e-13	0.359	0.393
Cytokines response 2 (CRM-2)	GIMAP8	-0.101794	9.50422e-41	3.13373e-36	0.105	0.149
Cytokines response 2 (CRM-2)	TEX264	-0.101899	2.98597e-27	9.84534e-23	0.306	0.352
Cytokines response 2 (CRM-2)	SSR1	-0.101956	5.28642e-19	1.74304e-14	0.562	0.586
Cytokines response 2 (CRM-2)	ZCCHC11	-0.102075	1.41472e-08	0.000466462	0.353	0.366
Cytokines response 2 (CRM-2)	NACA	-0.102445	5.26858e-27	1.73715e-22	0.948	0.955
Cytokines response 2 (CRM-2)	TMEM80	-0.102536	9.73832e-39	3.21092e-34	0.123	0.168
Cytokines response 2 (CRM-2)	GABARAPL2	-0.102726	2.1565e-17	7.1104e-13	0.498	0.523
Cytokines response 2 (CRM-2)	PARP1	-0.10287	3.90712e-15	1.28825e-10	0.432	0.456
Cytokines response 2 (CRM-2)	BRI3BP	-0.102932	7.17502e-29	2.36575e-24	0.186	0.229
Cytokines response 2 (CRM-2)	KCNE3	-0.10297	2.04005e-34	6.72644e-30	0.147	0.191
Cytokines response 2 (CRM-2)	PRKCA	-0.103004	5.05942e-24	1.66819e-19	0.376	0.419
Cytokines response 2 (CRM-2)	LEPREL1	-0.103077	5.10957e-30	1.68473e-25	0.151	0.192
Cytokines response 2 (CRM-2)	KCTD7	-0.103114	4.56129e-35	1.50395e-30	0.158	0.204
Cytokines response 2 (CRM-2)	PCMTD1	-0.103135	9.7241e-24	3.20623e-19	0.277	0.317
Cytokines response 2 (CRM-2)	FCGR3A	-0.103192	4.18234e-18	1.379e-13	0.881	0.894
Cytokines response 2 (CRM-2)	ARPC1B	-0.103233	1.97011e-30	6.49586e-26	0.886	0.899
Cytokines response 2 (CRM-2)	REEP4	-0.10346	8.34528e-32	2.75161e-27	0.237	0.285
Cytokines response 2 (CRM-2)	PTPRE	-0.103699	2.01781e-13	6.65312e-09	0.61	0.625
Cytokines response 2 (CRM-2)	ATP5MC2	-0.103846	1.94022e-32	6.39731e-28	0.058	0.09
Cytokines response 2 (CRM-2)	RAB32	-0.10386	1.5447e-26	5.09317e-22	0.539	0.583
Cytokines response 2 (CRM-2)	RP11-346C20.3	-0.104831	1.70039e-56	5.60652e-52	0.072	0.121
Cytokines response 2 (CRM-2)	CD164	-0.104851	8.01153e-18	2.64156e-13	0.648	0.663
Cytokines response 2 (CRM-2)	NSD1	-0.104872	6.50056e-15	2.14337e-10	0.434	0.457
Cytokines response 2 (CRM-2)	REEP3	-0.104894	2.31675e-23	7.6388e-19	0.231	0.269
Cytokines response 2 (CRM-2)	TMEM219	-0.105163	2.45882e-24	8.10724e-20	0.394	0.436
Cytokines response 2 (CRM-2)	ATF7IP	-0.105205	1.93704e-23	6.3868e-19	0.213	0.25
Cytokines response 2 (CRM-2)	TSPAN3	-0.10545	8.82278e-21	2.90905e-16	0.426	0.461
Cytokines response 2 (CRM-2)	TCEA1	-0.10553	4.03393e-16	1.33007e-11	0.426	0.453
Cytokines response 2 (CRM-2)	SON	-0.105652	1.18959e-26	3.92232e-22	0.894	0.897
Cytokines response 2 (CRM-2)	HHEX	-0.105718	6.20697e-30	2.04656e-25	0.381	0.43
Cytokines response 2 (CRM-2)	C19orf60	-0.105724	7.93489e-16	2.61629e-11	0.415	0.44
Cytokines response 2 (CRM-2)	PLAT	-0.10578	6.50459e-41	2.14469e-36	0.143	0.193
Cytokines response 2 (CRM-2)	KDELR1	-0.105834	1.10244e-19	3.63495e-15	0.537	0.56
Cytokines response 2 (CRM-2)	MRC1	-0.106184	2.00131e-50	6.59873e-46	0.087	0.135
Cytokines response 2 (CRM-2)	S100Z	-0.106525	1.00136e-33	3.30168e-29	0.138	0.181
Cytokines response 2 (CRM-2)	CRYBB1	-0.106824	3.61809e-22	1.19296e-17	0.25	0.288
Cytokines response 2 (CRM-2)	MCOLN1	-0.107111	2.94814e-28	9.72061e-24	0.305	0.352
Cytokines response 2 (CRM-2)	TAX1BP1	-0.107146	4.18775e-13	1.38079e-08	0.481	0.5
Cytokines response 2 (CRM-2)	NBL1	-0.107283	2.14077e-27	7.05854e-23	0.235	0.278
Cytokines response 2 (CRM-2)	ARHGEF40	-0.107291	3.55709e-25	1.17284e-20	0.232	0.273
Cytokines response 2 (CRM-2)	ST3GAL6	-0.107535	2.90077e-32	9.56441e-28	0.238	0.286
Cytokines response 2 (CRM-2)	GM2A	-0.107545	2.66788e-31	8.79654e-27	0.222	0.269
Cytokines response 2 (CRM-2)	RTCB	-0.107725	6.09977e-22	2.01122e-17	0.398	0.433
Cytokines response 2 (CRM-2)	COMMD3	-0.107799	4.81258e-24	1.58681e-19	0.301	0.34
Cytokines response 2 (CRM-2)	VAMP8	-0.1082	1.15387e-21	3.80454e-17	0.592	0.619
Cytokines response 2 (CRM-2)	CD2AP	-0.108256	2.35053e-22	7.75017e-18	0.22	0.256
Cytokines response 2 (CRM-2)	RNPC3	-0.108455	1.34075e-32	4.42073e-28	0.168	0.212
Cytokines response 2 (CRM-2)	GATAD1	-0.108802	5.66952e-20	1.86936e-15	0.399	0.432
Cytokines response 2 (CRM-2)	YPEL2	-0.109081	7.09255e-29	2.33856e-24	0.209	0.253
Cytokines response 2 (CRM-2)	MSRB2	-0.109084	6.98132e-25	2.30188e-20	0.286	0.326
Cytokines response 2 (CRM-2)	TUBA1B	-0.109108	6.89572e-28	2.27366e-23	0.883	0.9
Cytokines response 2 (CRM-2)	CD4	-0.10914	6.2363e-19	2.05623e-14	0.522	0.547
Cytokines response 2 (CRM-2)	ANKRD11	-0.109141	4.88283e-10	1.60997e-05	0.532	0.543
Cytokines response 2 (CRM-2)	PCED1B	-0.109208	9.71166e-36	3.20213e-31	0.221	0.272
Cytokines response 2 (CRM-2)	VDAC1	-0.10925	3.79269e-23	1.25053e-18	0.694	0.713
Cytokines response 2 (CRM-2)	HLA-E	-0.109427	1.98692e-46	6.55128e-42	0.916	0.949
Cytokines response 2 (CRM-2)	CREB3L2	-0.109582	4.15242e-28	1.36914e-23	0.275	0.319
Cytokines response 2 (CRM-2)	AP2M1	-0.109719	2.26382e-20	7.46428e-16	0.42	0.452
Cytokines response 2 (CRM-2)	RSAD2	-0.109885	4.99381e-15	1.64656e-10	0.041	0.058
Cytokines response 2 (CRM-2)	DAD1	-0.109886	8.60923e-22	2.83863e-17	0.666	0.687
Cytokines response 2 (CRM-2)	YIPF4	-0.109948	3.12657e-21	1.03089e-16	0.372	0.408
Cytokines response 2 (CRM-2)	METTL9	-0.110005	1.14933e-22	3.78956e-18	0.429	0.465
Cytokines response 2 (CRM-2)	CSF2RA	-0.110548	2.32736e-35	7.67378e-31	0.812	0.845
Cytokines response 2 (CRM-2)	STAB1	-0.110742	4.06899e-14	1.34163e-09	0.486	0.506
Cytokines response 2 (CRM-2)	LEPROTL1	-0.110783	1.04175e-24	3.43486e-20	0.341	0.382
Cytokines response 2 (CRM-2)	SH3BGRL3	-0.110791	2.42533e-18	7.9968e-14	0.751	0.761
Cytokines response 2 (CRM-2)	ARL5A	-0.11083	3.72162e-26	1.22709e-21	0.536	0.576
Cytokines response 2 (CRM-2)	ELMO1	-0.111019	2.33646e-21	7.70379e-17	0.245	0.282
Cytokines response 2 (CRM-2)	ACTB	-0.111087	8.14236e-46	2.6847e-41	1	1
Cytokines response 2 (CRM-2)	COPS6	-0.111595	7.98848e-24	2.63396e-19	0.379	0.419
Cytokines response 2 (CRM-2)	GSTM2	-0.111678	4.34774e-30	1.43354e-25	0.17	0.212
Cytokines response 2 (CRM-2)	SAMSN1	-0.111868	2.44208e-27	8.05203e-23	0.837	0.854
Cytokines response 2 (CRM-2)	ABHD12	-0.112239	2.9906e-37	9.8606e-33	0.265	0.319
Cytokines response 2 (CRM-2)	ELK3	-0.11252	1.30794e-25	4.31254e-21	0.352	0.394
Cytokines response 2 (CRM-2)	TMEM109	-0.112537	1.30827e-25	4.31364e-21	0.319	0.361
Cytokines response 2 (CRM-2)	TET2	-0.112651	4.24371e-22	1.39924e-17	0.247	0.284
Cytokines response 2 (CRM-2)	MACF1	-0.112677	3.838e-15	1.26546e-10	0.416	0.441
Cytokines response 2 (CRM-2)	SNX5	-0.112699	1.45178e-22	4.78681e-18	0.432	0.466
Cytokines response 2 (CRM-2)	C3	-0.112877	5.9178e-20	1.95122e-15	0.98	0.981
Cytokines response 2 (CRM-2)	C1QC	-0.113035	1.31608e-42	4.33937e-38	0.999	0.998
Cytokines response 2 (CRM-2)	C20orf27	-0.113058	1.74524e-31	5.75439e-27	0.273	0.322
Cytokines response 2 (CRM-2)	TMEM243	-0.113115	6.39487e-31	2.10852e-26	0.283	0.33
Cytokines response 2 (CRM-2)	CCPG1	-0.113191	2.84483e-26	9.37998e-22	0.202	0.241
Cytokines response 2 (CRM-2)	RPN2	-0.11327	2.18607e-27	7.20792e-23	0.798	0.815
Cytokines response 2 (CRM-2)	IFT74	-0.113308	1.42286e-29	4.69145e-25	0.185	0.228
Cytokines response 2 (CRM-2)	CYBB	-0.113912	5.21742e-21	1.72029e-16	0.888	0.903
Cytokines response 2 (CRM-2)	MMRN1	-0.114	6.61489e-30	2.18106e-25	0.213	0.259
Cytokines response 2 (CRM-2)	ACSM5	-0.114122	3.36729e-44	1.11026e-39	0.148	0.2
Cytokines response 2 (CRM-2)	CHCHD10	-0.114219	1.50431e-18	4.96e-14	0.515	0.541
Cytokines response 2 (CRM-2)	SCP2	-0.114221	1.49816e-28	4.93974e-24	0.308	0.351
Cytokines response 2 (CRM-2)	BPTF	-0.114261	8.26017e-18	2.72354e-13	0.383	0.414
Cytokines response 2 (CRM-2)	PIH1D1	-0.114525	2.49152e-22	8.21505e-18	0.565	0.596
Cytokines response 2 (CRM-2)	IL6R	-0.11469	5.74648e-22	1.89473e-17	0.424	0.457
Cytokines response 2 (CRM-2)	TNFRSF1B	-0.114737	7.74681e-22	2.55428e-17	0.447	0.481
Cytokines response 2 (CRM-2)	MRC1L1	-0.115019	3.64354e-48	1.20135e-43	0.102	0.151
Cytokines response 2 (CRM-2)	CECR1	-0.115114	8.57624e-24	2.82776e-19	0.255	0.293
Cytokines response 2 (CRM-2)	ME2	-0.115152	2.6862e-25	8.85695e-21	0.335	0.375
Cytokines response 2 (CRM-2)	AXL	-0.115154	1.22617e-24	4.04293e-20	0.382	0.422
Cytokines response 2 (CRM-2)	KRTCAP2	-0.115689	3.00978e-29	9.92383e-25	0.431	0.471
Cytokines response 2 (CRM-2)	PMP22	-0.116397	1.74856e-28	5.76536e-24	0.168	0.209
Cytokines response 2 (CRM-2)	RCBTB2	-0.11658	5.17726e-48	1.70705e-43	0.157	0.213
Cytokines response 2 (CRM-2)	NDUFC2	-0.116775	8.45112e-21	2.7865e-16	0.526	0.553
Cytokines response 2 (CRM-2)	TMEM9B	-0.11713	6.11243e-26	2.01539e-21	0.437	0.475
Cytokines response 2 (CRM-2)	RP11-552D4.1	-0.117179	1.3699e-26	4.51683e-22	0.309	0.356
Cytokines response 2 (CRM-2)	RPL34	-0.117209	4.91181e-31	1.61952e-26	0.984	0.985
Cytokines response 2 (CRM-2)	MILR1	-0.117422	3.60825e-29	1.18971e-24	0.354	0.398
Cytokines response 2 (CRM-2)	LGMN	-0.117572	3.85482e-42	1.27101e-37	0.668	0.734
Cytokines response 2 (CRM-2)	UQCR10	-0.117785	6.80514e-25	2.24379e-20	0.615	0.641
Cytokines response 2 (CRM-2)	BROX	-0.117796	2.2118e-30	7.29275e-26	0.275	0.321
Cytokines response 2 (CRM-2)	PTPN18	-0.118051	6.17788e-43	2.03697e-38	0.178	0.231
Cytokines response 2 (CRM-2)	CD300A	-0.11814	1.19245e-26	3.93175e-22	0.464	0.503
Cytokines response 2 (CRM-2)	TMEM179B	-0.118195	1.58547e-30	5.22761e-26	0.462	0.507
Cytokines response 2 (CRM-2)	RHOA	-0.11831	1.99437e-30	6.57584e-26	0.743	0.758
Cytokines response 2 (CRM-2)	NUCKS1	-0.118405	5.20166e-16	1.71509e-11	0.594	0.608
Cytokines response 2 (CRM-2)	PCM1	-0.119008	1.01403e-22	3.34347e-18	0.408	0.442
Cytokines response 2 (CRM-2)	GRN	-0.119103	1.85549e-43	6.11792e-39	0.794	0.834
Cytokines response 2 (CRM-2)	KCTD12	-0.119435	2.61721e-20	8.62946e-16	0.7	0.71
Cytokines response 2 (CRM-2)	TPT1	-0.11965	1.15428e-38	3.8059e-34	0.997	0.997
Cytokines response 2 (CRM-2)	PPM1K	-0.11967	5.41903e-26	1.78676e-21	0.26	0.302
Cytokines response 2 (CRM-2)	DIP2A	-0.119776	1.17919e-35	3.88803e-31	0.228	0.279
Cytokines response 2 (CRM-2)	MPHOSPH8	-0.119885	3.68566e-15	1.21524e-10	0.486	0.506
Cytokines response 2 (CRM-2)	PTPN14	-0.119889	1.26931e-54	4.18518e-50	0.106	0.159
Cytokines response 2 (CRM-2)	SESN3	-0.120327	1.31245e-32	4.32742e-28	0.251	0.299
Cytokines response 2 (CRM-2)	CYTH4	-0.120371	5.57915e-17	1.83956e-12	0.498	0.52
Cytokines response 2 (CRM-2)	KIAA1551	-0.120456	1.46566e-17	4.83257e-13	0.428	0.454
Cytokines response 2 (CRM-2)	MRC2	-0.120506	2.92212e-25	9.6348e-21	0.283	0.324
Cytokines response 2 (CRM-2)	UNC93B1	-0.120528	2.38048e-31	7.84892e-27	0.314	0.364
Cytokines response 2 (CRM-2)	HEXA	-0.120533	3.35852e-36	1.10737e-31	0.379	0.435
Cytokines response 2 (CRM-2)	TP53INP1	-0.120854	4.02171e-47	1.32604e-42	0.148	0.202
Cytokines response 2 (CRM-2)	DHRS3	-0.120866	2.89418e-46	9.54268e-42	0.272	0.335
Cytokines response 2 (CRM-2)	MPZL1	-0.121256	3.61176e-31	1.19087e-26	0.323	0.371
Cytokines response 2 (CRM-2)	RTN3	-0.121379	3.49832e-27	1.15347e-22	0.376	0.418
Cytokines response 2 (CRM-2)	SYNGR1	-0.12178	3.00153e-36	9.89664e-32	0.241	0.292
Cytokines response 2 (CRM-2)	GNPTAB	-0.121826	9.52458e-33	3.14044e-28	0.271	0.32
Cytokines response 2 (CRM-2)	CCR1	-0.121992	1.61819e-31	5.33551e-27	0.422	0.469
Cytokines response 2 (CRM-2)	PSIP1	-0.121995	2.91019e-30	9.59548e-26	0.22	0.265
Cytokines response 2 (CRM-2)	MARCKS	-0.12226	3.21228e-43	1.05915e-38	0.973	0.982
Cytokines response 2 (CRM-2)	SAMD9	-0.122433	8.40034e-28	2.76976e-23	0.214	0.257
Cytokines response 2 (CRM-2)	FAM133B	-0.122868	2.61392e-15	8.61863e-11	0.64	0.651
Cytokines response 2 (CRM-2)	TMX1	-0.123149	3.03504e-27	1.00071e-22	0.518	0.552
Cytokines response 2 (CRM-2)	ABCC4	-0.123227	3.05705e-33	1.00797e-28	0.262	0.311
Cytokines response 2 (CRM-2)	PHF3	-0.123579	1.3887e-21	4.57882e-17	0.429	0.462
Cytokines response 2 (CRM-2)	ARRB2	-0.124217	2.02458e-41	6.67543e-37	0.535	0.589
Cytokines response 2 (CRM-2)	OS9	-0.124484	3.23142e-24	1.06546e-19	0.524	0.552
Cytokines response 2 (CRM-2)	TBC1D9	-0.124585	1.52929e-50	5.04236e-46	0.145	0.2
Cytokines response 2 (CRM-2)	VKORC1	-0.125076	1.02645e-36	3.3844e-32	0.326	0.379
Cytokines response 2 (CRM-2)	LRRC4	-0.125412	6.68713e-41	2.20488e-36	0.217	0.271
Cytokines response 2 (CRM-2)	GPR56	-0.125504	7.91552e-13	2.6099e-08	0.356	0.375
Cytokines response 2 (CRM-2)	RP11-83A24.2	-0.125526	2.35045e-25	7.7499e-21	0.204	0.242
Cytokines response 2 (CRM-2)	CKLF	-0.125552	2.28716e-29	7.54121e-25	0.469	0.511
Cytokines response 2 (CRM-2)	LAMP1	-0.125765	5.86837e-42	1.93492e-37	0.585	0.634
Cytokines response 2 (CRM-2)	SIGLEC8	-0.125952	1.89997e-45	6.26458e-41	0.261	0.321
Cytokines response 2 (CRM-2)	CELF2	-0.126033	2.91689e-38	9.61758e-34	0.462	0.518
Cytokines response 2 (CRM-2)	WLS	-0.126371	3.23093e-50	1.0653e-45	0.207	0.27
Cytokines response 2 (CRM-2)	TMIGD2	-0.126894	9.74151e-41	3.21197e-36	0.233	0.288
Cytokines response 2 (CRM-2)	CMTR2	-0.127205	1.75433e-33	5.78436e-29	0.29	0.34
Cytokines response 2 (CRM-2)	HLA-DMB	-0.127759	1.02934e-37	3.39394e-33	0.37	0.432
Cytokines response 2 (CRM-2)	N4BP2L2	-0.127958	1.98251e-35	6.53672e-31	0.855	0.862
Cytokines response 2 (CRM-2)	APPL1	-0.128042	2.60314e-27	8.58308e-23	0.333	0.375
Cytokines response 2 (CRM-2)	SSR4	-0.128083	3.58169e-29	1.18095e-24	0.75	0.769
Cytokines response 2 (CRM-2)	ATP8B4	-0.128344	2.53063e-26	8.34398e-22	0.33	0.37
Cytokines response 2 (CRM-2)	PALD1	-0.128662	1.72816e-32	5.6981e-28	0.304	0.352
Cytokines response 2 (CRM-2)	MYCBP2	-0.129432	7.56065e-22	2.4929e-17	0.52	0.548
Cytokines response 2 (CRM-2)	MAML3	-0.12946	8.43541e-41	2.78132e-36	0.152	0.202
Cytokines response 2 (CRM-2)	ATP6V0E1	-0.129634	1.67008e-44	5.50657e-40	0.854	0.872
Cytokines response 2 (CRM-2)	PDCD4	-0.129847	3.42943e-47	1.13075e-42	0.268	0.33
Cytokines response 2 (CRM-2)	TRIM38	-0.129877	8.39396e-26	2.76766e-21	0.426	0.463
Cytokines response 2 (CRM-2)	CD63	-0.129903	9.40713e-39	3.10172e-34	0.948	0.958
Cytokines response 2 (CRM-2)	SALL1	-0.129903	4.40616e-30	1.4528e-25	0.311	0.356
Cytokines response 2 (CRM-2)	PEBP1	-0.130056	3.24467e-28	1.06983e-23	0.479	0.515
Cytokines response 2 (CRM-2)	BAZ2B	-0.130491	2.87421e-28	9.47683e-24	0.403	0.444
Cytokines response 2 (CRM-2)	LRRC8C	-0.130848	2.34489e-34	7.73156e-30	0.27	0.319
Cytokines response 2 (CRM-2)	TLN2	-0.131041	7.04285e-37	2.32217e-32	0.336	0.388
Cytokines response 2 (CRM-2)	PRDX4	-0.131046	1.4172e-28	4.67278e-24	0.448	0.487
Cytokines response 2 (CRM-2)	HERC5	-0.131804	1.85495e-29	6.11615e-25	0.082	0.115
Cytokines response 2 (CRM-2)	CUTA	-0.132199	3.24778e-37	1.07086e-32	0.351	0.405
Cytokines response 2 (CRM-2)	OCIAD1	-0.132214	2.1104e-31	6.95841e-27	0.603	0.633
Cytokines response 2 (CRM-2)	HSD17B11	-0.132321	3.75409e-48	1.2378e-43	0.422	0.486
Cytokines response 2 (CRM-2)	CLSTN1	-0.132334	2.87051e-44	9.46465e-40	0.192	0.246
Cytokines response 2 (CRM-2)	TTC14	-0.132457	1.09107e-23	3.59748e-19	0.432	0.464
Cytokines response 2 (CRM-2)	GSTM3	-0.133137	9.95072e-16	3.28095e-11	0.3	0.329
Cytokines response 2 (CRM-2)	RSRP1	-0.133229	2.51498e-37	8.29239e-33	0.069	0.106
Cytokines response 2 (CRM-2)	RIN2	-0.133677	7.34579e-47	2.42205e-42	0.497	0.56
Cytokines response 2 (CRM-2)	ZRANB2	-0.133785	3.6959e-33	1.21861e-28	0.552	0.589
Cytokines response 2 (CRM-2)	GOLGB1	-0.133846	4.50281e-19	1.48467e-14	0.418	0.45
Cytokines response 2 (CRM-2)	OFD1	-0.134139	2.33041e-33	7.68384e-29	0.369	0.42
Cytokines response 2 (CRM-2)	CALM1	-0.134223	2.41927e-29	7.97681e-25	0.68	0.703
Cytokines response 2 (CRM-2)	OSTF1	-0.134411	5.30311e-40	1.74854e-35	0.475	0.526
Cytokines response 2 (CRM-2)	RPS27L	-0.13444	5.97713e-31	1.97078e-26	0.386	0.431
Cytokines response 2 (CRM-2)	LRPAP1	-0.134519	1.67394e-37	5.5193e-33	0.568	0.606
Cytokines response 2 (CRM-2)	BRI3	-0.134571	1.9855e-36	6.5466e-32	0.678	0.713
Cytokines response 2 (CRM-2)	LYL1	-0.134676	6.60155e-40	2.17666e-35	0.523	0.572
Cytokines response 2 (CRM-2)	LEPROT	-0.134818	4.8946e-31	1.61385e-26	0.439	0.481
Cytokines response 2 (CRM-2)	MPEG1	-0.134828	2.51455e-35	8.29098e-31	0.258	0.306
Cytokines response 2 (CRM-2)	ARHGEF6	-0.135055	1.23172e-45	4.06122e-41	0.245	0.304
Cytokines response 2 (CRM-2)	AP003481.1	-0.135167	9.44699e-36	3.11486e-31	0.055	0.088
Cytokines response 2 (CRM-2)	TRIM73	-0.135381	9.67741e-44	3.19084e-39	0.158	0.209
Cytokines response 2 (CRM-2)	IDH1	-0.135553	5.62628e-57	1.8551e-52	0.203	0.269
Cytokines response 2 (CRM-2)	IGSF21	-0.135591	4.16176e-48	1.37221e-43	0.141	0.194
Cytokines response 2 (CRM-2)	JMJD1C	-0.136008	3.18778e-29	1.05108e-24	0.507	0.542
Cytokines response 2 (CRM-2)	LHFPL2	-0.136388	4.18562e-33	1.38008e-28	0.43	0.476
Cytokines response 2 (CRM-2)	PLXDC1	-0.137715	5.11349e-43	1.68602e-38	0.219	0.274
Cytokines response 2 (CRM-2)	SETX	-0.13774	6.03813e-24	1.99089e-19	0.392	0.426
Cytokines response 2 (CRM-2)	ZMAT1	-0.137773	1.54121e-45	5.08168e-41	0.155	0.207
Cytokines response 2 (CRM-2)	PTTG1IP	-0.138655	8.1571e-34	2.68956e-29	0.599	0.63
Cytokines response 2 (CRM-2)	KIAA1598	-0.13915	1.08735e-15	3.58522e-11	0.383	0.403
Cytokines response 2 (CRM-2)	SH3KBP1	-0.139191	3.09261e-40	1.0197e-35	0.36	0.414
Cytokines response 2 (CRM-2)	SCAF11	-0.139414	1.96707e-27	6.48582e-23	0.634	0.655
Cytokines response 2 (CRM-2)	KIF20B	-0.139439	1.50421e-41	4.95969e-37	0.199	0.253
Cytokines response 2 (CRM-2)	CORO1A	-0.1395	7.53694e-55	2.48508e-50	0.7	0.764
Cytokines response 2 (CRM-2)	SH3BGRL	-0.139789	5.41533e-40	1.78554e-35	0.638	0.678
Cytokines response 2 (CRM-2)	CACNB4	-0.139907	1.41691e-39	4.67184e-35	0.231	0.285
Cytokines response 2 (CRM-2)	KIAA1147	-0.140066	1.13224e-40	3.73322e-36	0.233	0.286
Cytokines response 2 (CRM-2)	CD46	-0.140205	7.97594e-29	2.62983e-24	0.435	0.471
Cytokines response 2 (CRM-2)	MGST2	-0.140217	1.53354e-48	5.0564e-44	0.567	0.625
Cytokines response 2 (CRM-2)	CCDC88A	-0.140573	2.48531e-26	8.19457e-22	0.526	0.557
Cytokines response 2 (CRM-2)	CTSB	-0.140623	2.8044e-90	9.24665e-86	0.93	0.968
Cytokines response 2 (CRM-2)	SEMA4D	-0.140822	2.09018e-41	6.89175e-37	0.248	0.303
Cytokines response 2 (CRM-2)	GPX1	-0.140919	2.7046e-96	8.91762e-92	0.936	0.985
Cytokines response 2 (CRM-2)	ARHGAP12	-0.140963	1.20504e-37	3.97326e-33	0.405	0.454
Cytokines response 2 (CRM-2)	MXD4	-0.141468	4.6227e-52	1.5242e-47	0.342	0.41
Cytokines response 2 (CRM-2)	IDH2	-0.141967	1.23351e-45	4.06714e-41	0.338	0.399
Cytokines response 2 (CRM-2)	NDRG2	-0.141993	1.26877e-48	4.18339e-44	0.218	0.277
Cytokines response 2 (CRM-2)	ZNF280D	-0.14237	6.72751e-43	2.2182e-38	0.241	0.296
Cytokines response 2 (CRM-2)	TRAF3IP3	-0.142392	1.29199e-48	4.25995e-44	0.218	0.277
Cytokines response 2 (CRM-2)	CSGALNACT1	-0.142563	1.3101e-50	4.31967e-46	0.135	0.189
Cytokines response 2 (CRM-2)	SETD2	-0.143257	6.85507e-30	2.26025e-25	0.294	0.337
Cytokines response 2 (CRM-2)	GPNMB	-0.143393	1.47216e-10	4.85402e-06	0.022	0.033
Cytokines response 2 (CRM-2)	OAZ1	-0.143436	6.23836e-63	2.05691e-58	0.918	0.939
Cytokines response 2 (CRM-2)	REEP5	-0.143786	5.63832e-38	1.85907e-33	0.532	0.572
Cytokines response 2 (CRM-2)	TBXAS1	-0.144103	1.39543e-45	4.60102e-41	0.701	0.739
Cytokines response 2 (CRM-2)	CAP1	-0.14445	1.11912e-45	3.68996e-41	0.655	0.693
Cytokines response 2 (CRM-2)	CHD7	-0.144661	6.68656e-34	2.20469e-29	0.363	0.409
Cytokines response 2 (CRM-2)	NHLRC3	-0.144753	7.68332e-44	2.53334e-39	0.337	0.396
Cytokines response 2 (CRM-2)	CSF3R	-0.145228	1.63646e-57	5.39574e-53	0.746	0.793
Cytokines response 2 (CRM-2)	LRMP	-0.145253	1.13206e-49	3.73262e-45	0.257	0.319
Cytokines response 2 (CRM-2)	EPB41L2	-0.145547	2.83268e-23	9.33991e-19	0.607	0.631
Cytokines response 2 (CRM-2)	SRRM2	-0.145712	4.17507e-31	1.3766e-26	0.796	0.804
Cytokines response 2 (CRM-2)	FOXN3	-0.145863	2.56533e-32	8.45842e-28	0.613	0.644
Cytokines response 2 (CRM-2)	COMT	-0.14605	4.58519e-34	1.51183e-29	0.445	0.487
Cytokines response 2 (CRM-2)	LPCAT2	-0.146288	4.32755e-49	1.42688e-44	0.644	0.691
Cytokines response 2 (CRM-2)	IGSF10	-0.146486	7.55561e-58	2.49123e-53	0.142	0.201
Cytokines response 2 (CRM-2)	GNB4	-0.146669	2.01572e-50	6.64622e-46	0.498	0.556
Cytokines response 2 (CRM-2)	RP1-249H1.4	-0.146933	3.96688e-17	1.30796e-12	0.262	0.291
Cytokines response 2 (CRM-2)	RP11-343N15.5	-0.147043	1.19912e-16	3.95373e-12	0.447	0.467
Cytokines response 2 (CRM-2)	TMEM123	-0.147553	2.36618e-43	7.80177e-39	0.329	0.385
Cytokines response 2 (CRM-2)	TRIM22	-0.147648	4.12717e-31	1.36081e-26	0.324	0.369
Cytokines response 2 (CRM-2)	QPRT	-0.147962	6.79069e-53	2.23903e-48	0.296	0.364
Cytokines response 2 (CRM-2)	SPCS1	-0.148091	2.43011e-47	8.01254e-43	0.64	0.686
Cytokines response 2 (CRM-2)	GCC2	-0.148639	5.0639e-29	1.66967e-24	0.41	0.451
Cytokines response 2 (CRM-2)	TMEM50A	-0.148719	4.41604e-42	1.45606e-37	0.585	0.623
Cytokines response 2 (CRM-2)	NPC1	-0.148959	6.1114e-59	2.01505e-54	0.193	0.258
Cytokines response 2 (CRM-2)	HMGN3	-0.149043	6.57945e-48	2.16938e-43	0.367	0.427
Cytokines response 2 (CRM-2)	SARAF	-0.149227	1.02405e-36	3.37648e-32	0.089	0.128
Cytokines response 2 (CRM-2)	SNX18	-0.14973	4.50613e-54	1.48576e-49	0.308	0.375
Cytokines response 2 (CRM-2)	SERPINB6	-0.149844	9.63751e-39	3.17768e-34	0.502	0.543
Cytokines response 2 (CRM-2)	NCKAP1L	-0.14991	8.28801e-45	2.73272e-40	0.461	0.514
Cytokines response 2 (CRM-2)	EMB	-0.150423	8.39433e-50	2.76778e-45	0.2	0.257
Cytokines response 2 (CRM-2)	NDFIP1	-0.151327	6.23066e-51	2.05437e-46	0.459	0.518
Cytokines response 2 (CRM-2)	OSBPL11	-0.151509	3.49233e-61	1.15149e-56	0.268	0.337
Cytokines response 2 (CRM-2)	HPS3	-0.151976	3.49756e-48	1.15322e-43	0.263	0.322
Cytokines response 2 (CRM-2)	MBNL1	-0.152103	4.01824e-39	1.32489e-34	0.552	0.589
Cytokines response 2 (CRM-2)	ZNF652	-0.152515	7.21789e-49	2.37988e-44	0.284	0.345
Cytokines response 2 (CRM-2)	NINJ1	-0.152781	1.59306e-75	5.25265e-71	0.647	0.735
Cytokines response 2 (CRM-2)	AKAP13	-0.153949	4.49525e-48	1.48218e-43	0.518	0.57
Cytokines response 2 (CRM-2)	DAB2	-0.154853	1.90275e-38	6.27374e-34	0.348	0.398
Cytokines response 2 (CRM-2)	MAML1	-0.15546	4.2001e-51	1.38486e-46	0.247	0.308
Cytokines response 2 (CRM-2)	GNG7	-0.155487	5.51481e-56	1.81834e-51	0.47	0.536
Cytokines response 2 (CRM-2)	ATPIF1	-0.156172	2.87509e-45	9.47973e-41	0.408	0.467
Cytokines response 2 (CRM-2)	OTULINL	-0.157039	2.39712e-39	7.9038e-35	0.064	0.102
Cytokines response 2 (CRM-2)	RGS18	-0.157048	2.60385e-60	8.58543e-56	0.254	0.322
Cytokines response 2 (CRM-2)	FRMD4B	-0.157805	3.9039e-45	1.28719e-40	0.326	0.384
Cytokines response 2 (CRM-2)	RERE	-0.158245	5.17904e-52	1.70763e-47	0.278	0.34
Cytokines response 2 (CRM-2)	AP1B1	-0.158366	1.74889e-43	5.76642e-39	0.492	0.537
Cytokines response 2 (CRM-2)	SNX2	-0.158509	2.3674e-48	7.8058e-44	0.534	0.587
Cytokines response 2 (CRM-2)	TLR4	-0.158604	2.54331e-51	8.3858e-47	0.598	0.653
Cytokines response 2 (CRM-2)	TM6SF1	-0.158644	1.71127e-64	5.6424e-60	0.463	0.538
Cytokines response 2 (CRM-2)	KCNQ1OT1	-0.158808	1.59799e-28	5.26889e-24	0.221	0.263
Cytokines response 2 (CRM-2)	RCSD1	-0.158833	1.08833e-57	3.58845e-53	0.381	0.448
Cytokines response 2 (CRM-2)	DPP7	-0.15916	2.9717e-57	9.7983e-53	0.617	0.666
Cytokines response 2 (CRM-2)	C12orf75	-0.159652	5.0538e-51	1.66634e-46	0.628	0.676
Cytokines response 2 (CRM-2)	MYO1F	-0.160247	8.76475e-41	2.88991e-36	0.528	0.57
Cytokines response 2 (CRM-2)	RABAC1	-0.160717	1.54397e-44	5.09079e-40	0.441	0.494
Cytokines response 2 (CRM-2)	VSIR	-0.160786	2.68216e-41	8.84361e-37	0.063	0.102
Cytokines response 2 (CRM-2)	FYB1	-0.161206	7.28104e-44	2.40071e-39	0.062	0.102
Cytokines response 2 (CRM-2)	AP000439.1	-0.161744	9.1376e-41	3.01285e-36	0.255	0.308
Cytokines response 2 (CRM-2)	NME3	-0.162012	1.71789e-52	5.66424e-48	0.462	0.523
Cytokines response 2 (CRM-2)	AOAH	-0.162015	9.73101e-49	3.20851e-44	0.651	0.687
Cytokines response 2 (CRM-2)	SAMHD1	-0.162406	1.1016e-49	3.6322e-45	0.521	0.569
Cytokines response 2 (CRM-2)	MEF2C	-0.164705	3.02075e-80	9.96002e-76	0.959	0.971
Cytokines response 2 (CRM-2)	POLD4	-0.165931	1.28578e-51	4.23948e-47	0.495	0.554
Cytokines response 2 (CRM-2)	PLD3	-0.166786	1.17316e-95	3.86815e-91	0.832	0.881
Cytokines response 2 (CRM-2)	IRF2BP2	-0.166805	3.34297e-64	1.10224e-59	0.343	0.418
Cytokines response 2 (CRM-2)	EID1	-0.166921	6.0362e-43	1.99026e-38	0.529	0.571
Cytokines response 2 (CRM-2)	YPEL3	-0.167062	3.85726e-70	1.27181e-65	0.272	0.35
Cytokines response 2 (CRM-2)	VPS13C	-0.167335	1.58571e-47	5.22841e-43	0.502	0.55
Cytokines response 2 (CRM-2)	ARPC3	-0.167422	7.25267e-76	2.39135e-71	0.934	0.951
Cytokines response 2 (CRM-2)	RNF13	-0.167637	9.30757e-62	3.06889e-57	0.5	0.567
Cytokines response 2 (CRM-2)	NKTR	-0.168402	1.92627e-34	6.35128e-30	0.504	0.539
Cytokines response 2 (CRM-2)	MTDH	-0.16844	1.10859e-59	3.65525e-55	0.832	0.863
Cytokines response 2 (CRM-2)	CD33	-0.168507	1.47914e-57	4.87701e-53	0.361	0.428
Cytokines response 2 (CRM-2)	ARHGAP21	-0.168779	3.26713e-51	1.07724e-46	0.359	0.419
Cytokines response 2 (CRM-2)	CEBPA	-0.168939	1.42796e-66	4.70828e-62	0.373	0.453
Cytokines response 2 (CRM-2)	ATRAID	-0.169988	3.5862e-61	1.18244e-56	0.508	0.571
Cytokines response 2 (CRM-2)	GTF2I	-0.170885	9.41971e-40	3.10587e-35	0.487	0.525
Cytokines response 2 (CRM-2)	RACK1	-0.170986	4.88991e-43	1.6123e-38	0.066	0.106
Cytokines response 2 (CRM-2)	PIK3R1	-0.171651	8.9134e-45	2.93893e-40	0.478	0.527
Cytokines response 2 (CRM-2)	SYK	-0.172205	6.98235e-64	2.30222e-59	0.306	0.378
Cytokines response 2 (CRM-2)	BIN1	-0.172702	5.25096e-87	1.73135e-82	0.768	0.842
Cytokines response 2 (CRM-2)	PSAP	-0.17275	1.39792e-100	4.60923e-96	0.961	0.978
Cytokines response 2 (CRM-2)	SERPINF1	-0.173524	1.36677e-67	4.50653e-63	0.56	0.632
Cytokines response 2 (CRM-2)	STMN1	-0.174624	2.14375e-64	7.06836e-60	0.331	0.406
Cytokines response 2 (CRM-2)	GALNT1	-0.175241	4.3997e-72	1.45067e-67	0.497	0.57
Cytokines response 2 (CRM-2)	NPC2	-0.176764	3.0263e-83	9.97832e-79	0.801	0.862
Cytokines response 2 (CRM-2)	PKN2	-0.176837	5.04507e-55	1.66346e-50	0.454	0.51
Cytokines response 2 (CRM-2)	CD302	-0.176857	9.68232e-77	3.19246e-72	0.325	0.406
Cytokines response 2 (CRM-2)	GATM	-0.177691	1.64578e-82	5.42646e-78	0.434	0.522
Cytokines response 2 (CRM-2)	SLC40A1	-0.177773	2.42242e-84	7.98722e-80	0.248	0.335
Cytokines response 2 (CRM-2)	IL18	-0.178232	5.53942e-83	1.82646e-78	0.385	0.479
Cytokines response 2 (CRM-2)	TMBIM4	-0.178829	5.53026e-49	1.82344e-44	0.062	0.104
Cytokines response 2 (CRM-2)	LINC00671	-0.178883	7.77504e-105	2.56359e-100	0.077	0.149
Cytokines response 2 (CRM-2)	TMEM14C	-0.178908	1.39201e-67	4.58975e-63	0.57	0.631
Cytokines response 2 (CRM-2)	AP005530.2	-0.179066	2.26362e-50	7.46362e-46	0.295	0.357
Cytokines response 2 (CRM-2)	TMBIM6	-0.179817	1.91858e-110	6.32593e-106	0.94	0.961
Cytokines response 2 (CRM-2)	FEZ2	-0.180199	1.53186e-70	5.05084e-66	0.466	0.535
Cytokines response 2 (CRM-2)	MKNK1	-0.180406	2.65268e-64	8.7464e-60	0.63	0.686
Cytokines response 2 (CRM-2)	ADORA3	-0.182121	1.11907e-121	3.6898e-117	0.622	0.752
Cytokines response 2 (CRM-2)	OAS1	-0.18241	4.71183e-49	1.55359e-44	0.262	0.321
Cytokines response 2 (CRM-2)	ARL6IP5	-0.183158	1.14676e-98	3.78109e-94	0.881	0.919
Cytokines response 2 (CRM-2)	TXNIP	-0.183354	2.00118e-74	6.59828e-70	0.524	0.605
Cytokines response 2 (CRM-2)	NUDT3	-0.184369	4.95655e-56	1.63428e-51	0.634	0.674
Cytokines response 2 (CRM-2)	RB1	-0.184551	6.48261e-68	2.13745e-63	0.718	0.756
Cytokines response 2 (CRM-2)	QKI	-0.185333	1.31973e-61	4.35143e-57	0.769	0.794
Cytokines response 2 (CRM-2)	LAMTOR4	-0.185683	1.64025e-73	5.40823e-69	0.587	0.655
Cytokines response 2 (CRM-2)	SPINT2	-0.185894	3.39529e-68	1.1195e-63	0.474	0.541
Cytokines response 2 (CRM-2)	ATRX	-0.185978	1.2502e-44	4.12216e-40	0.527	0.573
Cytokines response 2 (CRM-2)	TM9SF2	-0.186019	2.21012e-62	7.28721e-58	0.479	0.539
Cytokines response 2 (CRM-2)	SMAP2	-0.189974	4.40405e-56	1.4521e-51	0.571	0.625
Cytokines response 2 (CRM-2)	TMSB10	-0.190332	1.28934e-94	4.2512e-90	0.954	0.973
Cytokines response 2 (CRM-2)	GNAS	-0.191114	3.39915e-109	1.12077e-104	0.916	0.939
Cytokines response 2 (CRM-2)	MLEC	-0.191304	2.12244e-59	6.99812e-55	0.499	0.554
Cytokines response 2 (CRM-2)	MGST3	-0.191666	8.57727e-74	2.8281e-69	0.502	0.572
Cytokines response 2 (CRM-2)	DHRS9	-0.191768	2.41865e-68	7.97478e-64	0.543	0.614
Cytokines response 2 (CRM-2)	TPM1	-0.192324	3.568e-87	1.17644e-82	0.248	0.333
Cytokines response 2 (CRM-2)	DDX17	-0.192751	1.14154e-63	3.76388e-59	0.784	0.809
Cytokines response 2 (CRM-2)	SLC39A10	-0.193145	1.07038e-44	3.52927e-40	0.451	0.5
Cytokines response 2 (CRM-2)	SPATS2L	-0.194308	4.30992e-81	1.42107e-76	0.374	0.459
Cytokines response 2 (CRM-2)	SRGAP2	-0.194545	8.08576e-69	2.66604e-64	0.687	0.73
Cytokines response 2 (CRM-2)	STX7	-0.19455	1.07958e-74	3.55958e-70	0.465	0.536
Cytokines response 2 (CRM-2)	PMEPA1	-0.197592	4.40332e-84	1.45186e-79	0.419	0.507
Cytokines response 2 (CRM-2)	HCG22	-0.197646	9.01034e-100	2.97089e-95	0.141	0.223
Cytokines response 2 (CRM-2)	CCDC50	-0.199875	7.65345e-73	2.5235e-68	0.432	0.504
Cytokines response 2 (CRM-2)	EVI2B	-0.200324	1.21205e-82	3.99639e-78	0.394	0.478
Cytokines response 2 (CRM-2)	DOCK4	-0.201098	1.29504e-51	4.27002e-47	0.61	0.651
Cytokines response 2 (CRM-2)	IL13RA1	-0.201606	2.86391e-70	9.4429e-66	0.546	0.602
Cytokines response 2 (CRM-2)	BLNK	-0.201648	1.26756e-105	4.1794e-101	0.382	0.486
Cytokines response 2 (CRM-2)	CD84	-0.202861	1.94821e-80	6.42363e-76	0.708	0.764
Cytokines response 2 (CRM-2)	RAC1	-0.20302	6.19796e-132	2.04359e-127	0.934	0.965
Cytokines response 2 (CRM-2)	ARHGDIB	-0.203309	7.45936e-117	2.4595e-112	0.737	0.815
Cytokines response 2 (CRM-2)	TMEM59	-0.203512	1.61205e-112	5.31527e-108	0.709	0.774
Cytokines response 2 (CRM-2)	CHD9	-0.203859	2.65737e-73	8.76187e-69	0.605	0.662
Cytokines response 2 (CRM-2)	TNRC6B	-0.204186	4.76287e-84	1.57041e-79	0.409	0.491
Cytokines response 2 (CRM-2)	CTSD	-0.204199	4.36149e-87	1.43807e-82	0.633	0.724
Cytokines response 2 (CRM-2)	PLXDC2	-0.204496	8.58641e-105	2.83111e-100	0.881	0.921
Cytokines response 2 (CRM-2)	INPP5D	-0.20603	5.79183e-82	1.90968e-77	0.314	0.396
Cytokines response 2 (CRM-2)	BCAP31	-0.206984	3.98183e-112	1.31289e-107	0.627	0.71
Cytokines response 2 (CRM-2)	SYT6	-0.207112	1.15107e-89	3.79531e-85	0.264	0.351
Cytokines response 2 (CRM-2)	TNFRSF13C	-0.207774	1.19703e-102	3.94684e-98	0.218	0.31
Cytokines response 2 (CRM-2)	MT-RNR1	-0.208013	7.77719e-38	2.5643e-33	0.068	0.106
Cytokines response 2 (CRM-2)	BIN2	-0.208282	6.15545e-95	2.02957e-90	0.523	0.605
Cytokines response 2 (CRM-2)	AIF1	-0.209037	2.49658e-121	8.23172e-117	0.988	0.99
Cytokines response 2 (CRM-2)	FGD2	-0.209153	1.90031e-72	6.2657e-68	0.48	0.545
Cytokines response 2 (CRM-2)	TECR	-0.209752	2.77497e-94	9.14965e-90	0.418	0.506
Cytokines response 2 (CRM-2)	LAPTM4A	-0.210472	2.76666e-109	9.12222e-105	0.655	0.729
Cytokines response 2 (CRM-2)	IFIT2	-0.21078	1.07964e-31	3.5598e-27	0.123	0.163
Cytokines response 2 (CRM-2)	WDR74	-0.211088	3.46901e-13	1.1438e-08	0.467	0.47
Cytokines response 2 (CRM-2)	CD86	-0.212046	3.76118e-116	1.24014e-111	0.556	0.651
Cytokines response 2 (CRM-2)	CD68	-0.212923	7.07691e-119	2.3334e-114	0.787	0.857
Cytokines response 2 (CRM-2)	BOD1L1	-0.213068	1.16096e-68	3.82791e-64	0.595	0.649
Cytokines response 2 (CRM-2)	ASAH1	-0.213811	3.94401e-105	1.30042e-100	0.661	0.765
Cytokines response 2 (CRM-2)	APOE	-0.214059	1.92872e-44	6.35938e-40	0.924	0.933
Cytokines response 2 (CRM-2)	APOC1	-0.21525	4.55619e-10	1.50227e-05	0.722	0.751
Cytokines response 2 (CRM-2)	SUSD3	-0.215834	8.57207e-115	2.82638e-110	0.402	0.513
Cytokines response 2 (CRM-2)	NAIP	-0.216699	1.05891e-72	3.49145e-68	0.57	0.63
Cytokines response 2 (CRM-2)	MNDA	-0.21685	1.30167e-155	4.29188e-151	0.632	0.743
Cytokines response 2 (CRM-2)	ENTPD1	-0.217195	1.75687e-104	5.79276e-100	0.736	0.795
Cytokines response 2 (CRM-2)	CPED1	-0.218176	2.59896e-97	8.56929e-93	0.333	0.421
Cytokines response 2 (CRM-2)	FYB	-0.218207	1.29376e-72	4.2658e-68	0.723	0.755
Cytokines response 2 (CRM-2)	IFI16	-0.218335	6.29816e-110	2.07663e-105	0.828	0.872
Cytokines response 2 (CRM-2)	USP53	-0.219028	1.11961e-74	3.69159e-70	0.344	0.423
Cytokines response 2 (CRM-2)	TMEM119	-0.220594	5.10676e-105	1.6838e-100	0.41	0.507
Cytokines response 2 (CRM-2)	ANKRD44	-0.221179	9.35993e-87	3.08616e-82	0.355	0.439
Cytokines response 2 (CRM-2)	CNPY3	-0.221337	6.3856e-151	2.10546e-146	0.672	0.778
Cytokines response 2 (CRM-2)	CYSLTR1	-0.221659	6.64062e-104	2.18954e-99	0.275	0.371
Cytokines response 2 (CRM-2)	DNASE2	-0.222362	1.8003e-123	5.93594e-119	0.562	0.664
Cytokines response 2 (CRM-2)	LIPA	-0.224197	1.74161e-64	5.74243e-60	0.528	0.597
Cytokines response 2 (CRM-2)	RNF130	-0.22442	2.35727e-158	7.77239e-154	0.631	0.752
Cytokines response 2 (CRM-2)	NRIP1	-0.224582	2.12974e-61	7.02218e-57	0.536	0.586
Cytokines response 2 (CRM-2)	CD74	-0.225115	4.03139e-28	1.32923e-23	0.88	0.904
Cytokines response 2 (CRM-2)	ST6GAL1	-0.225188	1.14738e-99	3.78314e-95	0.575	0.653
Cytokines response 2 (CRM-2)	HP1BP3	-0.225479	4.03242e-86	1.32957e-81	0.608	0.667
Cytokines response 2 (CRM-2)	ATP5F1E	-0.22687	4.43047e-45	1.46082e-40	0.068	0.109
Cytokines response 2 (CRM-2)	ZFHX3	-0.227992	1.42146e-96	4.68685e-92	0.492	0.575
Cytokines response 2 (CRM-2)	ATP6V0B	-0.229976	1.64554e-156	5.42566e-152	0.882	0.93
Cytokines response 2 (CRM-2)	METTL7A	-0.230768	2.64465e-118	8.71993e-114	0.322	0.424
Cytokines response 2 (CRM-2)	RNF213	-0.231336	1.9246e-57	6.34579e-53	0.419	0.475
Cytokines response 2 (CRM-2)	APPL2	-0.232243	1.82177e-105	6.00675e-101	0.376	0.468
Cytokines response 2 (CRM-2)	AIG1	-0.235341	9.68219e-102	3.19241e-97	0.444	0.528
Cytokines response 2 (CRM-2)	IFIT1	-0.236277	2.2432e-25	7.39626e-21	0.105	0.137
Cytokines response 2 (CRM-2)	ADAP2	-0.23663	2.22476e-132	7.33547e-128	0.599	0.703
Cytokines response 2 (CRM-2)	PNISR	-0.238407	5.7865e-109	1.90793e-104	0.763	0.811
Cytokines response 2 (CRM-2)	ADRB2	-0.241373	9.15807e-107	3.0196e-102	0.491	0.582
Cytokines response 2 (CRM-2)	LYVE1	-0.242066	3.64373e-32	1.20141e-27	0.269	0.312
Cytokines response 2 (CRM-2)	TIMP2	-0.242632	1.40703e-159	4.63926e-155	0.555	0.677
Cytokines response 2 (CRM-2)	HPGDS	-0.242925	5.04038e-124	1.66191e-119	0.572	0.667
Cytokines response 2 (CRM-2)	CREG1	-0.243952	7.27048e-154	2.39722e-149	0.694	0.781
Cytokines response 2 (CRM-2)	C1QA	-0.2458	2.83848e-161	9.35902e-157	0.99	0.988
Cytokines response 2 (CRM-2)	APLP2	-0.247006	1.14744e-91	3.78332e-87	0.733	0.769
Cytokines response 2 (CRM-2)	TMEM173	-0.247215	7.50768e-103	2.47543e-98	0.461	0.548
Cytokines response 2 (CRM-2)	TYROBP	-0.247419	1.0874e-257	3.58538e-253	0.994	0.997
Cytokines response 2 (CRM-2)	LPAR5	-0.247882	8.68325e-159	2.86304e-154	0.468	0.594
Cytokines response 2 (CRM-2)	CAPZB	-0.24801	1.50792e-158	4.97191e-154	0.789	0.857
Cytokines response 2 (CRM-2)	TNFSF10	-0.248839	9.5883e-72	3.16145e-67	0.421	0.492
Cytokines response 2 (CRM-2)	SCAMP2	-0.249233	5.05032e-175	1.66519e-170	0.67	0.776
Cytokines response 2 (CRM-2)	CALM2	-0.249815	1.28538e-189	4.23816e-185	0.815	0.89
Cytokines response 2 (CRM-2)	PPT1	-0.250961	4.10583e-173	1.35377e-168	0.711	0.806
Cytokines response 2 (CRM-2)	TMEM66	-0.252894	3.73672e-126	1.23207e-121	0.672	0.739
Cytokines response 2 (CRM-2)	LY86	-0.252951	7.71781e-199	2.54472e-194	0.799	0.889
Cytokines response 2 (CRM-2)	GIMAP1	-0.254366	3.40475e-145	1.12261e-140	0.292	0.407
Cytokines response 2 (CRM-2)	PRPF38B	-0.255465	5.0172e-129	1.65427e-124	0.716	0.779
Cytokines response 2 (CRM-2)	ARGLU1	-0.255553	2.17698e-121	7.17794e-117	0.729	0.781
Cytokines response 2 (CRM-2)	LUC7L3	-0.258607	3.03047e-107	9.99207e-103	0.611	0.674
Cytokines response 2 (CRM-2)	IL3RA	-0.259706	1.86468e-111	6.14823e-107	0.411	0.505
Cytokines response 2 (CRM-2)	AC004086.1	-0.260202	1.76446e-46	5.81778e-42	0.069	0.112
Cytokines response 2 (CRM-2)	CYFIP1	-0.260513	1.71461e-136	5.65341e-132	0.656	0.735
Cytokines response 2 (CRM-2)	CD81	-0.260804	1.09064e-247	3.59605e-243	0.958	0.971
Cytokines response 2 (CRM-2)	LPIN2	-0.264328	4.99042e-148	1.64544e-143	0.514	0.621
Cytokines response 2 (CRM-2)	ACY3	-0.265342	1.35713e-136	4.47472e-132	0.519	0.625
Cytokines response 2 (CRM-2)	SPECC1	-0.266921	9.94136e-115	3.27786e-110	0.458	0.548
Cytokines response 2 (CRM-2)	MAP4K4	-0.267841	2.87888e-124	9.49224e-120	0.446	0.538
Cytokines response 2 (CRM-2)	DOCK8	-0.267946	2.41555e-147	7.96456e-143	0.648	0.729
Cytokines response 2 (CRM-2)	RP11-480C22.1	-0.271369	1.58683e-104	5.2321e-100	0.573	0.643
Cytokines response 2 (CRM-2)	CD99	-0.274152	2.83661e-176	9.35288e-172	0.623	0.73
Cytokines response 2 (CRM-2)	IGSF6	-0.275492	2.79573e-177	9.21807e-173	0.869	0.925
Cytokines response 2 (CRM-2)	EVL	-0.276796	2.95224e-174	9.73412e-170	0.583	0.693
Cytokines response 2 (CRM-2)	PYCARD	-0.278101	3.18566e-184	1.05038e-179	0.554	0.682
Cytokines response 2 (CRM-2)	ERP29	-0.280357	7.50023e-189	2.47298e-184	0.636	0.744
Cytokines response 2 (CRM-2)	ADAM28	-0.280856	1.22977e-191	4.05481e-187	0.704	0.798
Cytokines response 2 (CRM-2)	SLC8A1	-0.282094	9.80653e-149	3.23341e-144	0.556	0.649
Cytokines response 2 (CRM-2)	FRMD4A	-0.284448	2.06946e-91	6.82343e-87	0.61	0.686
Cytokines response 2 (CRM-2)	TIAM1	-0.287396	1.76935e-165	5.83391e-161	0.347	0.471
Cytokines response 2 (CRM-2)	CYBA	-0.287746	3.69277e-292	1.21758e-287	0.992	0.997
Cytokines response 2 (CRM-2)	ALOX5AP	-0.288521	8.0777e-225	2.66338e-220	0.895	0.948
Cytokines response 2 (CRM-2)	TLN1	-0.288924	8.74347e-140	2.8829e-135	0.667	0.736
Cytokines response 2 (CRM-2)	C1orf63	-0.290611	5.98056e-103	1.97191e-98	0.608	0.658
Cytokines response 2 (CRM-2)	PLD4	-0.291069	8.01704e-279	2.64338e-274	0.858	0.944
Cytokines response 2 (CRM-2)	SORL1	-0.295644	8.1399e-183	2.68389e-178	0.581	0.703
Cytokines response 2 (CRM-2)	MIS18BP1	-0.295753	9.73764e-166	3.2107e-161	0.436	0.561
Cytokines response 2 (CRM-2)	LINC00996	-0.296071	8.08685e-180	2.6664e-175	0.227	0.355
Cytokines response 2 (CRM-2)	FOLR2	-0.29609	2.878e-179	9.48935e-175	0.815	0.886
Cytokines response 2 (CRM-2)	JAG1	-0.297861	3.95603e-143	1.30438e-138	0.232	0.341
Cytokines response 2 (CRM-2)	SUCNR1	-0.299039	1.79476e-113	5.91769e-109	0.365	0.457
Cytokines response 2 (CRM-2)	RNASE6	-0.300512	3.16613e-197	1.04394e-192	0.482	0.616
Cytokines response 2 (CRM-2)	GAL3ST4	-0.304293	9.65994e-204	3.18508e-199	0.526	0.66
Cytokines response 2 (CRM-2)	SLC4A7	-0.306285	9.29977e-164	3.06632e-159	0.551	0.652
Cytokines response 2 (CRM-2)	SSBP2	-0.307031	9.83909e-182	3.24415e-177	0.369	0.497
Cytokines response 2 (CRM-2)	IL6ST	-0.307059	1.2177e-163	4.01501e-159	0.718	0.787
Cytokines response 2 (CRM-2)	SLC7A8	-0.308512	2.3707e-188	7.81666e-184	0.295	0.428
Cytokines response 2 (CRM-2)	C10orf54	-0.312715	6.35786e-213	2.09632e-208	0.608	0.746
Cytokines response 2 (CRM-2)	IGF1	-0.314821	3.39342e-193	1.11888e-188	0.521	0.656
Cytokines response 2 (CRM-2)	SLCO2B1	-0.316334	6.24201e-224	2.05812e-219	0.75	0.833
Cytokines response 2 (CRM-2)	LAPTM5	-0.319992	0	0	0.931	0.976
Cytokines response 2 (CRM-2)	CSF1R	-0.320231	2.11895e-290	6.98661e-286	0.908	0.957
Cytokines response 2 (CRM-2)	HLA-DRA	-0.324764	5.67787e-07	0.0187211	0.333	0.297
Cytokines response 2 (CRM-2)	FAM105A	-0.325079	4.95541e-212	1.6339e-207	0.649	0.755
Cytokines response 2 (CRM-2)	YWHAH	-0.327516	3.45803e-285	1.14018e-280	0.755	0.873
Cytokines response 2 (CRM-2)	SELPLG	-0.329077	2.70013e-254	8.90285e-250	0.524	0.691
Cytokines response 2 (CRM-2)	CD9	-0.329403	5.46398e-19	1.80158e-14	0.072	0.096
Cytokines response 2 (CRM-2)	ITM2C	-0.330101	1.13118e-253	3.72972e-249	0.65	0.781
Cytokines response 2 (CRM-2)	CKB	-0.331545	2.3308e-199	7.6851e-195	0.702	0.795
Cytokines response 2 (CRM-2)	RGS10	-0.331674	0	0	0.795	0.936
Cytokines response 2 (CRM-2)	IFNGR1	-0.336245	6.13092e-234	2.02149e-229	0.952	0.977
Cytokines response 2 (CRM-2)	ZFP36L2	-0.340373	1.07506e-298	3.54467e-294	0.761	0.899
Cytokines response 2 (CRM-2)	CPVL	-0.341737	2.63164e-254	8.67704e-250	0.813	0.899
Cytokines response 2 (CRM-2)	TREM2	-0.343547	0	0	0.752	0.919
Cytokines response 2 (CRM-2)	HMGB1	-0.343751	1.12805e-287	3.7194e-283	0.854	0.927
Cytokines response 2 (CRM-2)	GIMAP4	-0.345037	6.07247e-255	2.00221e-250	0.482	0.635
Cytokines response 2 (CRM-2)	MEF2A	-0.359339	2.8787e-259	9.49166e-255	0.725	0.818
Cytokines response 2 (CRM-2)	ATM	-0.361236	1.26824e-237	4.18165e-233	0.576	0.697
Cytokines response 2 (CRM-2)	A2M	-0.363592	0	0	0.939	0.981
Cytokines response 2 (CRM-2)	RNASET2	-0.366899	0	0	0.845	0.943
Cytokines response 2 (CRM-2)	OLFML3	-0.369952	0	0	0.721	0.875
Cytokines response 2 (CRM-2)	HTRA1	-0.382868	0	0	0.786	0.938
Cytokines response 2 (CRM-2)	MERTK	-0.387934	6.09845e-262	2.01078e-257	0.509	0.649
Cytokines response 2 (CRM-2)	APBB1IP	-0.390215	0	0	0.85	0.931
Cytokines response 2 (CRM-2)	MT-RNR2	-0.399961	2.48276e-45	8.18616e-41	0.07	0.114
Cytokines response 2 (CRM-2)	SFMBT2	-0.40356	7.44057e-208	2.45331e-203	0.501	0.63
Cytokines response 2 (CRM-2)	ABCG2	-0.404789	7.25461e-265	2.39199e-260	0.34	0.498
Cytokines response 2 (CRM-2)	GLIPR1	-0.414882	0	0	0.677	0.833
Cytokines response 2 (CRM-2)	FCGRT	-0.434997	0	0	0.936	0.98
Cytokines response 2 (CRM-2)	GPR34	-0.442096	0	0	0.734	0.938
Cytokines response 2 (CRM-2)	LTC4S	-0.450673	0	0	0.677	0.816
Cytokines response 2 (CRM-2)	CST3	-0.470725	0	0	0.942	0.975
Cytokines response 2 (CRM-2)	ITM2B	-0.478945	0	0	0.998	0.999
Cytokines response 2 (CRM-2)	LPAR6	-0.489867	0	0	0.699	0.851
Cytokines response 2 (CRM-2)	MAF	-0.496981	0	0	0.749	0.9
Cytokines response 2 (CRM-2)	P2RY13	-0.562385	0	0	0.852	0.939
Cytokines response 2 (CRM-2)	CX3CR1	-0.589228	0	0	0.889	0.964
Cytokines response 2 (CRM-2)	P2RY12	-0.694313	0	0	0.789	0.935

## Sheet: RM
cluster	gene	avg_log2FC	p_val	p_val_adj	pct.1	pct.2
Ribosomal response (RM)	TPT1	0.861208	0	0	1	0.997
Ribosomal response (RM)	RPS3A	0.845088	0	0	1	0.983
Ribosomal response (RM)	RPL13	0.834997	0	0	1	0.996
Ribosomal response (RM)	RPS23	0.827856	0	0	1	0.991
Ribosomal response (RM)	RPS4X	0.820035	0	0	0.998	0.964
Ribosomal response (RM)	RPL34	0.819955	0	0	0.999	0.983
Ribosomal response (RM)	RPS8	0.818991	0	0	1	0.991
Ribosomal response (RM)	RPS14	0.812556	0	0	1	0.986
Ribosomal response (RM)	RPL30	0.805902	0	0	1	0.986
Ribosomal response (RM)	RPS24	0.805062	0	0	0.999	0.989
Ribosomal response (RM)	RPLP1	0.802955	0	0	1	0.997
Ribosomal response (RM)	RPS27	0.8006	0	0	0.999	0.984
Ribosomal response (RM)	RPS3	0.799665	0	0	0.999	0.977
Ribosomal response (RM)	EEF1A1	0.795269	0	0	1	0.998
Ribosomal response (RM)	RPL26	0.793742	0	0	0.966	0.941
Ribosomal response (RM)	RPL29	0.79252	0	0	0.998	0.971
Ribosomal response (RM)	RPL32	0.791303	0	0	1	0.986
Ribosomal response (RM)	RPS18	0.787889	0	0	0.999	0.985
Ribosomal response (RM)	RPL11	0.784928	0	0	1	0.99
Ribosomal response (RM)	RPS15A	0.783621	0	0	0.997	0.976
Ribosomal response (RM)	RPL3	0.775712	0	0	0.996	0.958
Ribosomal response (RM)	RPS12	0.77546	0	0	0.999	0.981
Ribosomal response (RM)	RPL19	0.774631	0	0	0.999	0.99
Ribosomal response (RM)	RPL21	0.772372	0	0	1	0.989
Ribosomal response (RM)	RPS2	0.769195	0	0	1	0.987
Ribosomal response (RM)	RPL13A	0.765816	0	0	0.997	0.968
Ribosomal response (RM)	RPL18A	0.762523	0	0	0.995	0.962
Ribosomal response (RM)	RPS6	0.759216	0	0	0.998	0.976
Ribosomal response (RM)	RPL10	0.75701	0	0	1	0.998
Ribosomal response (RM)	RPS13	0.756965	0	0	0.998	0.974
Ribosomal response (RM)	RPS27A	0.75223	0	0	1	0.991
Ribosomal response (RM)	RPL7A	0.751221	0	0	0.994	0.964
Ribosomal response (RM)	RPL37	0.748698	0	0	0.996	0.975
Ribosomal response (RM)	RPL12	0.748474	0	0	0.988	0.954
Ribosomal response (RM)	RPL39	0.747724	0	0	0.975	0.952
Ribosomal response (RM)	RPL41	0.739118	0	0	1	0.996
Ribosomal response (RM)	RPL35A	0.732652	0	0	0.997	0.961
Ribosomal response (RM)	RPL23A	0.730173	0	0	0.993	0.945
Ribosomal response (RM)	RPS25	0.727923	0	0	0.997	0.966
Ribosomal response (RM)	RPL28	0.727679	0	0	0.999	0.986
Ribosomal response (RM)	RPS28	0.722228	0	0	0.992	0.967
Ribosomal response (RM)	RPS15	0.71242	0	0	0.999	0.984
Ribosomal response (RM)	RPS19	0.708842	0	0	0.999	0.986
Ribosomal response (RM)	FAU	0.695497	0	0	0.999	0.981
Ribosomal response (RM)	RPL18	0.689177	0	0	0.993	0.957
Ribosomal response (RM)	RPS5	0.668514	0	0	0.975	0.885
Ribosomal response (RM)	RPS7	0.667342	0	0	0.995	0.965
Ribosomal response (RM)	RPL9	0.666976	0	0	0.985	0.951
Ribosomal response (RM)	RPL10A	0.666542	0	0	0.987	0.918
Ribosomal response (RM)	RPS29	0.664131	0	0	0.992	0.954
Ribosomal response (RM)	RPS16	0.661087	0	0	0.992	0.946
Ribosomal response (RM)	RPL27A	0.660832	0	0	0.95	0.873
Ribosomal response (RM)	RPL22	0.659705	0	0	0.959	0.874
Ribosomal response (RM)	RPL8	0.659079	0	0	0.994	0.958
Ribosomal response (RM)	RPL37A	0.656994	0	0	0.994	0.96
Ribosomal response (RM)	RPLP2	0.654616	0	0	0.997	0.965
Ribosomal response (RM)	RPL15	0.645416	0	0	0.996	0.972
Ribosomal response (RM)	UBA52	0.644345	0	0	0.994	0.96
Ribosomal response (RM)	RPL36	0.641173	0	0	0.987	0.928
Ribosomal response (RM)	NACA	0.639171	0	0	0.988	0.95
Ribosomal response (RM)	RPS9	0.634648	0	0	0.989	0.941
Ribosomal response (RM)	RPL14	0.629354	0	0	0.985	0.921
Ribosomal response (RM)	RPS11	0.62717	0	0	0.979	0.917
Ribosomal response (RM)	RPL24	0.625857	0	0	0.984	0.928
Ribosomal response (RM)	RPL6	0.623631	0	0	0.888	0.861
Ribosomal response (RM)	FTL	0.621698	0	0	1	1
Ribosomal response (RM)	RPS10	0.619335	0	0	0.893	0.777
Ribosomal response (RM)	RPS21	0.618847	0	0	0.945	0.862
Ribosomal response (RM)	RPS20	0.612985	0	0	0.97	0.894
Ribosomal response (RM)	RPL5	0.610565	0	0	0.99	0.952
Ribosomal response (RM)	RPL38	0.608959	0	0	0.97	0.882
Ribosomal response (RM)	GNB2L1	0.607842	0	0	0.878	0.824
Ribosomal response (RM)	RPS26	0.605809	0	0	0.955	0.913
Ribosomal response (RM)	EEF1B2	0.600172	0	0	0.976	0.9
Ribosomal response (RM)	RPL27	0.596112	0	0	0.973	0.897
Ribosomal response (RM)	RPL31	0.595248	0	0	0.938	0.821
Ribosomal response (RM)	RPLP0	0.583735	0	0	0.965	0.88
Ribosomal response (RM)	RPL35	0.571557	0	0	0.987	0.934
Ribosomal response (RM)	RPL7	0.569749	0	0	0.932	0.825
Ribosomal response (RM)	RPSA	0.553126	0	0	0.944	0.841
Ribosomal response (RM)	RPL23	0.525359	0	0	0.962	0.886
Ribosomal response (RM)	TMSB4X	0.525264	0	0	1	1
Ribosomal response (RM)	UQCRB	0.521775	0	0	0.866	0.716
Ribosomal response (RM)	TOMM7	0.518128	0	0	0.872	0.712
Ribosomal response (RM)	PFDN5	0.506095	0	0	0.916	0.8
Ribosomal response (RM)	EEF1D	0.505549	0	0	0.826	0.676
Ribosomal response (RM)	AIF1	0.479957	0	0	0.999	0.989
Ribosomal response (RM)	ATP5E	0.477376	0	0	0.874	0.827
Ribosomal response (RM)	COMMD6	0.465573	0	0	0.765	0.589
Ribosomal response (RM)	ATP5G2	0.449083	0	0	0.808	0.702
Ribosomal response (RM)	RPS4Y1	0.428375	0	0	0.614	0.481
Ribosomal response (RM)	RPL4	0.426833	0	0	0.831	0.696
Ribosomal response (RM)	TMSB10	0.421624	0	0	0.99	0.969
Ribosomal response (RM)	RPL36A	0.417956	0	0	0.685	0.527
Ribosomal response (RM)	BTF3	0.417159	0	0	0.893	0.795
Ribosomal response (RM)	COX4I1	0.41167	0	0	0.904	0.806
Ribosomal response (RM)	GPX4	0.410232	0	0	0.913	0.819
Ribosomal response (RM)	SERF2	0.409149	0	0	0.987	0.955
Ribosomal response (RM)	COX7C	0.401047	0	0	0.894	0.79
Ribosomal response (RM)	GLTSCR2	0.39988	0	0	0.509	0.346
Ribosomal response (RM)	UQCRH	0.397815	0	0	0.672	0.524
Ribosomal response (RM)	EIF3F	0.3932	0	0	0.642	0.486
Ribosomal response (RM)	ATP5L	0.385302	0	0	0.745	0.634
Ribosomal response (RM)	RGS10	0.378551	0	0	0.978	0.917
Ribosomal response (RM)	TMA7	0.377808	0	0	0.847	0.727
Ribosomal response (RM)	OAZ1	0.371172	0	0	0.958	0.934
Ribosomal response (RM)	SLC25A6	0.355279	0	0	0.717	0.588
Ribosomal response (RM)	C12orf75	0.354674	3.08109e-300	1.0159e-295	0.776	0.66
Ribosomal response (RM)	PIH1D1	0.354513	7.14224e-269	2.35494e-264	0.698	0.581
Ribosomal response (RM)	RP11-480C22.1	0.353796	1.6526e-259	5.44897e-255	0.738	0.625
Ribosomal response (RM)	EIF3E	0.338043	6.09814e-274	2.01068e-269	0.637	0.508
Ribosomal response (RM)	EIF3K	0.333917	1.15669e-270	3.81384e-266	0.73	0.615
Ribosomal response (RM)	MT-CO1	0.333253	0	0	1	0.997
Ribosomal response (RM)	ACY3	0.332668	8.42506e-252	2.77791e-247	0.723	0.603
Ribosomal response (RM)	BRI3	0.322365	3.28376e-279	1.08272e-274	0.806	0.699
Ribosomal response (RM)	BRK1	0.317371	1.70597e-268	5.62493e-264	0.734	0.619
Ribosomal response (RM)	EIF3H	0.311731	8.2869e-241	2.73236e-236	0.557	0.427
Ribosomal response (RM)	MT-CO2	0.311283	0	0	0.999	0.993
Ribosomal response (RM)	SMDT1	0.310848	3.02251e-252	9.96582e-248	0.494	0.358
Ribosomal response (RM)	RPL36AL	0.308853	6.50006e-267	2.1432e-262	0.867	0.784
Ribosomal response (RM)	GPX1	0.306914	0	0	0.998	0.979
Ribosomal response (RM)	LAMTOR4	0.306294	3.44893e-256	1.13718e-251	0.752	0.637
Ribosomal response (RM)	OST4	0.30591	1.18443e-253	3.90531e-249	0.78	0.673
Ribosomal response (RM)	MZT2B	0.304116	2.75496e-232	9.08366e-228	0.54	0.412
Ribosomal response (RM)	MT-CYB	0.303262	0	0	1	0.992
Ribosomal response (RM)	MT-CO3	0.302464	0	0	1	0.996
Ribosomal response (RM)	UQCR10	0.299267	5.90991e-222	1.94862e-217	0.736	0.628
Ribosomal response (RM)	GNAS	0.296053	6.84641e-307	2.2574e-302	0.965	0.934
Ribosomal response (RM)	CHCHD10	0.293086	2.34466e-196	7.73083e-192	0.641	0.527
Ribosomal response (RM)	SH3BGRL3	0.29287	4.66597e-252	1.53846e-247	0.844	0.751
Ribosomal response (RM)	PTMA	0.291256	0	0	0.996	0.986
Ribosomal response (RM)	CKB	0.290584	1.08674e-203	3.58321e-199	0.864	0.778
Ribosomal response (RM)	SRP14	0.288431	3.03333e-249	1.00015e-244	0.895	0.825
Ribosomal response (RM)	MT-ATP6	0.285541	1.7349e-207	5.72032e-203	0.998	0.991
Ribosomal response (RM)	MT-ND3	0.285233	2.8119e-290	9.27141e-286	0.997	0.984
Ribosomal response (RM)	ARHGDIB	0.28133	8.97648e-241	2.95973e-236	0.881	0.8
Ribosomal response (RM)	SH3BGRL	0.281127	6.36272e-211	2.09791e-206	0.76	0.664
Ribosomal response (RM)	YBX1	0.280958	3.30612e-232	1.09009e-227	0.898	0.831
Ribosomal response (RM)	TCEB2	0.277235	7.10701e-159	2.34332e-154	0.594	0.496
Ribosomal response (RM)	ARPC1B	0.275185	1.93584e-247	6.38285e-243	0.942	0.893
Ribosomal response (RM)	MYL6	0.273862	1.39155e-262	4.58823e-258	0.953	0.914
Ribosomal response (RM)	ARPC3	0.269944	1.29928e-275	4.28399e-271	0.975	0.946
Ribosomal response (RM)	COX6B1	0.269489	1.60119e-189	5.27945e-185	0.757	0.663
Ribosomal response (RM)	GNG5	0.267643	1.38598e-177	4.56984e-173	0.765	0.672
Ribosomal response (RM)	VAMP8	0.267394	3.99683e-183	1.31783e-178	0.707	0.606
Ribosomal response (RM)	EIF3L	0.26609	2.71216e-186	8.94253e-182	0.476	0.361
Ribosomal response (RM)	NSA2	0.263883	4.54336e-148	1.49804e-143	0.52	0.415
Ribosomal response (RM)	ALKBH7	0.261813	7.89802e-168	2.60414e-163	0.416	0.307
Ribosomal response (RM)	PYCARD	0.259644	1.07143e-191	3.53272e-187	0.764	0.66
Ribosomal response (RM)	ZFAS1	0.257331	4.31391e-148	1.42238e-143	0.488	0.385
Ribosomal response (RM)	TMEM219	0.256441	4.08968e-173	1.34845e-168	0.533	0.421
Ribosomal response (RM)	SEC11A	0.247675	3.14704e-164	1.03764e-159	0.754	0.674
Ribosomal response (RM)	GSTP1	0.245718	5.27364e-148	1.73883e-143	0.72	0.632
Ribosomal response (RM)	H3F3A	0.244286	2.76126e-192	9.10442e-188	0.95	0.92
Ribosomal response (RM)	C9orf16	0.242779	2.11674e-154	6.97931e-150	0.396	0.291
Ribosomal response (RM)	SUMO2	0.242633	1.23152e-176	4.06056e-172	0.811	0.731
Ribosomal response (RM)	COX8A	0.242184	7.96571e-136	2.62645e-131	0.633	0.543
Ribosomal response (RM)	MT-ND1	0.238611	1.33614e-164	4.40551e-160	0.943	0.897
Ribosomal response (RM)	EEF2	0.238095	2.16647e-137	7.14328e-133	0.614	0.525
Ribosomal response (RM)	TYROBP	0.236929	0	0	1	0.997
Ribosomal response (RM)	C6orf48	0.235058	1.99169e-155	6.56699e-151	0.346	0.246
Ribosomal response (RM)	HIGD2A	0.234538	2.96875e-124	9.78857e-120	0.449	0.353
Ribosomal response (RM)	SLC12A5	0.233974	7.59063e-169	2.50278e-164	0.365	0.258
Ribosomal response (RM)	PRDX5	0.232784	1.06676e-135	3.51731e-131	0.568	0.473
Ribosomal response (RM)	C19orf53	0.232583	2.43717e-125	8.03583e-121	0.536	0.443
Ribosomal response (RM)	WDR83OS	0.229305	1.96053e-106	6.46426e-102	0.564	0.481
Ribosomal response (RM)	SNRPD2	0.226471	1.55297e-129	5.12044e-125	0.513	0.417
Ribosomal response (RM)	ATP5I	0.225657	4.56535e-120	1.50529e-115	0.517	0.427
Ribosomal response (RM)	HMGB1	0.224509	2.79321e-176	9.20979e-172	0.957	0.916
Ribosomal response (RM)	GMFG	0.223617	1.21796e-122	4.01587e-118	0.556	0.462
Ribosomal response (RM)	UXT	0.220292	1.87151e-119	6.17074e-115	0.425	0.333
Ribosomal response (RM)	FIS1	0.219736	1.62299e-126	5.35133e-122	0.438	0.343
Ribosomal response (RM)	PPIA	0.219469	4.45631e-146	1.46933e-141	0.926	0.884
Ribosomal response (RM)	MT-ND4	0.218344	1.73024e-197	5.70496e-193	0.997	0.985
Ribosomal response (RM)	ATP6V1F	0.218182	1.24397e-130	4.10162e-126	0.744	0.658
Ribosomal response (RM)	TAF10	0.217184	7.05522e-101	2.32625e-96	0.462	0.381
Ribosomal response (RM)	ATP5O	0.217112	5.63391e-91	1.85761e-86	0.474	0.398
Ribosomal response (RM)	ATP5J2	0.216175	2.07238e-94	6.83305e-90	0.549	0.471
Ribosomal response (RM)	AP005530.2	0.215247	2.65068e-111	8.73983e-107	0.436	0.342
Ribosomal response (RM)	NDUFA1	0.213893	5.61971e-117	1.85293e-112	0.595	0.508
Ribosomal response (RM)	GAPDH	0.213795	2.92693e-128	9.65068e-124	0.946	0.916
Ribosomal response (RM)	UQCRQ	0.213577	9.75942e-126	3.21788e-121	0.581	0.486
Ribosomal response (RM)	APRT	0.211291	2.24954e-106	7.41718e-102	0.49	0.403
Ribosomal response (RM)	EIF3G	0.211282	3.34305e-111	1.10227e-106	0.543	0.456
Ribosomal response (RM)	PGLS	0.210963	6.48711e-96	2.13893e-91	0.48	0.4
Ribosomal response (RM)	UBL5	0.209252	6.76211e-112	2.2296e-107	0.666	0.586
Ribosomal response (RM)	SERP1	0.209117	2.83347e-94	9.34253e-90	0.687	0.626
Ribosomal response (RM)	MTRNR2L12	0.208989	5.22846e-69	1.72393e-64	0.691	0.629
Ribosomal response (RM)	HNRNPA1	0.207914	1.32485e-116	4.36829e-112	0.738	0.67
Ribosomal response (RM)	COX5B	0.206287	2.31666e-112	7.63848e-108	0.703	0.624
Ribosomal response (RM)	NDUFA4	0.205823	1.54788e-103	5.10366e-99	0.737	0.662
Ribosomal response (RM)	CCDC23	0.20526	1.44073e-97	4.75036e-93	0.413	0.331
Ribosomal response (RM)	NEDD8	0.203942	7.71644e-98	2.54426e-93	0.579	0.498
Ribosomal response (RM)	CCNI	0.20261	2.65541e-106	8.75541e-102	0.693	0.622
Ribosomal response (RM)	NDUFB11	0.201843	3.15195e-102	1.03926e-97	0.592	0.507
Ribosomal response (RM)	EDF1	0.200691	4.0146e-109	1.32369e-104	0.674	0.593
Ribosomal response (RM)	NDUFA2	0.198707	9.11134e-101	3.00419e-96	0.524	0.436
Ribosomal response (RM)	CFL1	0.196712	1.201e-148	3.95995e-144	0.966	0.939
Ribosomal response (RM)	RPL17	0.192415	1.37187e-143	4.52333e-139	0.442	0.34
Ribosomal response (RM)	MYEOV2	0.191794	5.86317e-87	1.93321e-82	0.413	0.335
Ribosomal response (RM)	DDT	0.191652	2.35076e-79	7.75094e-75	0.459	0.384
Ribosomal response (RM)	ATP5D	0.19074	4.44421e-75	1.46534e-70	0.514	0.444
Ribosomal response (RM)	HINT1	0.189941	8.09265e-79	2.66831e-74	0.586	0.515
Ribosomal response (RM)	NDUFB1	0.188394	2.25767e-93	7.44398e-89	0.492	0.411
Ribosomal response (RM)	CAPZB	0.187666	3.26336e-120	1.076e-115	0.898	0.845
Ribosomal response (RM)	GTF3A	0.187435	2.53068e-85	8.34416e-81	0.423	0.345
Ribosomal response (RM)	GABARAPL2	0.187026	3.6411e-105	1.20054e-100	0.599	0.512
Ribosomal response (RM)	ATPIF1	0.186956	1.80533e-79	5.95253e-75	0.528	0.454
Ribosomal response (RM)	CRYBB1	0.186795	3.24945e-96	1.07141e-91	0.358	0.276
Ribosomal response (RM)	FTH1	0.186731	0	0	1	1
Ribosomal response (RM)	TRMT112	0.186634	4.10509e-89	1.35353e-84	0.591	0.515
Ribosomal response (RM)	PEBP1	0.184561	1.05808e-81	3.48869e-77	0.579	0.505
Ribosomal response (RM)	C14orf2	0.183532	6.8592e-72	2.26162e-67	0.482	0.414
Ribosomal response (RM)	PFN1	0.182785	2.00128e-118	6.59862e-114	0.961	0.935
Ribosomal response (RM)	COX6C	0.181747	1.3814e-80	4.55476e-76	0.619	0.548
Ribosomal response (RM)	LAMTOR1	0.180306	4.69872e-83	1.54926e-78	0.568	0.491
Ribosomal response (RM)	TMEM258	0.179883	5.94136e-89	1.95899e-84	0.571	0.491
Ribosomal response (RM)	PABPC1	0.179673	3.06444e-91	1.01041e-86	0.873	0.833
Ribosomal response (RM)	NDUFA3	0.178439	1.02984e-95	3.39558e-91	0.486	0.402
Ribosomal response (RM)	SKP1	0.178103	5.39168e-87	1.77774e-82	0.732	0.674
Ribosomal response (RM)	MT-ND2	0.177635	3.47065e-114	1.14434e-109	0.941	0.882
Ribosomal response (RM)	UFC1	0.177547	2.57535e-81	8.49144e-77	0.441	0.365
Ribosomal response (RM)	ISCU	0.176528	5.18972e-77	1.71116e-72	0.549	0.478
Ribosomal response (RM)	RAC1	0.176302	6.3935e-133	2.10806e-128	0.979	0.961
Ribosomal response (RM)	SNX3	0.176109	7.20044e-83	2.37413e-78	0.661	0.592
Ribosomal response (RM)	NDUFA11	0.17487	1.65478e-81	5.45614e-77	0.497	0.421
Ribosomal response (RM)	CALM3	0.173258	1.57112e-73	5.1803e-69	0.388	0.316
Ribosomal response (RM)	C19orf43	0.173014	4.10245e-63	1.35266e-58	0.512	0.447
Ribosomal response (RM)	TMEM14C	0.172428	2.52296e-89	8.31871e-85	0.691	0.618
Ribosomal response (RM)	ACTG1	0.172373	1.15339e-85	3.80297e-81	0.927	0.886
Ribosomal response (RM)	FKBP8	0.171875	8.72913e-89	2.87817e-84	0.388	0.309
Ribosomal response (RM)	C20orf27	0.170675	2.97939e-88	9.82366e-84	0.389	0.309
Ribosomal response (RM)	GYPC	0.170502	3.85064e-44	1.26963e-39	0.388	0.334
Ribosomal response (RM)	NINJ1	0.169522	1.55665e-91	5.13259e-87	0.796	0.719
Ribosomal response (RM)	ANAPC11	0.169351	1.15791e-70	3.81786e-66	0.459	0.386
Ribosomal response (RM)	ATP5J	0.169087	4.58943e-59	1.51323e-54	0.523	0.457
Ribosomal response (RM)	TMEM230	0.168232	1.79745e-77	5.92656e-73	0.4	0.327
Ribosomal response (RM)	PRDX2	0.167931	6.25196e-76	2.06139e-71	0.425	0.349
Ribosomal response (RM)	COX6A1	0.167387	2.00336e-79	6.60547e-75	0.585	0.512
Ribosomal response (RM)	UBXN1	0.165719	1.37301e-68	4.52707e-64	0.593	0.528
Ribosomal response (RM)	TSPO	0.165399	2.46016e-62	8.11164e-58	0.399	0.333
Ribosomal response (RM)	NDUFB2	0.164722	1.28111e-58	4.22407e-54	0.593	0.535
Ribosomal response (RM)	FKBP1A	0.164334	8.64858e-76	2.85161e-71	0.572	0.502
Ribosomal response (RM)	AP2S1	0.163605	1.48488e-66	4.89594e-62	0.511	0.443
Ribosomal response (RM)	NDUFB7	0.162849	1.00007e-61	3.29743e-57	0.439	0.373
Ribosomal response (RM)	NPM1	0.162514	2.00332e-91	6.60534e-87	0.818	0.758
Ribosomal response (RM)	GUK1	0.160713	1.97309e-70	6.50567e-66	0.409	0.337
Ribosomal response (RM)	ARL6IP4	0.16003	1.38678e-58	4.57249e-54	0.587	0.529
Ribosomal response (RM)	NDUFC1	0.159329	1.7352e-80	5.72131e-76	0.451	0.373
Ribosomal response (RM)	TMEM256	0.158641	1.36397e-92	4.49729e-88	0.292	0.217
Ribosomal response (RM)	TRAPPC1	0.156624	5.07673e-63	1.6739e-58	0.382	0.317
Ribosomal response (RM)	ATP5H	0.156522	6.75272e-55	2.22651e-50	0.449	0.387
Ribosomal response (RM)	CST3	0.155391	1.09209e-119	3.60084e-115	0.993	0.969
Ribosomal response (RM)	C4orf3	0.155161	1.03224e-62	3.40351e-58	0.536	0.47
Ribosomal response (RM)	LDHB	0.154496	3.80786e-55	1.25553e-50	0.485	0.425
Ribosomal response (RM)	TMEM14B	0.154382	1.26308e-67	4.16461e-63	0.396	0.326
Ribosomal response (RM)	YPEL3	0.152478	4.57128e-71	1.50724e-66	0.409	0.336
Ribosomal response (RM)	BLOC1S1	0.152241	2.22142e-55	7.32447e-51	0.405	0.341
Ribosomal response (RM)	BCL7C	0.150395	2.3891e-73	7.87733e-69	0.285	0.219
Ribosomal response (RM)	MYL12B	0.15016	2.74711e-65	9.05776e-61	0.783	0.733
Ribosomal response (RM)	NBEAL1	0.149862	2.47201e-59	8.1507e-55	0.32	0.257
Ribosomal response (RM)	COX7A2L	0.14897	4.42633e-74	1.45945e-69	0.363	0.291
Ribosomal response (RM)	NDUFB10	0.147635	3.10837e-61	1.02489e-56	0.455	0.387
Ribosomal response (RM)	RHOA	0.147009	1.89793e-63	6.25786e-59	0.797	0.752
Ribosomal response (RM)	IGBP1	0.143762	1.62165e-67	5.34691e-63	0.255	0.194
Ribosomal response (RM)	S100A11	0.141898	1.45533e-66	4.7985e-62	0.956	0.933
Ribosomal response (RM)	DNPH1	0.140858	1.11325e-56	3.6706e-52	0.362	0.3
Ribosomal response (RM)	SOD1	0.138342	1.98311e-46	6.53871e-42	0.503	0.445
Ribosomal response (RM)	MINOS1	0.138335	3.31175e-49	1.09195e-44	0.453	0.393
Ribosomal response (RM)	VEGFB	0.138052	1.70221e-46	5.61253e-42	0.363	0.308
Ribosomal response (RM)	LAMTOR2	0.136937	1.70155e-48	5.61034e-44	0.446	0.387
Ribosomal response (RM)	SLC25A5	0.136684	2.90723e-47	9.58573e-43	0.587	0.531
Ribosomal response (RM)	MRPL51	0.136582	1.50894e-49	4.97526e-45	0.431	0.371
Ribosomal response (RM)	VPS28	0.136443	1.90106e-46	6.26819e-42	0.55	0.498
Ribosomal response (RM)	STMN1	0.13588	4.49356e-41	1.48162e-36	0.449	0.393
Ribosomal response (RM)	RBX1	0.135726	2.54772e-44	8.40033e-40	0.52	0.467
Ribosomal response (RM)	RPL10P9	0.135698	2.67598e-10	8.82324e-06	0.092	0.078
Ribosomal response (RM)	C11orf31	0.135698	6.17484e-45	2.03597e-40	0.583	0.533
Ribosomal response (RM)	LSMD1	0.135162	1.59578e-57	5.26161e-53	0.277	0.218
Ribosomal response (RM)	ARPC2	0.134343	5.24135e-69	1.72818e-64	0.915	0.877
Ribosomal response (RM)	PHB2	0.134241	1.12839e-45	3.72054e-41	0.355	0.301
Ribosomal response (RM)	ABHD17A	0.134125	3.38422e-57	1.11584e-52	0.311	0.251
Ribosomal response (RM)	SF3B5	0.133738	1.6193e-46	5.33915e-42	0.457	0.4
Ribosomal response (RM)	MT-ND5	0.133623	3.36354e-82	1.10903e-77	0.924	0.866
Ribosomal response (RM)	MPC2	0.133348	2.80458e-48	9.24725e-44	0.369	0.311
Ribosomal response (RM)	AGR2	0.133272	5.7055e-50	1.88122e-45	0.156	0.112
Ribosomal response (RM)	AKR1B1	0.132848	8.78976e-47	2.89816e-42	0.428	0.37
Ribosomal response (RM)	DYNLRB1	0.131824	4.66769e-43	1.53903e-38	0.448	0.393
Ribosomal response (RM)	COX7B	0.131408	9.58246e-44	3.15953e-39	0.522	0.469
Ribosomal response (RM)	EIF4B	0.130716	3.63981e-46	1.20012e-41	0.431	0.374
Ribosomal response (RM)	MYL12A	0.130444	1.68848e-50	5.56725e-46	0.711	0.659
Ribosomal response (RM)	HMGN3	0.130096	3.56704e-46	1.17612e-41	0.473	0.416
Ribosomal response (RM)	NDUFS5	0.129853	1.33324e-38	4.39596e-34	0.485	0.435
Ribosomal response (RM)	LTC4S	0.129849	6.44581e-70	2.12531e-65	0.866	0.796
Ribosomal response (RM)	DNAJC4	0.129834	1.68905e-61	5.56915e-57	0.238	0.181
Ribosomal response (RM)	USF2	0.129224	1.50925e-42	4.9763e-38	0.49	0.437
Ribosomal response (RM)	SIVA1	0.129205	8.58676e-49	2.83123e-44	0.36	0.301
Ribosomal response (RM)	NDUFA13	0.128805	3.35333e-48	1.10566e-43	0.458	0.402
Ribosomal response (RM)	MSRB2	0.12819	6.5093e-44	2.14625e-39	0.373	0.317
Ribosomal response (RM)	GNG7	0.126871	4.15128e-48	1.36876e-43	0.58	0.524
Ribosomal response (RM)	ATOX1	0.126764	3.88435e-38	1.28075e-33	0.437	0.386
Ribosomal response (RM)	USMG5	0.126599	3.7522e-37	1.23717e-32	0.433	0.383
Ribosomal response (RM)	RWDD1	0.126131	1.39207e-32	4.58995e-28	0.365	0.319
Ribosomal response (RM)	CSTB	0.126018	6.58062e-48	2.16976e-43	0.607	0.548
Ribosomal response (RM)	TBCA	0.125596	3.7044e-36	1.22142e-31	0.45	0.401
Ribosomal response (RM)	PARK7	0.125224	8.89539e-43	2.93299e-38	0.59	0.538
Ribosomal response (RM)	POLR2J	0.125036	2.90269e-42	9.57076e-38	0.321	0.269
Ribosomal response (RM)	HMGA1	0.124928	9.4286e-50	3.1088e-45	0.326	0.269
Ribosomal response (RM)	PTMS	0.123563	1.49883e-42	4.94195e-38	0.326	0.272
Ribosomal response (RM)	UBB	0.123469	3.53685e-55	1.16617e-50	0.842	0.8
Ribosomal response (RM)	COX14	0.123285	1.26632e-37	4.17531e-33	0.351	0.302
Ribosomal response (RM)	3.00 LSM	0.122469	7.58518e-41	2.50099e-36	0.344	0.292
Ribosomal response (RM)	CUTA	0.122441	3.72426e-46	1.22796e-41	0.455	0.394
Ribosomal response (RM)	ZNHIT1	0.12224	2.31565e-35	7.63515e-31	0.339	0.292
Ribosomal response (RM)	UCP2	0.12217	1.22598e-30	4.04231e-26	0.623	0.585
Ribosomal response (RM)	EIF1	0.121936	3.08381e-73	1.01679e-68	0.989	0.976
Ribosomal response (RM)	NDUFB4	0.121801	5.44959e-38	1.79684e-33	0.475	0.426
Ribosomal response (RM)	ALDH2	0.121641	6.52238e-43	2.15056e-38	0.57	0.515
Ribosomal response (RM)	AP2M1	0.120571	3.85468e-42	1.27096e-37	0.499	0.444
Ribosomal response (RM)	MGST3	0.118758	2.21924e-39	7.31728e-35	0.612	0.56
Ribosomal response (RM)	MT-ND4L	0.118291	7.4998e-50	2.47283e-45	0.566	0.501
Ribosomal response (RM)	ACTB	0.117828	2.58255e-47	8.51517e-43	1	1
Ribosomal response (RM)	COPE	0.117673	2.68786e-39	8.8624e-35	0.589	0.541
Ribosomal response (RM)	KRT10	0.117647	1.49142e-36	4.91751e-32	0.473	0.423
Ribosomal response (RM)	BANF1	0.117623	8.11211e-36	2.67473e-31	0.444	0.396
Ribosomal response (RM)	SLC25A3	0.117273	1.85449e-38	6.11464e-34	0.695	0.655
Ribosomal response (RM)	ROMO1	0.116512	1.04179e-40	3.43498e-36	0.349	0.297
Ribosomal response (RM)	TMEM160	0.115958	5.2896e-37	1.74409e-32	0.307	0.259
Ribosomal response (RM)	CD7	0.115909	3.26883e-85	1.0778e-80	0.136	0.084
Ribosomal response (RM)	NDUFS7	0.115764	4.98672e-35	1.64422e-30	0.386	0.336
Ribosomal response (RM)	2.00 LSM	0.115259	1.14232e-38	3.76646e-34	0.332	0.281
Ribosomal response (RM)	PHPT1	0.11517	1.98914e-25	6.55861e-21	0.273	0.236
Ribosomal response (RM)	SEPW1	0.11506	9.70025e-27	3.19837e-22	0.422	0.381
Ribosomal response (RM)	C19orf60	0.114585	3.531e-33	1.16424e-28	0.482	0.433
Ribosomal response (RM)	METTL9	0.114476	1.54687e-37	5.10033e-33	0.506	0.456
Ribosomal response (RM)	C4orf48	0.114075	3.56297e-40	1.17478e-35	0.428	0.374
Ribosomal response (RM)	ERH	0.113762	8.04028e-36	2.65104e-31	0.477	0.429
Ribosomal response (RM)	ETFB	0.113757	5.2623e-38	1.73508e-33	0.326	0.276
Ribosomal response (RM)	DRAP1	0.112989	2.16692e-32	7.14478e-28	0.586	0.542
Ribosomal response (RM)	COX5A	0.11259	8.36735e-31	2.75888e-26	0.472	0.427
Ribosomal response (RM)	RP11-552D4.1	0.111674	2.69896e-28	8.89901e-24	0.394	0.347
Ribosomal response (RM)	DUT	0.110827	1.89821e-33	6.25876e-29	0.38	0.332
Ribosomal response (RM)	BIN1	0.110794	6.59178e-40	2.17344e-35	0.872	0.831
Ribosomal response (RM)	RAB32	0.110745	1.66508e-35	5.49011e-31	0.621	0.574
Ribosomal response (RM)	PSMA7	0.110555	2.32397e-34	7.6626e-30	0.708	0.662
Ribosomal response (RM)	C14orf166	0.110431	1.06154e-27	3.50011e-23	0.415	0.373
Ribosomal response (RM)	MAP2K2	0.110376	6.71358e-36	2.2136e-31	0.333	0.285
Ribosomal response (RM)	NDUFB5	0.109327	2.61851e-36	8.63375e-32	0.408	0.356
Ribosomal response (RM)	LST1	0.109104	9.53846e-45	3.14502e-40	0.919	0.878
Ribosomal response (RM)	NDUFS6	0.108701	3.74392e-28	1.23444e-23	0.415	0.372
Ribosomal response (RM)	IFI27L2	0.108036	2.46853e-36	8.13923e-32	0.279	0.232
Ribosomal response (RM)	NDUFB3	0.107596	1.18586e-29	3.91003e-25	0.414	0.368
Ribosomal response (RM)	SF3B14	0.107362	1.82826e-25	6.02815e-21	0.345	0.306
Ribosomal response (RM)	RHOG	0.107182	2.60982e-30	8.6051e-26	0.646	0.61
Ribosomal response (RM)	TNFSF12	0.107053	2.09171e-34	6.89679e-30	0.282	0.236
Ribosomal response (RM)	MZT2A	0.106959	7.98082e-45	2.63144e-40	0.172	0.129
Ribosomal response (RM)	PYURF	0.106519	1.97525e-30	6.51278e-26	0.385	0.34
Ribosomal response (RM)	TXNL4A	0.10634	3.25454e-29	1.07309e-24	0.311	0.269
Ribosomal response (RM)	GSTM3	0.106162	9.05713e-15	2.98632e-10	0.351	0.323
Ribosomal response (RM)	SUB1	0.10604	3.88109e-29	1.27967e-24	0.64	0.602
Ribosomal response (RM)	CISD3	0.105986	1.26582e-39	4.17367e-35	0.23	0.184
Ribosomal response (RM)	NDUFS8	0.105768	2.42364e-25	7.99123e-21	0.411	0.371
Ribosomal response (RM)	HMGN2	0.105585	3.39977e-29	1.12097e-24	0.64	0.6
Ribosomal response (RM)	CLTA	0.105117	1.01954e-34	3.36162e-30	0.718	0.682
Ribosomal response (RM)	CALM2	0.104397	5.14235e-44	1.69554e-39	0.912	0.88
Ribosomal response (RM)	SCP2	0.104346	4.56318e-34	1.50457e-29	0.393	0.342
Ribosomal response (RM)	GGTA1P	0.103884	3.68233e-13	1.21414e-08	0.08	0.065
Ribosomal response (RM)	NME4	0.103131	2.36542e-42	7.79928e-38	0.227	0.179
Ribosomal response (RM)	AKR7A2	0.103093	1.06464e-41	3.51032e-37	0.255	0.206
Ribosomal response (RM)	SUPT4H1	0.103088	5.74405e-27	1.89393e-22	0.33	0.288
Ribosomal response (RM)	HPGDS	0.102987	1.33415e-33	4.39896e-29	0.701	0.653
Ribosomal response (RM)	GPSM3	0.102699	1.83397e-27	6.04697e-23	0.442	0.402
Ribosomal response (RM)	4.00 LSM	0.102544	9.13951e-34	3.01348e-29	0.327	0.279
Ribosomal response (RM)	HSBP1	0.101865	1.58454e-26	5.22454e-22	0.514	0.475
Ribosomal response (RM)	C1orf86	0.101822	5.24462e-41	1.72926e-36	0.203	0.158
Ribosomal response (RM)	MMP24-AS1	0.101731	3.85491e-29	1.27104e-24	0.226	0.188
Ribosomal response (RM)	SUMO3	0.1016	3.26754e-31	1.07737e-26	0.294	0.25
Ribosomal response (RM)	COX16	0.101307	4.12048e-34	1.3586e-29	0.287	0.241
Ribosomal response (RM)	DUSP23	0.100266	9.98148e-29	3.29109e-24	0.238	0.2
Ribosomal response (RM)	SCAMP4	-0.100039	1.55298e-41	5.12049e-37	0.174	0.227
Ribosomal response (RM)	ASCC3	-0.100146	1.00956e-50	3.32872e-46	0.115	0.166
Ribosomal response (RM)	ANKRD10	-0.100157	3.46117e-44	1.14122e-39	0.19	0.245
Ribosomal response (RM)	TANK	-0.100214	2.33411e-42	7.69602e-38	0.16	0.21
Ribosomal response (RM)	CCT5	-0.100325	8.64162e-22	2.84932e-17	0.378	0.415
Ribosomal response (RM)	RELB	-0.100345	9.45015e-55	3.1159e-50	0.057	0.099
Ribosomal response (RM)	BTAF1	-0.100403	5.53453e-45	1.82485e-40	0.13	0.179
Ribosomal response (RM)	KLHL5	-0.10045	2.87834e-41	9.49045e-37	0.173	0.223
Ribosomal response (RM)	XRCC5	-0.100526	2.73698e-29	9.02436e-25	0.613	0.66
Ribosomal response (RM)	DERL1	-0.100616	2.45023e-41	8.07889e-37	0.164	0.214
Ribosomal response (RM)	PSEN1	-0.100656	6.70984e-48	2.21237e-43	0.133	0.184
Ribosomal response (RM)	TMEM33	-0.10066	1.78794e-37	5.8952e-33	0.217	0.268
Ribosomal response (RM)	ALG2	-0.100703	9.08704e-42	2.99618e-37	0.166	0.217
Ribosomal response (RM)	TMEM144	-0.100704	6.40809e-37	2.11287e-32	0.121	0.164
Ribosomal response (RM)	TMPO	-0.100801	1.52384e-24	5.02441e-20	0.272	0.313
Ribosomal response (RM)	SAMD8	-0.100826	5.03374e-51	1.65973e-46	0.129	0.182
Ribosomal response (RM)	CAPZA1	-0.100875	4.55816e-32	1.50291e-27	0.516	0.567
Ribosomal response (RM)	ZBTB38	-0.100954	5.95777e-32	1.9644e-27	0.204	0.249
Ribosomal response (RM)	ATF5	-0.101152	3.69136e-38	1.21711e-33	0.085	0.124
Ribosomal response (RM)	NFATC2IP	-0.101153	2.19046e-41	7.2224e-37	0.158	0.208
Ribosomal response (RM)	XRN2	-0.101205	6.21305e-27	2.04857e-22	0.359	0.407
Ribosomal response (RM)	PRDM2	-0.101214	4.92841e-42	1.62499e-37	0.155	0.205
Ribosomal response (RM)	SSH2	-0.101247	5.47814e-51	1.80625e-46	0.115	0.166
Ribosomal response (RM)	2006-03-01	-0.101248	9.71086e-37	3.20186e-32	0.246	0.299
Ribosomal response (RM)	UTP6	-0.101267	2.85101e-31	9.40035e-27	0.296	0.346
Ribosomal response (RM)	TUBB4B	-0.101308	1.25549e-37	4.13962e-33	0.184	0.233
Ribosomal response (RM)	SCARB2	-0.101446	1.40795e-37	4.64229e-33	0.216	0.267
Ribosomal response (RM)	HYOU1	-0.101495	5.71759e-54	1.8852e-49	0.09	0.138
Ribosomal response (RM)	XRN1	-0.101604	5.1255e-39	1.68998e-34	0.169	0.218
Ribosomal response (RM)	KIAA0232	-0.101688	8.56449e-40	2.82388e-35	0.166	0.215
Ribosomal response (RM)	ATP1B3	-0.101721	1.02023e-29	3.3639e-25	0.316	0.365
Ribosomal response (RM)	TOPORS	-0.101734	4.31905e-37	1.42408e-32	0.155	0.202
Ribosomal response (RM)	SLC33A1	-0.10194	3.12877e-48	1.03162e-43	0.128	0.18
Ribosomal response (RM)	AKAP17A	-0.102092	9.32906e-40	3.07598e-35	0.159	0.208
Ribosomal response (RM)	SURF4	-0.102106	1.15428e-38	3.80589e-34	0.189	0.239
Ribosomal response (RM)	SLC39A7	-0.10212	1.8148e-40	5.98377e-36	0.164	0.214
Ribosomal response (RM)	SMCHD1	-0.102139	6.53398e-39	2.15439e-34	0.156	0.204
Ribosomal response (RM)	GGA2	-0.102167	4.76073e-38	1.56971e-33	0.214	0.265
Ribosomal response (RM)	ARHGAP30	-0.102194	1.14116e-46	3.76262e-42	0.146	0.198
Ribosomal response (RM)	SRPR	-0.102208	3.17564e-29	1.04707e-24	0.261	0.306
Ribosomal response (RM)	TRIP12	-0.102282	7.2833e-36	2.40145e-31	0.23	0.281
Ribosomal response (RM)	LRPAP1	-0.102483	1.54858e-27	5.10597e-23	0.565	0.607
Ribosomal response (RM)	ATP13A3	-0.102539	2.19949e-36	7.25215e-32	0.175	0.222
Ribosomal response (RM)	NCF1	-0.102583	1.38496e-08	0.000456649	0.284	0.306
Ribosomal response (RM)	FAM118A	-0.102631	1.95718e-27	6.45321e-23	0.079	0.109
Ribosomal response (RM)	FBXL5	-0.102698	6.12835e-44	2.02064e-39	0.141	0.19
Ribosomal response (RM)	RGS12	-0.102796	2.06343e-43	6.80355e-39	0.146	0.196
Ribosomal response (RM)	LRG1	-0.102835	2.33627e-58	7.70314e-54	0.024	0.058
Ribosomal response (RM)	YTHDF2	-0.102843	3.84033e-39	1.26624e-34	0.271	0.326
Ribosomal response (RM)	ANKLE2	-0.102859	6.23917e-44	2.05718e-39	0.178	0.232
Ribosomal response (RM)	KIN	-0.102885	3.86514e-30	1.27441e-25	0.253	0.3
Ribosomal response (RM)	FUCA2	-0.102983	1.36532e-30	4.50173e-26	0.329	0.378
Ribosomal response (RM)	TMEM87A	-0.103226	6.26891e-42	2.06699e-37	0.179	0.231
Ribosomal response (RM)	CCNT2	-0.103336	3.45962e-48	1.1407e-43	0.149	0.203
Ribosomal response (RM)	NF1	-0.103366	4.32306e-40	1.4254e-35	0.197	0.249
Ribosomal response (RM)	ATP2B1	-0.10348	2.90795e-24	9.58809e-20	0.461	0.506
Ribosomal response (RM)	DNAJC2	-0.103504	9.19065e-37	3.03034e-32	0.187	0.236
Ribosomal response (RM)	RAB39A	-0.10355	2.29073e-43	7.553e-39	0.155	0.206
Ribosomal response (RM)	SMARCA5	-0.103651	4.87132e-30	1.60617e-25	0.272	0.32
Ribosomal response (RM)	PURB	-0.103679	1.4277e-47	4.7074e-43	0.118	0.167
Ribosomal response (RM)	CCT6A	-0.103883	2.03292e-27	6.70294e-23	0.397	0.444
Ribosomal response (RM)	DDX18	-0.103937	2.28178e-30	7.52348e-26	0.411	0.461
Ribosomal response (RM)	EMC7	-0.10399	1.68414e-33	5.55296e-29	0.374	0.428
Ribosomal response (RM)	GGNBP2	-0.103998	7.27137e-37	2.39752e-32	0.251	0.305
Ribosomal response (RM)	SLC1A5	-0.104048	5.78186e-43	1.90639e-38	0.173	0.226
Ribosomal response (RM)	PIK3AP1	-0.104121	4.66328e-41	1.53758e-36	0.139	0.186
Ribosomal response (RM)	NOL8	-0.104143	1.16457e-40	3.83983e-36	0.199	0.253
Ribosomal response (RM)	PAPD4	-0.104219	2.87154e-33	9.46803e-29	0.209	0.255
Ribosomal response (RM)	CCT3	-0.10423	1.56176e-26	5.14942e-22	0.396	0.44
Ribosomal response (RM)	TUBB	-0.104238	4.10609e-27	1.35386e-22	0.534	0.577
Ribosomal response (RM)	SAFB2	-0.104246	1.4135e-43	4.66059e-39	0.161	0.213
Ribosomal response (RM)	CCNL2	-0.104321	3.70099e-43	1.22029e-38	0.206	0.262
Ribosomal response (RM)	SNHG12	-0.104352	4.15884e-63	1.37125e-58	0.081	0.132
Ribosomal response (RM)	CNOT2	-0.104534	6.39698e-32	2.10921e-27	0.28	0.33
Ribosomal response (RM)	GSTM2	-0.104566	4.91686e-31	1.62119e-26	0.17	0.213
Ribosomal response (RM)	MCF2L2	-0.104658	1.11555e-16	3.67819e-12	0.06	0.08
Ribosomal response (RM)	SMEK1	-0.104771	1.70242e-42	5.61323e-38	0.146	0.195
Ribosomal response (RM)	MLXIPL	-0.104775	3.59159e-65	1.18422e-60	0.075	0.127
Ribosomal response (RM)	APP	-0.104796	2.14507e-32	7.07274e-28	0.237	0.285
Ribosomal response (RM)	FSCN1	-0.104837	1.03847e-17	3.42406e-13	0.646	0.673
Ribosomal response (RM)	SPRY1	-0.104913	6.02393e-20	1.98621e-15	0.162	0.194
Ribosomal response (RM)	ZMAT1	-0.104966	3.42339e-33	1.12876e-28	0.163	0.207
Ribosomal response (RM)	ANKRD13D	-0.104971	9.10808e-32	3.00312e-27	0.237	0.284
Ribosomal response (RM)	SYPL1	-0.104999	1.62614e-29	5.36172e-25	0.409	0.458
Ribosomal response (RM)	TMEM50B	-0.105056	9.7667e-34	3.22028e-29	0.216	0.264
Ribosomal response (RM)	IREB2	-0.105145	2.1786e-44	7.18328e-40	0.192	0.248
Ribosomal response (RM)	HRH2	-0.105207	3.34276e-33	1.10217e-28	0.236	0.284
Ribosomal response (RM)	LUZP1	-0.105236	2.2087e-29	7.28254e-25	0.278	0.325
Ribosomal response (RM)	PPP2R2A	-0.105238	1.47216e-48	4.85399e-44	0.183	0.24
Ribosomal response (RM)	YWHAG	-0.10524	1.10947e-43	3.65813e-39	0.176	0.229
Ribosomal response (RM)	FAM49B	-0.105342	7.81247e-36	2.57593e-31	0.781	0.816
Ribosomal response (RM)	RBM41	-0.105382	5.22389e-40	1.72242e-35	0.139	0.185
Ribosomal response (RM)	SYNRG	-0.105459	5.3331e-40	1.75843e-35	0.218	0.271
Ribosomal response (RM)	GON4L	-0.105467	4.6448e-43	1.53148e-38	0.194	0.249
Ribosomal response (RM)	MFSD12	-0.105522	1.49139e-42	4.9174e-38	0.186	0.239
Ribosomal response (RM)	ARID1A	-0.105542	1.07168e-36	3.53356e-32	0.231	0.282
Ribosomal response (RM)	RBPJ	-0.105748	2.1527e-19	7.09789e-15	0.272	0.309
Ribosomal response (RM)	RBM23	-0.105885	2.28586e-42	7.53695e-38	0.228	0.284
Ribosomal response (RM)	ELMO1	-0.105921	1.23679e-30	4.07795e-26	0.237	0.283
Ribosomal response (RM)	MTSS1	-0.105974	9.24439e-35	3.04806e-30	0.176	0.222
Ribosomal response (RM)	TTC17	-0.106125	1.94212e-39	6.40355e-35	0.2	0.25
Ribosomal response (RM)	KDM5A	-0.106144	1.29049e-33	4.25499e-29	0.26	0.31
Ribosomal response (RM)	FNDC3B	-0.106196	7.22954e-60	2.38373e-55	0.091	0.143
Ribosomal response (RM)	TNFSF13B	-0.106306	2.89801e-38	9.55531e-34	0.11	0.152
Ribosomal response (RM)	CNOT4	-0.106307	4.09151e-39	1.34905e-34	0.241	0.295
Ribosomal response (RM)	GIT2	-0.106418	4.27505e-47	1.40957e-42	0.173	0.228
Ribosomal response (RM)	CYFIP1	-0.106486	1.09444e-19	3.60859e-15	0.707	0.73
Ribosomal response (RM)	MTF2	-0.106511	2.06731e-43	6.81633e-39	0.223	0.279
Ribosomal response (RM)	COPB1	-0.106613	2.29533e-36	7.56816e-32	0.262	0.314
Ribosomal response (RM)	TAP1	-0.106712	1.87502e-74	6.18231e-70	0.04	0.087
Ribosomal response (RM)	IDS	-0.106727	2.86685e-34	9.45257e-30	0.253	0.304
Ribosomal response (RM)	GRINA	-0.106779	5.76905e-41	1.90217e-36	0.26	0.316
Ribosomal response (RM)	PPA1	-0.106851	2.16169e-40	7.12753e-36	0.055	0.089
Ribosomal response (RM)	TMX3	-0.107156	5.58758e-42	1.84234e-37	0.2	0.253
Ribosomal response (RM)	ZNF37A	-0.107222	3.58867e-50	1.18326e-45	0.107	0.156
Ribosomal response (RM)	TMEM119	-0.107253	2.00619e-22	6.61482e-18	0.463	0.502
Ribosomal response (RM)	CEBPZ	-0.107284	2.28099e-37	7.52089e-33	0.207	0.258
Ribosomal response (RM)	ERV3-1	-0.107687	6.34635e-42	2.09252e-37	0.116	0.161
Ribosomal response (RM)	CCDC130	-0.107718	9.548e-42	3.14817e-37	0.194	0.247
Ribosomal response (RM)	ZNF217	-0.108032	1.48557e-35	4.89823e-31	0.215	0.265
Ribosomal response (RM)	EHD4	-0.108033	2.49326e-52	8.22078e-48	0.124	0.177
Ribosomal response (RM)	SNHG15	-0.108051	7.25145e-51	2.39095e-46	0.103	0.152
Ribosomal response (RM)	AP3B1	-0.108057	6.42783e-45	2.11938e-40	0.203	0.259
Ribosomal response (RM)	SRSF10.1	-0.108062	1.83073e-43	6.03629e-39	0.208	0.263
Ribosomal response (RM)	RP11-640M9.1	-0.108122	3.75329e-60	1.23753e-55	0.096	0.149
Ribosomal response (RM)	FUBP1	-0.108166	3.74078e-45	1.23341e-40	0.191	0.245
Ribosomal response (RM)	LINC-PINT	-0.108271	5.8883e-43	1.94149e-38	0.154	0.204
Ribosomal response (RM)	IL13RA1	-0.108291	8.15188e-24	2.68784e-19	0.562	0.601
Ribosomal response (RM)	C1GALT1	-0.108354	5.36225e-44	1.76804e-39	0.199	0.254
Ribosomal response (RM)	RPS6KA3	-0.108469	1.60127e-43	5.27972e-39	0.194	0.249
Ribosomal response (RM)	PITPNB	-0.108478	1.91486e-54	6.31368e-50	0.153	0.211
Ribosomal response (RM)	STIP1	-0.108519	1.15939e-45	3.82274e-41	0.211	0.269
Ribosomal response (RM)	CSNK1D	-0.10856	2.25738e-49	7.44303e-45	0.199	0.259
Ribosomal response (RM)	SEC61A1	-0.108564	1.13439e-48	3.74031e-44	0.142	0.195
Ribosomal response (RM)	IRF9	-0.108654	4.74248e-50	1.56369e-45	0.106	0.155
Ribosomal response (RM)	HCG18	-0.10872	1.07667e-51	3.55e-47	0.11	0.16
Ribosomal response (RM)	SPRY2	-0.108823	1.65472e-45	5.45594e-41	0.166	0.219
Ribosomal response (RM)	ARFGAP3	-0.108824	2.81317e-53	9.27558e-49	0.107	0.158
Ribosomal response (RM)	NUCB2	-0.10894	2.19803e-36	7.24733e-32	0.116	0.158
Ribosomal response (RM)	DTX3L	-0.108981	2.17367e-53	7.16704e-49	0.112	0.164
Ribosomal response (RM)	JOSD1	-0.109139	7.27936e-62	2.40015e-57	0.104	0.16
Ribosomal response (RM)	CTSA	-0.109156	5.31698e-35	1.75312e-30	0.332	0.386
Ribosomal response (RM)	MARK3	-0.109379	3.34381e-44	1.10252e-39	0.174	0.227
Ribosomal response (RM)	ARID4A	-0.10954	7.89714e-30	2.60385e-25	0.269	0.316
Ribosomal response (RM)	JDP2	-0.109593	2.91383e-52	9.6075e-48	0.133	0.187
Ribosomal response (RM)	ATP6V1B2	-0.109607	9.88783e-38	3.26022e-33	0.372	0.428
Ribosomal response (RM)	HPS3	-0.109699	3.72523e-36	1.22828e-31	0.269	0.322
Ribosomal response (RM)	FKBP15	-0.109803	6.69911e-46	2.20883e-41	0.203	0.259
Ribosomal response (RM)	CTD-2020K17.1	-0.109963	5.24141e-41	1.7282e-36	0.123	0.168
Ribosomal response (RM)	DDX6	-0.11002	1.41956e-38	4.68056e-34	0.295	0.35
Ribosomal response (RM)	BAZ1B	-0.110061	3.09088e-43	1.01912e-38	0.185	0.239
Ribosomal response (RM)	MAFG	-0.110067	5.10854e-31	1.68439e-26	0.257	0.304
Ribosomal response (RM)	FABP5	-0.110197	4.66923e-30	1.53954e-25	0.074	0.106
Ribosomal response (RM)	CSF1R	-0.110252	8.81329e-26	2.90592e-21	0.962	0.951
Ribosomal response (RM)	MPHOSPH10	-0.110285	2.33013e-41	7.6829e-37	0.199	0.251
Ribosomal response (RM)	SH3BP2	-0.110464	8.39408e-42	2.7677e-37	0.226	0.281
Ribosomal response (RM)	PIP5K1A	-0.110483	9.24541e-60	3.0484e-55	0.108	0.163
Ribosomal response (RM)	RBM26	-0.110577	9.51286e-45	3.13658e-40	0.218	0.275
Ribosomal response (RM)	ORMDL1	-0.110719	2.0667e-32	6.81431e-28	0.461	0.513
Ribosomal response (RM)	ATG12	-0.110829	7.03086e-38	2.31822e-33	0.239	0.29
Ribosomal response (RM)	TTC3	-0.110972	2.85777e-32	9.42263e-28	0.332	0.383
Ribosomal response (RM)	GK	-0.111063	8.34852e-49	2.75267e-44	0.079	0.122
Ribosomal response (RM)	CREBRF	-0.111098	1.08987e-34	3.59353e-30	0.262	0.313
Ribosomal response (RM)	TAGAP	-0.111249	9.40397e-32	3.10068e-27	0.309	0.358
Ribosomal response (RM)	NCK1	-0.111331	2.48781e-45	8.2028e-41	0.282	0.343
Ribosomal response (RM)	ZNF800	-0.111361	6.57969e-51	2.16946e-46	0.161	0.218
Ribosomal response (RM)	NCOA3	-0.111376	3.19933e-42	1.05488e-37	0.217	0.271
Ribosomal response (RM)	TOR1AIP2	-0.11147	2.11256e-41	6.96552e-37	0.227	0.281
Ribosomal response (RM)	CCL4L1	-0.111477	3.50842e-51	1.1568e-46	0.045	0.082
Ribosomal response (RM)	INPP5D	-0.111525	3.24837e-25	1.07105e-20	0.35	0.393
Ribosomal response (RM)	PTPRJ	-0.111756	5.56712e-31	1.83559e-26	0.212	0.258
Ribosomal response (RM)	MUM1	-0.111776	2.26079e-33	7.45427e-29	0.226	0.274
Ribosomal response (RM)	SERINC1	-0.111793	5.18625e-33	1.71001e-28	0.394	0.447
Ribosomal response (RM)	NOP56	-0.111801	2.86447e-38	9.44472e-34	0.254	0.308
Ribosomal response (RM)	IWS1	-0.111862	4.54233e-46	1.4977e-41	0.183	0.238
Ribosomal response (RM)	ZC3H11A	-0.111935	2.78295e-41	9.17593e-37	0.194	0.246
Ribosomal response (RM)	PDE3B	-0.112042	2.43732e-43	8.03632e-39	0.164	0.215
Ribosomal response (RM)	STAG1	-0.112124	4.54096e-44	1.49725e-39	0.179	0.233
Ribosomal response (RM)	ITGB2-AS1	-0.112166	1.80952e-41	5.96636e-37	0.182	0.234
Ribosomal response (RM)	COLGALT1	-0.112202	5.35373e-46	1.76523e-41	0.234	0.293
Ribosomal response (RM)	SWAP70	-0.11225	1.06588e-37	3.51442e-33	0.316	0.372
Ribosomal response (RM)	POGZ	-0.1123	9.89117e-46	3.26132e-41	0.2	0.257
Ribosomal response (RM)	ALPK1	-0.112417	1.04813e-59	3.45591e-55	0.127	0.184
Ribosomal response (RM)	MPZL1	-0.112625	1.30572e-35	4.30524e-31	0.32	0.372
Ribosomal response (RM)	KIAA1033	-0.112843	1.25389e-33	4.13433e-29	0.275	0.325
Ribosomal response (RM)	NUAK1	-0.112897	2.37774e-53	7.83987e-49	0.117	0.17
Ribosomal response (RM)	STAT2	-0.113006	7.17194e-47	2.36473e-42	0.159	0.211
Ribosomal response (RM)	SERPINF1	-0.113023	1.08686e-17	3.58359e-13	0.605	0.628
Ribosomal response (RM)	LARP4	-0.113068	1.75232e-55	5.77776e-51	0.167	0.228
Ribosomal response (RM)	SUCNR1	-0.113278	1.57469e-20	5.19207e-16	0.413	0.453
Ribosomal response (RM)	PBRM1	-0.113403	5.38694e-37	1.77618e-32	0.301	0.355
Ribosomal response (RM)	PIM3	-0.113539	4.36523e-57	1.4393e-52	0.063	0.108
Ribosomal response (RM)	SREK1	-0.113556	2.27087e-46	7.48751e-42	0.21	0.269
Ribosomal response (RM)	CUL1	-0.11363	7.02871e-53	2.3175e-48	0.144	0.2
Ribosomal response (RM)	HSPE1	-0.113697	7.19404e-28	2.37202e-23	0.459	0.505
Ribosomal response (RM)	IER5	-0.113731	3.06661e-54	1.01112e-49	0.073	0.118
Ribosomal response (RM)	MRC2	-0.113741	3.18033e-31	1.04862e-26	0.277	0.325
Ribosomal response (RM)	SMURF2	-0.113817	5.29561e-44	1.74607e-39	0.215	0.27
Ribosomal response (RM)	NRP1	-0.113857	6.5075e-24	2.14565e-19	0.203	0.24
Ribosomal response (RM)	RICTOR	-0.113861	8.32038e-42	2.7434e-37	0.213	0.267
Ribosomal response (RM)	RSBN1L	-0.11396	6.23081e-35	2.05442e-30	0.347	0.401
Ribosomal response (RM)	PCSK7	-0.11402	3.97326e-46	1.31006e-41	0.14	0.19
Ribosomal response (RM)	GPRIN3	-0.114103	7.54265e-46	2.48696e-41	0.143	0.193
Ribosomal response (RM)	GNAQ	-0.114163	4.12299e-44	1.35943e-39	0.169	0.222
Ribosomal response (RM)	ABHD3	-0.114199	1.15323e-45	3.80243e-41	0.214	0.27
Ribosomal response (RM)	OSTM1	-0.114207	1.89634e-47	6.25261e-43	0.218	0.277
Ribosomal response (RM)	TRIM27	-0.11436	7.41577e-46	2.44513e-41	0.218	0.276
Ribosomal response (RM)	CBWD5	-0.114511	3.62602e-56	1.19557e-51	0.171	0.231
Ribosomal response (RM)	RNF216	-0.114703	1.99306e-47	6.57153e-43	0.243	0.304
Ribosomal response (RM)	TSC22D2	-0.114718	3.00776e-54	9.91719e-50	0.145	0.201
Ribosomal response (RM)	SRRM1	-0.114751	9.97038e-39	3.28743e-34	0.592	0.649
Ribosomal response (RM)	EPRS	-0.114788	3.34287e-40	1.10221e-35	0.206	0.259
Ribosomal response (RM)	BTBD7	-0.114789	4.08571e-50	1.34714e-45	0.165	0.22
Ribosomal response (RM)	KATNBL1	-0.114791	4.1099e-47	1.35512e-42	0.219	0.277
Ribosomal response (RM)	MATR3	-0.11483	5.47796e-29	1.80619e-24	0.389	0.435
Ribosomal response (RM)	THOC1	-0.114886	6.28981e-56	2.07388e-51	0.155	0.214
Ribosomal response (RM)	DERL2	-0.114894	1.4735e-41	4.85842e-37	0.289	0.347
Ribosomal response (RM)	KPNA4	-0.114927	2.29739e-55	7.57497e-51	0.234	0.301
Ribosomal response (RM)	ANKRD17	-0.114946	3.13602e-50	1.03401e-45	0.168	0.224
Ribosomal response (RM)	HELZ	-0.115183	1.18574e-42	3.90962e-38	0.245	0.301
Ribosomal response (RM)	PHC3	-0.115212	1.59984e-55	5.27501e-51	0.161	0.22
Ribosomal response (RM)	RBM33	-0.115471	2.18447e-45	7.20265e-41	0.176	0.229
Ribosomal response (RM)	ZFC3H1	-0.115507	2.51832e-43	8.3034e-39	0.176	0.227
Ribosomal response (RM)	SOCS3	-0.115516	1.05331e-54	3.47298e-50	0.022	0.053
Ribosomal response (RM)	LTBR	-0.115579	2.48452e-41	8.19196e-37	0.21	0.263
Ribosomal response (RM)	GPR56	-0.115629	9.24736e-18	3.04904e-13	0.345	0.377
Ribosomal response (RM)	REEP5	-0.115703	3.33532e-35	1.09972e-30	0.522	0.574
Ribosomal response (RM)	TMF1	-0.115789	1.26768e-38	4.17979e-34	0.239	0.292
Ribosomal response (RM)	YTHDC1	-0.116066	7.33104e-41	2.41719e-36	0.242	0.297
Ribosomal response (RM)	SRSF11	-0.116663	5.90026e-41	1.94543e-36	0.431	0.496
Ribosomal response (RM)	DNTTIP2	-0.116814	8.69006e-44	2.86529e-39	0.226	0.283
Ribosomal response (RM)	DDX3Y	-0.117005	7.91162e-59	2.60862e-54	0.132	0.19
Ribosomal response (RM)	TAOK1	-0.117221	3.65913e-50	1.20649e-45	0.192	0.25
Ribosomal response (RM)	TMEM259	-0.1173	2.08463e-44	6.87344e-40	0.316	0.377
Ribosomal response (RM)	MCOLN1	-0.1173	5.88782e-33	1.94133e-28	0.304	0.353
Ribosomal response (RM)	ZNF655	-0.117372	4.17771e-42	1.37748e-37	0.217	0.271
Ribosomal response (RM)	CD46	-0.117381	3.05575e-40	1.00754e-35	0.412	0.474
Ribosomal response (RM)	TM2D2	-0.117575	8.9406e-41	2.94789e-36	0.321	0.379
Ribosomal response (RM)	ZBTB1	-0.117578	7.77198e-51	2.56258e-46	0.153	0.208
Ribosomal response (RM)	PPP1R15B	-0.117581	2.1686e-69	7.15032e-65	0.097	0.155
Ribosomal response (RM)	CHSY1	-0.117685	3.09254e-64	1.01967e-59	0.116	0.174
Ribosomal response (RM)	RNMT	-0.117703	1.86572e-44	6.15164e-40	0.289	0.35
Ribosomal response (RM)	EP300	-0.11778	2.87302e-52	9.47292e-48	0.205	0.265
Ribosomal response (RM)	TNFRSF1A	-0.117785	5.22279e-38	1.72206e-33	0.559	0.614
Ribosomal response (RM)	RAB6A	-0.117803	1.0283e-43	3.39053e-39	0.237	0.294
Ribosomal response (RM)	KIAA0020	-0.117906	3.72899e-48	1.22952e-43	0.141	0.193
Ribosomal response (RM)	MBP	-0.117954	1.96154e-33	6.46758e-29	0.292	0.342
Ribosomal response (RM)	WHSC1L1	-0.117993	3.79647e-37	1.25177e-32	0.282	0.337
Ribosomal response (RM)	ATP1A1	-0.118025	5.00369e-48	1.64982e-43	0.183	0.239
Ribosomal response (RM)	GOSR1	-0.118047	3.66333e-52	1.20787e-47	0.221	0.283
Ribosomal response (RM)	IFI44	-0.118133	1.50182e-49	4.95179e-45	0.082	0.127
Ribosomal response (RM)	IFI16	-0.118334	1.65718e-29	5.46405e-25	0.853	0.869
Ribosomal response (RM)	ARHGAP22	-0.118517	2.98959e-48	9.85729e-44	0.168	0.223
Ribosomal response (RM)	HSPA13	-0.118551	6.18061e-54	2.03787e-49	0.129	0.182
Ribosomal response (RM)	DNM1L	-0.118682	3.13819e-59	1.03472e-54	0.201	0.267
Ribosomal response (RM)	PICALM	-0.118741	1.26005e-35	4.15464e-31	0.377	0.43
Ribosomal response (RM)	PNPT1	-0.118951	5.30326e-59	1.74859e-54	0.11	0.164
Ribosomal response (RM)	SMC5	-0.118965	2.05174e-53	6.765e-49	0.183	0.244
Ribosomal response (RM)	RAPGEF2	-0.119121	1.62263e-64	5.35015e-60	0.07	0.119
Ribosomal response (RM)	PEAK1	-0.119135	3.68073e-58	1.21361e-53	0.1	0.153
Ribosomal response (RM)	UBE2D3	-0.119153	1.19847e-38	3.95159e-34	0.552	0.605
Ribosomal response (RM)	DMTF1	-0.119153	6.88643e-59	2.27059e-54	0.141	0.2
Ribosomal response (RM)	AC006129.4	-0.119211	4.6094e-21	1.51981e-16	0.12	0.15
Ribosomal response (RM)	ACTR2	-0.119215	1.37088e-40	4.52007e-36	0.691	0.737
Ribosomal response (RM)	AGO3	-0.119217	6.8928e-56	2.27269e-51	0.145	0.203
Ribosomal response (RM)	ZNHIT6	-0.119479	3.46827e-59	1.14356e-54	0.126	0.183
Ribosomal response (RM)	PRR14L	-0.119536	3.99568e-49	1.31746e-44	0.165	0.221
Ribosomal response (RM)	PHF14	-0.119605	1.37139e-40	4.52175e-36	0.269	0.325
Ribosomal response (RM)	PHF20	-0.11961	1.28061e-38	4.22242e-34	0.361	0.417
Ribosomal response (RM)	THOC2	-0.119615	6.04928e-48	1.99457e-43	0.232	0.293
Ribosomal response (RM)	SETD5	-0.119637	1.25373e-56	4.1338e-52	0.16	0.219
Ribosomal response (RM)	C3	-0.119868	2.20129e-13	7.2581e-09	0.989	0.98
Ribosomal response (RM)	P2RY6	-0.119925	5.62884e-36	1.85594e-31	0.277	0.328
Ribosomal response (RM)	CTA-29F11.1	-0.119972	3.06865e-20	1.0118e-15	0.156	0.187
Ribosomal response (RM)	MORF4L2	-0.120013	1.16677e-44	3.84707e-40	0.292	0.353
Ribosomal response (RM)	INTS6	-0.120093	8.20029e-65	2.7038e-60	0.124	0.184
Ribosomal response (RM)	WDR11	-0.120292	1.95495e-60	6.44587e-56	0.15	0.21
Ribosomal response (RM)	TPP1	-0.120331	2.5173e-42	8.30003e-38	0.364	0.425
Ribosomal response (RM)	PRPF40A	-0.120396	6.55433e-37	2.16109e-32	0.402	0.459
Ribosomal response (RM)	JAK2	-0.120476	1.22043e-51	4.024e-47	0.192	0.252
Ribosomal response (RM)	MCF2L	-0.12061	5.16083e-50	1.70163e-45	0.167	0.221
Ribosomal response (RM)	NASP	-0.120735	2.32235e-36	7.65726e-32	0.355	0.409
Ribosomal response (RM)	ZNF430	-0.120844	3.25199e-50	1.07225e-45	0.165	0.221
Ribosomal response (RM)	RAPH1	-0.120866	3.62675e-55	1.19581e-50	0.196	0.258
Ribosomal response (RM)	GRN	-0.120895	7.38462e-34	2.43486e-29	0.812	0.832
Ribosomal response (RM)	NCOA7	-0.120955	1.25265e-41	4.13025e-37	0.198	0.25
Ribosomal response (RM)	TAF7	-0.121021	5.55801e-40	1.83259e-35	0.325	0.383
Ribosomal response (RM)	U2SURP	-0.121023	3.05158e-37	1.00617e-32	0.377	0.433
Ribosomal response (RM)	RSF1	-0.121161	1.89027e-36	6.23259e-32	0.322	0.377
Ribosomal response (RM)	PAFAH1B1	-0.121174	9.61844e-44	3.17139e-39	0.322	0.381
Ribosomal response (RM)	ZNF267	-0.121512	5.28839e-62	1.74369e-57	0.149	0.21
Ribosomal response (RM)	TCF12	-0.121526	3.98733e-43	1.3147e-38	0.191	0.244
Ribosomal response (RM)	ZNF148	-0.121704	8.50811e-43	2.8053e-38	0.282	0.34
Ribosomal response (RM)	ARMCX3	-0.121723	1.22451e-45	4.03744e-41	0.252	0.31
Ribosomal response (RM)	2007-03-01	-0.121903	9.25288e-49	3.05086e-44	0.272	0.334
Ribosomal response (RM)	GPATCH8	-0.121943	3.83512e-50	1.26451e-45	0.239	0.301
Ribosomal response (RM)	FAM111A	-0.122177	2.07424e-52	6.83918e-48	0.167	0.225
Ribosomal response (RM)	CDV3	-0.122221	4.37867e-37	1.44374e-32	0.454	0.507
Ribosomal response (RM)	C9orf72	-0.122228	1.68429e-52	5.55345e-48	0.205	0.265
Ribosomal response (RM)	ATF6	-0.122239	4.87118e-41	1.60613e-36	0.271	0.326
Ribosomal response (RM)	CEP350	-0.122255	1.39609e-29	4.60319e-25	0.29	0.336
Ribosomal response (RM)	DSE	-0.122289	1.74366e-52	5.74921e-48	0.082	0.127
Ribosomal response (RM)	LCOR	-0.122295	2.86708e-62	9.45335e-58	0.151	0.213
Ribosomal response (RM)	PLA2G15	-0.122648	7.16186e-44	2.36141e-39	0.268	0.325
Ribosomal response (RM)	SEC62	-0.122846	1.50541e-37	4.96363e-33	0.697	0.737
Ribosomal response (RM)	LUC7L	-0.123007	9.92644e-58	3.27295e-53	0.187	0.25
Ribosomal response (RM)	ACSL3	-0.123103	4.25921e-50	1.40435e-45	0.24	0.303
Ribosomal response (RM)	TBL1XR1	-0.123103	1.46132e-53	4.81827e-49	0.255	0.32
Ribosomal response (RM)	EIF4G3	-0.123216	1.5766e-41	5.19836e-37	0.239	0.294
Ribosomal response (RM)	PDCD6IP	-0.123292	7.38446e-47	2.4348e-42	0.266	0.325
Ribosomal response (RM)	FAM53C	-0.123397	1.38292e-54	4.55975e-50	0.118	0.171
Ribosomal response (RM)	NLRP3	-0.123436	1.05099e-50	3.46532e-46	0.189	0.247
Ribosomal response (RM)	LDHA	-0.123454	2.82976e-32	9.3303e-28	0.321	0.37
Ribosomal response (RM)	CREBZF	-0.123487	3.37803e-48	1.1138e-43	0.222	0.281
Ribosomal response (RM)	DNAJC7	-0.123562	1.76114e-47	5.80682e-43	0.362	0.427
Ribosomal response (RM)	P2RX7	-0.12357	2.35567e-61	7.76712e-57	0.14	0.2
Ribosomal response (RM)	AC006129.2	-0.123575	5.33318e-15	1.75846e-10	0.196	0.224
Ribosomal response (RM)	TAL1	-0.123625	9.75904e-36	3.21775e-31	0.319	0.37
Ribosomal response (RM)	NFKB2	-0.124204	3.69827e-90	1.21939e-85	0.031	0.08
Ribosomal response (RM)	EPB41L3	-0.124386	2.50092e-46	8.24603e-42	0.251	0.309
Ribosomal response (RM)	MOB1B	-0.124447	3.14302e-48	1.03632e-43	0.218	0.276
Ribosomal response (RM)	TRAM1	-0.124682	1.3757e-33	4.53597e-29	0.476	0.525
Ribosomal response (RM)	SNORD3B-1	-0.124724	2.36305e-89	7.79146e-85	0.049	0.105
Ribosomal response (RM)	ABR	-0.124961	2.61612e-49	8.62587e-45	0.215	0.275
Ribosomal response (RM)	PMAIP1	-0.124981	2.78168e-79	9.17176e-75	0.033	0.079
Ribosomal response (RM)	MLEC	-0.125047	1.4828e-36	4.88908e-32	0.5	0.555
Ribosomal response (RM)	GNB4	-0.125391	2.26691e-37	7.47444e-33	0.502	0.556
Ribosomal response (RM)	CSNK1A1	-0.125399	4.30574e-42	1.41969e-37	0.498	0.557
Ribosomal response (RM)	FTX	-0.125599	1.07413e-53	3.54162e-49	0.154	0.21
Ribosomal response (RM)	ADAP2	-0.125628	3.60844e-23	1.18978e-18	0.672	0.695
Ribosomal response (RM)	SENP6	-0.125693	2.87743e-44	9.48747e-40	0.332	0.393
Ribosomal response (RM)	RBBP6	-0.125763	7.67967e-51	2.53214e-46	0.196	0.256
Ribosomal response (RM)	LAPTM4A	-0.125847	3.74631e-43	1.23523e-38	0.682	0.726
Ribosomal response (RM)	ROCK1	-0.125957	2.41362e-44	7.95819e-40	0.266	0.324
Ribosomal response (RM)	HLA-DQB1	-0.125964	1.43866e-84	4.74355e-80	0.027	0.072
Ribosomal response (RM)	MRPS5	-0.125996	2.56661e-50	8.46261e-46	0.268	0.331
Ribosomal response (RM)	SCAMP2	-0.126301	6.7515e-34	2.22611e-29	0.745	0.769
Ribosomal response (RM)	GTF2I	-0.126337	1.74071e-40	5.73945e-36	0.47	0.528
Ribosomal response (RM)	HERC5	-0.126373	1.04957e-33	3.46065e-29	0.081	0.116
Ribosomal response (RM)	CYP20A1	-0.126386	5.21543e-58	1.71963e-53	0.208	0.274
Ribosomal response (RM)	EPM2AIP1	-0.127032	1.18634e-52	3.91159e-48	0.148	0.203
Ribosomal response (RM)	NCKAP1L	-0.127047	1.19689e-40	3.9464e-36	0.459	0.514
Ribosomal response (RM)	RANBP2	-0.12714	2.01379e-57	6.63986e-53	0.182	0.243
Ribosomal response (RM)	SRFBP1	-0.127367	1.93216e-51	6.37073e-47	0.264	0.327
Ribosomal response (RM)	SSR3	-0.127432	3.81272e-41	1.25713e-36	0.47	0.528
Ribosomal response (RM)	BCL6	-0.127589	1.75602e-96	5.78994e-92	0.038	0.092
Ribosomal response (RM)	WAC	-0.127662	3.43499e-51	1.13258e-46	0.267	0.33
Ribosomal response (RM)	PPM1K	-0.127743	1.62402e-37	5.35473e-33	0.252	0.303
Ribosomal response (RM)	ZNF708	-0.127761	7.31774e-57	2.41281e-52	0.165	0.224
Ribosomal response (RM)	RAB10	-0.127977	3.21428e-43	1.05981e-38	0.38	0.439
Ribosomal response (RM)	ATXN2	-0.127984	1.28861e-51	4.24879e-47	0.216	0.276
Ribosomal response (RM)	KIF5B	-0.128036	5.79796e-39	1.9117e-34	0.372	0.429
Ribosomal response (RM)	LIMK2	-0.12804	3.97629e-84	1.31106e-79	0.03	0.077
Ribosomal response (RM)	XPO1	-0.128088	9.28562e-55	3.06165e-50	0.216	0.279
Ribosomal response (RM)	HERC4	-0.128094	6.08321e-61	2.00576e-56	0.215	0.281
Ribosomal response (RM)	RABGGTB	-0.128117	3.86401e-59	1.27404e-54	0.207	0.272
Ribosomal response (RM)	ARID4B	-0.128317	5.33991e-49	1.76068e-44	0.295	0.361
Ribosomal response (RM)	SRSF10	-0.128503	1.74383e-61	5.74975e-57	0.265	0.335
Ribosomal response (RM)	MIR24-2	-0.128515	3.15169e-68	1.03917e-63	0.049	0.096
Ribosomal response (RM)	ZCCHC6	-0.128521	1.33516e-58	4.40229e-54	0.145	0.204
Ribosomal response (RM)	YIPF4	-0.128531	5.7252e-45	1.88771e-40	0.351	0.411
Ribosomal response (RM)	GAB3	-0.128545	3.05633e-55	1.00773e-50	0.214	0.277
Ribosomal response (RM)	ARID3A	-0.128576	3.34451e-49	1.10275e-44	0.252	0.314
Ribosomal response (RM)	FGD4	-0.128597	3.32605e-59	1.09667e-54	0.151	0.211
Ribosomal response (RM)	STX7	-0.128811	1.22503e-38	4.03917e-34	0.481	0.535
Ribosomal response (RM)	KMT2C	-0.128919	4.50788e-49	1.48634e-44	0.266	0.328
Ribosomal response (RM)	ADAM17	-0.128933	3.87906e-66	1.279e-61	0.193	0.261
Ribosomal response (RM)	RERE	-0.12899	3.37416e-39	1.11253e-34	0.287	0.34
Ribosomal response (RM)	ABCE1	-0.1291	1.17149e-55	3.86265e-51	0.199	0.262
Ribosomal response (RM)	ZFAND5	-0.129159	2.4584e-53	8.10585e-49	0.221	0.284
Ribosomal response (RM)	LMO2	-0.129188	7.43381e-42	2.45108e-37	0.367	0.425
Ribosomal response (RM)	MAGT1	-0.129222	2.29082e-56	7.55329e-52	0.204	0.268
Ribosomal response (RM)	ITSN2	-0.129256	1.05418e-47	3.47584e-43	0.237	0.296
Ribosomal response (RM)	DNAJB9	-0.1293	5.31068e-49	1.75104e-44	0.17	0.225
Ribosomal response (RM)	SMC1A	-0.129372	9.74255e-40	3.21231e-35	0.272	0.326
Ribosomal response (RM)	SOAT1	-0.129456	1.77684e-65	5.8586e-61	0.182	0.249
Ribosomal response (RM)	NFIC	-0.129485	6.05161e-43	1.99534e-38	0.373	0.432
Ribosomal response (RM)	CLK4	-0.129493	3.31821e-52	1.09408e-47	0.241	0.304
Ribosomal response (RM)	NR4A1	-0.129531	1.5938e-94	5.25507e-90	0.025	0.074
Ribosomal response (RM)	USP53	-0.129546	5.66673e-18	1.86843e-13	0.388	0.419
Ribosomal response (RM)	YME1L1	-0.129563	1.79545e-55	5.91995e-51	0.22	0.285
Ribosomal response (RM)	SRSF6	-0.129583	1.39354e-61	4.59478e-57	0.224	0.291
Ribosomal response (RM)	ATP6AP1	-0.12966	3.67976e-54	1.21329e-49	0.428	0.498
Ribosomal response (RM)	BRD2	-0.129693	1.74222e-58	5.74444e-54	0.228	0.295
Ribosomal response (RM)	ZNF326	-0.129769	3.14445e-58	1.03679e-53	0.185	0.249
Ribosomal response (RM)	RBMS1	-0.129816	9.08008e-59	2.99388e-54	0.192	0.256
Ribosomal response (RM)	NFAT5	-0.130007	7.08077e-59	2.33467e-54	0.157	0.216
Ribosomal response (RM)	MAF	-0.13008	2.09651e-15	6.91261e-11	0.917	0.883
Ribosomal response (RM)	HLA-DQA1	-0.130237	8.99469e-86	2.96573e-81	0.01	0.047
Ribosomal response (RM)	ABI1	-0.130553	2.79359e-47	9.21103e-43	0.341	0.403
Ribosomal response (RM)	KCNQ3	-0.130614	2.27644e-34	7.50587e-30	0.201	0.247
Ribosomal response (RM)	SEC31A	-0.13069	5.48957e-58	1.81002e-53	0.221	0.287
Ribosomal response (RM)	KDM2A	-0.130731	5.4325e-63	1.7912e-58	0.176	0.241
Ribosomal response (RM)	NSRP1	-0.131052	2.64684e-56	8.72717e-52	0.225	0.291
Ribosomal response (RM)	ERICH1	-0.131103	2.04222e-61	6.73359e-57	0.217	0.284
Ribosomal response (RM)	MIS18BP1	-0.131114	3.18359e-23	1.04969e-18	0.517	0.553
Ribosomal response (RM)	PAXBP1	-0.131161	1.02512e-57	3.38003e-53	0.169	0.23
Ribosomal response (RM)	ZEB2-AS1	-0.131231	1.41167e-38	4.65454e-34	0.203	0.253
Ribosomal response (RM)	BIN2	-0.131452	5.76622e-33	1.90124e-28	0.558	0.602
Ribosomal response (RM)	DAPP1	-0.131533	1.3601e-60	4.48453e-56	0.121	0.178
Ribosomal response (RM)	JKAMP	-0.131591	1.60155e-52	5.28062e-48	0.32	0.385
Ribosomal response (RM)	RASSF8	-0.131618	4.98655e-47	1.64417e-42	0.162	0.215
Ribosomal response (RM)	MTHFD2	-0.131665	1.96741e-68	6.48695e-64	0.134	0.198
Ribosomal response (RM)	EGR3	-0.131703	4.15666e-106	1.37053e-101	0.025	0.077
Ribosomal response (RM)	XIAP	-0.131746	3.8475e-59	1.2686e-54	0.183	0.246
Ribosomal response (RM)	KIAA2026	-0.131749	7.2672e-55	2.39614e-50	0.214	0.276
Ribosomal response (RM)	PABPN1	-0.131781	7.8132e-48	2.57617e-43	0.41	0.472
Ribosomal response (RM)	TSC22D3	-0.131791	7.34642e-57	2.42226e-52	0.079	0.126
Ribosomal response (RM)	ZKSCAN1	-0.131854	5.8526e-53	1.92972e-48	0.201	0.261
Ribosomal response (RM)	POLK	-0.132042	6.24706e-64	2.05978e-59	0.205	0.274
Ribosomal response (RM)	UBC	-0.132369	3.11728e-26	1.02783e-21	0.939	0.937
Ribosomal response (RM)	MGAT1	-0.13254	3.44227e-59	1.13499e-54	0.272	0.341
Ribosomal response (RM)	CD47	-0.132711	3.15482e-65	1.04021e-60	0.218	0.288
Ribosomal response (RM)	HIVEP3	-0.132979	3.32382e-53	1.09593e-48	0.142	0.198
Ribosomal response (RM)	TRIB1	-0.133174	1.46773e-74	4.83941e-70	0.087	0.145
Ribosomal response (RM)	GPR65	-0.1334	5.58039e-67	1.83997e-62	0.125	0.186
Ribosomal response (RM)	CYLD	-0.133466	7.04565e-67	2.32309e-62	0.142	0.205
Ribosomal response (RM)	ZC3HAV1	-0.133475	2.44058e-66	8.04709e-62	0.155	0.219
Ribosomal response (RM)	TCF4	-0.133638	2.01208e-44	6.63423e-40	0.254	0.311
Ribosomal response (RM)	APC	-0.133651	1.83949e-62	6.06517e-58	0.129	0.188
Ribosomal response (RM)	MIDN	-0.133667	3.12631e-57	1.03081e-52	0.163	0.222
Ribosomal response (RM)	MAP4K4	-0.133707	7.71166e-34	2.54269e-29	0.486	0.535
Ribosomal response (RM)	LRRC8C	-0.133803	4.50307e-44	1.48475e-39	0.264	0.32
Ribosomal response (RM)	ABCA1	-0.134002	6.36334e-42	2.09812e-37	0.236	0.289
Ribosomal response (RM)	SYNCRIP	-0.134012	1.01034e-48	3.33131e-44	0.286	0.348
Ribosomal response (RM)	ATF4	-0.134395	1.49538e-57	4.93056e-53	0.275	0.344
Ribosomal response (RM)	MTMR4	-0.134461	6.57326e-58	2.16734e-53	0.191	0.254
Ribosomal response (RM)	ZNF791	-0.134505	2.23466e-50	7.36811e-46	0.215	0.274
Ribosomal response (RM)	MFSD1	-0.134762	1.20626e-52	3.97728e-48	0.389	0.456
Ribosomal response (RM)	TMED5	-0.134805	7.2721e-64	2.39776e-59	0.235	0.306
Ribosomal response (RM)	SIGLEC10	-0.134834	4.08933e-35	1.34833e-30	0.606	0.652
Ribosomal response (RM)	SKAP2	-0.135211	2.51246e-49	8.28409e-45	0.364	0.43
Ribosomal response (RM)	PSTPIP2	-0.135463	8.47174e-49	2.7933e-44	0.06	0.099
Ribosomal response (RM)	UBE2J1	-0.13574	2.0061e-61	6.61452e-57	0.144	0.204
Ribosomal response (RM)	RNASEK	-0.135815	4.02268e-60	1.32636e-55	0.18	0.243
Ribosomal response (RM)	P2RX4	-0.135921	9.05654e-54	2.98612e-49	0.331	0.398
Ribosomal response (RM)	BASP1	-0.135959	1.89179e-35	6.2376e-31	0.218	0.268
Ribosomal response (RM)	FKBP2	-0.135978	2.24696e-29	7.40867e-25	0.449	0.494
Ribosomal response (RM)	TMCO1	-0.136005	1.79438e-48	5.91642e-44	0.492	0.552
Ribosomal response (RM)	RPN2	-0.136052	4.8417e-41	1.5964e-36	0.79	0.816
Ribosomal response (RM)	TMEM107	-0.136206	8.88443e-65	2.92937e-60	0.158	0.223
Ribosomal response (RM)	CDK12	-0.136287	5.7913e-61	1.90951e-56	0.219	0.286
Ribosomal response (RM)	RNF13	-0.136558	9.38236e-46	3.09355e-41	0.509	0.566
Ribosomal response (RM)	G3BP1	-0.13669	9.22017e-58	3.04008e-53	0.244	0.31
Ribosomal response (RM)	ACAP2	-0.136709	2.58685e-51	8.52935e-47	0.371	0.438
[truncated: 679 more rows]

## Sheet: DAM
cluster	gene	avg_log2FC	p_val	p_val_adj	pct.1	pct.2
[truncated: 1,098 more rows]

[truncated: 2 more sheets: HLA, IRM]
