# Supplementary material for: Xenografted human microglia display diverse transcriptomic states in response to Alzheimer’s disease-related amyloid-β pathology
Source: Nat Neurosci. 2024 Mar 27;27(5):886–900. doi: 10.1038/s41593-024-01600-y (PMC11089003; doi:10.1038/s41593-024-01600-y)
Supplement: Supplementary file 4 — Overlap of human and mouse DAM markers. List of DAM marker genes defined in this study and in other transplantation, human postmortem and mouse studies, as compared in Extended Data Fig. 3d. [file 41593_2024_1600_MOESM4_ESM.xlsx]

## Sheet: original_lists
	Mancuso2022	Hasselman2019	Gerrits2021	Olah2020	KerenShaul2017	SalaFrigerio2019
1	SPP1	CD9	PTPRG	S100A9	Itgax	Spp1
2	APOC1	CCL3	TPRG1	LGALS1	Mamdc2	Gpnmb
3	CD9	CD83	MYO1E	AC090498.1	Cst7	H2-Aa
4	LGALS1	CCL3L1	GLDN	NDUFA4	Fam20c	H2-Eb1
5	CCL3	CCL4	CPM0	RPS12	Ccl4	Cst7
6	CCL4	SPP1	TPRG10	RPL41	Lmbrd2	Lpl
7	FTH1	OLR1	RGCC	RPL8	Egr2	Ch25h
8	HLA-DRA	LIPA	DPYD	RPL26	Csf1	Mamdc2
9	ASAH1	LGALS1	EYA2	ATP5E	5430435G22Rik	Lilrb4a
10	LGALS3	SGK1	GPNMB	RPS14	Ccl3	Igf1
11	GPNMB	RAMP1	ADARB1	RPS18	Clec7a	Cd74
12	LIPA	NAP1L1	IQGAP2	RPS2	Baiap2l2	Rab7b
13	PLA2G7	APOC1	DIRC3	FTL	Tmem154	Ccl4
14	DBI	PDPN	SPP1	COX8A	Lpl	Apoe
15	CTSD	MAFB	PTPRG0	CHCHD10	Ank	H2-Ab1
16	OLR1	GPNMB	HS3ST2	RPLP0	Zfp692	Lgals3
17	LGMN	SOCS6	CDK14	RPL10	Cox6a2	Itgax
18	FOS	CTSD	ASAP1	RPS29	Spp1	Bhlhe40
19	SOD2	ASAH1	COLEC12	RPL10A	Axl	Clec7a
20	CD83	CXCR4	TRHDE	RPS6	Igf1	Cybb
21	IL1B	PADI2	PPARG	RPL35A	Gpnmb	Fabp5
22	S100A11	DHRS9	XYLT1	RPL18A	Ildr2	Dkk2
23	GYPC	RASGEF1B	FAM135B	RPL3	Fxyd6	Hpse
24	NAP1L1	CHI3L1	AC066613	SDF2L1	Psat1	Atp6v0d2
25	FTL	CH25H	SH3PXD2A	RPL7	Il1b	Axl
26	SLC1A3	SLC1A3	CPM	RPL31	St14	Actr3b
27	CSTB	SCIN	GAS7	RPS27	4632427E13Rik	Il1rn
28	DUSP1	PLA2G7	ZNF804A	RPL36	Birc5	Etl4
29	SGK1	LITAF	CADM1	RPS13	Gpr65	Ccl3
30	CTSL	TMEM144	TNS1	RPL13	Cdca8	Anxa2
31	MAFB	LPL	RASGRP3	RPL7A	H2-Q7	Trpm1
32	CD74	LGALS3	MITF	RPL21	Etl4	Lox
33	TYMP	GYPC	STARD13	RPS15A	Ifit2	Csf1
34	SOCS6	TREM2	LPL	RPL32	Capg	Egr2
35	ATP6V1F	SLC11A1	ADAMTS17	RPL34	Lyz2	Slc2a6
36	FABP5	ZFP36	ALCAM	TMSB10	Apoe	Ank
37	HLA-DPA1	DBI	MYO1E0	RPL39	Slc1a2	Mmp12
38	S100A9	MS4A7	ARID5B	RPS23	Pycrl	Ctnna3
39	TREM2	SDCCAG8	ABCC3	RPL12	Ifi27l2a	Egln3
40	RGS16	LILRA4	SLC38A6	RPS10	Lgi2	Fam20c
41	CAPG	FABP5	SAMD4A	RPL11	Ero1lb	Baiap2l2
42	CD63	FABP3	MSR1	RPS3A	Nceh1	Wfdc17
43	IL4I1	EDN1	AP002991	RPS9	Ch25h	Flt1
44	EIF1	FOS	WIPF3	RPL38	Got1	Cox6a2
45	APOE	MSR1	FMNL2	RPS21	Nlrc5	Ifi207
46	PDPN	KLF6	SLC11A1	RPL27	H2-D1	Gas2l3
47	SCIN	RGS16	FAM20C	GYPC	Enpp1	Colec12
48	RPS12	PTGER4	SIGLEC1	GPX4	S1pr1	Cd200r4
49	CXCR4	WIPF3	PRKCE	RPS28	Ell2	Efr3b
50	ACTG1	PDGFA	FLT1	S100A6	mmu-mir-2134-2	AF529169
51	RGCC	UBE2J1	MYO1D	RPL15	Chst1	Cspg4
52	BCL2A1	ITGAX	CD9	RPS5	Ttr	Ctse
53	RPS28	ALAS1	PLXNC1	COX6C	Ache	Ldlr
54	MS4A7	HLA-DQB1	MCTP1	RPS4Y1	Asb10	Atp1a3
55	JUNB	LRRC39	TNFAIP2	FTH1	Cd22	C3
56	RAMP1	CDKN1A	ZNF385D	RPLP1	Crip1	Fxyd5
57	RPS2	APOC2	CD163	YBX1	Ifit1	Myo5a
58	CHIT1	DNASE2	CD83	FCER1G	Cd83	Ldlrad3
59	RPL39	ID2	BICD1	HLA-DQA2	Fxyd5	Bcar3
60	CHCHD10	HLA-DPB1	ATG7	DCTPP1	Fgl2	Ptger4
61	ZFP36	FXYD5	PDE4B	RPL9	Cybb	Sh3pxd2b
62	GAPDH	GABARAPL1	SNTB1	RPLP2	Srebf2	Pdcd1
63	HLA-DRB1	CD63	ACSL1	RPL35	Apbb2	Ahnak2
64	YBX1	CTSL	CYTH3	APOC1	Dpp7	Trpc4
65	CD37	CD180	DGKI	COX7A2	Cpd	Ptchd1
66	SH3BGRL3	DUSP1	NHSL1	RPL36A	Lyzl4	Cxcl13
67	RPL12	HLA-DRA	DAPK1	VAMP8	Ifi27l2b	Pianp
68	RPL14	CEBPA	MAFB	RPL29	Cd63-ps	Fgr
69	C3AR1	S100A11	PADI2	RPS3	Tspo	Inf2
70	EEF1A1	TGFBR1	PLAUR	COX7C	Mif	Cpeb1
71	PRDX1	LGALS9	AC100849	RPS25	Cadm1	Cd300lb
72	SDCBP	PLAU	GALNTL6	TOMM7	Mblac2	Gas7
73	RPL36	IL4I1	DSCAM	RPS17	Ifi204	Myo1e
74	RPL28	C3AR1	MELTF	RPL37A	St8sia6	Adamts1
75	LITAF	LSP1	DGKH	USMG5	Speg	Il1b
76	RPL10	ATP6V1F	ARHGAP10	PFDN5	Ccl6	Chst2
77	CCL3L1	SDCBP	FCHO2	NDUFB3	Sulf2	Crip1
78	RPS8	NAGK	RTTN	PRDX1	2010002N04Rik	Fxyd6
79	HLA-DRB5	PLAUR	KCNMA1	COX4I1	Cd52	Egr1
80	ID2	CYTH3	ELL2	UQCR11	Acaca	Gm13391
81	EBI3	NAB2	DMXL2	RPL22	Enpp2	Vim
82	NPM1	IPCEF1	NPL	NDUFB1	Ankrd16	Cd44
83	RPS5	FAM129A	RASGEF1B	RPS7	Cd63	Plaur
84	RPL8	HLA-DPA1	ITSN1	GSTP1	Kcnj2	Lyz2
85	NEAT1	DDIT3	IFNLR1	RPS16	Myo1e	Dcstamp
86	NOP10	NPL	NEDD9	UQCR10	Scpep1	Gm1673
87	MT-RNR2	SQSTM1	TANC2	AP2S1	Dhcr7	Atf3
88	S100A13	FTH1	HPCAL1	RPL28	Ttf1	Ifi204
89	CXCL10	HLA-DRB1	CYP27A1	UQCRQ	Ramp1	Fabp3
90	CH25H	HBD	NAMPT	NACA	Aplp2	Tnfsf8
91	ITGAX	ACTG1	IQGAP1	RPSA	Rps24-ps3	Slamf7
92	RPL41	GADD45G	LGMN	OST4	Lgals3bp	Cd72
93	SLC25A6	TYMP	DANT2	EIF1	9130401M01Rik	Ccl2
94	NPC2	SHTN1	AP001636	TSPO	Stim2	Gpr65
95	RPL34	CSTB	SDCBP	GAPDH	Cdc42ep3	Nceh1
96	RNASE1	HLA-DRB5	KCNE1	SEC61G	Cd34	Cyp4f18
97	RPL7A	FTL	SOCS6	MIF	Slamf9	Hcar2
98	RPL7	IER2	ABCC5	ATP5J2	H2-K1	Capg
99	RPL19	JUNB	MAMLD1	CAPG	Crlf2	Clic4
100	S100A8	MPP1	ASAH1	RPL6	Dpcd	Tcap
101	DNASE2	SGPP1	SCIN	LSP1	Trim32	Asb11
102	RPS16	HLA-DQA1	FNDC3B	TPT1	Ftl1	Cited4
103	SLC11A1	JUN	RGS16	PSME1	Gnas	Rai14
104	PLEK	RTTN	SLC16A10	SH3BGRL	AL928935.1	Gm1966
105	RPL11	HEXB	KCNAB2	RNASE1	Dhx32	Olfr111
106	RPS18	ARID5B	AL158071	RPL18	Tbcd	Gm26714
107	RPS7	HSPB1	PDE7B	COX5B	Pogk	Ifitm3
108	PLIN2	MYO1E	ABCA1	MRPL52	Bcl2a1b	Adam8
109	RPS19	CD68	ZNF331	COX6B1	Gm6030	Sulf2
110	RPS9	CD74	AC093895	LDHA	Gm4902	Cd300lf
111	RPL15	CITED4	SPIRE1	RPL30	Upp2	4930556M19Rik
112	CD14	GGA1	EMILIN2	TMEM258	Cd9	Cd36
113	GPX1	NPC2	OLR1	RPL19	Dnajc15	Abi3bp
114	IER2	HLA-DMA	RAMP1	RPL23A	Nat8l	Acaca
115	RPL37	GADD45B	SASH1	NDUFB7	Rps18	Bambi
116	RPL32	BTG1	XYLT10	S100A11	Ctsb	Ifi27l2a
117	RPLP1	GNAS	LTBP2	UQCRH	Arap2	Anxa5
118	RPS6	CD151	LIMS1	FAU	Cd74	Rftn1
119	HLA-DMA	TGIF1	C20orf194	NDUFB2	Serpine2	Klrb1b
120	SERF2	UGCG	ANXA2	RPL13A	Fcgr4	Tmem205
121	RPL37A	TMEM154	HM13	WDR83OS	Glipr1	Plxna2
122	RPL26	CPM	BCL2	BIN1	Gm8129	Xylt1
123	SQSTM1	MGLL	FAM129A	SH3BGRL3	Cxcl16	St8sia6
124	RPLP0	PRDX1	ARHGAP18	AIF1	Cox6c	Olfr110
125	NFKBIA	AXL	FAM107B	COX7B	Csf2ra	Ccl6
126	VEGFB	RENBP	IGF1R	RPS27A	Gm16247	Tmem51
127	RPL35A	MGST3	MTSS1	TMEM176B	Ccdc88a	Samd9l
128	HLA-B	EIF1	SAT1	RPS15	Rap2b	Psat1
129	MYO1E	CCL2	DPEP2	TMEM230	Pgcp	Nes
130	BRI3	ADK	LITAF	RPS19	Gm11353	H2-Q6
131	RPL5	PLIN2	PDE8A	RPL14	Slc23a2	Plekhh2
132	HMOX1	CTSB	FAM20A	ATP5L	Gusb	Rxrg
133	ATP5F1E	APOE	TBC1D2	RPS24	Mrpl27	Arnt2
134	CD48	AP1S2	DOCK1	UBA52	Echs1	Fgf1
135	AC004086.1	PLXDC2	MGAT1	POLR2L	Zdhhc21	Slfn5
136	GLDN	RHEB	ZNF438	NME1	Pld3	Adssl1
137	LGALS9	HLA-DQA2	PPM1H	TXN	Gm7331	Cd5
138	RPSA	ATG16L2	FRMD4B	TMSB4X	Ndufv3	Cxcl14
139	IER5L	ANXA5	DOPEY2	NDUFS6	Adarb1	Gla
140	GADD45B	SMCO4	ACOT11	NDUFA1	Slc44a1	Rragd
141	FAM129A	COPRS	LGALS3	BRI3	Atf3	Sqle
142	RPS13	GSDME	PDGFA	COX6A1	Gm7363	Pacsin1
143	RPS23	SCPEP1	MGLL	ATP5H	Gm5239	Rgs11
144	CALM1	RAP2B	FNIP2	SMDT1	Rpl36a-ps1	Mcub
145	ALAS1	CHCHD10	PGBD5	EEF1B2	Tsta3	H2-Q7
146	RPL9	FCGR1A	CLEC5A	NDUFA13	1500012F01Rik	Tsc22d1
147	CPM	CAPG	P2RY8	RPS20	Tuba1c	Gpx3
148	RPL35	CFD	SUSD1	NHP2	Frrs1	Ly9
149	EEF1B2	HSD17B14	SLC22A15	PHB	Aprt	Dna2
150	RPLP2	NR3C1	FARP1	EEF1A1	Tpd52	Oas1a
151	RPL38	SMIM29	RASSF3	NAA38	Ctsz	Ramp1
152	TMSB4X	ATG7	FMN1	RPL37	Syngr1	Itgal
153	GPX4	PPARG	LTA4H	EEF1D	Scd2	Arhgap26
154	SCPEP1	CXCL16	CACNA1A	DYNLL1	Rras	Optn
155	CTSZ	VAT1	MAN1A1	SNRPD2	Npc2	Aplp2
156	RPS21	CCDC88C	KLHL6	NDUFB11	Gm5805	Gadd45b
157	PRELID1	PLPP1	PDPN	HLA-DQB2	Thbs1	Ephx1
158	RPS4X	S100A13	DENND4C	CALM3	Bola2	Cd83
159	LPL	PPP1R15A	TTYH3	NDUFA11	Pkib	Xdh
160	RPS27A	TWSG1	ZNF618	GPNMB	Gm10136	1810011O10Rik
161	NACA	EVI2B	HIVEP1	PSMA7	Adck5	St14
162	KLF6	HDAC9	ASTN2	NDUFA3	Gm9493	Antxr2
163	ATP5E	AMDHD2	ST18	RPL5	Gm15772	Il1r1
164	CCL8	KLHDC8B	ALOX15B	IFITM2	Sdc3	Hif1a
165	ANXA5	PAG1	ACER3	MPC2	Gm10186	Zbp1
166	LAP3	FAM20C	UGCG	DBI	Tyrobp	Il2rg
167	RPL24	HVCN1	AC079760	RPS26	Mir682	Alcam
168	RPS14	CD81	AL356417	MT1X	Naglu	Gm37168
169	RPS3A	SIRPA	CHSY3	TCEB2	Gm13192	Clec1a
170	GNB2L1	PTPN6	IGF2R	COMMD6	Mt1	Pmaip1
171	SRGN	MITF	LIPA	TMEM176A	Arrdc4	Kcnj2
172	RPL23	PDE3B	AC009690	TNFSF12	Atp11c	Gem
173	EIF4A1	SLC43A3	IPCEF1	SERF2	0610012G03Rik	Adora1
174	SLC25A5	ELL2	GAS2L3	NPC2	Dusp3	Plekhm2
175	IFITM3	SMS	AL1580710	RPL27A	Rpl23	Cpq
176	NPL	LIMS1	EPHB1	C1orf162	Gm10443	Ghr
177	RTTN	MICAL1	ANKH	C19orf53	Ssr4	Lgals3bp
178	NUPR1	RASSF3	SORCS2	NUPR1	Siglec5	Oas1g
179	HLA-DPB1	PLEKHO2	PCAT1	SNX3	Gm13826	Cd63
180	RPS27	LY96	NLK	TXNL4A	Gng12	Tmem163
181	RPS15	SH3BGRL	PDE4DIP	IFI27L2	0610037P05Rik	Cd274
182	MT-RNR1	MCRIP2	FCGBP	HAMP	Atp6v0c	Lilr4b
183	RPL10A	CMTM3	PTPRM	ATP5G2	Gm10279	A430093F15Rik
184	PTMS	CYSTM1	GRAMD4	PRELID1	Ssh1	Mdfic
185	COX7C	BRI3	DIP2C	RPL17	Gm5963	Chst10
186	CHI3L1	SLC37A2	GK	MYEOV2	Fth1	Gsn
187	RPL22	KCNMA1	BASP1	ATP6V1F	Myeov2	Usp18
188	RPS26	RPL39	AP2A2	HIGD2A	Gm5244	Ass1
189	LIMS1	ITGB2	ATP1B3	HSPA8	Hif1a	Cck
190	FCGR1A	PPIF	TFRC	POLE4	Gm10076	Vcam1
191	RPS15A	RHOBTB2	NOTCH2	COX17	Gm9294	Sh3bgrl
192	NAGK	ZYX	MYO10	CACYBP	Ptplb	Cytip
193	GPR84	SH3BGRL3	TMEM51	FKBP1A	Gm11361	Cacna1a
194	RPL18A	HPCAL1	LONRF3	ALKBH7	Eif4ebp1	Tox2
195	RPL31	TMEM251	PLXND1	C19orf70	Zfyve21	Asb10
196	RPS3	RPS28	TNFRSF14	PSME2	Gm11478	Trib3
197	ATOX1	RHOC	SQSTM1	PCBD1	Renbp	Prnp
198	TMEM144	CALM1	UBASH3B	CHCHD2	Sc4mol	Iqgap1
199	RACK1	UAP1L1	SLC2A9	ISCU	Ctsl	Cd52
200	SMS	NENF	EEPD1	ALDOA	Tpi1	Cd300ld
201	CD36	C1orf54	RBM47	C1QA	Rpl28-ps1	C030034L19Rik
202	TPT1	PRXL2C	CD44	CFL1	Ctsd	Hs3st1
203	KCNJ2	NPM1	CGNL1	NDUFS5	Cox6a1	Mrgpre
204	RPL6	TIMP2	FPR3	MANF	Fundc2	Stra6l
205	IL8	AKR1B1	MAP4K3	FXYD5	Pgk1	Kynu
206	RPL30	PECAM1	GNA12	ATP5I	Rps16	Cdk1
207	HPSE	TMEM52B	FGR	TMEM219	Rpl38-ps2	Fgl2
208	CD68	YBX1	ST5	APRT	Rps17	Nlrc5
209	TIMP1	TUBA1B	MX2	YBX3	1810027O10Rik	Lgi2
210	GSTO1	PHYH	ADCY3	EIF3H	1110038B12Rik	Gcnt2
211	RPS29	MINK1	ADK	RPS8	Rps5	Phlda3
212	TMSB10	SLC15A3	ADAM17	PLTP	Gm12254	Slc1a5
213	RPS25	RNF130	GGA1	MRPL23	AC151602.1	Gfap
214	FABP3	LDHA	ADGRD1	SLIRP	Gm5559	Dram1
215	ACSL1	ZFP36L1	MYO5A	MYDGF	Nme2	Dgat2
216	RPL29	HERPUD1	AC104123	TMA7	Pgls	Rell1
217	UQCRB	PTMS	CPNE8	DAD1	Rps14	5930430L01Rik
218	PLAUR	MTHFS	NRP2	RPS4X	Timm13	Lgals1
219	CCL4L2	CABIN1	CYP19A1	PHPT1	Il4i1	Milr1
220	RPL3	CTSZ	LINC00278	BLVRB	Nap1l1	Chst3
221	RPS20	CD37	H2AFY	HCST	Tnfaip3	Lmna
222	RPL13	CD84	SLC7A5	GLTSCR2	Rpl37	Arhgap24
223	COX6C	CCNI	CYTH1	GSTM3	Rps16-ps2	Gm26902
224	PFDN5	RPL10	NEAT1	CSTA	Rpl34	Phf11a
225	LDHA	SLC44A2	HIF1A	CDK2AP2	Rpl10a-ps1	Ms4a7
226	UBA52	C19orf70	SMAD3	SRM	Rps29	H2-D1
227	EDN1	CD53	LSP1	PPA1	Rpl38	Plp2
228	APOC2	WARS	KLF6	PYCARD	Abcd2	Mocos
229	RP11-536O18.2	MTHFR	NCK2	HSPA5	Agpat2	Cd244
230	TLR2	FCGR1B	NCF2	LSM4	Ggh	Nbl1
231	MPP1	TMSB4X	PPM1L	PARK7	Adar	Gm43351
232	CD69	TTYH3	TEX2	GTF3A	B2m	Tmem178
233	FAU	GUCY1A1	FGD6	BTF3	Gm10073	Fn1
234	RPL23A	ERGIC1	TMEM117	LDHB	Hars2	Galnt9
235	DHRS7	SNX24	RNF144B	BLOC1S1	Padi2	Tspan17
236	RGS1	PLEKHF2	PFKP	EIF3K	Dnajb14	Gm2065
237	MGST3	SRI	LINC01605	RPL24	Rpl37a	Mif
238	RPL27	RPL38	KIFC3	OAZ1	4931406P16Rik	Plau
239	VIM	SOAT1	SLC47A1	EEF2	Rps28	Nlrc3
240	C9orf16	GK	SH3BP5	APOC4-APOC2	Eef1b2	Slc16a3
241	GNAS	PPT1	MFSD1	RPL4	Rpl10a	Sdc3
242	OST4	TREML1	ITGAL	MYL6	Gm7290	Perp
243	RPS24	VEGFB	MFHAS1	ARHGDIB	Gm4149	Tuba4a
244	TXN	RPL14	CDCP1	HINT1	Gm6023	Armc2
245	RPL18	RPL7	CLIP4	PSMB3	Gm8730	Apbb2
246	PHACTR1	RPL8	DUSP10	APOC2	Gm6415	Dpp7
247	LRRC39	RPL35A	ARHGEF10L	BCL2A1	Gm6202	C530043K16Rik
248	ISG15	RPL26	GCLC	RPS11	Vkorc1	Tpi1
249	FCER1G	RPS2	BCL6	ATP6V0E1	Cd68	Ctla2a
250	COX4I1	SLC25A24	MALAT1	ATOX1	Eif1ax	Prr5l
251	NDUFB2	RPL9	TOM1	NEDD8	Rps27a	Arrdc4
252	FXYD5	ACER3	PRR5L	GNB2L1	Gm13456	Slc35e4
253	SH3BGRL	RPL36	RAPGEF1	ATP5G3	Gm13226	Ppm1j
254	UBE2J1	EEF1A1	PLIN2	ATP5O	Rhoc	Cpd
255	HSPB1	GSAP	IFNGR2	NME2	Rps24	Enpp1
256	BTF3	RPL34	PCLO	PRDX5	mmu-mir-703	Crlf2
257	RPL21	RPS12	RNF13	TMEM147	Vegfb	Bcl2a1d
258	DHRS9	RPL32	LIPG	SNRPF	St6gal1	Ctsb
259	GALNT1	RPL31	PLA2G7	CLIC1	Gm13436	Plin2
260	PFN1	RPS8	VPS8	NDUFS7	Mpeg1	Slc16a8
261	RPS10	RPL19	IFI44L	EIF3F	Cryz	Scimp
262	MYL6	HLA-B	SPATA7	PFN1	Itgb1bp1	Rap2b
263	CLIC1	RPS18	MYO9B	TUBA1A	Mthfs	Eml2
264	GABARAPL1	RPL11	COL4A3BP	NUTF2	BC029722	Ttyh2
265	PPIA	RPL28	SOAT1	EIF5A	Gm16238	Gm10118
266	JUN	RPL41	RAB7B	TPI1	Ptprm	Il3ra
267	RPL4		NCEH1	FKBP2	Nsmce1	Msr1
268	TNFAIP2		MBP	SERPINA1	Bloc1s1	Yipf7
269	CD58		PTK2B	NDUFB8	Rpl18-ps1	Gm15880
270	CTSB		CSGALNACT2	RAC2	Fuca1	Pkm
271	RHEB		SPATS2L	S100A13	Hcfc1r1	Pld3
272	RPL27A		TGFBR1	ATP5D	Asna1	Masp1
273	HSP90AB1		BCAT1	HMOX1	Timm9	Got1
274	DYNLL1		SLC18B1	SPCS1	Pea15a	Nedd9
275	CXCL16		GPD2	GCA	Rpl28-ps3	Socs2
276	IFI6		TPCN1	UBL5	Rpl30	Elovl7
277	PTPRG		SERINC5	USF2	Usp12	Cyp51
278	RPS4Y1		KCNJ5	CSTB	H2-DMa	Insig1
279	JUND		GNA13	C4orf3	Nampt	Nexn
280	COMMD6		SGK1	PIN4	2410015M20Rik	Tpm4
281	ATP6AP1		FGGY	UQCRB	Rplp2-ps1	Cd22
282	ARID5B		HDAC9	TYROBP	Prdx1	Atp6v0e2
283	PDGFA		SERPINE1	GPSM3	Ccdc132	Fgf13
284	CTSC		TRIM14	CD63	Gltp	Cxcl16
285	UGCG		GALM	CARD16	Scand1	Cp
286	HSD17B14		DTNA	TMIGD3	Chst11	Madcam1
287	CFD		UNC13B	COMT	Plbd2	Ifitm2
288	EEF1D		RASA3	MRPL34	Rps25	Tlr2
289	BTG1		TGFBI	CTSZ	Rps25-ps1	Klrb1a
290	HEXB		DDX60L	EBI3	Fau	Cadm1
291	CEBPA		CCDC88A	FCGR3A	Gm15500	H2-Q5
292	PSME2		ANK2	CD99	Rpl31	Rab3d
293	YBX3		STK10	FAM26F	Ccl12	Glipr1
294	CFL1		PDXK	CLEC2B	Gm11741	Slc39a2
295	GUK1		MORC1	ARL2	Rps21	Tgtp2
296	SMCO4		PPFIBP2	CFD	Trem2	2003-03-01
297	NEK6		BNC2	PDIA4	Gm10294	Ifi44
298	PTGER4		CXCR4	RWDD1	Soat1	Trps1
299	SRI		LRRK1	EIF4EBP1	Pcna	Il18rap
300	IL1RN		ACTN1	ARPC4	Fam46c	Pdgfc
301	CHI3L2			C14orf2	Tmem106a	Vat1
302	MSR1			FKBP4	Fxc1	Cdk18
303	CITED4			POLR2J	Prdx4	Adap1
304	COX7A2			EIF3E	Gm13048	Rftn2
305	S100A1			PADI2	Cd48	Serpine1
306	RPL36A			NINJ1	Aig1	Mfsd12
307	HINT1			AKR1B1	Rpl32	Kif1a
308	UCP2			SLC25A5	Gm9843	Gm20429
309	ALCAM			HNRNPA1	Tmbim1	Synj2
310	RASGEF1B			RAB20	Ctsa	Olfr114
311	POU2F2			A1BG	Hexa	Sox5
312	RPL36AL			TSTD1	Rpl9-ps6	Cd9
313	CYSTM1			TNFAIP8L2	Clcn7	Csf2ra
314	HIF1A			TMEM160	Rps4x	Arhgap15
315	COX6B1			TREM2	mmu-mir-689-2	Ctsl
316	PADI2			MRPL18	Gm10119	Trerf1
317	FAM107B			SRP14	Rplp2	Gnas
318	HLA-C			SUMO3	Rpsa-ps10	C920009B18Rik
319	PPP1R15A			LAMTOR2	Wdr12	Gm8995
320	ACTB			ATP5J	Rps20	Ezr
321	TUBA1B			SMCO4	Plekhm2	Slc2a1
322	PPARG			NPM1	Rpl35	Rab11fip1
323	PEBP1			LINC00116	Coro1c	Ciita
324	COX8A			RPS27L	Rpl12	Siglecf
325	G0S2			ROMO1	Pkm2	Prr15
326	ZFAS1			RPL23	Rpl22	Rsad2
327	NDUFS5			LSM7	Rpl14	AB124611
328	COX7B			ANAPC16	Gas5	Mir155hg
329	PPA1			RNASEK	Gm10036	Ccl5
330	EIF3K			RPL36AL	Atox1	Trpm6
331	GNG5			TRAPPC1	Arhgef7	Megf9
332	ACER3			MYL12B	Dgkq	Nfkbiz
333	CEBPD			GADD45GIP1	Rpl35a	Lrguk
334	NDUFA4			C17orf89	Cd180	Ciart
335	CDKN1A			MYL12A	Fam129a	Dnajb14
336	CD59			FIS1	Mfge8	Anxa4
337	CMYA5			TAX1BP3	Cox7a2	Gm15155
338	TOMM7			MRPL41	Rplp1	Atp10a
339	RAB42			TIFA	Rps19	Ak4
340	LDHB			TWF2	Gnptab	Zc2hc1a
341	HIGD2A			ANAPC11	Gde1	Oas2
342	WIPF3			BRK1	1700003F12Rik	Wdhd1
343	EIF5A			ECHS1	Gm14586	Klrb1c
344	CCL3L3			LAMTOR1	Rps13-ps1	Bcl2
345	DDX21			CXCL16	Atrn	Olfm4
346	COPRS			NDUFA8	Ormdl2	Il27ra
347	RPL10P9			ZNHIT1	Slc16a3	Il18bp
348	EIF3E			SUMO2	Gm15430	Synpo
349	UBL5			CD9	Usp30	Gm45153
350	SLC31A2			EIF3L	AL663027.1	Kbtbd11
351	RPL13A			C9orf16	Atp6v1c1	Aldoa
352	SNHG12			ATP5EP2	Med30	Clec1b
353	MITF			NDUFS8	Gm13340	Soat2
354	MPDZ			AIDA	Gm11263	Asns
355	IQGAP2			BANF1	Rnf149	9330175E14Rik
356	TPI1			CAB39	Socs6	Hectd2
357	MGLL			GLRX	Cln5	Rgs16
358	MTCO1P12			TMEM261	Rps8	H2-K1
359	UQCRH			RHOA	Atp6v1a	Gm11545
360	USMG5			COPRS	Rtp4	Hacd2
361	COX5A			RABAC1	Timp2	Tmem202
362	ARPC5			CRTAP	Cstb	Fth1
363	EIF3H			RBX1	Atp5j2	Gm14636
364	TGFBR1			TMEM256	Gm10260	Btla
365	RAP2B			LSM3	Rplp0	S100a1
366	HM13			MRPL51	Uqcrh	Lmnb1
367	HBEGF			CTSS	Crat	Ndufa1
368	CCNI			PET100	Vps13c	Bex3
369	POMP			YIF1A	Rpl13a	Tnfsf9
370	COX6A1			DUSP23	Rpl24	Sp100
371	TXNRD1			DNAJA1	Abca2	Ctsz
372	ALDOA			SF3B5	Gm14456	Olr1
373	HNRNPA1			TBCB	Ldha	Kdf1
374	DYNLT1			PYURF	Rpl39	Tspo
375	RAB13			EMP3	Rps15a	Mcm5
376	HSP90AA1			COTL1	Ccny	Hmox1
377	ATP5L			TRMT112	Atxn10	Ldha
378	HSPE1			LINC01420	Siva1	H2-T-ps
379	PKM			NUP214	Rpsa	Neat1
380	FUOM			IFI30	Cyp4v3	Serpine2
381	NME1			UFC1	Gm15427	Gm15283
382	GGA1			GRINA	Pcp4	Gm36211
383	CTSH			TMEM14C	Cox4i1	Gch1
384	AKR1B1			LSM2	Klhl6	Stard4
385	HSPD1			SKP1	Gm10059	Srebf2
386	PSMA7			MINOS1	Rpl18a	Olfr112
387	TNFSF15			ATP5G1	Sdf4	Kcnh2
388	LILRA2			NENF	D10Wsu52e	Tpd52
389	GRN			ABI3	Rpl34-ps1	Dgkz
390	ATP1B3			MDH2	5430417L22Rik	Helz2
391	RAN			ENO1	Grn	Selenom
392	C15orf48			MRPS34	Plin2	Speg
393	EGR1			PSMB8	2310001A20Rik	Dok2
394	KCNMA1			SLC25A6	Gm3386	Dact1
395	NAMPT			ACTG1	Ndufs6	Gpi1
396	LILRA4			HN1	Cox8a	Cenpe
397	POLR2L			NDUFAF2	Gm14303	Slc43a3
398	MIF			NDUFC1	Ebpl	Plek
399	NDUFA1			ITGB2	2810422J05Rik	Alkbh2
400	ASAP1			AP006222.2	Chmp6	Gapdh
401	MFSD12			CRELD2	Arl3	Hmgn3
402	SNCA			CCNI	Copg	Usp12
403	ALKBH7			LAP3	Bst2	Stx3
404	SEC61B			C1QB	Gm11942	Prdx4
405	RELB			CD37	Gm13841	Qpct
406	SNRPD2			CISD3	Ccdc72	Pgk1
407	SIRPA			C8orf59	Bag1	Gusb
408	IFI27			ACTB	Ddx31	Slc4a3
409	GAS6			GTF2H5	Gm2000	Scpep1
410	PPP1R14B			RANBP1	Sh3bgrl3	Cstb
411	GLRX			CCDC124	Sumf2	Tuba1c
412	FERMT3			RAB32	Gpr84	Hspa4l
413	CD44			KRTCAP2	Gm10159	Metrnl
414	HSPA8			LY96	Lsmd1	Tyrobp
415	FAM20C			SELM	Arl11	Gm4759
416	MZT2B			SNRPC	Asl	Bcl6
417	PPDPF			TOMM22	Atp5e	Ctsd
418	AP2S1			GMFG	Snap47	Rhoc
419	ENO1			PDCD6	Mtmr2	Ung
420	TMEM251			HSBP1	Lrrc8d	Gng12
421	MCL1			NDUFB10	Rpl14-ps1	Npc2
422	BLVRB			TBCA	Gtf3c4	Glb1
423	NSA2			ANXA5	Chpt1	Ydjc
424	C1orf54			ST13	Tpt1	Akap1
425	ITGB2			MS4A4A	Arl5a	Fgf2
426	TCEB1			TALDO1	H2-Aa	4833407H14Rik
427	TFRC			SSR4	Dgkz	Bri3bp
428	AP1S2			MRPL12	Glb1	Gm43792
429	BCL6			RAB5A	Ndufa2	Gm26947
430	PEPD			CYTL1	Txndc16	Card11
431	NENF			CYCS	Txndc17	P2ry2
432	EMP3			SOD1	Nol8	Chchd10
433	ATP6AP2			PSMD8	Rpl4	Fblim1
434	ATP5G3			C6orf48	Rps11	Pea15a
435	SLC25A3			GNG5	6330512M04Rik	Cnn3
436	SEC61G			FCGR2B	Gm11410	Mt1
437	ANXA2			NUDC	Tlr2	Thbs1
438	RRAGD			NUDT14	Cnpy2	Chaf1b
439	TBCA			MSRB2	Atp1b3	Wipf3
440	UQCR11			TRAPPC2L	Rpl10	Jag1
441	TIGD4			ZCRB1	Oxct1	Cd63-ps
442	IFI30			DNPH1	Tomm7	Rtcb
443	ICAM1			PKM	Asap1	C4b
444	CD151			NDUFB4	Gm13408	Fndc4
445	ATP5MG				Use1	Agpat4
446	ST13				Tfpi	Zc3h12d
447	FAM50A				Grina	B2m
448	PPAP2A				Eif3b	Ly6i
449	ATP5MC2				Rps10-ps1	Lrpap1
450	GAS7				Ppap2a	Slamf9
451	ATG7				Nop58	Fut7
452	MS4A6A				Tmed3	Apoc4
453	LAGE3				Rpl17-ps5	Cd34
454	HLA-DMB				Tep1	Msmo1
455	VAT1				Sdf2l1	Rpsa
456	PHPT1				Cib2	Dennd2d
457	ADK				Creg1	Akap5
458	ATP5G2				Asb7	Aldh2
459	RHOC				Rab5c	Gm20559
460	KLF2				Creb3l2	Gm44620
461	SLAMF7				Rpl7	Dll1
462	CYTH3				Rps9	Ascl4
463	PLA2G16				Ost4	Gm43795
464	CYCS				Slc15a3	Eef1a1
465	PTCRA				Gm8759	Soat1
466	SNHG29				Usp5	Plxnd1
467	TSPO				Atp6v0b	Ifi211
468	ATP6V1B2				Kidins220	Gabre
469	AMDHD2				Ubl5	AU020206
470	C19orf53				Pmp22	Gk
471	S100A4				Sod1	Ntng2
472	COX17				Nrp1	Uap1l1
473	ROMO1				Rpl10-ps3	H2-M3
474	LINC01094				Med28	Pgap1
475	TNFSF13B				Gm10288	Dhx32
476	ATF5				Tceb2	Vps13c
477	HLA-A				Napa	Pf4
478	SEC11A				Gm10154	AA414768
479	RTN4				Golga3	Gpd2
480	AKIRIN2				Gm11518	C3ar1
481	PLAU				Rps26	Sacs
482	TMEM52B				Pon3	AW112010
483	HLA-DQB1				Zbp1	Plpp1
484	CLTA				Gm11407	A930007I19Rik
485	TIMP2				H2-Ab1	Rps5
486	AXL				H2-Ob	Llgl2
487	FMNL2				Rpl6	Rpl23
488	RBM3				Glt25d1	Tmem106a
489	ELL2				Gm15920	Gm43088
490	PDCD5				Eif5a	Mx1
491	RPS11				Pabpc1	Gm38335
492	GCH1				Acadsb	Meox1
493	RHOQ				Tmem189	Cd68
494	NCK2				Rpl27a	F630206G17Rik
495	BLOC1S2				Npnt	Rpl32
496	RASGRP3				Rpl5	Dusp1
497	ACAA2				Pign	Gm13657
498	GK				Gm15710	Scarb1
499	ZYX				Ppp1r11	Hgf
500	FOSB				Shisa5	Nrp1
501	NEU1				Uqcr11	Slc25a43
502	SERBP1				Aga	Tceal9
503	TXNDC17				Tmem147	Uhrf1
504	ABRACL				Fam174a	Ftl1
505	FAM195A				Atp13a1	Cxcr4
506	SLC15A3				Gm10925	Slc11a1
507	PTPN2				Gm7079	Syt8
508	EIF3F				2410003K15Rik	Gm16315
509	TMEM176B				Rpl8	Gm43793
510	GRINA				Cox5a	Prdx1
511	SYT17				Vdac2	B230217C12Rik
512	IL1A				Uqcr10	Gpr84
513	TOR3A				Polr2g	RP24-314J18.1
514	CCRL2				Ctdnep1	Hexa
515	PDXK				Gm2a	Il12rb2
516	STX4				Immt	Pfkfb3
517	FARP1				0610031J06Rik	Fgd6
518	EEF2				Cox7a2l	Gm16907
519	IQGAP1				Txn1	Smim3
520	B2M				Rps10	Ifit1
521	MT-ND4				Csnk1g2	Phf11b
522	RAPGEF2				Pgam5	Pfkl
523	CD163				Jtb	Ncapg2
524	PRDX6				Eef2	Rasgrf1
525	KLHDC8B				Rnasek	Lsp1
526	ABCA1				H2-M3	Fau
527	LMO2				Gabarap	Ankrd37
528	RBX1				Arpc3	Prickle1
529	PHB				Slc25a25	Rassf3
530	CXCL8				Eif3e	Olfr1431
531	MT2A				Rps15	Rps14
532	SNX3				Lamp2	Plscr1
533	LY96				Gnb2l1	Atp6v1a
534	NFKB1				Azin1	Pgam1
535	FNIP2				Rheb	St3gal1
536	MTHFS				Mir671	Naa50
537	PPIF				Igsf8	Rpl21
538	TNFAIP3				Tmcc2	P2rx4
539	LAMTOR5				4933426M11Rik	Sdf4
540	OAZ1				Clcc1	Gm43343
541	NEDD8				Csf3r	Olfr113
542	NFKB2				Itgb2	Fam46c
543	SNRPF				Rpl3-ps1	Ell2
544	RPL22L1				Lag3	Cacnb4
545	SNHG8				Cops6	Prdx6
546	GPR137B				Lsp1	Rps28
547	ABCC5				Rps3a	Siglec1
548	ATP5J2				Pitrm1	Pkib
549	EIF4EBP1				Anxa3	Rpl10a
550	DFNA5				Urm1	Cd48
551	SMDT1				2410006H16Rik	Fuom
552	SNRPG				Stau2	Rps19
553	GLA				Efr3a	Fyn
554	KCNJ5				Aldoa	Idi1
555	ARHGDIA				1500003O03Rik	Marveld1
556	VMP1				Fcer1g	Plec
557	MTHFD2				Pion	Rpl18a
558	BID				Pdhb	Gm43336
559	NDUFB1				Plekha1	Rgs3
560	LILRB4				Dbi	Ggh
561					Col4a1	Epm2a
562					Mospd2	Ifi206
563					Tmem123	Tgfb1i1
564					Ube3b	Ptges
565					Cox7c	Rpl41
566					Lrpap1	Gm43890
567					Tagln2	Capn1
568					Cln3	Nap1l1
569					Vps16	Zbtb42
570					Gtpbp6	Echs1
571					Dtnbp1	Igf2r
572					Snrpd1	Atp1a1
573					Pomp	Pcdhb22
574					Rnf150	Npm1
575					Ptdss1	Procr
576					Nucb1	Hcst
577					Lamp1	Mansc1
578					2510006D16Rik	Eef1b2
579					Gltscr2	Sel1l3
580					Cdk4	Ddx31
581					Tgfbr2	Klhl6
582					Psme2b-ps	Gsto1
583					Plek	H2-T10
584					Zc3h10	Gm37010
585					Gm4604	Dlgap5
586					Hint1	Cyb5r1
587					Man2b1	Plekha1
588					Tmem159	Arl11
589					Npm1	Rps2
590					Dhrs3	Aig1
591					Eif3f	Naglu
592					Gns	Rps16
593					Stx7	Impdh1
594					Psme2	Fam19a1
595					Tmem101	Lag3
596					Tnip2	Grrp1
597					Copa	Iqcg
598					Arhgdia	Amdhd2
599					Adam9	Rpl36a
600					Eef1a1	Eno1
601					Eprs	Mxra7
602					Cyba	Rplp0
603					Rpl13	Mirt1
604					Psmg4	Rps23
605					Sdcbp	Rpl12
606					Ccrl2	Fnip2
607					Gm10012	Lrrtm3
608					Myo1f	Rpl13
609					Ndufb9	Tjp3
610					Pfdn5	Degs1
611					Gba	Rps4x
612					Rpn2	Trem2
613					Cox7b	Rpl19
614					Gm13341	2010111I01Rik
615					Akr1a4	Bcl2a1a
616					Ndufb5	H2-Q4
617					Rps27l	Atp2a1
618					Gm8292	Coro1c
619					Atf7	Abcb1b
620					Psme1	Rps24
621					Tmbim4	Ptpn7
622					Hsd17b12	Trak1
623					Ifnar2	Prkg1
624					Gm13889	D2Bwg1423e
625					Ndufa3	Sardh
626					Scp2	B3gnt7
627					Ptma	Cd14
628					Rps3	Gm9821
629					Ergic3	Rplp1
630					Tmem184b	Kcnq3
631					Ndufb11	Dubr
632					Gm9858	Prr33
633					Cox6b1	Dusp3
634					Ppt1	Rhebl1
635					Litaf	Plekhb2
636					Srgn	Tgfb2
637					Atp5k	Rps12
638					Gm12630	Rps20
639					Os9	Irak1bp1
640					Ddost	Gaa
641					Gm6863	Pebp1
642					Arpc5	Naalad2
643					Snx1	Maff
644					Dld	Gins2
645					Cuta	Lyst
646					C3ar1	Gm9843
647					Pitpna	Igsf9
648					Clip2	Phldb1
649					H2-T23	Eif3f
650					Slc25a3	Zmynd15
651					Gm13339	Rasl11a
652					Gramd3	Rps6
653					Galnt3	Creg1
654					Sdha	Rab11fip4
655					H2afz	Rps3a1
656					Mfsd1	H2-Oa
657					Tecr	Syngr1
658					Ccar1	Rpl9
659					Lat2	Acot1
660					Galc	Rps27a
661					Sh3kbp1	Bst2
662					Eif4b	Renbp
663					Clip1	Ecm1
664					Slc25a39	Ctsa
665					Plxdc2	Irgc1
666					Slc11a1	Atox1
667					Cd151	Atp6v1b2
668					Eef1d	Gm2a
669					Nptn	Lrrc8c
670					Tapbp	Dusp8
671					Cotl1	Nat8l
672					Banf1	Naaa
673					Lipa	1110008P14Rik
674					Nme1	Rpl4
675					Cebpa	Itga4
676					Glrx3	Gltp
677					Ikbip	Galc
678					Scarb2	Abcd2
679					Ran	Akr1a1
680					Atn1	Bnip3
681					Sap30bp	Slc15a3
682					Crtap	Lat2
683					Tns3	Irak3
684					Ptk2b	Folr2
685					Hvcn1	Rpl26
686					Nus1	Rps18
687					Prdx5	Plxnc1
688					Ifnar1	Gvin1
689					H2-Eb1	Rpl3
690					Tpp1	Rpl38
691					2010107E04Rik	H2-T23
692					Nenf	Rplp2
693					Bcl2	Gm43581
694					Dad1	Pgghg
695					Gaa	Gm37199
696					Abhd12	Atp6v1c1
697					Naalad2	Tmbim1
698					Neat1	Tmem107
699					Gm9846	Rps3
700					Psap	Shisa7
701					Rassf3	Rpl11
702					Eif3k	Gm13920
703					Pcbp2	Bcl2a1b
704					Atp6v0d1	Rpl14
705					Leprotl1	Klhl38
706					Rab11fip5	2410006H16Rik
707					Osbpl8	Coa5
708					Gm10222	Rps21
709					Ucp2	Pcgf2
710					Rragc	Mitf
711					Cd84	Rpl36
712					Cct2	Tmem176a
713					Eif2a	Rpl37a
714					Ctsh	Glmp
715					Aes	Gm45338
716					Pno1	Colgalt1
717					Hspe1	Lyz1
718					Atp5h	Tmed3
719					Mkrn2	Cpeb2
720					Rap2a	1700003F12Rik
721					Man1c1	Rpl6
722					Ctss	Asph
723					Itm2b	Ier5l
724					Eif3h	Cox4i1
725					Nsmce4a	Atxn10
726					Cndp2	H2-Ob
727					Degs1	Gm3511
728					Rpl15-ps1	G0s2
729					Snrpb	P3h4
730					Rcbtb1	4930479D17Rik
731					Nfe2l2	Ppfibp1
732					Gpi1	Sdf2l1
733					Prdm1	Rpl27a
734					Dnase2a	Slc2a3
735					Cd37	Uqcrh
736					Ap2s1	Rpl37
737					Ppib	Rps25
738					Arpc1b	Kcna3
739					Abcf1	Bcl2l2
740					Tex261	Efna5
741					Tmem176a	Plbd2
742					Edem2	Stat1
743					Bsg	Rpl39
744					Snord33	Gm10076
745					Gm10250	Rack1
746					M6pr	6430548M08Rik
747					Abca3	Tgif1
748					Snx3	Rps26
749					Cmtm3	Ggct
750					Ndufa13	Bik
751					Atp6v0e	Rpl30
752					Eif3i	Sh3bgr
753					Snd1	Rps27
754					Rnaset2a	Gm11699
755					Gng5	Vkorc1
756					Ptprc	Gm42551
757					Ube2d3	Chst12
758					Slc25a5	Hsd17b12
759					Cpeb2	Ift43
760					Itm2c	Tnip2
761					Prkcb	C1galt1c1
762					Maged1	Arhgap10
763					Daam1	Cndp2
764					Hipk1	Gm3699
765					Cux1	Igsf8
766					Ddrgk1	Etv4
767					Plekhm3	Itgad
768					2610507B11Rik	Rps11
769					Atp5d	Fkbp1b
770					2900073G15Rik	Rpl22
771					Tmem14c	Fam129b
772					1810035L17Rik	Fuca1
773					Prdx6	2610524H06Rik
774					Ppfia4	Timp2
775					Idh1	Tnfsf13b
776					Pfkfb3	Ly86
777					Rcbtb2	Rps15
778					Rpl36al	Rps29
779					Selk	Zfas1
780					Eef1g	Tlr1
781					Gm7658	Nxpe1-ps
782					Ncstn	Uck2
783					Atp6v1g1	Rps15a
784					Gm4070	Dpys
785					Lhfpl2	Mdk
786					Elovl5	Rpl17
787					Ctsc	Socs6
788					Bscl2	Tmem160
789					Cs	Npr1
790					Pgrmc1	Cep19
791					Dpm3	Erc1
792					Ubxn1	Rps7
793					Atp5j	Cox7a2l
794					Uqcrq	BC028528
795					Atp6v1f	Gde1
796					Rnaset2b	Cenpa
797					Sp110	Maged1
798					Acer3	Selenow
799					Gm15459	4833421G17Rik
800					Tmem208	Nenf
801					Rnf187	Lipa
802					Fcgr2b	Bbc3
803					Tmsb4x	Atp6v0c
804					Rabac1	Eef2
805					Snf8	Adgb
806					Shfm1	Eif3k
807					Eci2	Eef1g
808					Ube2d2	Myo1f
809					Cpne3	4930404N11Rik
810					Swi5	RP24-280K5.1
811					Rab27a	Pmp22
812					Rps6kc1	Rpl10
813						Eif3e
814						Cox6a1
815						AI504432
816						Gadd45a
817						Ssr4
818						Gba
819						Srgn
820						Dpy19l4
821						Tomm7
822						Lyplal1
823						Rpl8
824						Rps13
825						Tor3a
826						Ms4a4c
827						Samsn1
828						Rpl7a
829						Gm4070
830						Rpl5
831						Shcbp1l
832						Slc41a2
833						Dtx3
834						Gm6560
835						Napa
836						Rpl35
837						Hspa12a
838						Atp1b3
839						Lamp1
840						Gm12474
841						Tkt
842						Cd9-ps
843						Gm6977
844						Rpl34
845						Rab11fip5
846						Cox8a
847						Ankrd55
848						Rps10
849						Eprs
850						Nphp1
851						Rpl7
852						Pfdn5
853						Slc23a2
854						Creb3l1
855						Nagk
856						Pcna
857						Pltp
858						1500017E21Rik
859						Chic1
860						Eif3h
861						Gm37084
862						2010016I18Rik
863						Tmem123
864						Ift57
865						Gm37666
866						AY512915
867						Gnptg
868						Ptprc
869						Gm13604
870						Gm1840
871						Gm27782
872						Rpl31
873						Atp6v0e
874						Gm13889
875						Lamp2
876						Tpt1
877						Gm10132
878						Smim14
879						Ifi27
880						Cln5
881						Sowahc
882						Bcl2a1c
883						Gm13456
884						Gm43413
885						RP23-182J19.2
886						Rps9
887						Myo9b
888						S1pr1
889						Psmb8
890						Map4k1
891						Mpeg1
892						Igfbp6
893						Cox6b1
894						Gm26917
895						Fanca
896						Gm5547
897						Sqstm1
898						Gbp6
899						2700029L08Rik
900						Rrp1
901						Rpl28
902						Rpl15
903						Clip1
904						Rpl18
905						Alas1
906						Nucb1
907						Impa2
908						Man2b2
909						Hsf4
910						Naa20
911						Slc38a10
912						Lsm4
913						6030400A10Rik
914						Tpi-rs11
915						Ppt1
916						Oxct1
917						Gm16273
918						Uqcr11
919						Gm37267
920						Rps8
921						Eef1d
922						2010107E04Rik
923						Tigar
924						Gsap
925						Ucp2
926						Stk11ip
927						Gm15156
928						Os9
929						Sh3bgrl3
930						Clcn7
931						Hvcn1
932						Sdcbp
933						Fam174a
934						Dhrs3
935						Emc10
936						Ifit3b
937						Dlg5
938						6530402F18Rik
939						Grn
940						Ctss
941						Slc25a3
942						Rpl29
943						Plxdc2
944						Gng5
945						Tgfbr2
946						Gltscr2
947						Dgkd
948						Jup
949						Irf8
950						Rpl27
951						Cops9
952						Stxbp2
953						Cryab
954						Apoc1
955						Sun2
956						Ncl
957						Ctsc
958						Ergic3
959						Gm26728
960						Pde8a
961						Neu1
962						Cyba
963						Dgke
964						Man2b1
965						Cd180
966						Gm13067
967						Ndufa2
968						RP24-389J11.1
969						Mt2
970						Hpf1
971						Gpr137b
972						Prelid1
973						Rpl35a
974						Zfp395
975						Gm4204
976						RP23-316F10.6
977						Sec14l2
978						Grina
979						Dnase2a
980						Gm25379
981						Anxa3
982						RP23-320D23.6
983						Pabpc1
984						Myl6
985						Cox6c
986						Bsg
987						Prune2
988						Rpl22l1
989						Cyp4v3
990						Tmem176b
991						Txndc17
992						Cox5b
993						Gm14032
994						Rps17
995						Tec
996						Gm15247
997						Fkbp1a
998						Gm11110
999						H2-DMa
1000						Prkcz
1001						Ptpn6
1002						Abhd12
1003						Gm3355
1004						Slc37a2
1005						Bhlhe41
1006						Gabarap
1007						Psme1
1008						Litaf
1009						Itgb2
1010						Tmem256
1011						Uqcr10
1012						Cd300ld3
1013						Rab7
1014						Txn1
1015						Adi1
1016						Tgoln1
1017						Mfsd1
1018						Fn3k
1019						RP24-545B2.4
1020						Nfe2l2
1021						Fcgr2b
1022						Gm8172
1023						Gins1
1024						Nop10
1025						RP23-304C21.3
1026						Gm16238
1027						Rpl23a
1028						Ubxn1
1029						Rpl10a-ps1
1030						Rps10-ps2
1031						mt-Rnr2
1032						Shisa5
1033						Sh3bp2
1034						Rasa4
1035						RP23-36H21.3
1036						Psmb6
1037						Aldoart1
1038						Atp5b
1039						Gm17068
1040						mt-Co1
1041						Dbi
1042						Tmem184b
1043						Tbca
1044						Rabac1
1045						Ctsh
1046						Fxn
1047						Gm43794
1048						Arpc1b
1049						mt-Rnr1
1050						Atp6v1f
1051						1700006E09Rik
1052						Adipor1
1053						Evi2a
1054						Rpl39-ps
1055						Sirt2
1056						Gm6904
1057						Gm37463
1058						Gm525
1059						Acer3
1060						Cox7a2
1061						Use1
1062						Gm26925
1063						Gm15427
1064						Cotl1
1065						Gpx4
1066						Bax
1067						Anapc15
1068						Gm13680
1069						Atf5
1070						Bri3
1071						Psap
1072						S100a11
1073						Gm5525
1074						Shtn1
1075						Atp5d
1076						Gm10293
1077						Rps16-ps2
1078						Gm15013
1079						Gm26839
1080						Gm9794
1081						Hint1
1082						Pgls
1083						4930589L23Rik
1084						Atp6ap1
1085						Eif4a1
1086						Gm13394
1087						Gm5276
1088						Vegfa
1089						Gm8927
1090						Gm4929
1091						Bcl2l1
1092						Gas5
1093						Fdps
1094						Hspe1
1095						Itm2c
1096						Gm13966
1097						Gm9204
1098						Sri
1099						Ifnar2
1100						Nptn
1101						Fis1
1102						Arpc5
1103						Fam19a3
1104						Gm5822
1105						Swi5
1106						Nudc
1107						Ndufb9
1108						Slc25a4
1109						Gm4335
1110						Gm11198
1111						Nme2
1112						Eif5a
1113						Gm26587
1114						Gm16470
1115						Gm6166
1116						Tmbim4
1117						Romo1
1118						RP23-103E4.3
1119						Gm21399
1120						2410015M20Rik
1121						Gm7251
1122						CAAA01147332.1
1123						Reps2
1124						Gm4217
1125						Cd84
1126						Gm5187
1127						Gm7507
1128						Gm44026
1129						Sgpl1
1130						Gm5787
1131						Gm3839
1132						Gm26956
1133						Rpsa-ps10
1134						Gm5430
1135						Gm2546
1136						RP23-261O3.5
1137						Gm4691
1138						Gm10499
1139						Gm18859
1140						6330562C20Rik
1141						Klf6
1142						Actr3
1143						Gm11557
1144						Gm15500
1145						Gm13882
1146						Ndufa13
1147						Vps29
1148						Gm4518
1149						Gm8100
1150						Map1lc3a
1151						Hsp90ab1
1152						Atp6v1g1
1153						Pgd
1154						Arhgdia
1155						Rps27l
1156						Gpx1
1157						Gm8756
1158						Gm5507
1159						Gm5863
1160						Gm7985
1161						Gm13668
1162						Hspa8
1163						Rps15-ps2
1164						Gm14148
1165						Gm11953
1166						Gm7481
1167						Gm12164
1168						Aldoart2
1169						Gm5944
1170						Gm8864
1171						Gm13466
1172						Gm9081
1173						Rps27a-ps1
1174						Gm22655
1175						Gm9034
1176						Serp1
1177						Gm9619
1178						Gm5523
1179						Gm4819
1180						Irak2
1181						Gm15921
1182						Gm10689
1183						Gm6136
1184						Rpn2
1185						Gm8318
1186						Gm15531
1187						Gm14044
1188						Gm14130
1189						Gm8349
1190						Atp5j
1191						Gm5345
1192						Gm5835
1193						Atp5c1
1194						Gm15487
1195						Gm6316
1196						Gm4149
1197						Gm10566
1198						Gm4332
1199						Med28
1200						Gm7741
1201						2310001H17Rik
1202						Fkbp2
1203						Ghitm
1204						Gm7713
1205						Tmsb10
1206						Gm3534
1207						Isg15
1208						C1qb
1209						Bola2
1210						RP24-427L24.1
1211						Gm12286
1212						Gm10036
1213						Gm15460
1214						Gm15191
1215						Gm8825
1216						Calr
1217						Gm10275
1218						Usmg5
1219						Gm8824
1220						Gm14681
1221						Ppia
1222						RP23-288C18.3
1223						Rpl3-ps1
1224						Ndufc1
1225						Rpl36a-ps2
1226						Mir703
1227						Gm4654
1228						Gm2308
1229						Gm43909
1230						Gm8979
1231						Elob
1232						Gm12416
1233						Atp5g1
1234						Gapdh-ps14
1235						Gm12182
1236						Gm6283
1237						Rpl19-ps11
1238						Fgfr1op
1239						Fbxw4
1240						Chchd2
1241						Copa
1242						Eno1b
1243						Gm6767
1244						Prkar1a
1245						Gm6204
1246						Dad1
1247						Gm8919
1248						Gm4609
1249						Hprt
1250						Gm13342
1251						Gm6944
1252						Gm5963
1253						Gm12017
1254						Rpl36-ps2
1255						Naca
1256						Gns
1257						Gm6771
1258						Ddost
1259						Fcer1g
1260						Gm5424
1261						Ubl5
1262						Ncstn
1263						Psme2
1264						RP24-365A12.1
1265						Gm10313
1266						Gm9658
1267						Tapbp
1268						Gm7204
1269						Rps19-ps6
1270						Fth-ps3
1271						Gm14165
1272						Gm15772
1273						Adar
1274						Cox7b
1275						Gm6322
1276						Gm10736
1277						Gm7424
1278						Gm3222
1279						Gm12864
1280						Gm5869
1281						Gm2383
1282						Rpl38-ps2
1283						Gm9294
1284						Gm14328
1285						M6pr
1286						Gm7069
1287						Rpl13-ps3
1288						Gm4987
1289						Calm1
1290						Cmtm3
1291						Gm11960
1292						Gm8330
1293						Gm10290
1294						Gm10175
1295						RP23-37D14.7
1296						Ftl1-ps1
1297						Spcs1
1298						Gm8055
1299						Gm29667
1300						Gm8730
1301						Pdcd6ip
1302						Gm2467
1303						Gm14113
1304						Ppfia4
1305						Gm7286
1306						Rpl38-ps1
1307						Gm5262
1308						Gm4735
1309						Gm9625
1310						Gm5805
1311						Erp29
1312						Gm4804
1313						Gm15593
1314						Rn18s-rs5
1315						H2afz
1316						Ndufa7
1317						Gm3671
1318						Gm37759
1319						Atp5e
1320						Gm7536
1321						Gm9396
1322						Gm7545
1323						Rps10-ps1
1324						Ptma
1325						Gm11214
1326						Rps24-ps3
1327						Gm7784
1328						Snrpg
1329						Gm36964
1330						Gm2076
1331						Rpl21-ps8
1332						H2-Q2
1333						Gm29668
1334						Gm5974
1335						Zmiz1os1
1336						Gm3809
1337						Tpd52-ps
1338						Gm12464
1339						Gm9568
1340						Gm14111
1341						Gm8565
1342						Rps25-ps1
1343						Atp5h
1344						Gm10288
1345						Rps3a3
1346						Sem1
1347						Gm18852
1348						Rps3a2
1349						Gm6170
1350						Gm11185
1351						Gm11361
1352						Pomp
1353						H2afj
1354						Sat1
1355						Gm9423
1356						Gm5652
1357						Gm5559
1358						Gm7191
1359						Gm9164
1360						Gm7497
1361						Gm5644
1362						Psd
1363						Pcna-ps2
1364						Gm16418
1365						Rpsa-ps11
1366						Gm5300
1367						Gm14760
1368						Fam178a
1369						Gm13292
1370						Gm11273
1371						Gm12117
1372						Gm29164
1373						Gm11453
1374						Gm4823
1375						Gm5760
1376						Gm17799
1377						Gm7129
1378						RP23-115A18.3
1379						Gm16183
1380						Gm4575
1381						Gm4045
1382						Gm15796
1383						Gm5270
1384						Gm6085
1385						Minos1
1386						Gm7809
1387						Rpl23a-ps3
1388						Gm11675
1389						Gm7618
1390						Gm10327
1391						Gm42573
1392						Gm3695
1393						Gm10291
1394						Gm5272
1395						Gm12174
1396						Gm5732
1397						Acot10
1398						Gm2445
1399						Psmb1
1400						Gm9142
1401						Gm5313
1402						Gm15590
1403						Rpl17-ps10
1404						Gm7132
1405						Gm6498
1406						Gm3571
1407						Ftl1-ps2
1408						Gm15421
1409						Gm8174
1410						Gm13172
1411						RP23-184H3.5
1412						Gm8343
1413						Gm9824
1414						Rpl7-ps7
1415						Gm8365
1416						Gm2223
1417						Gm11658
1418						Gm6969
1419						Gm6946
1420						Gm6967
1421						Pgam1-ps2
1422						Gm11942
1423						Phlda1
1424						Gm10481
1425						Gm7611
1426						RP23-43M12.2
1427						Gm7456
1428						Gm8984
1429						Gm6298
1430						Rpl19-ps1
1431						Gm7331
1432						Ndufa3
1433						H2-Bl
1434						Rpl37rt
1435						mt-Tf
1436						Rpl13a-ps1
1437						Gm7676
1438						Gm16177
1439						Gm4832
1440						Gm9358
1441						Gm8492
1442						Ndufv3
1443						Gm8909
1444						Gm6274
1445						Fabp3-ps1
1446						Gm8529
1447						Gm15294
1448						Plgrkt
1449						Gm6394
1450						Tpp1
1451						Gm6576
1452						H2-Q1
1453						Gm9621
1454						Gm5921
1455						Gm12419
1456						RP23-134M7.2
1457						Gm5398
1458						Gm2606
1459						Gm10224
1460						Gm7556
1461						Rps6-ps4
1462						Gm5335
1463						Rpl14-ps1
1464						Gm7952
1465						Gm4908
1466						Rps15a-ps5
1467						Gm6931
1468						Gm5342
1469						Gm12332

## Sheet: overlap_human
all	Mancuso	Hasselmann	Gerrits	Olah	overlap
CD9	CD9	CD9	CD9	CD9	4
GPNMB	GPNMB	GPNMB	GPNMB	GPNMB	4
PADI2	PADI2	PADI2	PADI2	PADI2	4
SPP1	SPP1	SPP1	SPP1		3
APOC1	APOC1	APOC1		APOC1	3
LGALS1	LGALS1	LGALS1		LGALS1	3
FTH1	FTH1	FTH1		FTH1	3
ASAH1	ASAH1	ASAH1	ASAH1		3
LGALS3	LGALS3	LGALS3	LGALS3		3
LIPA	LIPA	LIPA	LIPA		3
PLA2G7	PLA2G7	PLA2G7	PLA2G7		3
DBI	DBI	DBI		DBI	3
OLR1	OLR1	OLR1	OLR1		3
CD83	CD83	CD83	CD83		3
S100A11	S100A11	S100A11		S100A11	3
GYPC	GYPC	GYPC		GYPC	3
FTL	FTL	FTL		FTL	3
CSTB	CSTB	CSTB		CSTB	3
SGK1	SGK1	SGK1	SGK1		3
MAFB	MAFB	MAFB	MAFB		3
SOCS6	SOCS6	SOCS6	SOCS6		3
ATP6V1F	ATP6V1F	ATP6V1F		ATP6V1F	3
TREM2	TREM2	TREM2		TREM2	3
RGS16	RGS16	RGS16	RGS16		3
CAPG	CAPG	CAPG		CAPG	3
CD63	CD63	CD63		CD63	3
EIF1	EIF1	EIF1		EIF1	3
PDPN	PDPN	PDPN	PDPN		3
SCIN	SCIN	SCIN	SCIN		3
RPS12	RPS12	RPS12		RPS12	3
CXCR4	CXCR4	CXCR4	CXCR4		3
ACTG1	ACTG1	ACTG1		ACTG1	3
RPS28	RPS28	RPS28		RPS28	3
RAMP1	RAMP1	RAMP1	RAMP1		3
RPS2	RPS2	RPS2		RPS2	3
RPL39	RPL39	RPL39		RPL39	3
CHCHD10	CHCHD10	CHCHD10		CHCHD10	3
YBX1	YBX1	YBX1		YBX1	3
CD37	CD37	CD37		CD37	3
SH3BGRL3	SH3BGRL3	SH3BGRL3		SH3BGRL3	3
RPL14	RPL14	RPL14		RPL14	3
EEF1A1	EEF1A1	EEF1A1		EEF1A1	3
PRDX1	PRDX1	PRDX1		PRDX1	3
SDCBP	SDCBP	SDCBP	SDCBP		3
RPL36	RPL36	RPL36		RPL36	3
RPL28	RPL28	RPL28		RPL28	3
LITAF	LITAF	LITAF	LITAF		3
RPL10	RPL10	RPL10		RPL10	3
RPS8	RPS8	RPS8		RPS8	3
NPM1	NPM1	NPM1		NPM1	3
RPL8	RPL8	RPL8		RPL8	3
S100A13	S100A13	S100A13		S100A13	3
RPL41	RPL41	RPL41		RPL41	3
NPC2	NPC2	NPC2		NPC2	3
RPL34	RPL34	RPL34		RPL34	3
RPL7	RPL7	RPL7		RPL7	3
RPL19	RPL19	RPL19		RPL19	3
SLC11A1	SLC11A1	SLC11A1	SLC11A1		3
RPL11	RPL11	RPL11		RPL11	3
RPS18	RPS18	RPS18		RPS18	3
PLIN2	PLIN2	PLIN2	PLIN2		3
RPL32	RPL32	RPL32		RPL32	3
RPL26	RPL26	RPL26		RPL26	3
SQSTM1	SQSTM1	SQSTM1	SQSTM1		3
RPL35A	RPL35A	RPL35A		RPL35A	3
MYO1E	MYO1E	MYO1E	MYO1E		3
BRI3	BRI3	BRI3		BRI3	3
FAM129A	FAM129A	FAM129A	FAM129A		3
RPL9	RPL9	RPL9		RPL9	3
CPM	CPM	CPM	CPM		3
RPL38	RPL38	RPL38		RPL38	3
TMSB4X	TMSB4X	TMSB4X		TMSB4X	3
CTSZ	CTSZ	CTSZ		CTSZ	3
LPL	LPL	LPL	LPL		3
KLF6	KLF6	KLF6	KLF6		3
ANXA5	ANXA5	ANXA5		ANXA5	3
NPL	NPL	NPL	NPL		3
RTTN	RTTN	RTTN	RTTN		3
LIMS1	LIMS1	LIMS1	LIMS1		3
RPL31	RPL31	RPL31		RPL31	3
PLAUR	PLAUR	PLAUR	PLAUR		3
LDHA	LDHA	LDHA		LDHA	3
APOC2	APOC2	APOC2		APOC2	3
FXYD5	FXYD5	FXYD5		FXYD5	3
SH3BGRL	SH3BGRL	SH3BGRL		SH3BGRL	3
CXCL16	CXCL16	CXCL16		CXCL16	3
ARID5B	ARID5B	ARID5B	ARID5B		3
PDGFA	PDGFA	PDGFA	PDGFA		3
UGCG	UGCG	UGCG	UGCG		3
CFD	CFD	CFD		CFD	3
SMCO4	SMCO4	SMCO4		SMCO4	3
MSR1	MSR1	MSR1	MSR1		3
RASGEF1B	RASGEF1B	RASGEF1B	RASGEF1B		3
PPARG	PPARG	PPARG	PPARG		3
ACER3	ACER3	ACER3	ACER3		3
WIPF3	WIPF3	WIPF3	WIPF3		3
COPRS	COPRS	COPRS		COPRS	3
MITF	MITF	MITF	MITF		3
MGLL	MGLL	MGLL	MGLL		3
TGFBR1	TGFBR1	TGFBR1	TGFBR1		3
CCNI	CCNI	CCNI		CCNI	3
GGA1	GGA1	GGA1	GGA1		3
AKR1B1	AKR1B1	AKR1B1		AKR1B1	3
KCNMA1	KCNMA1	KCNMA1	KCNMA1		3
FAM20C	FAM20C	FAM20C	FAM20C		3
ITGB2	ITGB2	ITGB2		ITGB2	3
NENF	NENF	NENF		NENF	3
ATG7	ATG7	ATG7	ATG7		3
ADK	ADK	ADK	ADK		3
CYTH3	CYTH3	CYTH3	CYTH3		3
ELL2	ELL2	ELL2	ELL2		3
GK	GK	GK	GK		3
LY96	LY96	LY96		LY96	3
LSP1		LSP1	LSP1	LSP1	3
CCL3	CCL3	CCL3			2
CCL4	CCL4	CCL4			2
HLA-DRA	HLA-DRA	HLA-DRA			2
CTSD	CTSD	CTSD			2
LGMN	LGMN		LGMN		2
FOS	FOS	FOS			2
NAP1L1	NAP1L1	NAP1L1			2
SLC1A3	SLC1A3	SLC1A3			2
DUSP1	DUSP1	DUSP1			2
CTSL	CTSL	CTSL			2
CD74	CD74	CD74			2
TYMP	TYMP	TYMP			2
FABP5	FABP5	FABP5			2
HLA-DPA1	HLA-DPA1	HLA-DPA1			2
S100A9	S100A9			S100A9	2
IL4I1	IL4I1	IL4I1			2
APOE	APOE	APOE			2
RGCC	RGCC		RGCC		2
BCL2A1	BCL2A1			BCL2A1	2
MS4A7	MS4A7	MS4A7			2
JUNB	JUNB	JUNB			2
ZFP36	ZFP36	ZFP36			2
GAPDH	GAPDH			GAPDH	2
HLA-DRB1	HLA-DRB1	HLA-DRB1			2
RPL12	RPL12			RPL12	2
C3AR1	C3AR1	C3AR1			2
CCL3L1	CCL3L1	CCL3L1			2
HLA-DRB5	HLA-DRB5	HLA-DRB5			2
ID2	ID2	ID2			2
EBI3	EBI3			EBI3	2
RPS5	RPS5			RPS5	2
NEAT1	NEAT1		NEAT1		2
CH25H	CH25H	CH25H			2
ITGAX	ITGAX	ITGAX			2
SLC25A6	SLC25A6			SLC25A6	2
RNASE1	RNASE1			RNASE1	2
RPL7A	RPL7A			RPL7A	2
DNASE2	DNASE2	DNASE2			2
RPS16	RPS16			RPS16	2
RPS7	RPS7			RPS7	2
RPS19	RPS19			RPS19	2
RPS9	RPS9			RPS9	2
RPL15	RPL15			RPL15	2
IER2	IER2	IER2			2
RPL37	RPL37			RPL37	2
RPLP1	RPLP1			RPLP1	2
RPS6	RPS6			RPS6	2
HLA-DMA	HLA-DMA	HLA-DMA			2
SERF2	SERF2			SERF2	2
RPL37A	RPL37A			RPL37A	2
RPLP0	RPLP0			RPLP0	2
VEGFB	VEGFB	VEGFB			2
HLA-B	HLA-B	HLA-B			2
RPL5	RPL5			RPL5	2
HMOX1	HMOX1			HMOX1	2
GLDN	GLDN		GLDN		2
LGALS9	LGALS9	LGALS9			2
RPSA	RPSA			RPSA	2
GADD45B	GADD45B	GADD45B			2
RPS13	RPS13			RPS13	2
RPS23	RPS23			RPS23	2
CALM1	CALM1	CALM1			2
ALAS1	ALAS1	ALAS1			2
RPL35	RPL35			RPL35	2
EEF1B2	EEF1B2			EEF1B2	2
RPLP2	RPLP2			RPLP2	2
GPX4	GPX4			GPX4	2
SCPEP1	SCPEP1	SCPEP1			2
RPS21	RPS21			RPS21	2
PRELID1	PRELID1			PRELID1	2
RPS4X	RPS4X			RPS4X	2
RPS27A	RPS27A			RPS27A	2
NACA	NACA			NACA	2
ATP5E	ATP5E			ATP5E	2
LAP3	LAP3			LAP3	2
RPL24	RPL24			RPL24	2
RPS14	RPS14			RPS14	2
RPS3A	RPS3A			RPS3A	2
GNB2L1	GNB2L1			GNB2L1	2
RPL23	RPL23			RPL23	2
SLC25A5	SLC25A5			SLC25A5	2
NUPR1	NUPR1			NUPR1	2
HLA-DPB1	HLA-DPB1	HLA-DPB1			2
RPS27	RPS27			RPS27	2
RPS15	RPS15			RPS15	2
RPL10A	RPL10A			RPL10A	2
PTMS	PTMS	PTMS			2
COX7C	COX7C			COX7C	2
CHI3L1	CHI3L1	CHI3L1			2
RPL22	RPL22			RPL22	2
RPS26	RPS26			RPS26	2
FCGR1A	FCGR1A	FCGR1A			2
RPS15A	RPS15A			RPS15A	2
NAGK	NAGK	NAGK			2
RPL18A	RPL18A			RPL18A	2
RPS3	RPS3			RPS3	2
ATOX1	ATOX1			ATOX1	2
TMEM144	TMEM144	TMEM144			2
SMS	SMS	SMS			2
TPT1	TPT1			TPT1	2
RPL6	RPL6			RPL6	2
RPL30	RPL30			RPL30	2
CD68	CD68	CD68			2
RPS29	RPS29			RPS29	2
TMSB10	TMSB10			TMSB10	2
RPS25	RPS25			RPS25	2
FABP3	FABP3	FABP3			2
ACSL1	ACSL1		ACSL1		2
RPL29	RPL29			RPL29	2
UQCRB	UQCRB			UQCRB	2
RPL3	RPL3			RPL3	2
RPS20	RPS20			RPS20	2
RPL13	RPL13			RPL13	2
COX6C	COX6C			COX6C	2
PFDN5	PFDN5			PFDN5	2
UBA52	UBA52			UBA52	2
EDN1	EDN1	EDN1			2
MPP1	MPP1	MPP1			2
FAU	FAU			FAU	2
RPL23A	RPL23A			RPL23A	2
MGST3	MGST3	MGST3			2
RPL27	RPL27			RPL27	2
C9orf16	C9orf16			C9orf16	2
GNAS	GNAS	GNAS			2
OST4	OST4			OST4	2
RPS24	RPS24			RPS24	2
TXN	TXN			TXN	2
RPL18	RPL18			RPL18	2
LRRC39	LRRC39	LRRC39			2
FCER1G	FCER1G			FCER1G	2
COX4I1	COX4I1			COX4I1	2
NDUFB2	NDUFB2			NDUFB2	2
UBE2J1	UBE2J1	UBE2J1			2
HSPB1	HSPB1	HSPB1			2
BTF3	BTF3			BTF3	2
RPL21	RPL21			RPL21	2
DHRS9	DHRS9	DHRS9			2
PFN1	PFN1			PFN1	2
RPS10	RPS10			RPS10	2
MYL6	MYL6			MYL6	2
CLIC1	CLIC1			CLIC1	2
GABARAPL1	GABARAPL1	GABARAPL1			2
JUN	JUN	JUN			2
RPL4	RPL4			RPL4	2
TNFAIP2	TNFAIP2		TNFAIP2		2
CTSB	CTSB	CTSB			2
RHEB	RHEB	RHEB			2
RPL27A	RPL27A			RPL27A	2
DYNLL1	DYNLL1			DYNLL1	2
PTPRG	PTPRG		PTPRG		2
RPS4Y1	RPS4Y1			RPS4Y1	2
COMMD6	COMMD6			COMMD6	2
HSD17B14	HSD17B14	HSD17B14			2
EEF1D	EEF1D			EEF1D	2
BTG1	BTG1	BTG1			2
HEXB	HEXB	HEXB			2
CEBPA	CEBPA	CEBPA			2
PSME2	PSME2			PSME2	2
YBX3	YBX3			YBX3	2
CFL1	CFL1			CFL1	2
PTGER4	PTGER4	PTGER4			2
SRI	SRI	SRI			2
CITED4	CITED4	CITED4			2
COX7A2	COX7A2			COX7A2	2
RPL36A	RPL36A			RPL36A	2
HINT1	HINT1			HINT1	2
ALCAM	ALCAM		ALCAM		2
RPL36AL	RPL36AL			RPL36AL	2
CYSTM1	CYSTM1	CYSTM1			2
HIF1A	HIF1A		HIF1A		2
COX6B1	COX6B1			COX6B1	2
FAM107B	FAM107B		FAM107B		2
PPP1R15A	PPP1R15A	PPP1R15A			2
ACTB	ACTB			ACTB	2
TUBA1B	TUBA1B	TUBA1B			2
COX8A	COX8A			COX8A	2
NDUFS5	NDUFS5			NDUFS5	2
COX7B	COX7B			COX7B	2
PPA1	PPA1			PPA1	2
EIF3K	EIF3K			EIF3K	2
GNG5	GNG5			GNG5	2
NDUFA4	NDUFA4			NDUFA4	2
CDKN1A	CDKN1A	CDKN1A			2
TOMM7	TOMM7			TOMM7	2
LDHB	LDHB			LDHB	2
HIGD2A	HIGD2A			HIGD2A	2
EIF5A	EIF5A			EIF5A	2
EIF3E	EIF3E			EIF3E	2
UBL5	UBL5			UBL5	2
RPL13A	RPL13A			RPL13A	2
IQGAP2	IQGAP2		IQGAP2		2
TPI1	TPI1			TPI1	2
UQCRH	UQCRH			UQCRH	2
USMG5	USMG5			USMG5	2
EIF3H	EIF3H			EIF3H	2
RAP2B	RAP2B	RAP2B			2
HM13	HM13		HM13		2
COX6A1	COX6A1			COX6A1	2
ALDOA	ALDOA			ALDOA	2
HNRNPA1	HNRNPA1			HNRNPA1	2
ATP5L	ATP5L			ATP5L	2
PKM	PKM			PKM	2
NME1	NME1			NME1	2
PSMA7	PSMA7			PSMA7	2
ATP1B3	ATP1B3		ATP1B3		2
NAMPT	NAMPT		NAMPT		2
LILRA4	LILRA4	LILRA4			2
POLR2L	POLR2L			POLR2L	2
MIF	MIF			MIF	2
NDUFA1	NDUFA1			NDUFA1	2
ASAP1	ASAP1		ASAP1		2
ALKBH7	ALKBH7			ALKBH7	2
SNRPD2	SNRPD2			SNRPD2	2
SIRPA	SIRPA	SIRPA			2
GLRX	GLRX			GLRX	2
CD44	CD44		CD44		2
HSPA8	HSPA8			HSPA8	2
AP2S1	AP2S1			AP2S1	2
ENO1	ENO1			ENO1	2
TMEM251	TMEM251	TMEM251			2
BLVRB	BLVRB			BLVRB	2
C1orf54	C1orf54	C1orf54			2
TFRC	TFRC		TFRC		2
AP1S2	AP1S2	AP1S2			2
BCL6	BCL6		BCL6		2
EMP3	EMP3			EMP3	2
ATP5G3	ATP5G3			ATP5G3	2
SEC61G	SEC61G			SEC61G	2
ANXA2	ANXA2		ANXA2		2
TBCA	TBCA			TBCA	2
UQCR11	UQCR11			UQCR11	2
IFI30	IFI30			IFI30	2
CD151	CD151	CD151			2
ST13	ST13			ST13	2
GAS7	GAS7		GAS7		2
VAT1	VAT1	VAT1			2
PHPT1	PHPT1			PHPT1	2
ATP5G2	ATP5G2			ATP5G2	2
RHOC	RHOC	RHOC			2
CYCS	CYCS			CYCS	2
TSPO	TSPO			TSPO	2
AMDHD2	AMDHD2	AMDHD2			2
C19orf53	C19orf53			C19orf53	2
COX17	COX17			COX17	2
ROMO1	ROMO1			ROMO1	2
PLAU	PLAU	PLAU			2
TMEM52B	TMEM52B	TMEM52B			2
HLA-DQB1	HLA-DQB1	HLA-DQB1			2
TIMP2	TIMP2	TIMP2			2
AXL	AXL	AXL			2
FMNL2	FMNL2		FMNL2		2
RPS11	RPS11			RPS11	2
NCK2	NCK2		NCK2		2
RASGRP3	RASGRP3		RASGRP3		2
ZYX	ZYX	ZYX			2
SLC15A3	SLC15A3	SLC15A3			2
EIF3F	EIF3F			EIF3F	2
TMEM176B	TMEM176B			TMEM176B	2
GRINA	GRINA			GRINA	2
PDXK	PDXK		PDXK		2
FARP1	FARP1		FARP1		2
EEF2	EEF2			EEF2	2
IQGAP1	IQGAP1		IQGAP1		2
CD163	CD163		CD163		2
KLHDC8B	KLHDC8B	KLHDC8B			2
ABCA1	ABCA1		ABCA1		2
RBX1	RBX1			RBX1	2
PHB	PHB			PHB	2
SNX3	SNX3			SNX3	2
FNIP2	FNIP2		FNIP2		2
MTHFS	MTHFS	MTHFS			2
PPIF	PPIF	PPIF			2
OAZ1	OAZ1			OAZ1	2
NEDD8	NEDD8			NEDD8	2
SNRPF	SNRPF			SNRPF	2
ABCC5	ABCC5		ABCC5		2
ATP5J2	ATP5J2			ATP5J2	2
EIF4EBP1	EIF4EBP1			EIF4EBP1	2
SMDT1	SMDT1			SMDT1	2
KCNJ5	KCNJ5		KCNJ5		2
NDUFB1	NDUFB1			NDUFB1	2
IPCEF1		IPCEF1	IPCEF1		2
HLA-DQA2		HLA-DQA2		HLA-DQA2	2
HDAC9		HDAC9	HDAC9		2
RASSF3		RASSF3	RASSF3		2
HPCAL1		HPCAL1	HPCAL1		2
C19orf70		C19orf70		C19orf70	2
TTYH3		TTYH3	TTYH3		2
SOAT1		SOAT1	SOAT1		2
SOD2	SOD2				1
IL1B	IL1B				1
CHIT1	CHIT1				1
NOP10	NOP10				1
MT-RNR2	MT-RNR2				1
CXCL10	CXCL10				1
S100A8	S100A8				1
PLEK	PLEK				1
CD14	CD14				1
GPX1	GPX1				1
NFKBIA	NFKBIA				1
ATP5F1E	ATP5F1E				1
CD48	CD48				1
AC004086.1	AC004086.1				1
IER5L	IER5L				1
CCL8	CCL8				1
SRGN	SRGN				1
EIF4A1	EIF4A1				1
IFITM3	IFITM3				1
MT-RNR1	MT-RNR1				1
GPR84	GPR84				1
RACK1	RACK1				1
CD36	CD36				1
KCNJ2	KCNJ2				1
IL8	IL8				1
HPSE	HPSE				1
TIMP1	TIMP1				1
GSTO1	GSTO1				1
CCL4L2	CCL4L2				1
RP11-536O18.2	RP11-536O18.2				1
TLR2	TLR2				1
CD69	CD69				1
DHRS7	DHRS7				1
RGS1	RGS1				1
VIM	VIM				1
PHACTR1	PHACTR1				1
ISG15	ISG15				1
GALNT1	GALNT1				1
PPIA	PPIA				1
CD58	CD58				1
HSP90AB1	HSP90AB1				1
IFI6	IFI6				1
JUND	JUND				1
ATP6AP1	ATP6AP1				1
CTSC	CTSC				1
GUK1	GUK1				1
NEK6	NEK6				1
IL1RN	IL1RN				1
CHI3L2	CHI3L2				1
S100A1	S100A1				1
UCP2	UCP2				1
POU2F2	POU2F2				1
HLA-C	HLA-C				1
PEBP1	PEBP1				1
G0S2	G0S2				1
ZFAS1	ZFAS1				1
CEBPD	CEBPD				1
CD59	CD59				1
CMYA5	CMYA5				1
RAB42	RAB42				1
CCL3L3	CCL3L3				1
DDX21	DDX21				1
RPL10P9	RPL10P9				1
SLC31A2	SLC31A2				1
SNHG12	SNHG12				1
MPDZ	MPDZ				1
MTCO1P12	MTCO1P12				1
COX5A	COX5A				1
ARPC5	ARPC5				1
HBEGF	HBEGF				1
POMP	POMP				1
TXNRD1	TXNRD1				1
DYNLT1	DYNLT1				1
RAB13	RAB13				1
HSP90AA1	HSP90AA1				1
HSPE1	HSPE1				1
FUOM	FUOM				1
CTSH	CTSH				1
HSPD1	HSPD1				1
TNFSF15	TNFSF15				1
LILRA2	LILRA2				1
GRN	GRN				1
RAN	RAN				1
C15orf48	C15orf48				1
EGR1	EGR1				1
MFSD12	MFSD12				1
SNCA	SNCA				1
SEC61B	SEC61B				1
RELB	RELB				1
IFI27	IFI27				1
GAS6	GAS6				1
PPP1R14B	PPP1R14B				1
FERMT3	FERMT3				1
MZT2B	MZT2B				1
PPDPF	PPDPF				1
MCL1	MCL1				1
NSA2	NSA2				1
TCEB1	TCEB1				1
PEPD	PEPD				1
ATP6AP2	ATP6AP2				1
SLC25A3	SLC25A3				1
RRAGD	RRAGD				1
TIGD4	TIGD4				1
ICAM1	ICAM1				1
ATP5MG	ATP5MG				1
FAM50A	FAM50A				1
PPAP2A	PPAP2A				1
ATP5MC2	ATP5MC2				1
MS4A6A	MS4A6A				1
LAGE3	LAGE3				1
HLA-DMB	HLA-DMB				1
KLF2	KLF2				1
SLAMF7	SLAMF7				1
PLA2G16	PLA2G16				1
PTCRA	PTCRA				1
SNHG29	SNHG29				1
ATP6V1B2	ATP6V1B2				1
S100A4	S100A4				1
LINC01094	LINC01094				1
TNFSF13B	TNFSF13B				1
ATF5	ATF5				1
HLA-A	HLA-A				1
SEC11A	SEC11A				1
RTN4	RTN4				1
AKIRIN2	AKIRIN2				1
CLTA	CLTA				1
RBM3	RBM3				1
PDCD5	PDCD5				1
GCH1	GCH1				1
RHOQ	RHOQ				1
BLOC1S2	BLOC1S2				1
ACAA2	ACAA2				1
FOSB	FOSB				1
NEU1	NEU1				1
SERBP1	SERBP1				1
TXNDC17	TXNDC17				1
ABRACL	ABRACL				1
FAM195A	FAM195A				1
PTPN2	PTPN2				1
SYT17	SYT17				1
IL1A	IL1A				1
TOR3A	TOR3A				1
CCRL2	CCRL2				1
STX4	STX4				1
B2M	B2M				1
MT-ND4	MT-ND4				1
RAPGEF2	RAPGEF2				1
PRDX6	PRDX6				1
LMO2	LMO2				1
CXCL8	CXCL8				1
MT2A	MT2A				1
NFKB1	NFKB1				1
TNFAIP3	TNFAIP3				1
LAMTOR5	LAMTOR5				1
NFKB2	NFKB2				1
RPL22L1	RPL22L1				1
SNHG8	SNHG8				1
GPR137B	GPR137B				1
DFNA5	DFNA5				1
SNRPG	SNRPG				1
GLA	GLA				1
ARHGDIA	ARHGDIA				1
VMP1	VMP1				1
MTHFD2	MTHFD2				1
BID	BID				1
LILRB4	LILRB4				1
SDCCAG8		SDCCAG8			1
CD180		CD180			1
NAB2		NAB2			1
DDIT3		DDIT3			1
HBD		HBD			1
GADD45G		GADD45G			1
SHTN1		SHTN1			1
SGPP1		SGPP1			1
HLA-DQA1		HLA-DQA1			1
TGIF1		TGIF1			1
TMEM154		TMEM154			1
RENBP		RENBP			1
CCL2		CCL2			1
PLXDC2		PLXDC2			1
ATG16L2		ATG16L2			1
GSDME		GSDME			1
NR3C1		NR3C1			1
SMIM29		SMIM29			1
CCDC88C		CCDC88C			1
PLPP1		PLPP1			1
TWSG1		TWSG1			1
EVI2B		EVI2B			1
PAG1		PAG1			1
HVCN1		HVCN1			1
CD81		CD81			1
PTPN6		PTPN6			1
PDE3B		PDE3B			1
SLC43A3		SLC43A3			1
MICAL1		MICAL1			1
PLEKHO2		PLEKHO2			1
MCRIP2		MCRIP2			1
CMTM3		CMTM3			1
SLC37A2		SLC37A2			1
RHOBTB2		RHOBTB2			1
UAP1L1		UAP1L1			1
PRXL2C		PRXL2C			1
PECAM1		PECAM1			1
PHYH		PHYH			1
MINK1		MINK1			1
RNF130		RNF130			1
ZFP36L1		ZFP36L1			1
HERPUD1		HERPUD1			1
CABIN1		CABIN1			1
CD84		CD84			1
SLC44A2		SLC44A2			1
CD53		CD53			1
WARS		WARS			1
MTHFR		MTHFR			1
FCGR1B		FCGR1B			1
GUCY1A1		GUCY1A1			1
ERGIC1		ERGIC1			1
SNX24		SNX24			1
PLEKHF2		PLEKHF2			1
PPT1		PPT1			1
TREML1		TREML1			1
SLC25A24		SLC25A24			1
GSAP		GSAP			1
TPRG1			TPRG1		1
CPM0			CPM0		1
TPRG10			TPRG10		1
DPYD			DPYD		1
EYA2			EYA2		1
ADARB1			ADARB1		1
DIRC3			DIRC3		1
PTPRG0			PTPRG0		1
HS3ST2			HS3ST2		1
CDK14			CDK14		1
COLEC12			COLEC12		1
TRHDE			TRHDE		1
XYLT1			XYLT1		1
FAM135B			FAM135B		1
AC066613			AC066613		1
SH3PXD2A			SH3PXD2A		1
ZNF804A			ZNF804A		1
CADM1			CADM1		1
TNS1			TNS1		1
STARD13			STARD13		1
ADAMTS17			ADAMTS17		1
MYO1E0			MYO1E0		1
ABCC3			ABCC3		1
SLC38A6			SLC38A6		1
SAMD4A			SAMD4A		1
AP002991			AP002991		1
SIGLEC1			SIGLEC1		1
PRKCE			PRKCE		1
FLT1			FLT1		1
MYO1D			MYO1D		1
PLXNC1			PLXNC1		1
MCTP1			MCTP1		1
ZNF385D			ZNF385D		1
BICD1			BICD1		1
PDE4B			PDE4B		1
SNTB1			SNTB1		1
DGKI			DGKI		1
NHSL1			NHSL1		1
DAPK1			DAPK1		1
AC100849			AC100849		1
GALNTL6			GALNTL6		1
DSCAM			DSCAM		1
MELTF			MELTF		1
DGKH			DGKH		1
ARHGAP10			ARHGAP10		1
FCHO2			FCHO2		1
DMXL2			DMXL2		1
ITSN1			ITSN1		1
IFNLR1			IFNLR1		1
NEDD9			NEDD9		1
TANC2			TANC2		1
CYP27A1			CYP27A1		1
DANT2			DANT2		1
AP001636			AP001636		1
KCNE1			KCNE1		1
MAMLD1			MAMLD1		1
FNDC3B			FNDC3B		1
SLC16A10			SLC16A10		1
KCNAB2			KCNAB2		1
AL158071			AL158071		1
PDE7B			PDE7B		1
ZNF331			ZNF331		1
AC093895			AC093895		1
SPIRE1			SPIRE1		1
EMILIN2			EMILIN2		1
SASH1			SASH1		1
XYLT10			XYLT10		1
LTBP2			LTBP2		1
C20orf194			C20orf194		1
BCL2			BCL2		1
ARHGAP18			ARHGAP18		1
IGF1R			IGF1R		1
MTSS1			MTSS1		1
SAT1			SAT1		1
DPEP2			DPEP2		1
PDE8A			PDE8A		1
FAM20A			FAM20A		1
TBC1D2			TBC1D2		1
DOCK1			DOCK1		1
MGAT1			MGAT1		1
ZNF438			ZNF438		1
PPM1H			PPM1H		1
FRMD4B			FRMD4B		1
DOPEY2			DOPEY2		1
ACOT11			ACOT11		1
PGBD5			PGBD5		1
CLEC5A			CLEC5A		1
P2RY8			P2RY8		1
SUSD1			SUSD1		1
SLC22A15			SLC22A15		1
FMN1			FMN1		1
LTA4H			LTA4H		1
CACNA1A			CACNA1A		1
MAN1A1			MAN1A1		1
KLHL6			KLHL6		1
DENND4C			DENND4C		1
ZNF618			ZNF618		1
HIVEP1			HIVEP1		1
ASTN2			ASTN2		1
ST18			ST18		1
ALOX15B			ALOX15B		1
AC079760			AC079760		1
AL356417			AL356417		1
CHSY3			CHSY3		1
IGF2R			IGF2R		1
AC009690			AC009690		1
GAS2L3			GAS2L3		1
AL1580710			AL1580710		1
EPHB1			EPHB1		1
ANKH			ANKH		1
SORCS2			SORCS2		1
PCAT1			PCAT1		1
NLK			NLK		1
PDE4DIP			PDE4DIP		1
FCGBP			FCGBP		1
PTPRM			PTPRM		1
GRAMD4			GRAMD4		1
DIP2C			DIP2C		1
BASP1			BASP1		1
AP2A2			AP2A2		1
NOTCH2			NOTCH2		1
MYO10			MYO10		1
TMEM51			TMEM51		1
LONRF3			LONRF3		1
PLXND1			PLXND1		1
TNFRSF14			TNFRSF14		1
UBASH3B			UBASH3B		1
SLC2A9			SLC2A9		1
EEPD1			EEPD1		1
RBM47			RBM47		1
CGNL1			CGNL1		1
FPR3			FPR3		1
MAP4K3			MAP4K3		1
GNA12			GNA12		1
FGR			FGR		1
ST5			ST5		1
MX2			MX2		1
ADCY3			ADCY3		1
ADAM17			ADAM17		1
ADGRD1			ADGRD1		1
MYO5A			MYO5A		1
AC104123			AC104123		1
CPNE8			CPNE8		1
NRP2			NRP2		1
CYP19A1			CYP19A1		1
LINC00278			LINC00278		1
H2AFY			H2AFY		1
SLC7A5			SLC7A5		1
CYTH1			CYTH1		1
SMAD3			SMAD3		1
NCF2			NCF2		1
PPM1L			PPM1L		1
TEX2			TEX2		1
FGD6			FGD6		1
TMEM117			TMEM117		1
RNF144B			RNF144B		1
PFKP			PFKP		1
LINC01605			LINC01605		1
KIFC3			KIFC3		1
SLC47A1			SLC47A1		1
SH3BP5			SH3BP5		1
MFSD1			MFSD1		1
ITGAL			ITGAL		1
MFHAS1			MFHAS1		1
CDCP1			CDCP1		1
CLIP4			CLIP4		1
DUSP10			DUSP10		1
ARHGEF10L			ARHGEF10L		1
GCLC			GCLC		1
MALAT1			MALAT1		1
TOM1			TOM1		1
PRR5L			PRR5L		1
RAPGEF1			RAPGEF1		1
IFNGR2			IFNGR2		1
PCLO			PCLO		1
RNF13			RNF13		1
LIPG			LIPG		1
VPS8			VPS8		1
IFI44L			IFI44L		1
SPATA7			SPATA7		1
MYO9B			MYO9B		1
COL4A3BP			COL4A3BP		1
RAB7B			RAB7B		1
NCEH1			NCEH1		1
MBP			MBP		1
PTK2B			PTK2B		1
CSGALNACT2			CSGALNACT2		1
SPATS2L			SPATS2L		1
BCAT1			BCAT1		1
SLC18B1			SLC18B1		1
GPD2			GPD2		1
TPCN1			TPCN1		1
SERINC5			SERINC5		1
GNA13			GNA13		1
FGGY			FGGY		1
SERPINE1			SERPINE1		1
TRIM14			TRIM14		1
GALM			GALM		1
DTNA			DTNA		1
UNC13B			UNC13B		1
RASA3			RASA3		1
TGFBI			TGFBI		1
DDX60L			DDX60L		1
CCDC88A			CCDC88A		1
ANK2			ANK2		1
STK10			STK10		1
MORC1			MORC1		1
PPFIBP2			PPFIBP2		1
BNC2			BNC2		1
LRRK1			LRRK1		1
ACTN1			ACTN1		1
AC090498.1				AC090498.1	1
SDF2L1				SDF2L1	1
S100A6				S100A6	1
DCTPP1				DCTPP1	1
VAMP8				VAMP8	1
RPS17				RPS17	1
NDUFB3				NDUFB3	1
GSTP1				GSTP1	1
UQCR10				UQCR10	1
UQCRQ				UQCRQ	1
PSME1				PSME1	1
COX5B				COX5B	1
MRPL52				MRPL52	1
TMEM258				TMEM258	1
NDUFB7				NDUFB7	1
WDR83OS				WDR83OS	1
BIN1				BIN1	1
AIF1				AIF1	1
TMEM230				TMEM230	1
NDUFS6				NDUFS6	1
ATP5H				ATP5H	1
NDUFA13				NDUFA13	1
NHP2				NHP2	1
NAA38				NAA38	1
NDUFB11				NDUFB11	1
HLA-DQB2				HLA-DQB2	1
CALM3				CALM3	1
NDUFA11				NDUFA11	1
NDUFA3				NDUFA3	1
IFITM2				IFITM2	1
MPC2				MPC2	1
MT1X				MT1X	1
TCEB2				TCEB2	1
TMEM176A				TMEM176A	1
TNFSF12				TNFSF12	1
C1orf162				C1orf162	1
TXNL4A				TXNL4A	1
IFI27L2				IFI27L2	1
HAMP				HAMP	1
RPL17				RPL17	1
MYEOV2				MYEOV2	1
POLE4				POLE4	1
CACYBP				CACYBP	1
FKBP1A				FKBP1A	1
PCBD1				PCBD1	1
CHCHD2				CHCHD2	1
ISCU				ISCU	1
C1QA				C1QA	1
MANF				MANF	1
ATP5I				ATP5I	1
TMEM219				TMEM219	1
APRT				APRT	1
PLTP				PLTP	1
MRPL23				MRPL23	1
SLIRP				SLIRP	1
MYDGF				MYDGF	1
TMA7				TMA7	1
DAD1				DAD1	1
HCST				HCST	1
GLTSCR2				GLTSCR2	1
GSTM3				GSTM3	1
CSTA				CSTA	1
CDK2AP2				CDK2AP2	1
SRM				SRM	1
PYCARD				PYCARD	1
HSPA5				HSPA5	1
LSM4				LSM4	1
PARK7				PARK7	1
GTF3A				GTF3A	1
BLOC1S1				BLOC1S1	1
APOC4-APOC2				APOC4-APOC2	1
ARHGDIB				ARHGDIB	1
PSMB3				PSMB3	1
ATP6V0E1				ATP6V0E1	1
ATP5O				ATP5O	1
NME2				NME2	1
PRDX5				PRDX5	1
TMEM147				TMEM147	1
NDUFS7				NDUFS7	1
TUBA1A				TUBA1A	1
NUTF2				NUTF2	1
FKBP2				FKBP2	1
SERPINA1				SERPINA1	1
NDUFB8				NDUFB8	1
RAC2				RAC2	1
ATP5D				ATP5D	1
SPCS1				SPCS1	1
GCA				GCA	1
USF2				USF2	1
C4orf3				C4orf3	1
PIN4				PIN4	1
TYROBP				TYROBP	1
GPSM3				GPSM3	1
CARD16				CARD16	1
TMIGD3				TMIGD3	1
COMT				COMT	1
MRPL34				MRPL34	1
FCGR3A				FCGR3A	1
CD99				CD99	1
FAM26F				FAM26F	1
CLEC2B				CLEC2B	1
ARL2				ARL2	1
PDIA4				PDIA4	1
RWDD1				RWDD1	1
ARPC4				ARPC4	1
C14orf2				C14orf2	1
FKBP4				FKBP4	1
POLR2J				POLR2J	1
NINJ1				NINJ1	1
RAB20				RAB20	1
A1BG				A1BG	1
TSTD1				TSTD1	1
TNFAIP8L2				TNFAIP8L2	1
TMEM160				TMEM160	1
MRPL18				MRPL18	1
SRP14				SRP14	1
SUMO3				SUMO3	1
LAMTOR2				LAMTOR2	1
ATP5J				ATP5J	1
LINC00116				LINC00116	1
RPS27L				RPS27L	1
LSM7				LSM7	1
ANAPC16				ANAPC16	1
RNASEK				RNASEK	1
TRAPPC1				TRAPPC1	1
MYL12B				MYL12B	1
GADD45GIP1				GADD45GIP1	1
C17orf89				C17orf89	1
MYL12A				MYL12A	1
FIS1				FIS1	1
TAX1BP3				TAX1BP3	1
MRPL41				MRPL41	1
TIFA				TIFA	1
TWF2				TWF2	1
ANAPC11				ANAPC11	1
BRK1				BRK1	1
ECHS1				ECHS1	1
LAMTOR1				LAMTOR1	1
NDUFA8				NDUFA8	1
ZNHIT1				ZNHIT1	1
SUMO2				SUMO2	1
EIF3L				EIF3L	1
ATP5EP2				ATP5EP2	1
NDUFS8				NDUFS8	1
AIDA				AIDA	1
BANF1				BANF1	1
CAB39				CAB39	1
TMEM261				TMEM261	1
RHOA				RHOA	1
RABAC1				RABAC1	1
CRTAP				CRTAP	1
TMEM256				TMEM256	1
LSM3				LSM3	1
MRPL51				MRPL51	1
CTSS				CTSS	1
PET100				PET100	1
YIF1A				YIF1A	1
DUSP23				DUSP23	1
DNAJA1				DNAJA1	1
SF3B5				SF3B5	1
TBCB				TBCB	1
PYURF				PYURF	1
COTL1				COTL1	1
TRMT112				TRMT112	1
LINC01420				LINC01420	1
NUP214				NUP214	1
UFC1				UFC1	1
TMEM14C				TMEM14C	1
LSM2				LSM2	1
SKP1				SKP1	1
MINOS1				MINOS1	1
ATP5G1				ATP5G1	1
ABI3				ABI3	1
MDH2				MDH2	1
MRPS34				MRPS34	1
PSMB8				PSMB8	1
HN1				HN1	1
NDUFAF2				NDUFAF2	1
NDUFC1				NDUFC1	1
AP006222.2				AP006222.2	1
CRELD2				CRELD2	1
C1QB				C1QB	1
CISD3				CISD3	1
C8orf59				C8orf59	1
GTF2H5				GTF2H5	1
RANBP1				RANBP1	1
CCDC124				CCDC124	1
RAB32				RAB32	1
KRTCAP2				KRTCAP2	1
SELM				SELM	1
SNRPC				SNRPC	1
TOMM22				TOMM22	1
GMFG				GMFG	1
PDCD6				PDCD6	1
HSBP1				HSBP1	1
NDUFB10				NDUFB10	1
MS4A4A				MS4A4A	1
TALDO1				TALDO1	1
SSR4				SSR4	1
MRPL12				MRPL12	1
RAB5A				RAB5A	1
CYTL1				CYTL1	1
SOD1				SOD1	1
PSMD8				PSMD8	1
C6orf48				C6orf48	1
FCGR2B				FCGR2B	1
NUDC				NUDC	1
NUDT14				NUDT14	1
MSRB2				MSRB2	1
TRAPPC2L				TRAPPC2L	1
ZCRB1				ZCRB1	1
DNPH1				DNPH1	1
NDUFB4				NDUFB4	1

## Sheet: overlap_mouse
all	Mancuso	KerenShaul*	SalaFrigerio*	overlap
SPP1	SPP1	SPP1	SPP1	3		*converted to human genes with the most conservative criteria, see methods for more details.
GPNMB	GPNMB	GPNMB	GPNMB	3
LPL	LPL	LPL	LPL	3
CH25H	CH25H	CH25H	CH25H	3
CD74	CD74	CD74	CD74	3
CCL4	CCL4	CCL4	CCL4	3
APOE	APOE	APOE	APOE	3
HLA-DQB1	HLA-DQB1	HLA-DQB1	HLA-DQB1	3
ITGAX	ITGAX	ITGAX	ITGAX	3
AXL	AXL	AXL	AXL	3
CCL3	CCL3	CCL3	CCL3	3
FAM20C	FAM20C	FAM20C	FAM20C	3
MYO1E	MYO1E	MYO1E	MYO1E	3
IL1B	IL1B	IL1B	IL1B	3
CAPG	CAPG	CAPG	CAPG	3
RAMP1	RAMP1	RAMP1	RAMP1	3
CD83	CD83	CD83	CD83	3
HIF1A	HIF1A	HIF1A	HIF1A	3
KCNJ2	KCNJ2	KCNJ2	KCNJ2	3
CD63	CD63	CD63	CD63	3
CD9	CD9	CD9	CD9	3
MIF	MIF	MIF	MIF	3
TPI1	TPI1	TPI1	TPI1	3
BCL2A1	BCL2A1	BCL2A1	BCL2A1	3
CTSB	CTSB	CTSB	CTSB	3
PLIN2	PLIN2	PLIN2	PLIN2	3
RAP2B	RAP2B	RAP2B	RAP2B	3
CXCL16	CXCL16	CXCL16	CXCL16	3
TLR2	TLR2	TLR2	TLR2	3
GNAS	GNAS	GNAS	GNAS	3
ALDOA	ALDOA	ALDOA	ALDOA	3
CTSZ	CTSZ	CTSZ	CTSZ	3
TSPO	TSPO	TSPO	TSPO	3
LDHA	LDHA	LDHA	LDHA	3
PLEK	PLEK	PLEK	PLEK	3
SCPEP1	SCPEP1	SCPEP1	SCPEP1	3
CSTB	CSTB	CSTB	CSTB	3
CTSD	CTSD	CTSD	CTSD	3
RHOC	RHOC	RHOC	RHOC	3
NPC2	NPC2	NPC2	NPC2	3
B2M	B2M	B2M	B2M	3
C3AR1	C3AR1	C3AR1	C3AR1	3
RPS5	RPS5	RPS5	RPS5	3
RPL23	RPL23	RPL23	RPL23	3
LIPA	LIPA	LIPA	LIPA	3
RPL32	RPL32	RPL32	RPL32	3
FTL	FTL	FTL	FTL	3
SLC11A1	SLC11A1	SLC11A1	SLC11A1	3
PRDX1	PRDX1	PRDX1	PRDX1	3
DBI	DBI	DBI	DBI	3
FAU	FAU	FAU	FAU	3
RPS14	RPS14	RPS14	RPS14	3
ELL2	ELL2	ELL2	ELL2	3
PRDX6	PRDX6	PRDX6	PRDX6	3
RPS28	RPS28	RPS28	RPS28	3
RPL10A	RPL10A	RPL10A	RPL10A	3
CD48	CD48	CD48	CD48	3
RPS19	RPS19	RPS19	RPS19	3
RPL18A	RPL18A	RPL18A	RPL18A	3
NAP1L1	NAP1L1	NAP1L1	NAP1L1	3
NPM1	NPM1	NPM1	NPM1	3
EEF1B2	EEF1B2	EEF1B2	EEF1B2	3
RPS16	RPS16	RPS16	RPS16	3
RPL12	RPL12	RPL12	RPL12	3
RPL13	RPL13	RPL13	RPL13	3
RPS4X	RPS4X	RPS4X	RPS4X	3
TREM2	TREM2	TREM2	TREM2	3
RPLP1	RPLP1	RPLP1	RPLP1	3
EIF3F	EIF3F	EIF3F	EIF3F	3
ATOX1	ATOX1	ATOX1	ATOX1	3
RPL4	RPL4	RPL4	RPL4	3
SLC15A3	SLC15A3	SLC15A3	SLC15A3	3
RPS18	RPS18	RPS18	RPS18	3
RPL38	RPL38	RPL38	RPL38	3
RPLP2	RPLP2	RPLP2	RPLP2	3
RPS3	RPS3	RPS3	RPS3	3
RPS21	RPS21	RPS21	RPS21	3
RPL37A	RPL37A	RPL37A	RPL37A	3
RPL6	RPL6	RPL6	RPL6	3
COX4I1	COX4I1	COX4I1	COX4I1	3
UQCRH	UQCRH	UQCRH	UQCRH	3
RPL37	RPL37	RPL37	RPL37	3
RPL39	RPL39	RPL39	RPL39	3
SOCS6	SOCS6	SOCS6	SOCS6	3
ATP6V1F	ATP6V1F	ATP6V1F	ATP6V1F	3
RPS26	RPS26	RPS26	RPS26	3
RPL30	RPL30	RPL30	RPL30	3
RPS11	RPS11	RPS11	RPS11	3
RPL22	RPL22	RPL22	RPL22	3
TIMP2	TIMP2	TIMP2	TIMP2	3
RPS15A	RPS15A	RPS15A	RPS15A	3
NENF	NENF	NENF	NENF	3
EEF2	EEF2	EEF2	EEF2	3
EIF3K	EIF3K	EIF3K	EIF3K	3
EIF3E	EIF3E	EIF3E	EIF3E	3
COX6A1	COX6A1	COX6A1	COX6A1	3
SRGN	SRGN	SRGN	SRGN	3
TOMM7	TOMM7	TOMM7	TOMM7	3
RPL35	RPL35	RPL35	RPL35	3
ATP1B3	ATP1B3	ATP1B3	ATP1B3	3
COX8A	COX8A	COX8A	COX8A	3
RPS10	RPS10	RPS10	RPS10	3
RPL7	RPL7	RPL7	RPL7	3
PFDN5	PFDN5	PFDN5	PFDN5	3
EIF3H	EIF3H	EIF3H	EIF3H	3
TPT1	TPT1	TPT1	TPT1	3
RPS9	RPS9	RPS9	RPS9	3
SH3BGRL3	SH3BGRL3	SH3BGRL3	SH3BGRL3	3
COX6B1	COX6B1	COX6B1	COX6B1	3
UQCR11	UQCR11	UQCR11	UQCR11	3
RPS8	RPS8	RPS8	RPS8	3
EEF1D	EEF1D	EEF1D	EEF1D	3
SDCBP	SDCBP	SDCBP	SDCBP	3
UCP2	UCP2	UCP2	UCP2	3
LITAF	LITAF	LITAF	LITAF	3
GRN	GRN	GRN	GRN	3
SLC25A3	SLC25A3	SLC25A3	SLC25A3	3
CTSC	CTSC	CTSC	CTSC	3
RPL35A	RPL35A	RPL35A	RPL35A	3
GRINA	GRINA	GRINA	GRINA	3
DNASE2	DNASE2	DNASE2	DNASE2	3
COX6C	COX6C	COX6C	COX6C	3
TXNDC17	TXNDC17	TXNDC17	TXNDC17	3
HLA-DMA	HLA-DMA	HLA-DMA	HLA-DMA	3
ITGB2	ITGB2	ITGB2	ITGB2	3
TXN	TXN	TXN	TXN	3
ATP5F1E	ATP5F1E	ATP5F1E	ATP5F1E	3
CTSH	CTSH	CTSH	CTSH	3
ACER3	ACER3	ACER3	ACER3	3
COX7A2	COX7A2	COX7A2	COX7A2	3
HINT1	HINT1	HINT1	HINT1	3
ARPC5	ARPC5	ARPC5	ARPC5	3
EIF5A	EIF5A	EIF5A	EIF5A	3
FCER1G	FCER1G	FCER1G	FCER1G	3
ARHGDIA	ARHGDIA	ARHGDIA	ARHGDIA	3
PSME2	PSME2	PSME2	PSME2	3
UBL5	UBL5	UBL5	UBL5	3
COX7B	COX7B	COX7B	COX7B	3
POMP	POMP	POMP	POMP	3
H2-Aa		H2-Aa	H2-Aa	2
H2-Eb1		H2-Eb1	H2-Eb1	2
CST7		CST7	CST7	2
MAMDC2		MAMDC2	MAMDC2	2
IGF1		IGF1	IGF1	2
LGALS3	LGALS3		LGALS3	2
CLEC7A		CLEC7A	CLEC7A	2
CYBB		CYBB	CYBB	2
FABP5	FABP5		FABP5	2
HPSE	HPSE		HPSE	2
IL1RN	IL1RN		IL1RN	2
KIAA1217		KIAA1217	KIAA1217	2
ANXA2	ANXA2		ANXA2	2
CSF1		CSF1	CSF1	2
EGR2		EGR2	EGR2	2
ANKH		ANKH	ANKH	2
BAIAP2L2		BAIAP2L2	BAIAP2L2	2
COX6A2		COX6A2	COX6A2	2
Fxyd5		Fxyd5	Fxyd5	2
PTGER4	PTGER4		PTGER4	2
GAS7	GAS7		GAS7	2
CRIP1		CRIP1	CRIP1	2
FXYD6		FXYD6	FXYD6	2
EGR1	EGR1		EGR1	2
VIM	VIM		VIM	2
CD44	CD44		CD44	2
PLAUR	PLAUR		PLAUR	2
LYZ		LYZ	LYZ	2
ATF3		ATF3	ATF3	2
MNDA		MNDA	MNDA	2
FABP3	FABP3		FABP3	2
SLAMF7	SLAMF7		SLAMF7	2
GPR65		GPR65	GPR65	2
NCEH1		NCEH1	NCEH1	2
CITED4	CITED4		CITED4	2
IFITM3	IFITM3		IFITM3	2
SULF2		SULF2	SULF2	2
CD36	CD36		CD36	2
ACACA		ACACA	ACACA	2
Ifi27l2a		Ifi27l2a	Ifi27l2a	2
ANXA5	ANXA5		ANXA5	2
ST8SIA6		ST8SIA6	ST8SIA6	2
CCL15		CCL15	CCL15	2
PSAT1		PSAT1	PSAT1	2
APOC1	APOC1		APOC1	2
GLA	GLA		GLA	2
RRAGD	RRAGD		RRAGD	2
H2-Q7		H2-Q7	H2-Q7	2
APLP2		APLP2	APLP2	2
GADD45B	GADD45B		GADD45B	2
ST14		ST14	ST14	2
ZBP1		ZBP1	ZBP1	2
ALCAM	ALCAM		ALCAM	2
PLEKHM2		PLEKHM2	PLEKHM2	2
LGALS3BP		LGALS3BP	LGALS3BP	2
SH3BGRL	SH3BGRL		SH3BGRL	2
ASB10		ASB10	ASB10	2
IQGAP1	IQGAP1		IQGAP1	2
CD52		CD52	CD52	2
FGL2		FGL2	FGL2	2
NLRC5		NLRC5	NLRC5	2
LGI2		LGI2	LGI2	2
LGALS1	LGALS1		LGALS1	2
MS4A7	MS4A7		MS4A7	2
H2-D1		H2-D1	H2-D1	2
PLAU	PLAU		PLAU	2
SLC16A3		SLC16A3	SLC16A3	2
SDC3		SDC3	SDC3	2
APBB2		APBB2	APBB2	2
DPP7		DPP7	DPP7	2
ARRDC4		ARRDC4	ARRDC4	2
CPD		CPD	CPD	2
ENPP1		ENPP1	ENPP1	2
CRLF2		CRLF2	CRLF2	2
MSR1	MSR1		MSR1	2
PKM	PKM		PKM	2
PLD3		PLD3	PLD3	2
GOT1		GOT1	GOT1	2
CD22		CD22	CD22	2
CADM1		CADM1	CADM1	2
HLA-B	HLA-B		HLA-B	2
GLIPR1		GLIPR1	GLIPR1	2
VAT1	VAT1		VAT1	2
MFSD12	MFSD12		MFSD12	2
CSF2RA		CSF2RA	CSF2RA	2
Ctsl		Ctsl	Ctsl	2
DNAJB14		DNAJB14	DNAJB14	2
BCL2		BCL2	BCL2	2
RGS16	RGS16		RGS16	2
H2-K1		H2-K1	H2-K1	2
Fth1		Fth1	Fth1	2
S100A1	S100A1		S100A1	2
NDUFA1	NDUFA1		NDUFA1	2
OLR1	OLR1		OLR1	2
HMOX1	HMOX1		HMOX1	2
Neat1		Neat1	Neat1	2
SERPINE2		SERPINE2	SERPINE2	2
GCH1	GCH1		GCH1	2
SREBF2		SREBF2	SREBF2	2
TPD52		TPD52	TPD52	2
DGKZ		DGKZ	DGKZ	2
SPEG		SPEG	SPEG	2
GPI		GPI	GPI	2
USP12		USP12	USP12	2
PRDX4		PRDX4	PRDX4	2
PGK1		PGK1	PGK1	2
GUSB		GUSB	GUSB	2
Tuba1c		Tuba1c	Tuba1c	2
TYROBP		TYROBP	TYROBP	2
BCL6	BCL6		BCL6	2
GNG12		GNG12	GNG12	2
GLB1		GLB1	GLB1	2
CHCHD10	CHCHD10		CHCHD10	2
PEA15		PEA15	PEA15	2
MT1F		MT1F	MT1F	2
THBS1		THBS1	THBS1	2
WIPF3	WIPF3		WIPF3	2
Cd63-ps		Cd63-ps	Cd63-ps	2
LRPAP1		LRPAP1	LRPAP1	2
SLAMF9		SLAMF9	SLAMF9	2
CD34		CD34	CD34	2
Rpsa		Rpsa	Rpsa	2
Eef1a1		Eef1a1	Eef1a1	2
SOAT1		SOAT1	SOAT1	2
GK	GK		GK	2
H2-M3		H2-M3	H2-M3	2
DHX32		DHX32	DHX32	2
VPS13C		VPS13C	VPS13C	2
TMEM106A		TMEM106A	TMEM106A	2
Cd68		Cd68	Cd68	2
DUSP1	DUSP1		DUSP1	2
NRP1		NRP1	NRP1	2
CXCR4	CXCR4		CXCR4	2
Gpr84		Gpr84	Gpr84	2
AC009690.1		AC009690.1	AC009690.1	2
PFKFB3		PFKFB3	PFKFB3	2
IFIT1B		IFIT1B	IFIT1B	2
LSP1		LSP1	LSP1	2
RASSF3		RASSF3	RASSF3	2
ATP6V1A		ATP6V1A	ATP6V1A	2
SDF4		SDF4	SDF4	2
Fam46c		Fam46c	Fam46c	2
PKIB		PKIB	PKIB	2
FUOM	FUOM		FUOM	2
GGH		GGH	GGH	2
RPL41	RPL41		RPL41	2
ECHS1		ECHS1	ECHS1	2
DDX31		DDX31	DDX31	2
KLHL6		KLHL6	KLHL6	2
GSTO1	GSTO1		GSTO1	2
PLEKHA1		PLEKHA1	PLEKHA1	2
ARL11		ARL11	ARL11	2
RPS2	RPS2		RPS2	2
AIG1		AIG1	AIG1	2
NAGLU		NAGLU	NAGLU	2
LAG3		LAG3	LAG3	2
AMDHD2	AMDHD2		AMDHD2	2
ENO1	ENO1		ENO1	2
Rplp0		Rplp0	Rplp0	2
RPS23	RPS23		RPS23	2
FNIP2	FNIP2		FNIP2	2
DEGS1		DEGS1	DEGS1	2
RPL19	RPL19		RPL19	2
CORO1C		CORO1C	CORO1C	2
Rps24		Rps24	Rps24	2
CD14	CD14		CD14	2
S100A11	S100A11		S100A11	2
Dusp3		Dusp3	Dusp3	2
RPS12	RPS12		RPS12	2
Rps20		Rps20	Rps20	2
GAA		GAA	GAA	2
NAALAD2		NAALAD2	NAALAD2	2
Gm9843		Gm9843	Gm9843	2
RPS6	RPS6		RPS6	2
CREG1		CREG1	CREG1	2
RPS3A	RPS3A		RPS3A	2
SYNGR1		SYNGR1	SYNGR1	2
Rps27a		Rps27a	Rps27a	2
BST2		BST2	BST2	2
RENBP		RENBP	RENBP	2
CTSA		CTSA	CTSA	2
ATP6V1B2	ATP6V1B2		ATP6V1B2	2
GM2A		GM2A	GM2A	2
NAT8L		NAT8L	NAT8L	2
C9orf16	C9orf16		C9orf16	2
GLTP		GLTP	GLTP	2
GALC		GALC	GALC	2
ABCD2		ABCD2	ABCD2	2
LAT2		LAT2	LAT2	2
RPL26	RPL26		RPL26	2
RPL3	RPL3		RPL3	2
H2-T23		H2-T23	H2-T23	2
ATP6V1C1		ATP6V1C1	ATP6V1C1	2
TMBIM1		TMBIM1	TMBIM1	2
RPL11	RPL11		RPL11	2
Rpl14		Rpl14	Rpl14	2
2410006H16Rik		2410006H16Rik	2410006H16Rik	2
MITF	MITF		MITF	2
RPL36	RPL36		RPL36	2
TMEM176A		TMEM176A	TMEM176A	2
TMED3		TMED3	TMED3	2
CPEB2		CPEB2	CPEB2	2
C20orf144		C20orf144	C20orf144	2
IER5L	IER5L		IER5L	2
ATXN10		ATXN10	ATXN10	2
HLA-DOB		HLA-DOB	HLA-DOB	2
G0S2	G0S2		G0S2	2
SDF2L1		SDF2L1	SDF2L1	2
Rpl27a		Rpl27a	Rpl27a	2
Rps25		Rps25	Rps25	2
PLBD2		PLBD2	PLBD2	2
Gm10076		Gm10076	Gm10076	2
RACK1	RACK1		RACK1	2
RPS27	RPS27		RPS27	2
VKORC1		VKORC1	VKORC1	2
HSD17B12		HSD17B12	HSD17B12	2
TNIP2		TNIP2	TNIP2	2
CNDP2		CNDP2	CNDP2	2
IGSF8		IGSF8	IGSF8	2
FUCA1		FUCA1	FUCA1	2
TNFSF13B	TNFSF13B		TNFSF13B	2
Rps15		Rps15	Rps15	2
Rps29		Rps29	Rps29	2
RPS7	RPS7		RPS7	2
COX7A2L		COX7A2L	COX7A2L	2
C1orf54	C1orf54		C1orf54	2
GDE1		GDE1	GDE1	2
MAGED1		MAGED1	MAGED1	2
ATP6V0C		ATP6V0C	ATP6V0C	2
IL4I1	IL4I1	IL4I1		2
EEF1G		EEF1G	EEF1G	2
MYO1F		MYO1F	MYO1F	2
PMP22		PMP22	PMP22	2
Rpl10		Rpl10	Rpl10	2
SSR4		SSR4	SSR4	2
GBA		GBA	GBA	2
Rpl8		Rpl8	Rpl8	2
RPS13	RPS13		RPS13	2
TOR3A	TOR3A		TOR3A	2
Gm4070		Gm4070	Gm4070	2
Rpl5		Rpl5	Rpl5	2
NAPA		NAPA	NAPA	2
LAMP1		LAMP1	LAMP1	2
Rpl34		Rpl34	Rpl34	2
RAB11FIP5		RAB11FIP5	RAB11FIP5	2
EPRS		EPRS	EPRS	2
SLC23A2		SLC23A2	SLC23A2	2
NAGK	NAGK		NAGK	2
PCNA		PCNA	PCNA	2
TMEM123		TMEM123	TMEM123	2
PTPRC		PTPRC	PTPRC	2
Rpl31		Rpl31	Rpl31	2
ATP6V0E1		ATP6V0E1	ATP6V0E1	2
C11orf96		C11orf96	C11orf96	2
LAMP2		LAMP2	LAMP2	2
AC001226.2		AC001226.2	AC001226.2	2
GAPDH	GAPDH		GAPDH	2
Gm13456		Gm13456	Gm13456	2
S1PR1		S1PR1	S1PR1	2
CD37	CD37	CD37		2
MPEG1		MPEG1	MPEG1	2
SQSTM1	SQSTM1		SQSTM1	2
RPL28	RPL28		RPL28	2
RPL15	RPL15		RPL15	2
CLIP1		CLIP1	CLIP1	2
RPL18	RPL18		RPL18	2
ALAS1	ALAS1		ALAS1	2
NUCB1		NUCB1	NUCB1	2
PPT1		PPT1	PPT1	2
OXCT1		OXCT1	OXCT1	2
2010107E04Rik		2010107E04Rik	2010107E04Rik	2
OS9		OS9	OS9	2
CLCN7		CLCN7	CLCN7	2
HVCN1		HVCN1	HVCN1	2
FAM174A		FAM174A	FAM174A	2
DHRS3		DHRS3	DHRS3	2
CTSS		CTSS	CTSS	2
RPL29	RPL29		RPL29	2
PLXDC2		PLXDC2	PLXDC2	2
Gng5		Gng5	Gng5	2
TGFBR2		TGFBR2	TGFBR2	2
Gltscr2		Gltscr2	Gltscr2	2
RPL27	RPL27		RPL27	2
NOP10	NOP10		NOP10	2
ERGIC3		ERGIC3	ERGIC3	2
NEU1	NEU1		NEU1	2
CYBA		CYBA	CYBA	2
AC010422.3		AC010422.3	AC010422.3	2
CD180		CD180	CD180	2
NDUFA2		NDUFA2	NDUFA2	2
GPR137B	GPR137B		GPR137B	2
PRELID1	PRELID1		PRELID1	2
ANXA3		ANXA3	ANXA3	2
Pabpc1		Pabpc1	Pabpc1	2
MYL6	MYL6		MYL6	2
BSG		BSG	BSG	2
RPL22L1	RPL22L1		RPL22L1	2
CYP4V2		CYP4V2	CYP4V2	2
TMEM176B	TMEM176B		TMEM176B	2
RPS17		RPS17	RPS17	2
ABHD12		ABHD12	ABHD12	2
GABARAP		GABARAP	GABARAP	2
PSME1		PSME1	PSME1	2
UQCR10		UQCR10	UQCR10	2
GPX1	GPX1		GPX1	2
MFSD1		MFSD1	MFSD1	2
NFE2L2		NFE2L2	NFE2L2	2
FCGR2C		FCGR2C	FCGR2C	2
VEGFB	VEGFB	VEGFB		2
Gm16238		Gm16238	Gm16238	2
RPL23A	RPL23A		RPL23A	2
BRI3	BRI3		BRI3	2
UBXN1		UBXN1	UBXN1	2
Rpl10a-ps1		Rpl10a-ps1	Rpl10a-ps1	2
SHISA5		SHISA5	SHISA5	2
CALM1	CALM1		CALM1	2
TMEM184B		TMEM184B	TMEM184B	2
TBCA	TBCA		TBCA	2
RABAC1		RABAC1	RABAC1	2
ARPC1B		ARPC1B	ARPC1B	2
GPX4	GPX4		GPX4	2
NACA	NACA		NACA	2
USE1		USE1	USE1	2
Gm15427		Gm15427	Gm15427	2
KLF6	KLF6		KLF6	2
COTL1		COTL1	COTL1	2
RPL24	RPL24	RPL24		2
ATF5	ATF5		ATF5	2
PSAP		PSAP	PSAP	2
EIF4A1	EIF4A1		EIF4A1	2
SLC25A5	SLC25A5	SLC25A5		2
ATP5F1D		ATP5F1D	ATP5F1D	2
Rps16-ps2		Rps16-ps2	Rps16-ps2	2
COX7C	COX7C	COX7C		2
PGLS		PGLS	PGLS	2
ATP6AP1	ATP6AP1		ATP6AP1	2
Gas5		Gas5	Gas5	2
Hspe1		Hspe1	Hspe1	2
ITM2C		ITM2C	ITM2C	2
SRI	SRI		SRI	2
AP000295.1		AP000295.1	AP000295.1	2
NPTN		NPTN	NPTN	2
SWI5		SWI5	SWI5	2
NDUFB9		NDUFB9	NDUFB9	2
NME2		NME2	NME2	2
TMBIM4		TMBIM4	TMBIM4	2
ROMO1	ROMO1		ROMO1	2
2410015M20Rik		2410015M20Rik	2410015M20Rik	2
CD84		CD84	CD84	2
Rpsa-ps10		Rpsa-ps10	Rpsa-ps10	2
OST4	OST4	OST4		2
Gm15500		Gm15500	Gm15500	2
NDUFA13		NDUFA13	NDUFA13	2
HSP90AB1	HSP90AB1		HSP90AB1	2
ISG15	ISG15		ISG15	2
ATP6V1G1		ATP6V1G1	ATP6V1G1	2
RPS27L		RPS27L	RPS27L	2
RPN2		RPN2	RPN2	2
ATP5PF		ATP5PF	ATP5PF	2
Gm4149		Gm4149	Gm4149	2
RHEB	RHEB	RHEB		2
MED28		MED28	MED28	2
BOLA2		BOLA2	BOLA2	2
Gm10036		Gm10036	Gm10036	2
Rpl3-ps1		Rpl3-ps1	Rpl3-ps1	2
CEBPA	CEBPA	CEBPA		2
COPA		COPA	COPA	2
DAD1		DAD1	DAD1	2
Gm5963		Gm5963	Gm5963	2
GNS		GNS	GNS	2
DDOST		DDOST	DDOST	2
PADI2	PADI2	PADI2		2
NCSTN		NCSTN	NCSTN	2
TAPBP		TAPBP	TAPBP	2
Gm15772		Gm15772	Gm15772	2
ADAR		ADAR	ADAR	2
Rpl38-ps2		Rpl38-ps2	Rpl38-ps2	2
Gm9294		Gm9294	Gm9294	2
M6PR		M6PR	M6PR	2
CMTM3		CMTM3	CMTM3	2
Gm8730		Gm8730	Gm8730	2
PPFIA4		PPFIA4	PPFIA4	2
RPL13A	RPL13A	RPL13A		2
Gm5805		Gm5805	Gm5805	2
COX5A	COX5A	COX5A		2
H2afz		H2afz	H2afz	2
Rps10-ps1		Rps10-ps1	Rps10-ps1	2
PTMA		PTMA	PTMA	2
Rps24-ps3		Rps24-ps3	Rps24-ps3	2
SNRPG	SNRPG		SNRPG	2
NME1	NME1	NME1		2
Rps25-ps1		Rps25-ps1	Rps25-ps1	2
ATP5PD		ATP5PD	ATP5PD	2
Gm10288		Gm10288	Gm10288	2
NAMPT	NAMPT	NAMPT		2
ASAP1	ASAP1	ASAP1		2
Gm11361		Gm11361	Gm11361	2
Gm5559		Gm5559	Gm5559	2
AP2S1	AP2S1	AP2S1		2
CD151	CD151	CD151		2
Gm11942		Gm11942	Gm11942	2
Gm7331		Gm7331	Gm7331	2
NDUFA3		NDUFA3	NDUFA3	2
NDUFV3		NDUFV3	NDUFV3	2
TPP1		TPP1	TPP1	2
CCRL2	CCRL2	CCRL2		2
SNX3	SNX3	SNX3		2
MTHFS	MTHFS	MTHFS		2
Rpl14-ps1		Rpl14-ps1	Rpl14-ps1	2
TNFAIP3	TNFAIP3	TNFAIP3		2
EIF4EBP1	EIF4EBP1	EIF4EBP1		2
Lilrb4a			Lilrb4a	1
RAB7B			RAB7B	1
BHLHE40			BHLHE40	1
DKK2			DKK2	1
ATP6V0D2			ATP6V0D2	1
ACTR3B			ACTR3B	1
TRPM1			TRPM1	1
LOX			LOX	1
SLC2A6			SLC2A6	1
MMP12			MMP12	1
CTNNA3			CTNNA3	1
EGLN3			EGLN3	1
Wfdc17			Wfdc17	1
FLT1			FLT1	1
Ifi207			Ifi207	1
GAS2L3			GAS2L3	1
COLEC12			COLEC12	1
CD200R1L			CD200R1L	1
EFR3B			EFR3B	1
AF529169			AF529169	1
CSPG4			CSPG4	1
CTSE			CTSE	1
LDLR			LDLR	1
ATP1A3			ATP1A3	1
C3			C3	1
MYO5A			MYO5A	1
LDLRAD3			LDLRAD3	1
BCAR3			BCAR3	1
SH3PXD2B			SH3PXD2B	1
PDCD1			PDCD1	1
AHNAK2			AHNAK2	1
TRPC4			TRPC4	1
PTCHD1			PTCHD1	1
CXCL13			CXCL13	1
PIANP			PIANP	1
FGR			FGR	1
INF2			INF2	1
CPEB1			CPEB1	1
CD300LB			CD300LB	1
ADAMTS1			ADAMTS1	1
CHST2			CHST2	1
Gm13391			Gm13391	1
DCSTAMP			DCSTAMP	1
C4orf48			C4orf48	1
TNFSF8			TNFSF8	1
CD72			CD72	1
CCL2			CCL2	1
CYP4F3			CYP4F3	1
HCAR3			HCAR3	1
CLIC4			CLIC4	1
TCAP			TCAP	1
ASB11			ASB11	1
RAI14			RAI14	1
Gm1966			Gm1966	1
OR5V1			OR5V1	1
Gm26714			Gm26714	1
ADAM8			ADAM8	1
CD300LF			CD300LF	1
4930556M19Rik			4930556M19Rik	1
ABI3BP			ABI3BP	1
BAMBI			BAMBI	1
RFTN1			RFTN1	1
KLRB1			KLRB1	1
TMEM205			TMEM205	1
PLXNA2			PLXNA2	1
XYLT1			XYLT1	1
TMEM51			TMEM51	1
SAMD9L			SAMD9L	1
NES			NES	1
H2-Q6			H2-Q6	1
PLEKHH2			PLEKHH2	1
RXRG			RXRG	1
ARNT2			ARNT2	1
FGF1			FGF1	1
SLFN5			SLFN5	1
ADSSL1			ADSSL1	1
CD5			CD5	1
CXCL14			CXCL14	1
SQLE			SQLE	1
PACSIN1			PACSIN1	1
RGS11			RGS11	1
MCUB			MCUB	1
TSC22D1			TSC22D1	1
GPX3			GPX3	1
LY9			LY9	1
DNA2			DNA2	1
OAS1			OAS1	1
ITGAL			ITGAL	1
ARHGAP26			ARHGAP26	1
OPTN			OPTN	1
EPHX1			EPHX1	1
XDH			XDH	1
1810011O10Rik			1810011O10Rik	1
ANTXR2			ANTXR2	1
IL1R1			IL1R1	1
IL2RG			IL2RG	1
Gm37168			Gm37168	1
CLEC1A			CLEC1A	1
PMAIP1			PMAIP1	1
GEM			GEM	1
ADORA1			ADORA1	1
CPQ			CPQ	1
GHR			GHR	1
TMEM163			TMEM163	1
CD274			CD274	1
Lilr4b			Lilr4b	1
A430093F15Rik			A430093F15Rik	1
MDFIC			MDFIC	1
CHST10			CHST10	1
GSN			GSN	1
USP18			USP18	1
ASS1			ASS1	1
CCK			CCK	1
VCAM1			VCAM1	1
CYTIP			CYTIP	1
CACNA1A			CACNA1A	1
TOX2			TOX2	1
TRIB3			TRIB3	1
PRNP			PRNP	1
C030034L19Rik			C030034L19Rik	1
HS3ST1			HS3ST1	1
MRGPRE			MRGPRE	1
Stra6l			Stra6l	1
KYNU			KYNU	1
CDK1			CDK1	1
GCNT2			GCNT2	1
PHLDA3			PHLDA3	1
SLC1A5			SLC1A5	1
GFAP			GFAP	1
DRAM1			DRAM1	1
DGAT2			DGAT2	1
RELL1			RELL1	1
5930430L01Rik			5930430L01Rik	1
MILR1			MILR1	1
CHST3			CHST3	1
LMNA			LMNA	1
ARHGAP24			ARHGAP24	1
Gm26902			Gm26902	1
PHF11			PHF11	1
PLP2			PLP2	1
MOCOS			MOCOS	1
Cd244			Cd244	1
NBL1			NBL1	1
Gm43351			Gm43351	1
TMEM178A			TMEM178A	1
FN1			FN1	1
GALNT9			GALNT9	1
TSPAN17			TSPAN17	1
Gm2065			Gm2065	1
NLRC3			NLRC3	1
PERP			PERP	1
TUBA4A			TUBA4A	1
ARMC2			ARMC2	1
C530043K16Rik			C530043K16Rik	1
Ctla2a			Ctla2a	1
PRR5L			PRR5L	1
SLC35E4			SLC35E4	1
PPM1J			PPM1J	1
SLC16A8			SLC16A8	1
SCIMP			SCIMP	1
EML2			EML2	1
TTYH2			TTYH2	1
Gm10118			Gm10118	1
Il3ra			Il3ra	1
YIPF7			YIPF7	1
Gm15880			Gm15880	1
MASP1			MASP1	1
NEDD9			NEDD9	1
SOCS2			SOCS2	1
ELOVL7			ELOVL7	1
CYP51A1			CYP51A1	1
INSIG1			INSIG1	1
NEXN			NEXN	1
Tpm4			Tpm4	1
ATP6V0E2			ATP6V0E2	1
Fgf13			Fgf13	1
CP			CP	1
MADCAM1			MADCAM1	1
RAB3D			RAB3D	1
SLC39A2			SLC39A2	1
Tgtp2			Tgtp2	1
2003-03-01			2003-03-01	1
IFI44			IFI44	1
TRPS1			TRPS1	1
IL18RAP			IL18RAP	1
PDGFC			PDGFC	1
CDK18			CDK18	1
ADAP1			ADAP1	1
RFTN2			RFTN2	1
SERPINE1			SERPINE1	1
KIF1A			KIF1A	1
Gm20429			Gm20429	1
SYNJ2			SYNJ2	1
Olfr114			Olfr114	1
SOX5			SOX5	1
ARHGAP15			ARHGAP15	1
Trerf1			Trerf1	1
C920009B18Rik			C920009B18Rik	1
Gm8995			Gm8995	1
EZR			EZR	1
SLC2A1			SLC2A1	1
RAB11FIP1			RAB11FIP1	1
CIITA			CIITA	1
CD33			CD33	1
PRR15			PRR15	1
RSAD2			RSAD2	1
C19orf38			C19orf38	1
Mir155hg			Mir155hg	1
CCL5			CCL5	1
TRPM6			TRPM6	1
MEGF9			MEGF9	1
NFKBIZ			NFKBIZ	1
LRGUK			LRGUK	1
CIART			CIART	1
ANXA4			ANXA4	1
Gm15155			Gm15155	1
ATP10A			ATP10A	1
FTH1	FTH1			1
AK4			AK4	1
ZC2HC1A			ZC2HC1A	1
OAS2			OAS2	1
WDHD1			WDHD1	1
OLFM4			OLFM4	1
IL27RA			IL27RA	1
IL18BP			IL18BP	1
SYNPO			SYNPO	1
Gm45153			Gm45153	1
KBTBD11			KBTBD11	1
CLEC1B			CLEC1B	1
SOAT2			SOAT2	1
ASNS			ASNS	1
9330175E14Rik			9330175E14Rik	1
HECTD2			HECTD2	1
Gm11545			Gm11545	1
HACD2			HACD2	1
Tmem202			Tmem202	1
Gm14636			Gm14636	1
BTLA			BTLA	1
LMNB1			LMNB1	1
BEX3			BEX3	1
TNFSF9			TNFSF9	1
SP140			SP140	1
KDF1			KDF1	1
MCM5			MCM5	1
H2-T-ps			H2-T-ps	1
Gm15283			Gm15283	1
Gm36211			Gm36211	1
STARD4			STARD4	1
Olfr112			Olfr112	1
KCNH2			KCNH2	1
HELZ2			HELZ2	1
SELENOM			SELENOM	1
DOK2			DOK2	1
DACT1			DACT1	1
HLA-DRA	HLA-DRA			1
CENPE			CENPE	1
ASAH1	ASAH1			1
SLC43A3			SLC43A3	1
ALKBH2			ALKBH2	1
Gapdh			Gapdh	1
HMGN3			HMGN3	1
STX3			STX3	1
QPCT			QPCT	1
SLC4A3			SLC4A3	1
HSPA4L			HSPA4L	1
METRNL			METRNL	1
Gm4759			Gm4759	1
UNG			UNG	1
YDJC			YDJC	1
AKAP1			AKAP1	1
FGF2			FGF2	1
4833407H14Rik			4833407H14Rik	1
BRI3BP			BRI3BP	1
Gm43792			Gm43792	1
Gm26947			Gm26947	1
CARD11			CARD11	1
P2RY2			P2RY2	1
FBLIM1			FBLIM1	1
CNN3			CNN3	1
CHAF1B			CHAF1B	1
JAG1			JAG1	1
RTCB			RTCB	1
C4A			C4A	1
FNDC4			FNDC4	1
AGPAT4			AGPAT4	1
ZC3H12D			ZC3H12D	1
Ly6i			Ly6i	1
FUT7			FUT7	1
APOC4			APOC4	1
MSMO1			MSMO1	1
DENND2D			DENND2D	1
AKAP5			AKAP5	1
ALDH2			ALDH2	1
Gm20559			Gm20559	1
Gm44620			Gm44620	1
DLL1			DLL1	1
ASCL4			ASCL4	1
Gm43795			Gm43795	1
PLXND1			PLXND1	1
GABRE			GABRE	1
AU020206			AU020206	1
NTNG2			NTNG2	1
UAP1L1			UAP1L1	1
PGAP1			PGAP1	1
Pf4			Pf4	1
AA414768			AA414768	1
GPD2			GPD2	1
SACS			SACS	1
AW112010			AW112010	1
PLPP1			PLPP1	1
A930007I19Rik			A930007I19Rik	1
LLGL2			LLGL2	1
Gm43088			Gm43088	1
MX1			MX1	1
Gm38335			Gm38335	1
MEOX1			MEOX1	1
F630206G17Rik			F630206G17Rik	1
Gm13657			Gm13657	1
SCARB1			SCARB1	1
HGF			HGF	1
PLA2G7	PLA2G7			1
SLC25A43			SLC25A43	1
TCEAL9			TCEAL9	1
UHRF1			UHRF1	1
SYT8			SYT8	1
Gm16315			Gm16315	1
Gm43793			Gm43793	1
B230217C12Rik			B230217C12Rik	1
RP24-314J18.1			RP24-314J18.1	1
IL12RB2			IL12RB2	1
FGD6			FGD6	1
Gm16907			Gm16907	1
SMIM3			SMIM3	1
PFKL			PFKL	1
NCAPG2			NCAPG2	1
RASGRF1			RASGRF1	1
ANKRD37			ANKRD37	1
PRICKLE1			PRICKLE1	1
OR5AN1			OR5AN1	1
PLSCR1			PLSCR1	1
PGAM1			PGAM1	1
ST3GAL1			ST3GAL1	1
LGMN	LGMN			1
NAA50			NAA50	1
Rpl21			Rpl21	1
P2RX4			P2RX4	1
FOS	FOS			1
Gm43343			Gm43343	1
Olfr113			Olfr113	1
AC068547.1			AC068547.1	1
SIGLEC1			SIGLEC1	1
FYN			FYN	1
IDI1			IDI1	1
MARVELD1			MARVELD1	1
PLEC			PLEC	1
Gm43336			Gm43336	1
RGS3			RGS3	1
EPM2A			EPM2A	1
Ifi206			Ifi206	1
TGFB1I1			TGFB1I1	1
PTGES			PTGES	1
SOD2	SOD2			1
Gm43890			Gm43890	1
CAPN1			CAPN1	1
ZBTB42			ZBTB42	1
IGF2R			IGF2R	1
ATP1A1			ATP1A1	1
PCDHB15			PCDHB15	1
PROCR			PROCR	1
HCST			HCST	1
MANSC1			MANSC1	1
SEL1L3			SEL1L3	1
H2-T10			H2-T10	1
Gm37010			Gm37010	1
DLGAP5			DLGAP5	1
CYB5R1			CYB5R1	1
IMPDH1			IMPDH1	1
Fam19a1			Fam19a1	1
FAM110D			FAM110D	1
IQCG			IQCG	1
Rpl36a			Rpl36a	1
Mxra7			Mxra7	1
Mirt1			Mirt1	1
LRRTM3			LRRTM3	1
TJP3			TJP3	1
2010111I01Rik			2010111I01Rik	1
H2-Q4			H2-Q4	1
ATP2A1			ATP2A1	1
ABCB1			ABCB1	1
PTPN7			PTPN7	1
TRAK1			TRAK1	1
PRKG1			PRKG1	1
D2Bwg1423e			D2Bwg1423e	1
SARDH			SARDH	1
B3GNT7			B3GNT7	1
Gm9821			Gm9821	1
GYPC	GYPC			1
KCNQ3			KCNQ3	1
Dubr			Dubr	1
PRR33			PRR33	1
RHEBL1			RHEBL1	1
PLEKHB2			PLEKHB2	1
TGFB2			TGFB2	1
IRAK1BP1			IRAK1BP1	1
Pebp1			Pebp1	1
SLC1A3	SLC1A3			1
MAFF			MAFF	1
GINS2			GINS2	1
LYST			LYST	1
IGSF9			IGSF9	1
PHLDB1			PHLDB1	1
ZMYND15			ZMYND15	1
RASL11A			RASL11A	1
RAB11FIP4			RAB11FIP4	1
HLA-DOA			HLA-DOA	1
Rpl9			Rpl9	1
ACOT1			ACOT1	1
ECM1			ECM1	1
IRGC			IRGC	1
LRRC8C			LRRC8C	1
DUSP8			DUSP8	1
NAAA			NAAA	1
ITGA4			ITGA4	1
AKR1A1			AKR1A1	1
BNIP3			BNIP3	1
IRAK3			IRAK3	1
FOLR2			FOLR2	1
PLXNC1			PLXNC1	1
Gvin1			Gvin1	1
Gm43581			Gm43581	1
PGGHG			PGGHG	1
Gm37199			Gm37199	1
SGK1	SGK1			1
TMEM107			TMEM107	1
SHISA7			SHISA7	1
Gm13920			Gm13920	1
KLHL38			KLHL38	1
COA5			COA5	1
PCGF2			PCGF2	1
GLMP			GLMP	1
Gm45338			Gm45338	1
COLGALT1			COLGALT1	1
ASPH			ASPH	1
CTSL	CTSL			1
MAFB	MAFB			1
Gm3511			Gm3511	1
P3H4			P3H4	1
4930479D17Rik			4930479D17Rik	1
PPFIBP1			PPFIBP1	1
Slc2a3			Slc2a3	1
KCNA3			KCNA3	1
BCL2L2			BCL2L2	1
EFNA5			EFNA5	1
STAT1			STAT1	1
TYMP	TYMP			1
KIAA0513			KIAA0513	1
TGIF1			TGIF1	1
HLA-DPA1	HLA-DPA1			1
GGCT			GGCT	1
BIK			BIK	1
S100A9	S100A9			1
SH3BGR			SH3BGR	1
Gm11699			Gm11699	1
Gm42551			Gm42551	1
CHST12			CHST12	1
IFT43			IFT43	1
C1GALT1C1			C1GALT1C1	1
ARHGAP10			ARHGAP10	1
Gm3699			Gm3699	1
ETV4			ETV4	1
ITGAD			ITGAD	1
FKBP1B			FKBP1B	1
NIBAN2			NIBAN2	1
2610524H06Rik			2610524H06Rik	1
LY86			LY86	1
Zfas1			Zfas1	1
TLR1			TLR1	1
Nxpe1-ps			Nxpe1-ps	1
UCK2			UCK2	1
DPYS			DPYS	1
MDK			MDK	1
Rpl17			Rpl17	1
TMEM160			TMEM160	1
NPR1			NPR1	1
CEP19			CEP19	1
ERC1			ERC1	1
CENPA			CENPA	1
SELENOW			SELENOW	1
4833421G17Rik			4833421G17Rik	1
Bbc3			Bbc3	1
ADGB			ADGB	1
C19orf71			C19orf71	1
RP24-280K5.1			RP24-280K5.1	1
EIF1	EIF1			1
AI504432			AI504432	1
GADD45A			GADD45A	1
DPY19L4			DPY19L4	1
LYPLAL1			LYPLAL1	1
PDPN	PDPN			1
SCIN	SCIN			1
Ms4a4c			Ms4a4c	1
SAMSN1			SAMSN1	1
Rpl7a			Rpl7a	1
SHCBP1L			SHCBP1L	1
ACTG1	ACTG1			1
SLC41A2			SLC41A2	1
RGCC	RGCC			1
DTX3			DTX3	1
Gm6560			Gm6560	1
HSPA12A			HSPA12A	1
Gm12474			Gm12474	1
TKT			TKT	1
Cd9-ps			Cd9-ps	1
Gm6977			Gm6977	1
ANKRD55			ANKRD55	1
JUNB	JUNB			1
NPHP1			NPHP1	1
CREB3L1			CREB3L1	1
CHIT1	CHIT1			1
PLTP			PLTP	1
1500017E21Rik			1500017E21Rik	1
CHIC1			CHIC1	1
Gm37084			Gm37084	1
2010016I18Rik			2010016I18Rik	1
IFT57			IFT57	1
Gm37666			Gm37666	1
AY512915			AY512915	1
GNPTG			GNPTG	1
Gm13604			Gm13604	1
Gm1840			Gm1840	1
Gm27782			Gm27782	1
Gm10132			Gm10132	1
SMIM14			SMIM14	1
IFI27L2			IFI27L2	1
ZFP36	ZFP36			1
SOWAHC			SOWAHC	1
HLA-DRB1	HLA-DRB1			1
Gm43413			Gm43413	1
RP23-182J19.2			RP23-182J19.2	1
MYO9B			MYO9B	1
YBX1	YBX1			1
PSMB8			PSMB8	1
MAP4K1			MAP4K1	1
RPL14	RPL14			1
IGFBP6			IGFBP6	1
Gm26917			Gm26917	1
FANCA			FANCA	1
Gm5547			Gm5547	1
GBP6			GBP6	1
2700029L08Rik			2700029L08Rik	1
RRP1			RRP1	1
IMPA2			IMPA2	1
MAN2B2			MAN2B2	1
HSF4			HSF4	1
NAA20			NAA20	1
EEF1A1	EEF1A1			1
SLC38A10			SLC38A10	1
LSM4			LSM4	1
6030400A10Rik			6030400A10Rik	1
Tpi-rs11			Tpi-rs11	1
Gm16273			Gm16273	1
Gm37267			Gm37267	1
TIGAR			TIGAR	1
GSAP			GSAP	1
STK11IP			STK11IP	1
Gm15156			Gm15156	1
RPL10	RPL10			1
CCL3L1	CCL3L1			1
HLA-DRB5	HLA-DRB5			1
EMC10			EMC10	1
IFIT3			IFIT3	1
DLG5			DLG5	1
ID2	ID2			1
6530402F18Rik			6530402F18Rik	1
EBI3	EBI3			1
DGKD			DGKD	1
JUP			JUP	1
IRF8			IRF8	1
COPS9			COPS9	1
RPL8	RPL8			1
STXBP2			STXBP2	1
CRYAB			CRYAB	1
NEAT1	NEAT1			1
SUN2			SUN2	1
NCL			NCL	1
MT-RNR2	MT-RNR2			1
Gm26728			Gm26728	1
PDE8A			PDE8A	1
S100A13	S100A13			1
CXCL10	CXCL10			1
DGKE			DGKE	1
Gm13067			Gm13067	1
RP24-389J11.1			RP24-389J11.1	1
MT1M			MT1M	1
HPF1			HPF1	1
ZNF395			ZNF395	1
Gm4204			Gm4204	1
SLC25A6	SLC25A6			1
RP23-316F10.6			RP23-316F10.6	1
SEC14L2			SEC14L2	1
RPL34	RPL34			1
SNORA65			SNORA65	1
RNASE1	RNASE1			1
RP23-320D23.6			RP23-320D23.6	1
RPL7A	RPL7A			1
PRUNE2			PRUNE2	1
COX5B			COX5B	1
Gm14032			Gm14032	1
TEC			TEC	1
S100A8	S100A8			1
Gm15247			Gm15247	1
FKBP1A			FKBP1A	1
Gm11110			Gm11110	1
PRKCZ			PRKCZ	1
PTPN6			PTPN6	1
Gm3355			Gm3355	1
SLC37A2			SLC37A2	1
BHLHE41			BHLHE41	1
TMEM256			TMEM256	1
RAB7A			RAB7A	1
IER2	IER2			1
ADI1			ADI1	1
TGOLN2			TGOLN2	1
SERF2	SERF2			1
FN3K			FN3K	1
RP24-545B2.4			RP24-545B2.4	1
Gm8172			Gm8172	1
GINS1			GINS1	1
RPLP0	RPLP0			1
NFKBIA	NFKBIA			1
RP23-304C21.3			RP23-304C21.3	1
RPL5	RPL5			1
Rps10-ps2			Rps10-ps2	1
mt-Rnr2			mt-Rnr2	1
AC004086.1	AC004086.1			1
SH3BP2			SH3BP2	1
RASA4B			RASA4B	1
GLDN	GLDN			1
LGALS9	LGALS9			1
RPSA	RPSA			1
RP23-36H21.3			RP23-36H21.3	1
PSMB6			PSMB6	1
ATP5F1B			ATP5F1B	1
Gm17068			Gm17068	1
MT-CO1			MT-CO1	1
FAM129A	FAM129A			1
RPL9	RPL9			1
CPM	CPM			1
FXN			FXN	1
Gm43794			Gm43794	1
mt-Rnr1			mt-Rnr1	1
TMSB4X	TMSB4X			1
1700006E09Rik			1700006E09Rik	1
ADIPOR1			ADIPOR1	1
EVI2A			EVI2A	1
Rpl39-ps			Rpl39-ps	1
SIRT2			SIRT2	1
Gm6904			Gm6904	1
Gm37463			Gm37463	1
C17orf67			C17orf67	1
RPS27A	RPS27A			1
Gm26925			Gm26925	1
ATP5E	ATP5E			1
CCL8	CCL8			1
BAX			BAX	1
LAP3	LAP3			1
Anapc15			Anapc15	1
Gm13680			Gm13680	1
GNB2L1	GNB2L1			1
NPL	NPL			1
RTTN	RTTN			1
NUPR1	NUPR1			1
Gm5525			Gm5525	1
SHTN1			SHTN1	1
Gm10293			Gm10293	1
HLA-DPB1	HLA-DPB1			1
Gm15013			Gm15013	1
Gm26839			Gm26839	1
RPS15	RPS15			1
MT-RNR1	MT-RNR1			1
Gm9794			Gm9794	1
PTMS	PTMS			1
CHI3L1	CHI3L1			1
4930589L23Rik			4930589L23Rik	1
LIMS1	LIMS1			1
FCGR1A	FCGR1A			1
GPR84	GPR84			1
Gm13394			Gm13394	1
Gm5276			Gm5276	1
VEGFA			VEGFA	1
RPL31	RPL31			1
Gm8927			Gm8927	1
Gm4929			Gm4929	1
TMEM144	TMEM144			1
BCL2L1			BCL2L1	1
FDPS			FDPS	1
SMS	SMS			1
IL8	IL8			1
Gm13966			Gm13966	1
Gm9204			Gm9204	1
CD68	CD68			1
TIMP1	TIMP1			1
RPS29	RPS29			1
TMSB10	TMSB10			1
RPS25	RPS25			1
FIS1			FIS1	1
Fam19a3			Fam19a3	1
Gm5822			Gm5822	1
ACSL1	ACSL1			1
UQCRB	UQCRB			1
NUDC			NUDC	1
SLC25A4			SLC25A4	1
Gm4335			Gm4335	1
CCL4L2	CCL4L2			1
RPS20	RPS20			1
Gm11198			Gm11198	1
UBA52	UBA52			1
Gm26587			Gm26587	1
EDN1	EDN1			1
APOC2	APOC2			1
Gm16470			Gm16470	1
Gm6166			Gm6166	1
RP11-536O18.2	RP11-536O18.2			1
RP23-103E4.3			RP23-103E4.3	1
Gm21399			Gm21399	1
Gm7251			Gm7251	1
MPP1	MPP1			1
CAAA01147332.1			CAAA01147332.1	1
REPS2			REPS2	1
Gm4217			Gm4217	1
Gm5187			Gm5187	1
Gm7507			Gm7507	1
CD69	CD69			1
Gm44026			Gm44026	1
DHRS7	DHRS7			1
RGS1	RGS1			1
SGPL1			SGPL1	1
MGST3	MGST3			1
Gm5787			Gm5787	1
Gm3839			Gm3839	1
Gm26956			Gm26956	1
Gm5430			Gm5430	1
Gm2546			Gm2546	1
RP23-261O3.5			RP23-261O3.5	1
Gm4691			Gm4691	1
Gm10499			Gm10499	1
RPS24	RPS24			1
Gm18859			Gm18859	1
6330562C20Rik			6330562C20Rik	1
ACTR3			ACTR3	1
Gm11557			Gm11557	1
Gm13882			Gm13882	1
PHACTR1	PHACTR1			1
VPS29			VPS29	1
LRRC39	LRRC39			1
Gm4518			Gm4518	1
Gm8100			Gm8100	1
MAP1LC3A			MAP1LC3A	1
PGD			PGD	1
NDUFB2	NDUFB2			1
FXYD5	FXYD5			1
Gm8756			Gm8756	1
Gm5507			Gm5507	1
UBE2J1	UBE2J1			1
HSPB1	HSPB1			1
Gm5863			Gm5863	1
Gm7985			Gm7985	1
Gm13668			Gm13668	1
Hspa8			Hspa8	1
Rps15-ps2			Rps15-ps2	1
Gm14148			Gm14148	1
BTF3	BTF3			1
RPL21	RPL21			1
Gm11953			Gm11953	1
DHRS9	DHRS9			1
Gm7481			Gm7481	1
Gm12164			Gm12164	1
Gm5944			Gm5944	1
GALNT1	GALNT1			1
Gm8864			Gm8864	1
PFN1	PFN1			1
Gm13466			Gm13466	1
Gm9081			Gm9081	1
Rps27a-ps1			Rps27a-ps1	1
Gm22655			Gm22655	1
Gm9034			Gm9034	1
SERP1			SERP1	1
Gm9619			Gm9619	1
Gm5523			Gm5523	1
Gm4819			Gm4819	1
CLIC1	CLIC1			1
IRAK2			IRAK2	1
Gm15921			Gm15921	1
GABARAPL1	GABARAPL1			1
Gm10689			Gm10689	1
Gm6136			Gm6136	1
PPIA	PPIA			1
JUN	JUN			1
Gm8318			Gm8318	1
Gm15531			Gm15531	1
TNFAIP2	TNFAIP2			1
Gm14044			Gm14044	1
CD58	CD58			1
Gm14130			Gm14130	1
Gm8349			Gm8349	1
Gm5345			Gm5345	1
Gm5835			Gm5835	1
ATP5F1C			ATP5F1C	1
Gm15487			Gm15487	1
Gm6316			Gm6316	1
Gm10566			Gm10566	1
Gm4332			Gm4332	1
Gm7741			Gm7741	1
RPL27A	RPL27A			1
2310001H17Rik			2310001H17Rik	1
DYNLL1	DYNLL1			1
FKBP2			FKBP2	1
GHITM			GHITM	1
Gm7713			Gm7713	1
IFI6	IFI6			1
Tmsb10			Tmsb10	1
Gm3534			Gm3534	1
PTPRG	PTPRG			1
RPS4Y1	RPS4Y1			1
JUND	JUND			1
C1QB			C1QB	1
RP24-427L24.1			RP24-427L24.1	1
Gm12286			Gm12286	1
COMMD6	COMMD6			1
Gm15460			Gm15460	1
ARID5B	ARID5B			1
PDGFA	PDGFA			1
Gm15191			Gm15191	1
Gm8825			Gm8825	1
CALR			CALR	1
Gm10275			Gm10275	1
UGCG	UGCG			1
Usmg5			Usmg5	1
HSD17B14	HSD17B14			1
CFD	CFD			1
Gm8824			Gm8824	1
BTG1	BTG1			1
Gm14681			Gm14681	1
PPIAL4G			PPIAL4G	1
HEXB	HEXB			1
RP23-288C18.3			RP23-288C18.3	1
NDUFC1			NDUFC1	1
Rpl36a-ps2			Rpl36a-ps2	1
Mir703			Mir703	1
YBX3	YBX3			1
Gm4654			Gm4654	1
Gm2308			Gm2308	1
CFL1	CFL1			1
Gm43909			Gm43909	1
GUK1	GUK1			1
Gm8979			Gm8979	1
SMCO4	SMCO4			1
NEK6	NEK6			1
ELOB			ELOB	1
Gm12416			Gm12416	1
Atp5g1			Atp5g1	1
Gapdh-ps14			Gapdh-ps14	1
Gm12182			Gm12182	1
CHI3L2	CHI3L2			1
Gm6283			Gm6283	1
Rpl19-ps11			Rpl19-ps11	1
FGFR1OP			FGFR1OP	1
FBXW4			FBXW4	1
CHCHD2			CHCHD2	1
RPL36A	RPL36A			1
Gm6767			Gm6767	1
PRKAR1A			PRKAR1A	1
Gm6204			Gm6204	1
Gm8919			Gm8919	1
Gm4609			Gm4609	1
RASGEF1B	RASGEF1B			1
HPRT1			HPRT1	1
Gm13342			Gm13342	1
Gm6944			Gm6944	1
POU2F2	POU2F2			1
RPL36AL	RPL36AL			1
CYSTM1	CYSTM1			1
Gm12017			Gm12017	1
Rpl36-ps2			Rpl36-ps2	1
Gm6771			Gm6771	1
Gm5424			Gm5424	1
FAM107B	FAM107B			1
RP24-365A12.1			RP24-365A12.1	1
Gm10313			Gm10313	1
HLA-C	HLA-C			1
Gm9658			Gm9658	1
PPP1R15A	PPP1R15A			1
ACTB	ACTB			1
Gm7204			Gm7204	1
Rps19-ps6			Rps19-ps6	1
Fth-ps3			Fth-ps3	1
Gm14165			Gm14165	1
TUBA1B	TUBA1B			1
PPARG	PPARG			1
Gm6322			Gm6322	1
PEBP1	PEBP1			1
Gm10736			Gm10736	1
Gm7424			Gm7424	1
Gm3222			Gm3222	1
Gm12864			Gm12864	1
Gm5869			Gm5869	1
Gm2383			Gm2383	1
ZFAS1	ZFAS1			1
NDUFS5	NDUFS5			1
Gm14328			Gm14328	1
Gm7069			Gm7069	1
Rpl13-ps3			Rpl13-ps3	1
Gm4987			Gm4987	1
PPA1	PPA1			1
GNG5	GNG5			1
CEBPD	CEBPD			1
NDUFA4	NDUFA4			1
Gm11960			Gm11960	1
CDKN1A	CDKN1A			1
CD59	CD59			1
CMYA5	CMYA5			1
Gm8330			Gm8330	1
Gm10290			Gm10290	1
RAB42	RAB42			1
Gm10175			Gm10175	1
LDHB	LDHB			1
HIGD2A	HIGD2A			1
RP23-37D14.7			RP23-37D14.7	1
SPCS1			SPCS1	1
Gm8055			Gm8055	1
Gm29667			Gm29667	1
Pdcd6ip			Pdcd6ip	1
Gm2467			Gm2467	1
CCL3L3	CCL3L3			1
Gm14113			Gm14113	1
DDX21	DDX21			1
COPRS	COPRS			1
RPL10P9	RPL10P9			1
Gm7286			Gm7286	1
SLC31A2	SLC31A2			1
Rpl38-ps1			Rpl38-ps1	1
Gm5262			Gm5262	1
Gm4735			Gm4735	1
SNHG12	SNHG12			1
MPDZ	MPDZ			1
Gm9625			Gm9625	1
IQGAP2	IQGAP2			1
ERP29			ERP29	1
MGLL	MGLL			1
MTCO1P12	MTCO1P12			1
Gm4804			Gm4804	1
USMG5	USMG5			1
Gm15593			Gm15593	1
Rn18s-rs5			Rn18s-rs5	1
AC010323.1			AC010323.1	1
Gm3671			Gm3671	1
TGFBR1	TGFBR1			1
Gm37759			Gm37759	1
HM13	HM13			1
HBEGF	HBEGF			1
CCNI	CCNI			1
Gm7536			Gm7536	1
Gm9396			Gm9396	1
Gm7545			Gm7545	1
TXNRD1	TXNRD1			1
HNRNPA1	HNRNPA1			1
DYNLT1	DYNLT1			1
RAB13	RAB13			1
Gm11214			Gm11214	1
HSP90AA1	HSP90AA1			1
Gm7784			Gm7784	1
Gm36964			Gm36964	1
Gm2076			Gm2076	1
ATP5L	ATP5L			1
HSPE1	HSPE1			1
Rpl21-ps8			Rpl21-ps8	1
H2-Q2			H2-Q2	1
GGA1	GGA1			1
Gm29668			Gm29668	1
Gm5974			Gm5974	1
Zmiz1os1			Zmiz1os1	1
Gm3809			Gm3809	1
Tpd52-ps			Tpd52-ps	1
Gm12464			Gm12464	1
AKR1B1	AKR1B1			1
HSPD1	HSPD1			1
Gm9568			Gm9568	1
Gm14111			Gm14111	1
PSMA7	PSMA7			1
Gm8565			Gm8565	1
TNFSF15	TNFSF15			1
LILRA2	LILRA2			1
RAN	RAN			1
Rps3a3			Rps3a3	1
C15orf48	C15orf48			1
Sem1			Sem1	1
KCNMA1	KCNMA1			1
LILRA4	LILRA4			1
POLR2L	POLR2L			1
Gm18852			Gm18852	1
Rps3a2			Rps3a2	1
SNCA	SNCA			1
Gm6170			Gm6170	1
Gm11185			Gm11185	1
ALKBH7	ALKBH7			1
SEC61B	SEC61B			1
RELB	RELB			1
SNRPD2	SNRPD2			1
H2AFJ			H2AFJ	1
SIRPA	SIRPA			1
SAT1			SAT1	1
Gm9423			Gm9423	1
IFI27	IFI27			1
Gm5652			Gm5652	1
GAS6	GAS6			1
PPP1R14B	PPP1R14B			1
GLRX	GLRX			1
FERMT3	FERMT3			1
Gm7191			Gm7191	1
Gm9164			Gm9164	1
Gm7497			Gm7497	1
Gm5644			Gm5644	1
HSPA8	HSPA8			1
PSD			PSD	1
MZT2B	MZT2B			1
Pcna-ps2			Pcna-ps2	1
Gm16418			Gm16418	1
Rpsa-ps11			Rpsa-ps11	1
Gm5300			Gm5300	1
PPDPF	PPDPF			1
Gm14760			Gm14760	1
Fam178a			Fam178a	1
Gm13292			Gm13292	1
TMEM251	TMEM251			1
MCL1	MCL1			1
Gm12117			Gm12117	1
Gm29164			Gm29164	1
BLVRB	BLVRB			1
Gm11453			Gm11453	1
NSA2	NSA2			1
Gm4823			Gm4823	1
Gm5760			Gm5760	1
Gm17799			Gm17799	1
Gm7129			Gm7129	1
RP23-115A18.3			RP23-115A18.3	1
Gm16183			Gm16183	1
Gm4575			Gm4575	1
Gm4045			Gm4045	1
Gm15796			Gm15796	1
Gm5270			Gm5270	1
TCEB1	TCEB1			1
TFRC	TFRC			1
AP1S2	AP1S2			1
Gm6085			Gm6085	1
PEPD	PEPD			1
Minos1			Minos1	1
Gm7809			Gm7809	1
Rpl23a-ps3			Rpl23a-ps3	1
Gm11675			Gm11675	1
EMP3	EMP3			1
ATP6AP2	ATP6AP2			1
Gm7618			Gm7618	1
Gm10327			Gm10327	1
Gm42573			Gm42573	1
Gm3695			Gm3695	1
ATP5G3	ATP5G3			1
Gm10291			Gm10291	1
SEC61G	SEC61G			1
Gm5272			Gm5272	1
Gm12174			Gm12174	1
TIGD4	TIGD4			1
Gm5732			Gm5732	1
IFI30	IFI30			1
ACOT9			ACOT9	1
ICAM1	ICAM1			1
Gm2445			Gm2445	1
PSMB1			PSMB1	1
ATP5MG	ATP5MG			1
ST13	ST13			1
FAM50A	FAM50A			1
PPAP2A	PPAP2A			1
ATP5MC2	ATP5MC2			1
Gm9142			Gm9142	1
ATG7	ATG7			1
Gm5313			Gm5313	1
Gm15590			Gm15590	1
Rpl17-ps10			Rpl17-ps10	1
MS4A6A	MS4A6A			1
Gm7132			Gm7132	1
Gm6498			Gm6498	1
Gm3571			Gm3571	1
Ftl1-ps2			Ftl1-ps2	1
Gm15421			Gm15421	1
Gm8174			Gm8174	1
Gm13172			Gm13172	1
LAGE3	LAGE3			1
HLA-DMB	HLA-DMB			1
RP23-184H3.5			RP23-184H3.5	1
Gm8343			Gm8343	1
Gm9824			Gm9824	1
PHPT1	PHPT1			1
ADK	ADK			1
ATP5G2	ATP5G2			1
Rpl7-ps7			Rpl7-ps7	1
Gm8365			Gm8365	1
KLF2	KLF2			1
Gm2223			Gm2223	1
CYTH3	CYTH3			1
PLA2G16	PLA2G16			1
CYCS	CYCS			1
Gm11658			Gm11658	1
PTCRA	PTCRA			1
SNHG29	SNHG29			1
C19orf53	C19orf53			1
Gm6969			Gm6969	1
S100A4	S100A4			1
Gm6946			Gm6946	1
COX17	COX17			1
LINC01094	LINC01094			1
Gm6967			Gm6967	1
Pgam1-ps2			Pgam1-ps2	1
PHLDA1			PHLDA1	1
Gm10481			Gm10481	1
HLA-A	HLA-A			1
SEC11A	SEC11A			1
RTN4	RTN4			1
AKIRIN2	AKIRIN2			1
Gm7611			Gm7611	1
TMEM52B	TMEM52B			1
RP23-43M12.2			RP23-43M12.2	1
Gm7456			Gm7456	1
Gm8984			Gm8984	1
CLTA	CLTA			1
FMNL2	FMNL2			1
RBM3	RBM3			1
Gm6298			Gm6298	1
PDCD5	PDCD5			1
Rpl19-ps1			Rpl19-ps1	1
RHOQ	RHOQ			1
NCK2	NCK2			1
BLOC1S2	BLOC1S2			1
RASGRP3	RASGRP3			1
Rpl37rt			Rpl37rt	1
ACAA2	ACAA2			1
mt-Tf			mt-Tf	1
Rpl13a-ps1			Rpl13a-ps1	1
ZYX	ZYX			1
Gm7676			Gm7676	1
Gm16177			Gm16177	1
Gm4832			Gm4832	1
Gm9358			Gm9358	1
FOSB	FOSB			1
Gm8492			Gm8492	1
Gm8909			Gm8909	1
SERBP1	SERBP1			1
Gm6274			Gm6274	1
ABRACL	ABRACL			1
FAM195A	FAM195A			1
PTPN2	PTPN2			1
Fabp3-ps1			Fabp3-ps1	1
SYT17	SYT17			1
Gm8529			Gm8529	1
PLGRKT			PLGRKT	1
Gm6394			Gm6394	1
Gm6576			Gm6576	1
IL1A	IL1A			1
H2-Q1			H2-Q1	1
PDXK	PDXK			1
Gm9621			Gm9621	1
STX4	STX4			1
FARP1	FARP1			1
Gm5921			Gm5921	1
Gm12419			Gm12419	1
MT-ND4	MT-ND4			1
RAPGEF2	RAPGEF2			1
RP23-134M7.2			RP23-134M7.2	1
CD163	CD163			1
KLHDC8B	KLHDC8B			1
Gm5398			Gm5398	1
ABCA1	ABCA1			1
LMO2	LMO2			1
Gm2606			Gm2606	1
Gm10224			Gm10224	1
RBX1	RBX1			1
PHB	PHB			1
CXCL8	CXCL8			1
MT2A	MT2A			1
LY96	LY96			1
NFKB1	NFKB1			1
Gm7556			Gm7556	1
Rps6-ps4			Rps6-ps4	1
Gm5335			Gm5335	1
PPIF	PPIF			1
Gm7952			Gm7952	1
LAMTOR5	LAMTOR5			1
OAZ1	OAZ1			1
Gm4908			Gm4908	1
NEDD8	NEDD8			1
Rps15a-ps5			Rps15a-ps5	1
Gm6931			Gm6931	1
NFKB2	NFKB2			1
SNRPF	SNRPF			1
SNHG8	SNHG8			1
Gm5342			Gm5342	1
ABCC5	ABCC5			1
ATP5J2	ATP5J2			1
DFNA5	DFNA5			1
SMDT1	SMDT1			1
Gm12332			Gm12332	1
KCNJ5	KCNJ5			1
VMP1	VMP1			1
MTHFD2	MTHFD2			1
BID	BID			1
NDUFB1	NDUFB1			1
LILRB4	LILRB4			1
LMBRD2		LMBRD2		1
5430435G22Rik		5430435G22Rik		1
TMEM154		TMEM154		1
ZNF692		ZNF692		1
ILDR2		ILDR2		1
4632427E13Rik		4632427E13Rik		1
BIRC5		BIRC5		1
CDCA8		CDCA8		1
IFIT2		IFIT2		1
SLC1A2		SLC1A2		1
PYCR3		PYCR3		1
ERO1B		ERO1B		1
mmu-mir-2134-2		mmu-mir-2134-2		1
CHST1		CHST1		1
TTR		TTR		1
ACHE		ACHE		1
LYZL4		LYZL4		1
Ifi27l2b		Ifi27l2b		1
MBLAC2		MBLAC2		1
2010002N04Rik		2010002N04Rik		1
ENPP2		ENPP2		1
ANKRD16		ANKRD16		1
DHCR7		DHCR7		1
TTF1		TTF1		1
C8orf76		C8orf76		1
STIM2		STIM2		1
CDC42EP3		CDC42EP3		1
Dpcd		Dpcd		1
TRIM32		TRIM32		1
AL928935.1		AL928935.1		1
TBCD		TBCD		1
POGK		POGK		1
Gm6030		Gm6030		1
Gm4902		Gm4902		1
UPP2		UPP2		1
DNAJC15		DNAJC15		1
ARAP2		ARAP2		1
FCGR3A		FCGR3A		1
Gm8129		Gm8129		1
Gm16247		Gm16247		1
CCDC88A		CCDC88A		1
Pgcp		Pgcp		1
Gm11353		Gm11353		1
MRPL27		MRPL27		1
ZDHHC21		ZDHHC21		1
ADARB1		ADARB1		1
SLC44A1		SLC44A1		1
Gm7363		Gm7363		1
Gm5239		Gm5239		1
Rpl36a-ps1		Rpl36a-ps1		1
TSTA3		TSTA3		1
1500012F01Rik		1500012F01Rik		1
FRRS1		FRRS1		1
APRT		APRT		1
SCD		SCD		1
RRAS		RRAS		1
Gm10136		Gm10136		1
ADCK5		ADCK5		1
Gm9493		Gm9493		1
Gm10186		Gm10186		1
Mir682		Mir682		1
Gm13192		Gm13192		1
ATP11C		ATP11C		1
NCBP2AS2		NCBP2AS2		1
Gm10443		Gm10443		1
Siglec5		Siglec5		1
Gm13826		Gm13826		1
0610037P05Rik		0610037P05Rik		1
Gm10279		Gm10279		1
SSH1		SSH1		1
Myeov2		Myeov2		1
Gm5244		Gm5244		1
Ptplb		Ptplb		1
ZFYVE21		ZFYVE21		1
Gm11478		Gm11478		1
Sc4mol		Sc4mol		1
Rpl28-ps1		Rpl28-ps1		1
FUNDC2		FUNDC2		1
1810027O10Rik		1810027O10Rik		1
1110038B12Rik		1110038B12Rik		1
Gm12254		Gm12254		1
AC008687.4		AC008687.4		1
TIMM13		TIMM13		1
AGPAT2		AGPAT2		1
Gm10073		Gm10073		1
HARS2		HARS2		1
KIAA0355		KIAA0355		1
Gm7290		Gm7290		1
Gm6023		Gm6023		1
Gm6415		Gm6415		1
Gm6202		Gm6202		1
EIF1AX		EIF1AX		1
Gm13226		Gm13226		1
mmu-mir-703		mmu-mir-703		1
ST6GAL1		ST6GAL1		1
Gm13436		Gm13436		1
CRYZ		CRYZ		1
ITGB1BP1		ITGB1BP1		1
BC029722		BC029722		1
PTPRM		PTPRM		1
NSMCE1		NSMCE1		1
AC009779.3		AC009779.3		1
Rpl18-ps1		Rpl18-ps1		1
HCFC1R1		HCFC1R1		1
GET3		GET3		1
TIMM9		TIMM9		1
Rpl28-ps3		Rpl28-ps3		1
Rplp2-ps1		Rplp2-ps1		1
Ccdc132		Ccdc132		1
SCAND1		SCAND1		1
CHST11		CHST11		1
CCL7		CCL7		1
Gm11741		Gm11741		1
Gm10294		Gm10294		1
Fxc1		Fxc1		1
Gm13048		Gm13048		1
Rpl9-ps6		Rpl9-ps6		1
mmu-mir-689-2		mmu-mir-689-2		1
Gm10119		Gm10119		1
WDR12		WDR12		1
Pkm2		Pkm2		1
ARHGEF7		ARHGEF7		1
DGKQ		DGKQ		1
NIBAN1		NIBAN1		1
MFGE8		MFGE8		1
GNPTAB		GNPTAB		1
Gm14586		Gm14586		1
Rps13-ps1		Rps13-ps1		1
ATRN		ATRN		1
ORMDL2		ORMDL2		1
Gm15430		Gm15430		1
USP30		USP30		1
AL663027.1		AL663027.1		1
MED30		MED30		1
Gm13340		Gm13340		1
Gm11263		Gm11263		1
RNF149		RNF149		1
RTP4		RTP4		1
ATP5MF		ATP5MF		1
Gm10260		Gm10260		1
CRAT		CRAT		1
ABCA2		ABCA2		1
Gm14456		Gm14456		1
CCNY		CCNY		1
SIVA1		SIVA1		1
PCP4		PCP4		1
Gm10059		Gm10059		1
D10Wsu52e		D10Wsu52e		1
Rpl34-ps1		Rpl34-ps1		1
5430417L22Rik		5430417L22Rik		1
2310001A20Rik		2310001A20Rik		1
Gm3386		Gm3386		1
NDUFS6		NDUFS6		1
Gm14303		Gm14303		1
EBPL		EBPL		1
2810422J05Rik		2810422J05Rik		1
CHMP6		CHMP6		1
ARL3		ARL3		1
Copg		Copg		1
Gm13841		Gm13841		1
Ccdc72		Ccdc72		1
BAG1		BAG1		1
Sumf2		Sumf2		1
Gm10159		Gm10159		1
Lsmd1		Lsmd1		1
ASL		ASL		1
SNAP47		SNAP47		1
MTMR2		MTMR2		1
LRRC8D		LRRC8D		1
GTF3C4		GTF3C4		1
CHPT1		CHPT1		1
ARL5A		ARL5A		1
TXNDC16		TXNDC16		1
NOL8		NOL8		1
6330512M04Rik		6330512M04Rik		1
Gm11410		Gm11410		1
CNPY2		CNPY2		1
Gm13408		Gm13408		1
TFPI		TFPI		1
EIF3B		EIF3B		1
Ppap2a		Ppap2a		1
NOP58		NOP58		1
Rpl17-ps5		Rpl17-ps5		1
TEP1		TEP1		1
CIB2		CIB2		1
ASB7		ASB7		1
RAB5C		RAB5C		1
CREB3L2		CREB3L2		1
Gm8759		Gm8759		1
USP5		USP5		1
ATP6V0B		ATP6V0B		1
KIDINS220		KIDINS220		1
SOD1		SOD1		1
Rpl10-ps3		Rpl10-ps3		1
Tceb2		Tceb2		1
Gm10154		Gm10154		1
GOLGA3		GOLGA3		1
Gm11518		Gm11518		1
PON3		PON3		1
Gm11407		Gm11407		1
Glt25d1		Glt25d1		1
Gm15920		Gm15920		1
ACADSB		ACADSB		1
TMEM189		TMEM189		1
NPNT		NPNT		1
PIGN		PIGN		1
Gm15710		Gm15710		1
PPP1R11		PPP1R11		1
AGA		AGA		1
TMEM147		TMEM147		1
ATP13A1		ATP13A1		1
Gm10925		Gm10925		1
Gm7079		Gm7079		1
2410003K15Rik		2410003K15Rik		1
VDAC2		VDAC2		1
POLR2G		POLR2G		1
CTDNEP1		CTDNEP1		1
IMMT		IMMT		1
0610031J06Rik		0610031J06Rik		1
CSNK1G2		CSNK1G2		1
PGAM5		PGAM5		1
JTB		JTB		1
RNASEK		RNASEK		1
ARPC3		ARPC3		1
SLC25A25		SLC25A25		1
Gnb2l1		Gnb2l1		1
AZIN1		AZIN1		1
MIR671		MIR671		1
TMCC2		TMCC2		1
4933426M11Rik		4933426M11Rik		1
CLCC1		CLCC1		1
CSF3R		CSF3R		1
COPS6		COPS6		1
Rps3a		Rps3a		1
[truncated: 132 more rows]
