# Supplementary material for: Xenografted human microglia display diverse transcriptomic states in response to Alzheimer’s disease-related amyloid-β pathology
Source: Nat Neurosci. 2024 Mar 27;27(5):886–900. doi: 10.1038/s41593-024-01600-y (PMC11089003; doi:10.1038/s41593-024-01600-y)
Supplement: Supplementary file 5 — Differential expression between all tested conditions. Differential expression results comparing side by side all the conditions tested in this study, including genotype of the host, type of injection and TREM2/APOE mutations. We used the Wilcoxon rank-sum test to calculate P values. We tested only genes that are detected in a minimum fraction of 1% in either of the two populations. We limited testing to genes that show, on average, at least 0.1-fold difference (log-scale) between the two groups of cells. Only genes with their adjusted P value < 0.05 (post hoc, Bonferroni correction) were considered as significant. [file 41593_2024_1600_MOESM5_ESM.xlsx]

## Sheet: README
	DE Tables:
	APP NLGF vs APP hu/hu
	APP NLGF (activated) vs APP hu/hu (activated)
	APP NLGF ApoE-/- vs APP NLGF
	APP NLGF ApoE-/- (activated) vs APP NLGF (activated)
	H9-TREM2-/- vs H9
	H9-TREM2-/- (activated) vs H9 (activated)
	oAb vs Scr
	oAb (activated) vs Scr (activated)
	H9-TREM2-R47H vs H9
	H9-TREM2-R47H (activated) vs H9 (activated)
	iPSCs-APOE44 vs iPSCs-APOE33
	iPSCs-APOE44 (activated) vs iPSCs-APOE33 (activated)
	cluster primary_enriched vs all related to Fig. S5
	DE stats:
	p_val	p-value resulting from Wilcoxon rank sum test
	avg_log2FC	average log2 Fold-change, threshold > 0.1. (e.g. in APP NLGF vs APP hu/hu positive values are APP NLGF markers and vice versa)
	pct.1	proportion of cells in group 1 where gene is detected (e.g. in APP NLGF for APP NLGF vs APP hu/hu)
	pct.2	proportion of cells in group 2 where gene is detected (e.g. in APP hu/hu for APP NLGF vs APP hu/hu)
	p_val_adj	p-value adjusted post-hoc by Bonferroni correction, threshold P value adjusted <0.05
	gene
	top100markers	if the gene is in the top 100 markers of one of the cell states as in Fig.1, the cell state is reported. If the gene is a marker of multiple cell states, only the cell state with highest fold-change from SuppTable5 is reported

## Sheet: NLGFvsWT
p_val	avg_log2FC	pct.1	pct.2	p_val_adj	gene	top100markers
0	2.56195	0.212	0	0	MT-RNR2	Disease associated (DAM)
0	1.28494	0.882	0.683	0	APOC1	Disease associated (DAM)
0	1.22553	0.198	0	0	MT-RNR1	Disease associated (DAM)
0	1.11837	0.208	0	0	AC004086.1	Disease associated (DAM)
0	1.02182	0.439	0.2	0	HLA-DRA	Antigen-presenting response (HLA)
0	0.92938	0.203	0	0	ATP5F1E	Disease associated (DAM)
0	0.797946	0.198	0	0	RACK1	Disease associated (DAM)
3.75688e-295	0.777652	0.171	0.031	1.23872e-290	CD9	Disease associated (DAM)
3.48249e-52	0.731514	0.56	0.6	1.14825e-47	MTRNR2L12	NA
0	0.728696	0.188	0	0	FYB1	NA
0	0.717568	0.188	0	0	VSIR	NA
0	0.715207	0.373	0.168	0	HLA-DPA1	Antigen-presenting response (HLA)
0	0.713966	0.188	0	0	OTULINL	NA
0	0.663677	0.284	0.092	0	HLA-DRB5	Antigen-presenting response (HLA)
0	0.653382	0.19	0	0	TMBIM4	NA
0	0.626293	0.191	0	0	SARAF	NA
0	0.542021	0.976	0.915	0	RPS29	Ribosomal response (RM)
3.13836e-221	0.529627	0.183	0.056	1.03478e-216	LGALS1	Disease associated (DAM)
0	0.526166	0.157	0	0	AP003481.1	NA
4.11214e-188	0.52087	0.4	0.248	1.35585e-183	CCL3	Cytokines response 2 (CRM-2)
0	0.511987	0.992	0.967	0	RPL39	Ribosomal response (RM)
0	0.507359	0.154	0	0	MTCO1P12	NA
0	0.484747	0.167	0	0	ATP5MC2	NA
0	0.479174	0.162	0	0	RSRP1	NA
4.44328e-210	0.462989	0.6	0.43	1.46504e-205	NAP1L1	Disease associated (DAM)
5.48077e-174	0.455419	0.993	0.985	1.80712e-169	SPP1	Disease associated (DAM)
2.43838e-224	0.442416	0.33	0.165	8.03981e-220	HLA-DRB1	Antigen-presenting response (HLA)
0	0.43508	0.154	0	0	RPL10P9	NA
0	0.430455	0.99	0.968	0	RPS28	Ribosomal response (RM)
1.70723e-101	0.417169	0.849	0.845	5.62908e-97	RPL27A	Ribosomal response (RM)
0	0.394341	0.148	0	0	ATP5MG	NA
0	0.389399	0.993	0.973	0	RPL34	Ribosomal response (RM)
2.76196e-79	0.386637	0.304	0.214	9.10673e-75	CCL4	Cytokines response 2 (CRM-2)
1.79081e-269	0.384962	0.194	0.051	5.90466e-265	PLA2G7	Disease associated (DAM)
0	0.375431	0.996	0.979	0	RPS27	Ribosomal response (RM)
7.89492e-11	0.373578	0.265	0.228	2.60311e-06	CCL4L2	Cytokines response 2 (CRM-2)
1.95305e-279	0.372673	0.904	0.817	6.4396e-275	RPL38	Ribosomal response (RM)
6.71315e-221	0.369782	0.495	0.333	2.21346e-216	MT-ND4L	NA
0	0.3657	0.146	0	0	MYDGF	NA
0	0.362313	0.139	0	0	SNHG29	NA
1.314e-165	0.359373	0.995	0.99	4.33251e-161	APOE	Disease associated (DAM)
1.75319e-164	0.358752	0.986	0.974	5.78063e-160	MT-ND3	NA
0	0.352348	0.139	0	0	UQCR11	NA
1.70697e-170	0.351843	0.211	0.092	5.62821e-166	HLA-DPB1	Antigen-presenting response (HLA)
1.13199e-123	0.349033	0.839	0.76	3.73239e-119	ASAH1	Disease associated (DAM)
1.53554e-206	0.342098	0.285	0.135	5.06299e-202	HLA-DMA	Antigen-presenting response (HLA)
3.70504e-95	0.333621	0.964	0.963	1.22163e-90	RPL13A	Ribosomal response (RM)
3.76073e-175	0.332607	0.969	0.942	1.23999e-170	RPL18	Ribosomal response (RM)
5.26957e-275	0.326171	0.994	0.979	1.73748e-270	RPL37	Ribosomal response (RM)
0	0.32573	0.122	0	0	MTND1P23	NA
0	0.323884	0.122	0	0	GGTA1P	NA
1.04647e-50	0.322098	0.225	0.157	3.45042e-46	CCL3L1	Cytokines response 2 (CRM-2)
8.79413e-145	0.320124	0.842	0.758	2.8996e-140	RPL7	Ribosomal response (RM)
5.74981e-130	0.318996	0.076	0.012	1.89583e-125	LGALS3	Disease associated (DAM)
0	0.298793	0.131	0	0	SELENOH	NA
2.70575e-187	0.287034	0.974	0.942	8.9214e-183	RPL37A	Ribosomal response (RM)
3.08893e-161	0.282952	0.993	0.978	1.01848e-156	RPS3A	Ribosomal response (RM)
5.05003e-241	0.280086	0.186	0.055	1.66509e-236	MTRNR2L2	NA
0	0.278071	0.122	0	0	ELOB	NA
2.77023e-192	0.277635	0.139	0.034	9.13401e-188	RAMP1	Disease associated (DAM)
4.17017e-167	0.277552	0.202	0.087	1.37499e-162	APOC2	Antigen-presenting response (HLA)
0	0.274803	0.124	0	0	ATP5MC3	NA
0	0.273331	0.122	0	0	ATP5MF	NA
2.44394e-108	0.265008	0.824	0.743	8.05815e-104	RPL31	Ribosomal response (RM)
1.33344e-112	0.264159	0.418	0.291	4.39662e-108	GYPC	Disease associated (DAM)
7.65775e-78	0.263457	0.943	0.921	2.52491e-73	RPS9	Ribosomal response (RM)
5.81719e-135	0.260093	0.53	0.383	1.91804e-130	CLEC7A	Cytokines response 1 (CRM-1)
4.40749e-146	0.259583	0.897	0.821	1.45324e-141	RPS21	Ribosomal response (RM)
6.10686e-299	0.259093	0.117	0	2.01355e-294	MESD	NA
3.1525e-289	0.257531	0.114	0	1.03944e-284	ATP5ME	NA
4.63026e-136	0.251354	0.355	0.22	1.52669e-131	CHCHD2	NA
6.97882e-216	0.248536	0.086	0	2.30106e-211	AC103591.3	NA
6.02585e-171	0.24823	0.187	0.072	1.98684e-166	S100A13	Disease associated (DAM)
9.28647e-68	0.246199	0.898	0.858	3.06193e-63	RPL23	Ribosomal response (RM)
2.08449e-136	0.245165	0.945	0.889	6.87298e-132	RPL36	Ribosomal response (RM)
4.14625e-51	0.245091	0.918	0.91	1.3671e-46	RPS11	Ribosomal response (RM)
9.95653e-65	0.243193	0.607	0.515	3.28287e-60	SLC1A3	Disease associated (DAM)
1.94702e-135	0.243118	0.523	0.369	6.41971e-131	DHRS7	Antigen-presenting response (HLA)
3.97625e-157	0.240926	0.278	0.146	1.31105e-152	HPSE	Disease associated (DAM)
3.86824e-22	0.238326	0.941	0.943	1.27544e-17	CD74	Antigen-presenting response (HLA)
3.61355e-55	0.236743	0.041	0.01	1.19146e-50	GPNMB	Disease associated (DAM)
1.85897e-280	0.235523	0.11	0	6.12938e-276	ATP5PF	NA
1.44721e-142	0.233924	0.983	0.951	4.77175e-138	RPL12	Ribosomal response (RM)
1.60433e-292	0.231741	0.115	0	5.28981e-288	SELENOT	NA
2.71049e-56	0.231334	0.894	0.875	8.93702e-52	RPS20	Ribosomal response (RM)
3.06309e-276	0.23049	0.109	0	1.00996e-271	ATP5IF1	NA
1.27e-248	0.229314	0.099	0	4.18745e-244	LINC01736	NA
3.65021e-287	0.228973	0.113	0	1.20355e-282	SELENOF	NA
2.2463e-117	0.228483	0.783	0.653	7.40649e-113	UQCRB	Ribosomal response (RM)
3.01276e-268	0.227872	0.106	0	9.93368e-264	ATP5MD	NA
4.35055e-211	0.226694	0.085	0	1.43446e-206	TMIGD3	NA
2.02423e-210	0.22549	0.127	0.023	6.6743e-206	DLEU1	NA
1.55861e-270	0.224107	0.107	0	5.13903e-266	AC124319.1	NA
6.85102e-263	0.219492	0.104	0	2.25892e-258	AC010618.1	NA
1.1089e-129	0.218461	0.998	0.99	3.65628e-125	RPS24	Ribosomal response (RM)
6.21135e-88	0.218277	0.592	0.468	2.04801e-83	CSTB	Disease associated (DAM)
1.30096e-269	0.217083	0.106	0	4.28954e-265	ATP5F1C	NA
6.53033e-266	0.216241	0.105	0	2.15318e-261	ATP5F1D	NA
2.60246e-262	0.215207	0.104	0	8.58085e-258	MICOS10	NA
1.16795e-264	0.215092	0.105	0	3.85097e-260	ATP5MPL	NA
6.10259e-15	0.213515	0.646	0.601	2.01215e-10	LIPA	Disease associated (DAM)
2.25155e-119	0.211214	0.119	0.041	7.42382e-115	FABP5	Disease associated (DAM)
2.8118e-75	0.209967	0.188	0.112	9.27107e-71	CD83	Disease associated (DAM)
5.34476e-262	0.208641	0.104	0	1.76227e-257	TRIR	NA
7.86882e-103	0.207225	0.998	0.992	2.59451e-98	RPS8	Ribosomal response (RM)
4.30941e-264	0.205365	0.104	0	1.4209e-259	ATP5F1B	NA
1.2637e-231	0.201657	0.092	0	4.16667e-227	SHTN1	NA
1.43263e-252	0.201502	0.1	0	4.72365e-248	INKA1	NA
1.64841e-58	0.199276	0.978	0.967	5.43514e-54	RPS6	Ribosomal response (RM)
7.83363e-115	0.198184	0.239	0.131	2.5829e-110	IER5L	Disease associated (DAM)
4.45882e-97	0.198176	0.318	0.208	1.47016e-92	PDPN	Disease associated (DAM)
1.29698e-94	0.197782	0.429	0.317	4.2764e-90	NDUFB1	NA
9.49179e-124	0.197628	0.097	0.025	3.12963e-119	CXCR4	Disease associated (DAM)
2.78872e-80	0.197588	0.381	0.272	9.19496e-76	CD37	Antigen-presenting response (HLA)
3.74363e-68	0.196629	0.947	0.92	1.23435e-63	RPL23A	Ribosomal response (RM)
1.72154e-97	0.196238	0.974	0.938	5.67625e-93	RPL35A	Ribosomal response (RM)
1.05088e-60	0.195019	0.146	0.084	3.46496e-56	CD69	Cytokines response 1 (CRM-1)
7.06432e-67	0.19352	0.241	0.159	2.32925e-62	MS4A6A	Antigen-presenting response (HLA)
5.81984e-242	0.19067	0.096	0	1.91892e-237	SELENOW	NA
7.89188e-83	0.190316	0.97	0.941	2.60211e-78	RPLP2	Ribosomal response (RM)
1.00357e-231	0.189851	0.092	0	3.30899e-227	ATP5PD	NA
1.02658e-242	0.188174	0.096	0	3.38483e-238	ATP5PB	NA
5.67309e-242	0.184734	0.096	0	1.87053e-237	REX1BD	NA
2.55177e-240	0.18446	0.096	0	8.4137e-236	NDUFB8	NA
7.60472e-220	0.183364	0.088	0	2.50743e-215	SRGAP2C	NA
1.50678e-21	0.182714	0.876	0.858	4.96814e-17	MT-ND2	NA
4.91441e-223	0.182227	0.089	0	1.62038e-218	JPT1	NA
9.55517e-221	0.181365	0.088	0	3.15053e-216	SELENOS	NA
2.01066e-238	0.181208	0.095	0	6.62954e-234	SEM1	NA
2.6717e-218	0.18109	0.087	0	8.80912e-214	RESF1	NA
1.29428e-228	0.180541	0.091	0	4.26749e-224	COPS9	NA
2.46622e-231	0.179599	0.092	0	8.13161e-227	PCED1B-AS1	NA
9.32435e-231	0.179481	0.092	0	3.07442e-226	ATP5PO	NA
2.33124e-76	0.177751	0.992	0.98	7.68658e-72	RPS12	Ribosomal response (RM)
2.04111e-175	0.177201	0.071	0	6.72994e-171	AC020916.1	NA
7.19933e-237	0.176808	0.094	0	2.37376e-232	LINC01578	NA
5.88914e-188	0.176768	0.076	0	1.94177e-183	ATP2B1-AS1	NA
3.41271e-126	0.175384	0.11	0.033	1.12524e-121	KHDRBS3	Antigen-presenting response (HLA)
2.37586e-66	0.174243	0.97	0.944	7.8337e-62	UBA52	Ribosomal response (RM)
5.04131e-209	0.174011	0.084	0	1.66222e-204	SRGAP2B	NA
8.55342e-237	0.173814	0.094	0	2.82023e-232	CYBC1	NA
5.32332e-82	0.173763	0.996	0.985	1.75521e-77	RPL11	Ribosomal response (RM)
2.44139e-198	0.173301	0.08	0	8.04976e-194	AC010378.2	NA
5.32791e-84	0.173065	0.996	0.986	1.75672e-79	RPS27A	Ribosomal response (RM)
2.22974e-46	0.172033	0.951	0.93	7.3519e-42	RPS16	Ribosomal response (RM)
6.22251e-155	0.171762	0.063	0	2.05168e-150	AC243960.1	NA
3.23913e-229	0.170814	0.091	0	1.06801e-224	RTRAF	NA
6.17025e-44	0.169963	0.418	0.335	2.03446e-39	DBI	Disease associated (DAM)
1.11443e-160	0.168362	0.065	0	3.67451e-156	AC253572.2	Transitioning CRM
7.68794e-214	0.162095	0.086	0	2.53487e-209	LSM8	NA
6.31223e-60	0.162075	0.995	0.986	2.08127e-55	RPL21	Ribosomal response (RM)
5.08363e-78	0.160739	0.988	0.961	1.67618e-73	RPS13	Ribosomal response (RM)
1.30827e-203	0.15943	0.082	0	4.31362e-199	CCDC18-AS1	NA
5.23401e-214	0.158792	0.086	0	1.72576e-209	RBIS	NA
4.26239e-204	0.158314	0.082	0	1.4054e-199	SNHG6	NA
7.84728e-202	0.158075	0.081	0	2.58741e-197	AC004551.1	NA
3.65154e-211	0.15632	0.085	0	1.20399e-206	CIAO2A	NA
6.54295e-205	0.155961	0.082	0	2.15734e-200	NRDC	NA
4.66094e-72	0.155424	0.428	0.318	1.5368e-67	ITGAX	Disease associated (DAM)
5.03164e-67	0.154332	0.739	0.631	1.65903e-62	TOMM7	Ribosomal response (RM)
2.54456e-50	0.154138	0.69	0.583	8.38992e-46	ATP6V1F	Disease associated (DAM)
1.36272e-201	0.153963	0.081	0	4.49314e-197	PWWP3A	NA
4.45429e-54	0.153755	0.612	0.518	1.46867e-49	MS4A7	Disease associated (DAM)
2.6115e-194	0.153042	0.082	0.002	8.61063e-190	AC012368.1	NA
6.31912e-199	0.152483	0.08	0	2.08354e-194	SELENOK	NA
4.158e-191	0.151723	0.077	0	1.37097e-186	SVBP	NA
5.40159e-131	0.151063	0.127	0.043	1.78101e-126	CDK2AP1	NA
2.17144e-209	0.150601	0.084	0	7.15968e-205	ATP5F1A	NA
4.73761e-184	0.148476	0.074	0	1.56209e-179	AP000439.3	NA
1.18319e-92	0.148412	0.093	0.032	3.90122e-88	CYTL1	Antigen-presenting response (HLA)
5.28891e-66	0.148206	0.995	0.984	1.74386e-61	RPL30	Ribosomal response (RM)
6.61941e-65	0.148	0.647	0.533	2.18255e-60	COMMD6	Ribosomal response (RM)
7.26384e-74	0.147293	0.999	0.997	2.39503e-69	RPL41	Ribosomal response (RM)
5.31625e-197	0.145544	0.079	0	1.75287e-192	AC092881.1	NA
2.69372e-198	0.145302	0.08	0	8.88174e-194	RTF2	NA
3.03498e-192	0.145061	0.077	0	1.00069e-187	MRPL57	NA
3.84343e-57	0.144876	0.436	0.337	1.26726e-52	NSA2	NA
5.85486e-42	0.144835	0.975	0.958	1.93046e-37	RPL18A	Ribosomal response (RM)
2.07071e-192	0.144458	0.077	0	6.82754e-188	PSMA3-AS1	NA
1.55288e-49	0.14445	0.991	0.982	5.12017e-45	RPS14	Ribosomal response (RM)
3.73008e-51	0.142486	0.996	0.989	1.22988e-46	RPS23	Ribosomal response (RM)
1.21474e-21	0.142255	0.998	0.997	4.00522e-17	RPL13	Ribosomal response (RM)
4.88142e-189	0.14063	0.076	0	1.6095e-184	NOP53	NA
9.54208e-182	0.140186	0.073	0	3.14621e-177	TUT4	NA
1.02612e-176	0.140105	0.071	0	3.38333e-172	LINC01268	NA
7.99983e-171	0.139742	0.069	0	2.6377e-166	ADGRG1	NA
1.14486e-181	0.138975	0.073	0	3.77483e-177	THUMPD3-AS1	NA
9.8782e-191	0.137924	0.077	0	3.25704e-186	SNU13	NA
8.51957e-183	0.135132	0.074	0	2.80907e-178	SUSD6	NA
7.04593e-05	0.135014	0.021	0.015	1	CHIT1	Disease associated (DAM)
4.40027e-59	0.133018	0.99	0.972	1.45086e-54	RPS15A	Ribosomal response (RM)
7.70562e-180	0.131807	0.073	0	2.5407e-175	GAS5	NA
6.7738e-59	0.13169	0.18	0.112	2.23346e-54	TMEM144	Disease associated (DAM)
4.62552e-17	0.130123	0.787	0.731	1.52513e-12	OLR1	Disease associated (DAM)
7.08846e-47	0.127317	0.266	0.192	2.33721e-42	MAFB	Disease associated (DAM)
1.98745e-167	0.126072	0.068	0	6.55303e-163	SNHG5	NA
2.82397e-148	0.125868	0.06	0	9.31121e-144	AC004687.1	NA
8.87037e-176	0.125746	0.071	0	2.92474e-171	NSD3	NA
1.4784e-64	0.124717	0.055	0.015	4.87457e-60	EDN1	Cytokines response 2 (CRM-2)
4.98444e-174	0.124645	0.07	0	1.64347e-169	CIAO2B	NA
3.47558e-164	0.123829	0.066	0	1.14597e-159	NCK1-DT	NA
7.18492e-28	0.122817	0.897	0.871	2.36901e-23	RPL22	Ribosomal response (RM)
2.80696e-48	0.122425	0.992	0.979	9.25512e-44	RPL32	Ribosomal response (RM)
7.40139e-73	0.121759	0.081	0.03	2.44039e-68	RPPH1	NA
1.87408e-165	0.121582	0.067	0	6.1792e-161	SF3B6	NA
2.02209e-169	0.121173	0.069	0	6.66724e-165	AC024293.1	NA
1.6093e-172	0.121132	0.07	0	5.3062e-168	PSMA2	NA
9.00884e-166	0.121009	0.067	0	2.97039e-161	MIA2	NA
1.57754e-43	0.120241	0.423	0.344	5.20147e-39	NDUFA3	NA
5.29833e-84	0.120083	0.129	0.061	1.74696e-79	MTRNR2L8	NA
1.04835e-32	0.119894	0.019	0.003	3.45661e-28	RGCC	Disease associated (DAM)
1.20078e-69	0.119595	0.057	0.015	3.95922e-65	RP11-536O18.2	Disease associated (DAM)
4.18282e-161	0.119045	0.065	0	1.37916e-156	MICOS13	NA
1.40974e-147	0.118389	0.06	0	4.64818e-143	AL034397.3	NA
3.6469e-37	0.11784	0.991	0.982	1.20246e-32	RPS2	Ribosomal response (RM)
1.07539e-38	0.11735	0.345	0.271	3.54577e-34	SGK1	Cytokines response 1 (CRM-1)
2.20081e-149	0.115149	0.061	0	7.25652e-145	AL121933.1	NA
6.85395e-92	0.114746	0.087	0.028	2.25989e-87	WIPF3	Antigen-presenting response (HLA)
1.02022e-157	0.114245	0.064	0	3.36388e-153	AC080038.1	NA
1.07098e-23	0.113998	0.988	0.981	3.53122e-19	RPS18	Ribosomal response (RM)
2.50017e-32	0.113735	0.978	0.96	8.24355e-28	RPL7A	Ribosomal response (RM)
1.49122e-20	0.113491	1	1	4.91685e-16	TMSB4X	Ribosomal response (RM)
1.52597e-145	0.112847	0.059	0	5.03144e-141	OTUD6B-AS1	NA
7.40405e-163	0.112683	0.066	0	2.44126e-158	SRPRA	NA
1.63845e-143	0.112024	0.058	0	5.40231e-139	LNCAROD	NA
5.43855e-39	0.111901	0.941	0.893	1.7932e-34	RPL14	Ribosomal response (RM)
2.71517e-51	0.111858	0.314	0.236	8.95247e-47	PET100	NA
5.15576e-59	0.111004	0.072	0.028	1.69996e-54	HLA-DQA1	Antigen-presenting response (HLA)
2.21693e-159	0.110995	0.065	0	7.30965e-155	ATP5MC1	NA
1.34039e-74	0.110626	0.086	0.033	4.41954e-70	MPDZ	NA
4.26775e-157	0.110048	0.064	0	1.40716e-152	AC005840.1	NA
2.3212e-155	0.110048	0.063	0	7.65345e-151	STMP1	NA
1.49889e-153	0.109429	0.062	0	4.94214e-149	AHSA2P	NA
1.62476e-52	0.109377	0.227	0.153	5.35716e-48	LITAF	Disease associated (DAM)
2.07639e-150	0.10782	0.061	0	6.84628e-146	OIP5-AS1	NA
3.61935e-124	0.107366	0.051	0	1.19337e-119	SELENOP	NA
2.75215e-155	0.107201	0.063	0	9.07438e-151	ELOC	NA
3.48005e-154	0.10654	0.063	0	1.14744e-149	HACD3	NA
2.38248e-75	0.105579	0.105	0.046	7.8555e-71	PNRC2	NA
1.21318e-38	0.104876	0.999	0.998	4.0001e-34	RPLP1	Ribosomal response (RM)
9.11607e-32	0.104311	0.809	0.74	3.00575e-27	COX7C	Ribosomal response (RM)
9.54801e-148	0.104018	0.06	0	3.14817e-143	GARS-DT	NA
1.62882e-51	0.104009	0.478	0.374	5.37055e-47	ATP1B1	NA
4.13665e-132	0.103576	0.055	0.001	1.36393e-127	AP005530.1	NA
1.49293e-145	0.103066	0.059	0	4.92249e-141	SMIM26	NA
1.36089e-54	0.102875	0.099	0.05	4.48711e-50	LPL	Disease associated (DAM)
1.54136e-144	0.101864	0.059	0	5.08217e-140	AC098679.1	NA
1.0045e-141	0.101864	0.058	0	3.31205e-137	ZNF518A	NA
4.3608e-123	0.101782	0.05	0	1.43784e-118	GABPB1-AS1	NA
5.60377e-138	0.101533	0.056	0	1.84767e-133	NIPSNAP2	NA
1.49506e-123	0.10145	0.05	0	4.92953e-119	AL499604.1	NA
2.75165e-56	0.100897	0.089	0.042	9.07275e-52	FAM129A	Cytokines response 2 (CRM-2)
2.04052e-23	0.100886	1	0.999	6.72799e-19	FTH1	Cytokines response 2 (CRM-2)
1.38591e-142	0.100621	0.058	0	4.56963e-138	AC110995.1	NA
1.06513e-46	0.10054	0.405	0.312	3.51196e-42	ZFAS1	NA
4.17366e-146	0.100455	0.059	0	1.37614e-141	RAB5IF	NA
3.53092e-15	-0.100006	0.123	0.149	1.16421e-10	SUPT6H	NA
1.36581e-12	-0.100013	0.171	0.195	4.50336e-08	PIGC	NA
1.03583e-21	-0.10002	0.093	0.122	3.41533e-17	CD7	NA
2.00983e-09	-0.100053	0.141	0.159	6.62681e-05	RNF219	NA
5.22012e-09	-0.100059	0.228	0.245	0.000172118	INSIG2	NA
4.42168e-09	-0.100076	0.334	0.348	0.000145792	VMP1	NA
1.06418e-19	-0.100113	0.117	0.147	3.50883e-15	SDR39U1	NA
4.68208e-07	-0.10012	0.214	0.226	0.0154378	PSMC3	NA
2.31129e-25	-0.100204	0.092	0.125	7.6208e-21	SHISA5	NA
5.1388e-11	-0.100218	0.176	0.198	1.69436e-06	OSBPL1A	NA
9.87503e-07	-0.100218	0.289	0.3	0.0325599	GPATCH2L	NA
3.68194e-16	-0.100235	0.157	0.186	1.21401e-11	ZDHHC21	NA
4.8843e-13	-0.100336	0.157	0.181	1.61045e-08	GMPR2	NA
1.65722e-12	-0.100356	0.161	0.184	5.46418e-08	MRFAP1L1	NA
4.96825e-07	-0.100365	0.224	0.237	0.0163813	UBE2R2	NA
2.32597e-09	-0.10041	0.199	0.218	7.66919e-05	SMARCA2	NA
4.49431e-15	-0.100413	0.172	0.201	1.48187e-10	FOXO3	NA
1.6511e-09	-0.100429	0.144	0.164	5.44402e-05	SYNDIG1	NA
3.90391e-16	-0.100429	0.132	0.158	1.2872e-11	SAMM50	NA
7.37724e-21	-0.100452	0.118	0.15	2.43242e-16	SART3	NA
2.45572e-14	-0.100458	0.151	0.178	8.09699e-10	ASXL2	NA
1.61431e-13	-0.100486	0.15	0.176	5.32272e-09	SNORD3B-2	Transitioning CRM
1.53682e-13	-0.100576	0.155	0.179	5.0672e-09	SH3GL1	NA
3.63871e-20	-0.100586	0.117	0.149	1.19976e-15	RARRES3	NA
4.27231e-43	-0.100596	0.066	0.106	1.40867e-38	LINS	NA
1.89821e-09	-0.100613	0.2	0.219	6.25879e-05	LARP4	NA
1.26297e-10	-0.100716	0.194	0.215	4.16426e-06	MCFD2	NA
1.72522e-09	-0.100793	0.17	0.188	5.68841e-05	NDUFA9	NA
2.51811e-11	-0.100818	0.18	0.204	8.3027e-07	ZMYND8	NA
7.24591e-10	-0.100849	0.216	0.235	2.38912e-05	SACM1L	NA
1.42094e-17	-0.100872	0.143	0.173	4.68512e-13	ARID2	NA
8.79042e-18	-0.100921	0.135	0.164	2.89838e-13	VARS	NA
1.95985e-11	-0.100978	0.129	0.15	6.46203e-07	ROGDI	NA
1.47854e-10	-0.100985	0.206	0.227	4.87504e-06	RAB3GAP1	NA
5.55597e-14	-0.100994	0.127	0.152	1.83191e-09	CWC27	NA
9.8122e-10	-0.100998	0.297	0.315	3.23528e-05	TBL1XR1	NA
1.71859e-19	-0.101017	0.123	0.153	5.66653e-15	METTL2B	NA
5.2291e-09	-0.101099	0.212	0.231	0.000172414	DICER1	NA
3.93258e-12	-0.101182	0.18	0.203	1.29665e-07	QARS	NA
1.48933e-10	-0.101192	0.169	0.189	4.91063e-06	TRNAU1AP	NA
4.22098e-35	-0.101192	0.072	0.109	1.39174e-30	LMO7	NA
2.17958e-13	-0.101197	0.208	0.234	7.18652e-09	DCTN4	NA
4.15493e-41	-0.101242	0.089	0.132	1.36996e-36	FAM73A	NA
1.06546e-12	-0.101294	0.181	0.207	3.51304e-08	TBC1D4	NA
7.33142e-11	-0.101296	0.162	0.183	2.41731e-06	SDAD1	NA
2.62455e-10	-0.101316	0.199	0.221	8.65367e-06	PLAT	NA
9.31531e-31	-0.101322	0.122	0.163	3.07144e-26	CBWD6	NA
4.38699e-10	-0.10133	0.207	0.226	1.44648e-05	SARS	NA
5.65057e-20	-0.101332	0.098	0.127	1.86311e-15	FCHO2	NA
4.99439e-09	-0.101342	0.137	0.155	0.000164675	MED19	NA
2.49705e-20	-0.101359	0.117	0.148	8.23329e-16	OSBP	NA
3.45563e-13	-0.101374	0.149	0.173	1.13939e-08	WDFY2	NA
3.79987e-05	-0.101395	0.265	0.272	1	NANS	NA
1.68287e-58	-0.101415	0.053	0.096	5.54877e-54	AC159540.1	NA
0.000274272	-0.101421	0.382	0.376	1	UBE2L3	NA
4.07979e-10	-0.101597	0.195	0.215	1.34519e-05	ACSL4	NA
2.76689e-17	-0.101632	0.134	0.163	9.123e-13	ASCC3	NA
4.8627e-15	-0.101655	0.159	0.186	1.60333e-10	ERF	NA
1.56353e-19	-0.10169	0.116	0.145	5.15528e-15	RNF34	NA
6.82285e-34	-0.101693	0.089	0.128	2.24963e-29	RP11-212I21.4	NA
8.51737e-42	-0.101696	0.071	0.111	2.80835e-37	ZUFSP	NA
2.96886e-14	-0.101782	0.144	0.17	9.78893e-10	ERLIN2	NA
4.95063e-16	-0.101789	0.125	0.152	1.63232e-11	CCDC14	NA
1.49441e-16	-0.101825	0.129	0.157	4.92735e-12	GMPS	NA
1.38225e-14	-0.101838	0.138	0.163	4.55754e-10	PIP5K1A	NA
2.44077e-13	-0.101849	0.148	0.172	8.0477e-09	TBC1D2B	NA
0.00018111	-0.101999	0.291	0.291	1	MAP2K2	NA
1.63893e-12	-0.102026	0.222	0.247	5.40388e-08	FAM120A	NA
1.98303e-22	-0.10207	0.11	0.142	6.53846e-18	TUBGCP3	NA
1.27549e-18	-0.102084	0.15	0.181	4.20554e-14	USP4	NA
2.22014e-15	-0.102125	0.192	0.222	7.32025e-11	MED13	NA
5.29817e-11	-0.102128	0.149	0.169	1.74691e-06	HYI	NA
2.26494e-12	-0.102193	0.188	0.212	7.46797e-08	RNFT1	NA
1.95482e-13	-0.102195	0.572	0.6	6.44543e-09	CD14	Cytokines response 2 (CRM-2)
4.80283e-08	-0.102204	0.195	0.211	0.00158359	SLC1A5	NA
1.44093e-07	-0.102287	0.2	0.214	0.00475104	JAGN1	NA
0.000388831	-0.102305	0.34	0.339	1	DUT	NA
6.8192e-21	-0.102411	0.114	0.145	2.24843e-16	VPS4A	NA
4.06885e-08	-0.102459	0.188	0.204	0.00134158	SLBP	NA
2.34386e-20	-0.10252	0.135	0.167	7.72817e-16	STK38L	NA
6.12598e-11	-0.102555	0.151	0.171	2.01986e-06	SDHAF2	NA
8.60414e-21	-0.102604	0.107	0.137	2.83696e-16	TRMT11	NA
3.0565e-14	-0.102616	0.156	0.182	1.00779e-09	NARF	NA
9.48129e-05	-0.102659	0.28	0.285	1	RSL1D1	NA
2.25059e-48	-0.102666	0.063	0.105	7.42066e-44	RP5-894A10.2	NA
4.34932e-11	-0.102731	0.21	0.232	1.43406e-06	KDSR	NA
4.43885e-10	-0.102738	0.205	0.224	1.46358e-05	VAMP3	NA
1.34732e-10	-0.102739	0.166	0.186	4.44237e-06	UROD	NA
1.73073e-06	-0.102754	0.234	0.244	0.0570655	TXN2	NA
1.68848e-13	-0.102782	0.148	0.172	5.56726e-09	RARS	NA
9.94348e-20	-0.102794	0.121	0.151	3.27857e-15	LDB1	NA
6.24881e-09	-0.102794	0.264	0.282	0.000206036	DENR	NA
2.02771e-14	-0.102802	0.193	0.222	6.68575e-10	ZC3HAV1	NA
4.30827e-24	-0.102847	0.099	0.131	1.42052e-19	TMEM222	NA
6.61122e-11	-0.102877	0.176	0.197	2.17985e-06	ARRDC1	NA
2.81898e-05	-0.102902	0.254	0.259	0.929473	TNFSF12	NA
8.94686e-14	-0.102909	0.18	0.206	2.94996e-09	NDUFS1	NA
1.11339e-28	-0.102913	0.088	0.123	3.67106e-24	NCBP2-AS2	NA
6.89592e-19	-0.102926	0.114	0.143	2.27372e-14	SLC4A1AP	NA
8.47651e-08	-0.102929	0.165	0.18	0.00279488	C1orf35	NA
1.52185e-16	-0.102942	0.135	0.163	5.01784e-12	RASA3	NA
4.93854e-09	-0.10296	0.187	0.204	0.000162834	CISD3	NA
4.73396e-43	-0.102986	0.07	0.111	1.56088e-38	KIAA1919	NA
2.90178e-07	-0.102986	0.242	0.254	0.00956776	FAM50A	NA
4.25301e-25	-0.103021	0.092	0.124	1.4023e-20	POLM	NA
6.80045e-05	-0.103022	0.313	0.315	1	TXNL1	NA
2.64953e-14	-0.103067	0.162	0.188	8.73603e-10	C1orf52	NA
2.80564e-15	-0.103108	0.158	0.185	9.25074e-11	IRAK4	NA
8.67772e-06	-0.103146	0.359	0.362	0.286122	RNH1	NA
3.18101e-30	-0.103155	0.085	0.12	1.04884e-25	STK25	NA
2.52005e-08	-0.103221	0.239	0.253	0.000830911	MFSD12	NA
2.50255e-10	-0.103291	0.202	0.221	8.25141e-06	NDUFV1	NA
7.47023e-20	-0.103302	0.145	0.177	2.46308e-15	PTCD3	NA
6.35729e-21	-0.103365	0.791	0.797	2.09612e-16	CREG1	NA
1.25323e-07	-0.103369	0.252	0.265	0.00413214	RABGGTB	NA
2.22103e-13	-0.103379	0.125	0.148	7.32318e-09	GALE	NA
7.00796e-19	-0.103389	0.12	0.15	2.31067e-14	EXOC6	NA
8.79222e-15	-0.103391	0.171	0.199	2.89897e-10	RPAP3	NA
2.47152e-26	-0.103435	0.112	0.148	8.14911e-22	NPHP3	NA
3.85576e-11	-0.10346	0.25	0.271	1.27132e-06	MANBA	NA
2.53908e-20	-0.103477	0.204	0.242	8.37186e-16	C17orf89	NA
4.05932e-16	-0.103502	0.094	0.118	1.33844e-11	2009-03-01	NA
1.86148e-36	-0.103505	0.074	0.112	6.13768e-32	FAM173B	NA
3.31518e-08	-0.103543	0.374	0.385	0.00109308	AMD1	Transitioning CRM
1.71367e-28	-0.103557	0.104	0.141	5.65031e-24	CAPN7	NA
7.3796e-08	-0.103558	0.24	0.253	0.0024332	PLEKHJ1	NA
0.000475726	-0.103565	0.289	0.289	1	SRP19	NA
4.30194e-10	-0.103572	0.197	0.217	1.41844e-05	ZNF124	NA
2.55468e-11	-0.103592	0.202	0.225	8.42327e-07	ELK4	NA
4.40161e-14	-0.10364	0.133	0.157	1.4513e-09	SLC39A6	NA
8.94315e-07	-0.103641	0.297	0.305	0.0294874	LMBRD1	NA
9.19887e-10	-0.103657	0.258	0.276	3.03305e-05	TMEM170A	NA
1.65688e-06	-0.103735	0.153	0.168	0.0546308	NRP2	Cytokines response 2 (CRM-2)
9.69123e-28	-0.103773	0.097	0.132	3.19539e-23	ICT1	NA
2.9196e-24	-0.103792	0.12	0.156	9.62651e-20	RP11-834C11.4	NA
2.37852e-11	-0.103803	0.155	0.177	7.84245e-07	ZNF141	NA
1.66921e-45	-0.103842	0.071	0.113	5.50372e-41	NPIPB5	NA
2.21857e-17	-0.10387	0.144	0.174	7.31507e-13	NFATC3	NA
7.89243e-23	-0.103882	0.123	0.156	2.60229e-18	LRCH4	NA
0.00595779	-0.1039	0.459	0.44	1	SOD1	NA
5.04057e-06	-0.103977	0.293	0.3	0.166198	CLN5	NA
2.51391e-19	-0.103984	0.119	0.149	8.28886e-15	APOL6	Interferon response (IRM)
1.69113e-18	-0.103992	0.134	0.164	5.57598e-14	MAPK9	NA
2.27978e-07	-0.104071	0.223	0.236	0.00751689	UBE2V2	NA
4.34536e-14	-0.104095	0.156	0.182	1.43275e-09	HIBCH	NA
3.52244e-09	-0.104113	0.308	0.325	0.000116142	FXR1	NA
5.76041e-09	-0.104115	0.225	0.243	0.000189932	CTNNA1	NA
2.5696e-11	-0.104118	0.203	0.225	8.47249e-07	CACUL1	NA
1.81654e-19	-0.104165	0.12	0.151	5.9895e-15	LRCH3	NA
5.1566e-22	-0.104189	0.121	0.154	1.70024e-17	EXOC3	NA
4.29692e-14	-0.104192	0.193	0.22	1.41678e-09	RAD23B	NA
4.24275e-17	-0.10422	0.145	0.174	1.39892e-12	CRYZL1	NA
8.04117e-18	-0.104428	0.132	0.161	2.65134e-13	METTL16	NA
3.23894e-10	-0.104429	0.176	0.196	1.06794e-05	CALCOCO2	NA
1.51725e-23	-0.104444	0.116	0.15	5.00266e-19	GIMAP6	NA
4.73676e-22	-0.104558	0.096	0.126	1.5618e-17	ELAVL4	NA
1.17654e-23	-0.104601	0.113	0.146	3.87929e-19	DDX56	NA
1.13588e-14	-0.104615	0.167	0.194	3.74521e-10	ZBED5	NA
2.42145e-09	-0.104642	0.221	0.238	7.98399e-05	PLEKHB2	NA
1.98327e-06	-0.104649	0.365	0.369	0.0653925	DHRS3	NA
2.28034e-09	-0.104754	0.542	0.543	7.51874e-05	CAPZA1	NA
1.3915e-13	-0.104809	0.176	0.202	4.58806e-09	VEZT	NA
9.70602e-22	-0.104814	0.122	0.154	3.20027e-17	MAEA	NA
1.59952e-29	-0.104886	0.099	0.136	5.27394e-25	C12orf44	NA
1.45862e-49	-0.104888	0.053	0.092	4.80935e-45	RP1-244F24.1	NA
2.37561e-06	-0.104956	0.272	0.28	0.0783287	TRAPPC4	NA
3.76114e-20	-0.104967	0.115	0.145	1.24012e-15	DMAP1	NA
7.17906e-14	-0.105004	0.212	0.238	2.36708e-09	TNKS2	NA
2.09845e-35	-0.105063	0.086	0.125	6.91901e-31	PARP10	NA
1.59689e-38	-0.10508	0.086	0.128	5.26526e-34	ZZZ3	NA
5.37398e-09	-0.105094	0.177	0.195	0.000177191	INTS6	NA
1.56568e-53	-0.105149	0.069	0.115	5.16235e-49	USP36	NA
2.90724e-16	-0.105149	0.12	0.146	9.58574e-12	RWDD4	NA
1.31608e-23	-0.105167	0.094	0.125	4.33938e-19	ICAM2	NA
1.36052e-16	-0.105184	0.137	0.165	4.48592e-12	HDAC5	NA
1.91783e-16	-0.10523	0.145	0.173	6.32346e-12	TMEM138	NA
3.96241e-15	-0.105365	0.153	0.18	1.30649e-10	CHD8	NA
4.7054e-08	-0.105387	0.249	0.263	0.00155146	RCN2	NA
1.35418e-19	-0.1055	0.15	0.182	4.46499e-15	MGA	NA
0.00126082	-0.10553	0.431	0.417	1	LDHB	NA
1.61116e-18	-0.105575	0.115	0.143	5.31231e-14	FASTK	NA
1.69248e-09	-0.105576	0.276	0.294	5.58046e-05	COLGALT1	NA
1.38574e-18	-0.105588	0.115	0.144	4.56906e-14	PWWP2A	NA
5.35209e-14	-0.105596	0.192	0.218	1.76469e-09	AKAP11	NA
1.13115e-06	-0.10568	0.229	0.241	0.0372964	DARS	NA
1.81778e-08	-0.105807	0.179	0.195	0.000599359	TESC	NA
2.89512e-09	-0.105851	0.205	0.222	9.54578e-05	VDAC3	NA
0.0365738	-0.105857	0.52	0.483	1	LAMTOR1	NA
3.86204e-08	-0.105984	0.137	0.154	0.00127339	ARL4A	Cytokines response 1 (CRM-1)
1.56388e-12	-0.106025	0.193	0.217	5.15643e-08	IBTK	NA
2.6536e-114	-0.10605	0.03	0.081	8.74944e-110	RP11-142M10.2	NA
8.14821e-19	-0.106055	0.144	0.176	2.68663e-14	SMARCAD1	NA
7.92469e-15	-0.106155	0.17	0.197	2.61293e-10	ZNF131	NA
1.69444e-10	-0.10618	0.161	0.18	5.58692e-06	DEXI	NA
4.65417e-10	-0.106189	0.19	0.209	1.53457e-05	FAM32A	NA
1.62553e-14	-0.106191	0.17	0.197	5.35969e-10	CREBBP	NA
2.97758e-13	-0.106215	0.157	0.18	9.81767e-09	THAP11	NA
9.15965e-13	-0.106221	0.171	0.195	3.02012e-08	URI1	NA
2.02533e-12	-0.106227	0.261	0.284	6.67793e-08	NONO	NA
1.30345e-25	-0.106244	0.104	0.138	4.29774e-21	SCAPER	NA
2.51383e-06	-0.106367	0.216	0.228	0.0828861	SBDS	NA
2.02171e-09	-0.10639	0.17	0.188	6.66598e-05	GPR108	NA
7.84722e-10	-0.10644	0.182	0.2	2.58739e-05	B3GAT3	NA
1.2017e-23	-0.106459	0.142	0.178	3.96225e-19	RCOR3	NA
9.02311e-15	-0.106503	0.165	0.192	2.9751e-10	PLEKHA3	NA
1.10441e-15	-0.106532	0.181	0.21	3.64146e-11	SUPT20H	NA
2.36885e-12	-0.106596	0.188	0.211	7.81057e-08	SIAH1	NA
1.38649e-20	-0.106602	0.09	0.118	4.57152e-16	TYW3	NA
1.62456e-12	-0.106607	0.175	0.199	5.3565e-08	VPS13D	NA
5.6059e-12	-0.106657	0.33	0.352	1.84838e-07	ADAM9	NA
3.08375e-05	-0.106726	0.343	0.345	1	CACYBP	NA
2.67034e-09	-0.106778	0.225	0.243	8.80464e-05	RBMS1	NA
3.61107e-10	-0.106817	0.215	0.235	1.19064e-05	IRF5	NA
5.76564e-10	-0.106819	0.146	0.166	1.90105e-05	UTP23	NA
2.23764e-24	-0.106864	0.088	0.119	7.37794e-20	SIAH2	NA
3.51419e-10	-0.106887	0.33	0.348	1.1587e-05	SESN3	NA
1.83492e-18	-0.106896	0.163	0.194	6.05011e-14	U2AF2	NA
6.65643e-14	-0.106917	0.176	0.201	2.19476e-09	RNPEP	NA
2.04863e-13	-0.106951	0.159	0.184	6.75474e-09	CXXC5	NA
4.45868e-14	-0.106977	0.215	0.242	1.47012e-09	CARD8	NA
3.11516e-12	-0.106986	0.158	0.182	1.02713e-07	ZNHIT6	NA
5.04269e-18	-0.107001	0.12	0.149	1.66268e-13	ISG20L2	NA
5.73815e-18	-0.107006	0.161	0.191	1.89198e-13	FAM78A	NA
6.29107e-12	-0.107055	0.194	0.215	2.07429e-07	METTL21A	NA
5.28267e-35	-0.1071	0.051	0.082	1.7418e-30	HIST1H2AG	NA
4.80022e-08	-0.107119	0.363	0.372	0.00158273	YWHAZ	NA
1.63979e-10	-0.107223	0.185	0.205	5.40671e-06	ZFP14	NA
4.82836e-22	-0.107235	0.12	0.152	1.59201e-17	INTS3	NA
1.34186e-29	-0.107239	0.16	0.205	4.42438e-25	ERO1L	NA
1.80293e-21	-0.107253	0.142	0.175	5.94461e-17	EHMT2	NA
2.84979e-09	-0.107253	0.77	0.745	9.39634e-05	SH3BGRL3	Disease associated (DAM)
1.20587e-12	-0.107283	0.17	0.194	3.976e-08	PNKP	NA
2.43077e-21	-0.107289	0.156	0.19	8.01475e-17	PBX2	NA
2.89789e-35	-0.107296	0.08	0.118	9.55494e-31	CRYBG3.1	NA
8.31914e-14	-0.107296	0.193	0.219	2.74299e-09	SLC15A4	NA
0.00362704	-0.107326	0.374	0.362	1	UFC1	NA
3.69267e-11	-0.107341	0.194	0.215	1.21755e-06	CTNNBL1	NA
6.14234e-11	-0.107362	0.258	0.278	2.02525e-06	EIF4E	NA
1.43845e-15	-0.107369	0.143	0.169	4.74284e-11	CYTH2	NA
1.2011e-19	-0.107374	0.141	0.173	3.96028e-15	SPN	NA
2.90633e-42	-0.10738	0.007	0.023	9.58275e-38	CCL8	Interferon response (IRM)
1.43899e-09	-0.107407	0.19	0.208	4.74464e-05	GOLGA7	NA
1.23354e-43	-0.107439	0.037	0.069	4.06724e-39	RSAD2	Interferon response (IRM)
5.28123e-34	-0.107453	0.092	0.131	1.74133e-29	CTC-241F20.3	NA
1.16904e-30	-0.107499	0.1	0.137	3.85457e-26	CAMSAP1	NA
2.25689e-37	-0.107519	0.108	0.153	7.44141e-33	PRMT10	NA
6.10933e-45	-0.107545	0.071	0.113	2.01437e-40	GALT.1	NA
1.95099e-15	-0.10756	0.143	0.17	6.43282e-11	SMARCC1	NA
8.91789e-20	-0.107587	0.129	0.16	2.94041e-15	HSPBAP1	NA
8.91871e-16	-0.1076	0.207	0.236	2.94068e-11	LPXN	NA
3.14289e-25	-0.10762	0.119	0.155	1.03627e-20	ACSS1	NA
1.13449e-16	-0.107645	0.144	0.172	3.74066e-12	KCNQ1	NA
1.01907e-13	-0.107776	0.152	0.177	3.36009e-09	EZH1	NA
2.15356e-18	-0.107789	0.157	0.188	7.10073e-14	UXS1	NA
5.2672e-19	-0.107796	0.159	0.19	1.7367e-14	SBNO1	NA
1.74903e-15	-0.107797	0.192	0.221	5.7669e-11	TSC22D2	NA
5.29524e-13	-0.107816	0.188	0.213	1.74595e-08	NAGLU	NA
5.28514e-14	-0.107886	0.143	0.168	1.74262e-09	USP1	NA
1.51104e-10	-0.107893	0.216	0.236	4.98221e-06	PDAP1	NA
1.25149e-13	-0.107969	0.207	0.234	4.1264e-09	ATP10D	NA
4.95974e-24	-0.108005	0.11	0.143	1.63533e-19	USP12	NA
8.24009e-33	-0.108038	0.077	0.112	2.71692e-28	SLC2A11	NA
1.25503e-07	-0.108073	0.346	0.353	0.00413807	CHMP5	Interferon response (IRM)
2.20974e-10	-0.108091	0.133	0.154	7.28597e-06	IRF1	Interferon response (IRM)
8.81344e-14	-0.108095	0.201	0.226	2.90597e-09	RNF135	NA
5.95437e-07	-0.108098	0.221	0.232	0.0196328	AIP	NA
5.07202e-11	-0.108119	0.127	0.148	1.67235e-06	ZC3H6	NA
3.79609e-14	-0.108124	0.178	0.204	1.25165e-09	ATP7A	NA
1.89597e-25	-0.108165	0.111	0.146	6.25139e-21	LSG1	NA
2.21404e-49	-0.108231	0.072	0.116	7.30014e-45	PDDC1	NA
1.67454e-05	-0.108266	0.292	0.297	0.552129	CMTM7	NA
2.11414e-12	-0.108288	0.203	0.226	6.97073e-08	SUGP2	NA
3.02602e-10	-0.108298	0.211	0.231	9.97741e-06	IMMT	NA
2.87994e-40	-0.108435	0.083	0.125	9.49574e-36	C5orf45	NA
7.51718e-13	-0.108435	0.167	0.19	2.47857e-08	PWP1	NA
3.90275e-11	-0.108447	0.17	0.191	1.28682e-06	SOWAHD	NA
6.5688e-30	-0.108461	0.126	0.168	2.16587e-25	HNRNPU-AS1	NA
2.20384e-12	-0.108472	0.181	0.204	7.26649e-08	KXD1	NA
2.48242e-13	-0.108473	0.167	0.192	8.18502e-09	ASPH	NA
6.38122e-20	-0.108522	0.169	0.203	2.10402e-15	CDYL	NA
5.36574e-09	-0.108527	0.263	0.279	0.000176919	NCK2	NA
2.27207e-06	-0.108542	0.382	0.386	0.0749146	NDUFV3	NA
4.78241e-08	-0.108645	0.243	0.257	0.00157686	RNASEK	NA
5.56919e-13	-0.108677	0.311	0.335	1.83627e-08	ETV5	NA
1.04452e-22	-0.108683	0.108	0.14	3.44398e-18	GSK3A	NA
5.90846e-20	-0.108693	0.142	0.174	1.94814e-15	FAM172A	NA
4.66305e-15	-0.108732	0.133	0.158	1.5375e-10	B3GALT4	NA
5.40282e-17	-0.108852	0.143	0.173	1.78142e-12	MED12L	NA
9.84601e-26	-0.108859	0.094	0.127	3.24643e-21	SLFN12	NA
7.28137e-14	-0.108879	0.185	0.211	2.40081e-09	CBX5	NA
3.87594e-10	-0.10895	0.309	0.327	1.27798e-05	MED13L	NA
4.93724e-38	-0.108981	0.079	0.118	1.62791e-33	COG4	NA
1.4414e-27	-0.108984	0.135	0.174	4.75259e-23	PDXDC1	NA
1.29516e-14	-0.108988	0.228	0.256	4.2704e-10	TMX3	NA
3.28926e-13	-0.109039	0.194	0.218	1.08454e-08	SCAMP1	NA
1.31826e-25	-0.109048	0.124	0.16	4.34657e-21	RNF19B	NA
4.6443e-45	-0.109057	0.066	0.107	1.53132e-40	CCDC144A	NA
3.54644e-17	-0.109085	0.155	0.184	1.16933e-12	ALYREF	NA
2.03937e-25	-0.109285	0.106	0.141	6.72422e-21	CCDC93	NA
7.60832e-22	-0.109327	0.127	0.16	2.50861e-17	ARL11	NA
3.1544e-12	-0.109336	0.248	0.271	1.04007e-07	PTEN	NA
3.22954e-25	-0.109429	0.106	0.139	1.06484e-20	DNPEP	NA
6.55938e-20	-0.109451	0.109	0.139	2.16276e-15	MLH3	NA
3.95819e-38	-0.109456	0.094	0.136	1.30509e-33	BRE	NA
3.90189e-44	-0.109572	0.091	0.137	1.28653e-39	SRCAP	NA
2.27653e-44	-0.109583	0.042	0.076	7.50619e-40	MX2	Interferon response (IRM)
2.83128e-23	-0.109587	0.135	0.17	9.33531e-19	MAN2C1	NA
1.06491e-29	-0.109597	0.274	0.327	3.51122e-25	C8orf59	NA
2.27853e-20	-0.109598	0.14	0.172	7.51277e-16	PRKRIP1	NA
1.1627e-12	-0.10961	0.185	0.208	3.83364e-08	PLIN3	NA
1.58801e-34	-0.109634	0.08	0.118	5.23599e-30	DDX58	Interferon response (IRM)
8.52096e-32	-0.10964	0.098	0.136	2.80953e-27	CEBPZ-AS1	NA
6.61663e-09	-0.109671	0.302	0.315	0.000218164	UFM1	NA
1.34694e-39	-0.109697	0.08	0.121	4.44112e-35	ZNF608	NA
7.58632e-15	-0.109759	0.22	0.248	2.50136e-10	VHL	NA
4.18096e-06	-0.109764	0.247	0.255	0.137855	ECHS1	NA
1.44895e-19	-0.109866	0.15	0.182	4.77749e-15	FRAT2	NA
4.86966e-31	-0.109912	0.085	0.12	1.60563e-26	PER3	NA
2.17706e-23	-0.109949	0.107	0.139	7.17819e-19	FDFT1	NA
4.00161e-16	-0.109994	0.138	0.165	1.31941e-11	ACTR1A	NA
3.08673e-23	-0.11001	0.123	0.157	1.01776e-18	STAT6	NA
3.76718e-06	-0.110023	0.322	0.328	0.124212	LDHA	NA
3.82476e-30	-0.110031	0.106	0.144	1.2611e-25	TERF2	NA
1.75263e-05	-0.110079	0.291	0.294	0.577876	C14orf119	NA
2.08889e-21	-0.110095	0.14	0.173	6.88748e-17	ACO2	NA
2.17516e-17	-0.110098	0.145	0.174	7.17192e-13	CYB5B	NA
5.37074e-05	-0.110109	0.601	0.573	1	RAB32	NA
3.21077e-15	-0.110129	0.189	0.216	1.05866e-10	UBA6	NA
2.32512e-20	-0.110235	0.126	0.157	7.6664e-16	TBL2	NA
9.80332e-28	-0.110242	0.109	0.146	3.23235e-23	CAMSAP2	NA
2.08657e-12	-0.110258	0.26	0.283	6.87985e-08	COPA	NA
3.61131e-13	-0.110332	0.142	0.165	1.19072e-08	ZNF567	NA
3.71863e-28	-0.110364	0.1	0.136	1.22611e-23	NAA16	NA
5.46941e-19	-0.110369	0.886	0.875	1.80337e-14	PPIA	NA
6.53074e-11	-0.110373	0.2	0.22	2.15332e-06	MRPS10	NA
9.58613e-74	-0.110385	0.037	0.081	3.16074e-69	NGFRAP1	NA
2.7733e-81	-0.110398	0.039	0.085	9.14411e-77	GPR114	NA
1.2786e-12	-0.1104	0.223	0.248	4.2158e-08	ZNF302	NA
3.72089e-27	-0.1104	0.134	0.172	1.22685e-22	LEMD3	NA
3.15546e-28	-0.110403	0.098	0.133	1.04042e-23	C6orf47	NA
5.30793e-11	-0.110444	0.203	0.224	1.75013e-06	PPP2R3C	NA
3.37285e-21	-0.110459	0.147	0.18	1.11209e-16	RNF4	NA
1.35991e-07	-0.11046	0.327	0.338	0.00448389	SH3GLB1	NA
2.30254e-18	-0.110461	0.119	0.147	7.59194e-14	NDE1	NA
1.07664e-36	-0.110567	0.103	0.146	3.5499e-32	FAM175B	NA
1.1718e-21	-0.110612	0.118	0.149	3.86366e-17	RUFY2	NA
8.37672e-12	-0.11065	0.168	0.189	2.76197e-07	SLC52A2	NA
2.30378e-11	-0.110689	0.109	0.129	7.59603e-07	VMO1	NA
2.28601e-14	-0.110702	0.19	0.217	7.53743e-10	KCNK6	NA
1.04496e-15	-0.110704	0.183	0.212	3.44543e-11	FAM219B	NA
1.58062e-08	-0.110713	0.266	0.28	0.000521161	DNAJA2	NA
2.86615e-12	-0.110746	0.213	0.236	9.45028e-08	CUX1	NA
9.92588e-06	-0.110769	0.241	0.252	0.327276	MT-ND6	NA
1.94856e-37	-0.110795	0.079	0.118	6.42478e-33	TRIM25	NA
1.63225e-25	-0.110822	0.154	0.192	5.38184e-21	MAST3	NA
1.27333e-25	-0.110896	0.111	0.146	4.19841e-21	ULK2	NA
7.84423e-34	-0.110929	0.129	0.174	2.5864e-29	RP11-427H3.3	NA
1.38121e-12	-0.110929	0.206	0.231	4.55414e-08	HOOK3	NA
5.40483e-13	-0.110949	0.206	0.232	1.78208e-08	ANP32E	NA
2.49407e-14	-0.111027	0.231	0.258	8.22345e-10	SNX14	NA
1.03085e-05	-0.111043	0.311	0.314	0.339892	GNPDA1	NA
4.39106e-32	-0.111091	0.081	0.116	1.44782e-27	RHBDD2	NA
2.00377e-14	-0.111094	0.164	0.189	6.60685e-10	PPIE	NA
5.88884e-09	-0.11116	0.224	0.24	0.000194167	ARPC1A	NA
5.77074e-14	-0.111231	0.208	0.235	1.90273e-09	STX16	NA
5.44992e-10	-0.111248	0.196	0.214	1.79695e-05	SMIM12	NA
9.6917e-11	-0.111253	0.186	0.206	3.19555e-06	MED6	NA
1.66301e-20	-0.111331	0.099	0.128	5.48328e-16	TWISTNB	NA
2.68363e-19	-0.111365	0.145	0.176	8.84845e-15	ZBTB24	NA
1.82028e-07	-0.111381	0.253	0.264	0.00600183	PSMB7	NA
1.04945e-22	-0.111453	0.117	0.15	3.46026e-18	VCL	NA
1.52867e-06	-0.111512	0.328	0.333	0.0504031	SUGT1	NA
3.39849e-15	-0.111602	0.249	0.277	1.12055e-10	PCED1B	NA
1.14934e-08	-0.111618	0.213	0.228	0.00037896	MRPS7	NA
3.73641e-13	-0.111628	0.202	0.229	1.23197e-08	IFRD1	Cytokines response 1 (CRM-1)
7.3178e-16	-0.111629	0.153	0.18	2.41282e-11	TBCC	NA
3.90559e-08	-0.111678	0.248	0.262	0.00128775	APMAP	Antigen-presenting response (HLA)
2.54921e-23	-0.111699	0.116	0.149	8.40526e-19	ATAD2B	NA
9.25753e-15	-0.111705	0.202	0.229	3.05239e-10	SCFD1	NA
3.11857e-05	-0.111721	0.238	0.245	1	LYRM2	NA
1.42964e-12	-0.111844	0.263	0.285	4.7138e-08	NUCB1	NA
5.42996e-24	-0.11186	0.128	0.163	1.79037e-19	GORASP2	NA
1.90359e-09	-0.111906	0.206	0.224	6.27652e-05	RPP38	NA
2.52572e-13	-0.11195	0.225	0.25	8.32782e-09	CHMP3	NA
1.53493e-18	-0.112028	0.13	0.159	5.06099e-14	RBM28	NA
2.30652e-15	-0.112072	0.156	0.182	7.60505e-11	PDCL	NA
8.50816e-15	-0.112108	0.191	0.22	2.80531e-10	NUAK1	NA
6.21979e-13	-0.112122	0.192	0.216	2.05079e-08	PRPF38A	NA
8.48939e-11	-0.112154	0.543	0.54	2.79912e-06	MGAT4A	NA
8.83138e-26	-0.112241	0.115	0.15	2.91188e-21	DOLK	NA
7.3059e-22	-0.112246	0.104	0.135	2.4089e-17	TCHP	NA
5.43426e-05	-0.112266	0.259	0.267	1	HSPH1	NA
6.69119e-20	-0.112269	0.152	0.184	2.20622e-15	SECISBP2L	NA
1.88819e-17	-0.112395	0.185	0.217	6.22576e-13	RREB1	NA
1.70475e-16	-0.112429	0.157	0.185	5.6209e-12	ZC3H18	NA
1.3231e-33	-0.112445	0.179	0.23	4.36254e-29	FAM198B	NA
1.01306e-12	-0.112445	0.172	0.195	3.34026e-08	HEBP1	NA
4.53185e-15	-0.112477	0.195	0.222	1.49424e-10	BRWD1	NA
1.15444e-21	-0.112527	0.148	0.181	3.80641e-17	GMIP	NA
5.73334e-20	-0.112531	0.123	0.152	1.8904e-15	MBOAT7	NA
3.8224e-47	-0.112569	0.065	0.106	1.26032e-42	LMF1	NA
1.87853e-37	-0.112588	0.09	0.131	6.19389e-33	EML1	NA
8.51935e-10	-0.112704	0.238	0.256	2.809e-05	LRRC25	NA
3.39722e-11	-0.11274	0.229	0.251	1.12013e-06	LRRK1	NA
1.6317e-18	-0.112756	0.153	0.184	5.38005e-14	EXOC4	NA
8.12224e-16	-0.11282	0.177	0.205	2.67806e-11	MAP1S	NA
1.16092e-13	-0.11282	0.176	0.201	3.82778e-09	SENP7	NA
3.0814e-41	-0.112836	0.09	0.133	1.016e-36	KIAA1279	NA
7.71624e-23	-0.11286	0.15	0.185	2.5442e-18	HDAC1	NA
2.00294e-23	-0.112861	0.116	0.149	6.6041e-19	HSD17B7	NA
7.05146e-09	-0.11297	0.25	0.265	0.000232501	BUD31	NA
8.44587e-09	-0.112972	0.226	0.242	0.000278477	PPHLN1	NA
7.49638e-22	-0.112992	0.154	0.188	2.47171e-17	KIAA0100	NA
1.41347e-26	-0.113	0.127	0.164	4.6605e-22	UHRF1BP1L	NA
2.69168e-05	-0.113016	0.438	0.428	0.8875	RBM8A	NA
3.33163e-25	-0.113053	0.161	0.2	1.09851e-20	POM121	NA
4.18903e-10	-0.113063	0.238	0.256	1.38121e-05	ABCE1	NA
2.22899e-06	-0.113109	0.361	0.363	0.0734944	EIF3L	NA
9.50096e-34	-0.113142	0.11	0.15	3.13266e-29	SF3A2	NA
2.46542e-21	-0.113254	0.138	0.171	8.12898e-17	ARFGEF1	NA
2.63557e-11	-0.113267	0.789	0.767	8.69e-07	PRDX1	Disease associated (DAM)
1.84807e-12	-0.113314	0.183	0.205	6.09346e-08	NGDN	NA
2.43589e-08	-0.113347	0.323	0.333	0.000803161	GGA1	NA
5.60518e-11	-0.113352	0.189	0.21	1.84814e-06	TERF1	NA
5.21092e-18	-0.113361	0.167	0.197	1.71815e-13	EMD	NA
8.08836e-22	-0.113361	0.148	0.182	2.66689e-17	ATG4B	NA
1.65976e-21	-0.113375	0.132	0.165	5.47257e-17	LTV1	NA
2.24399e-37	-0.113392	0.099	0.142	7.39888e-33	HSPA14	NA
5.25726e-29	-0.113444	0.118	0.158	1.73342e-24	C4orf27	NA
1.50902e-30	-0.113445	0.126	0.166	4.97554e-26	AARS	NA
3.71959e-43	-0.113499	0.085	0.129	1.22642e-38	C19orf52	NA
2.08981e-13	-0.11356	0.166	0.19	6.89053e-09	TRMT13	NA
5.94368e-34	-0.113569	0.099	0.138	1.95975e-29	TSFM	NA
1.08197e-07	-0.113621	0.245	0.257	0.00356748	MAF1	NA
2.39716e-16	-0.113625	0.171	0.2	7.9039e-12	PDS5B	NA
2.39377e-10	-0.113676	0.226	0.246	7.89274e-06	ODC1	NA
3.78551e-13	-0.113679	0.199	0.224	1.24816e-08	MMP2	NA
1.97078e-09	-0.113705	0.396	0.407	6.49805e-05	INPP5D	NA
2.57307e-22	-0.113706	0.247	0.289	8.48393e-18	C7orf73	NA
2.38501e-23	-0.113739	0.143	0.178	7.86386e-19	C1orf112	NA
3.91045e-18	-0.11377	0.146	0.176	1.28936e-13	RIOK2	NA
3.25363e-10	-0.113774	0.381	0.395	1.07279e-05	STAG2	NA
4.28734e-11	-0.113806	0.26	0.281	1.41362e-06	BRD7	NA
9.34786e-33	-0.113809	0.115	0.156	3.08217e-28	TIMM10B.1	NA
8.01788e-14	-0.113872	0.187	0.212	2.64366e-09	FAM136A	NA
1.18975e-08	-0.113888	0.261	0.275	0.000392286	FUCA1	NA
1.01812e-16	-0.113899	0.161	0.19	3.35694e-12	PRPF31	NA
2.34601e-20	-0.113914	0.123	0.154	7.73528e-16	AATF	NA
1.68198e-28	-0.113933	0.119	0.157	5.54583e-24	HAUS3	NA
9.18435e-24	-0.113936	0.133	0.168	3.02826e-19	BAG4	NA
8.83667e-16	-0.113948	0.236	0.265	2.91363e-11	UBE2E1	NA
1.66713e-24	-0.114003	0.124	0.159	5.49686e-20	SEC23A	NA
1.66597e-12	-0.114022	0.139	0.162	5.49304e-08	C12orf65	NA
2.22632e-29	-0.114028	0.105	0.142	7.34064e-25	SETBP1	NA
5.60889e-09	-0.114034	0.294	0.306	0.000184936	CTDNEP1	NA
4.10706e-38	-0.114036	0.086	0.127	1.35418e-33	OSBPL6	NA
3.89952e-57	-0.114062	0.067	0.114	1.28575e-52	ZNRD1-AS1	NA
5.46071e-22	-0.114099	0.149	0.184	1.8005e-17	C1orf86	NA
9.46418e-15	-0.114105	0.262	0.288	3.12053e-10	SMURF2	NA
0.00160782	-0.114236	0.442	0.426	1	NDUFA11	NA
8.80306e-15	-0.114266	0.205	0.233	2.90254e-10	NFATC2IP	NA
8.81662e-10	-0.114309	0.245	0.262	2.90702e-05	UBE2F	NA
5.16669e-09	-0.114323	0.292	0.305	0.000170356	ENSA	NA
2.19351e-93	-0.114336	0.041	0.092	7.23244e-89	AL592183.1	NA
2.56481e-21	-0.114446	0.146	0.179	8.4567e-17	MAP7D1	NA
2.23356e-23	-0.114495	0.107	0.139	7.36449e-19	TST	NA
7.09473e-22	-0.114543	0.138	0.173	2.33927e-17	ZBTB37	NA
7.50537e-12	-0.114546	0.162	0.183	2.47467e-07	CCDC82	NA
3.92492e-11	-0.114555	0.278	0.296	1.29412e-06	PPP1CC	NA
2.25289e-13	-0.114609	0.268	0.293	7.42822e-09	PTPMT1	NA
2.16985e-12	-0.114624	0.159	0.181	7.15444e-08	ASB8	NA
1.25811e-20	-0.114645	0.153	0.187	4.14824e-16	HCG18	NA
5.09159e-10	-0.114658	0.25	0.267	1.6788e-05	CCDC90B	NA
9.34397e-08	-0.114697	0.264	0.275	0.00308089	HAX1	NA
3.83845e-16	-0.114708	0.207	0.236	1.26561e-11	CRLF3	NA
1.67314e-14	-0.114767	0.235	0.261	5.51667e-10	PSMD11	NA
4.0389e-18	-0.114831	0.146	0.176	1.33171e-13	LINC00685	NA
7.29072e-12	-0.114833	0.292	0.312	2.4039e-07	WTAP	NA
1.0566e-47	-0.11495	0.065	0.107	3.48382e-43	ARHGAP32	NA
1.00057e-16	-0.114951	0.134	0.162	3.29907e-12	ZNF766	NA
3.33873e-06	-0.11498	0.329	0.333	0.110084	MDH1	NA
1.77545e-09	-0.114984	0.277	0.294	5.85402e-05	TAF9	NA
1.124e-18	-0.114992	0.17	0.201	3.70606e-14	CNPPD1	NA
6.79082e-18	-0.115071	0.18	0.211	2.23907e-13	PRPF6	NA
8.60223e-12	-0.11508	0.202	0.223	2.83633e-07	MRPL4	NA
4.84649e-11	-0.115103	0.21	0.231	1.59798e-06	ABCG1	NA
1.53911e-14	-0.115134	0.211	0.236	5.07476e-10	ARL16	NA
5.82135e-13	-0.11515	0.178	0.202	1.91942e-08	STIM2	NA
2.63038e-27	-0.115214	0.153	0.193	8.67289e-23	SLC33A1	NA
2.51631e-15	-0.115231	0.191	0.218	8.29678e-11	PIP4K2A	NA
1.34331e-20	-0.115285	0.151	0.184	4.42915e-16	BCAR3	NA
3.05178e-21	-0.11534	0.153	0.186	1.00623e-16	RPRD2	NA
2.39752e-23	-0.115351	0.218	0.259	7.90511e-19	TCEB1	NA
3.51283e-17	-0.115447	0.152	0.18	1.15825e-12	ATG5	NA
4.36686e-26	-0.115466	0.149	0.188	1.43984e-21	ANKFY1	NA
1.2663e-10	-0.115495	0.206	0.224	4.17525e-06	MED8	NA
8.33309e-18	-0.115504	0.124	0.153	2.74759e-13	TAF3	NA
1.27184e-25	-0.115516	0.136	0.173	4.19351e-21	RAB35	NA
2.842e-23	-0.115562	0.181	0.219	9.37064e-19	STAG1	NA
2.18621e-36	-0.11558	0.107	0.149	7.20837e-32	KIF21B	NA
2.98914e-20	-0.115586	0.134	0.166	9.8558e-16	ANGEL2	NA
4.49543e-31	-0.115654	0.114	0.153	1.48223e-26	BTN2A1	NA
1.05879e-14	-0.115667	0.161	0.186	3.49105e-10	CCSER2	NA
1.3724e-13	-0.11569	0.844	0.821	4.52509e-09	YBX1	Disease associated (DAM)
1.12323e-15	-0.115725	0.202	0.229	3.70352e-11	UBE2H	NA
2.24065e-15	-0.115808	0.261	0.29	7.38787e-11	PUM1	NA
2.34201e-29	-0.11584	0.127	0.166	7.72208e-25	CAPN1	NA
2.87026e-06	-0.115855	0.251	0.261	0.0946382	CHMP1B	Transitioning CRM
4.09114e-20	-0.11586	0.136	0.168	1.34893e-15	FRA10AC1	NA
4.84755e-08	-0.11602	0.363	0.368	0.00159833	GNPTG	NA
1.21381e-17	-0.116028	0.292	0.326	4.00217e-13	SF3B14	NA
3.22554e-33	-0.116032	0.113	0.154	1.06353e-28	N4BP2	NA
1.75797e-36	-0.116091	0.087	0.127	5.79637e-32	CUEDC1	NA
3.96332e-13	-0.116112	0.162	0.185	1.30679e-08	THUMPD3	NA
7.97087e-16	-0.116133	0.13	0.156	2.62815e-11	DHRSX	NA
7.8861e-20	-0.116159	0.183	0.217	2.60021e-15	TBC1D5	NA
7.89666e-21	-0.116251	0.155	0.189	2.60369e-16	RNF111	NA
5.66938e-20	-0.116253	0.166	0.199	1.86931e-15	PLXNB2	NA
9.77018e-16	-0.116256	0.15	0.176	3.22142e-11	AP4M1	NA
0.000603666	-0.116258	0.406	0.392	1	NDUFB10	NA
4.10554e-92	-0.116268	0.029	0.072	1.35368e-87	SOCS2	NA
1.13648e-10	-0.116321	0.272	0.29	3.74722e-06	ANXA7	NA
7.00862e-25	-0.116357	0.18	0.221	2.31088e-20	C16orf13	NA
9.0772e-20	-0.116365	0.203	0.237	2.99293e-15	TNPO1	NA
2.43187e-15	-0.116437	0.232	0.26	8.01835e-11	MAPK1	NA
3.15362e-10	-0.11649	0.223	0.241	1.03981e-05	SPAG7	NA
4.65488e-14	-0.1165	0.196	0.221	1.53481e-09	TATDN3	NA
6.37091e-14	-0.11652	0.2	0.225	2.10062e-09	P2RX7	NA
4.71616e-45	-0.116529	0.124	0.176	1.55501e-40	RP11-640M9.1	NA
3.10882e-19	-0.11661	0.13	0.16	1.02504e-14	NR2C1	NA
1.05509e-32	-0.116622	0.093	0.13	3.47883e-28	RALGPS2	NA
5.57939e-16	-0.116666	0.223	0.252	1.83964e-11	COL8A2	NA
1.56363e-23	-0.116684	0.126	0.159	5.15561e-19	ILVBL	NA
7.92513e-16	-0.116709	0.149	0.178	2.61307e-11	BAZ1A	Interferon response (IRM)
2.39418e-29	-0.116829	0.098	0.134	7.8941e-25	KLF13	NA
2.33286e-19	-0.116839	0.169	0.201	7.6919e-15	SETD3	NA
1.52521e-20	-0.116882	0.164	0.197	5.02893e-16	UBR2	NA
3.67543e-15	-0.116897	0.565	0.575	1.21186e-10	RIN2	NA
3.36845e-16	-0.116901	0.209	0.238	1.11065e-11	LASP1	NA
1.59582e-21	-0.116903	0.111	0.142	5.26173e-17	LEO1	NA
6.58412e-08	-0.116969	0.353	0.358	0.00217091	C1QBP	NA
2.03346e-12	-0.117017	0.248	0.269	6.70472e-08	EPN1	NA
2.69646e-34	-0.117056	0.098	0.138	8.89075e-30	TANC1	NA
3.53611e-26	-0.117063	0.128	0.165	1.16592e-21	LATS1	NA
3.36323e-07	-0.117087	0.306	0.316	0.0110893	CACNB4	NA
2.49919e-21	-0.117096	0.134	0.166	8.24032e-17	FAM114A1	NA
1.9344e-36	-0.117097	0.127	0.173	6.37811e-32	HMHA1	NA
1.70105e-51	-0.117177	0.078	0.125	5.6087e-47	C14orf159	NA
2.57058e-25	-0.117201	0.104	0.138	8.47573e-21	ZNF407	NA
6.7715e-17	-0.117207	0.224	0.253	2.2327e-12	POLR2B	NA
1.15383e-28	-0.117218	0.139	0.179	3.80442e-24	CSNK1E	NA
1.39579e-16	-0.117241	0.238	0.267	4.60221e-12	GIMAP2	NA
2.81209e-10	-0.117284	0.255	0.272	9.27201e-06	COPZ1	NA
1.10995e-10	-0.117289	0.265	0.282	3.65971e-06	RAB8A	NA
7.70883e-12	-0.117332	0.228	0.25	2.54176e-07	CLINT1	NA
1.454e-32	-0.117351	0.098	0.136	4.79414e-28	RIC8A	NA
4.38832e-12	-0.11738	0.228	0.25	1.44692e-07	STAU1	NA
3.55767e-12	-0.117392	0.161	0.183	1.17304e-07	JOSD1	Transitioning CRM
2.11836e-15	-0.117409	0.174	0.201	6.98465e-11	PSMF1	NA
2.78562e-10	-0.117442	0.302	0.318	9.18475e-06	STXBP3	NA
1.50362e-16	-0.117445	0.181	0.209	4.95773e-12	CERS2	NA
1.61306e-07	-0.117485	0.597	0.573	0.00531859	SNX3	NA
1.39206e-06	-0.117565	0.339	0.343	0.0458989	CYCS	NA
2.64563e-26	-0.117579	0.141	0.18	8.72317e-22	RP11-139H15.1	NA
1.66657e-15	-0.117623	0.172	0.2	5.49503e-11	TRNT1	NA
1.07036e-49	-0.117684	0.086	0.134	3.52917e-45	C14orf1	NA
5.87985e-28	-0.117749	0.122	0.159	1.9387e-23	MTFR1L	NA
4.73291e-22	-0.117856	0.114	0.146	1.56053e-17	RAD9A	NA
2.13869e-26	-0.117878	0.118	0.154	7.05169e-22	SMG6	NA
1.12092e-22	-0.117893	0.979	0.965	3.69588e-18	OAZ1	NA
1.17528e-20	-0.117908	0.133	0.164	3.87514e-16	CCDC159	NA
8.58996e-33	-0.117944	0.101	0.139	2.83228e-28	C11orf68	NA
0.000233065	-0.117959	0.431	0.418	1	RNF7	NA
9.41249e-28	-0.118013	0.137	0.176	3.10349e-23	TRIM36	NA
5.57186e-34	-0.118023	0.159	0.207	1.83715e-29	C10orf128	NA
2.78686e-16	-0.118041	0.182	0.209	9.18884e-12	PQLC1	NA
2.44043e-06	-0.118164	0.645	0.615	0.0804659	BRK1	NA
9.35804e-13	-0.118174	0.327	0.35	3.08553e-08	CREBRF	NA
1.68811e-14	-0.118176	0.207	0.233	5.56604e-10	ZNF580	NA
2.06425e-20	-0.118189	0.186	0.22	6.80623e-16	SETD5	NA
2.2844e-29	-0.118217	0.123	0.163	7.53211e-25	HDAC10	NA
4.76916e-12	-0.118228	0.249	0.27	1.57249e-07	MED4	NA
1.32202e-05	-0.118306	0.354	0.356	0.435895	TCEAL3	NA
9.03166e-09	-0.118323	0.598	0.576	0.000297792	EDF1	NA
1.80983e-14	-0.118489	0.233	0.259	5.96739e-10	SEPHS2	NA
8.11045e-21	-0.118492	0.146	0.178	2.67418e-16	TOMM40	NA
1.01428e-09	-0.118499	0.348	0.36	3.34429e-05	SCP2	NA
2.77487e-74	-0.1185	0.034	0.075	9.14931e-70	RP11-109G23.3	NA
5.029e-21	-0.118537	0.16	0.194	1.65816e-16	MYSM1	NA
3.20134e-23	-0.118551	0.127	0.161	1.05555e-18	HTATSF1	NA
7.13888e-12	-0.118595	0.532	0.532	2.35383e-07	SYNGR2	NA
2.59822e-21	-0.118615	0.158	0.192	8.56684e-17	TRIM33	NA
1.65593e-49	-0.118619	0.068	0.111	5.45992e-45	RP11-119B16.2	NA
7.27962e-33	-0.118632	0.12	0.162	2.40024e-28	C1orf123	NA
1.41138e-23	-0.118736	0.157	0.194	4.65362e-19	PTP4A1	Cytokines response 1 (CRM-1)
1.96677e-18	-0.118751	0.22	0.253	6.48482e-14	ZFX	NA
4.9342e-17	-0.118798	0.17	0.198	1.6269e-12	E2F4	NA
5.31847e-20	-0.118824	0.151	0.183	1.7536e-15	PITPNA	NA
8.18636e-09	-0.118839	0.375	0.382	0.000269921	H2AFV	NA
1.2171e-11	-0.118846	0.444	0.453	4.01301e-07	ADAM10	NA
4.61595e-23	-0.118885	0.186	0.224	1.52197e-18	SPIN1	NA
2.18952e-28	-0.118937	0.943	0.943	7.21928e-24	SRGN	Cytokines response 2 (CRM-2)
5.02674e-21	-0.119005	0.126	0.157	1.65742e-16	TMEM175	NA
2.30443e-12	-0.119052	0.33	0.351	7.59817e-08	SLC40A1	NA
1.15465e-20	-0.119083	0.158	0.19	3.80712e-16	PTGES2	NA
1.44257e-19	-0.119088	0.194	0.228	4.75644e-15	VEZF1	NA
2.53447e-18	-0.119147	0.203	0.235	8.35666e-14	ZNF451	NA
1.64531e-30	-0.119252	0.099	0.136	5.42493e-26	FAM228B	NA
2.53678e-15	-0.119329	0.179	0.205	8.36428e-11	MRPL3	NA
1.38696e-29	-0.119412	0.124	0.163	4.5731e-25	DTX3L	Interferon response (IRM)
6.43738e-46	-0.119428	0.077	0.12	2.12253e-41	ABAT	NA
6.60142e-22	-0.119438	0.143	0.176	2.17662e-17	ARHGEF9	NA
4.63767e-18	-0.119457	0.179	0.209	1.52913e-13	CIAO1	NA
6.19782e-18	-0.119466	0.288	0.321	2.04354e-13	MPEG1	NA
6.87499e-17	-0.119524	0.263	0.294	2.26682e-12	GAB3	NA
6.50844e-16	-0.119562	0.239	0.267	2.14596e-11	HDAC2	NA
4.10609e-42	-0.119564	0.095	0.139	1.35386e-37	PSPC1	NA
3.04834e-28	-0.119586	0.131	0.169	1.0051e-23	EHBP1L1	NA
4.19465e-07	-0.119589	0.334	0.34	0.0138306	TMEM14B	NA
4.04065e-25	-0.119653	0.131	0.167	1.33228e-20	PPP1R15B	NA
5.46681e-29	-0.119747	0.109	0.146	1.80252e-24	NOM1	NA
1.50895e-08	-0.119809	0.339	0.347	0.00049753	TMEM243	NA
8.66619e-17	-0.119821	0.256	0.286	2.85742e-12	MAP3K5	NA
2.45064e-46	-0.119833	0.085	0.13	8.08024e-42	F2R	NA
5.97882e-25	-0.119857	0.125	0.16	1.97134e-20	PDE7A	NA
1.63711e-24	-0.119876	0.135	0.17	5.39788e-20	PNPT1	Interferon response (IRM)
6.55626e-09	-0.119921	0.268	0.281	0.000216173	HMGA1	NA
1.78495e-19	-0.11993	0.144	0.175	5.88533e-15	IRAK3	NA
2.50699e-05	-0.119962	0.374	0.371	0.826606	PRDX2	NA
8.19128e-38	-0.120057	0.111	0.155	2.70083e-33	USP24	NA
2.56035e-20	-0.120073	0.191	0.226	8.44197e-16	MKLN1	NA
8.96984e-11	-0.120074	0.261	0.278	2.95754e-06	ABHD17A	NA
1.70355e-22	-0.120097	0.156	0.191	5.61695e-18	LPGAT1	NA
8.59392e-16	-0.120125	0.168	0.195	2.83359e-11	ZDHHC24	NA
1.07153e-07	-0.120139	0.335	0.344	0.00353304	EIF1AX	NA
4.65231e-45	-0.120237	0.125	0.177	1.53396e-40	SKIV2L2	NA
9.22703e-29	-0.120331	0.136	0.175	3.04233e-24	KDM3B	NA
2.00119e-09	-0.120442	0.501	0.497	6.59831e-05	SFT2D1	NA
4.12143e-28	-0.120684	0.161	0.202	1.35892e-23	KLHL9	NA
4.94689e-18	-0.120722	0.201	0.231	1.63109e-13	UTP18	NA
1.40076e-10	-0.120723	0.355	0.368	4.61857e-06	NARS	NA
2.42099e-13	-0.120738	0.199	0.222	7.9825e-09	CDK2AP2	NA
3.35517e-11	-0.120753	0.264	0.281	1.10627e-06	COA4	NA
2.19342e-31	-0.120758	0.152	0.195	7.23216e-27	AKNA	NA
5.71079e-19	-0.120839	0.179	0.21	1.88296e-14	ZNF397	NA
1.67284e-12	-0.120863	0.296	0.316	5.51569e-08	FNTA	NA
4.91001e-14	-0.120917	0.18	0.205	1.61893e-09	MFAP1	NA
3.65472e-60	-0.12096	0.069	0.118	1.20504e-55	ZNF680	NA
2.92159e-05	-0.120985	0.408	0.402	0.963306	PSMA4	NA
4.97545e-18	-0.121015	0.233	0.265	1.64051e-13	DDX27	NA
7.39908e-11	-0.121069	0.287	0.306	2.43963e-06	RABEP1	NA
5.24351e-07	-0.121073	0.279	0.289	0.0172889	AIMP1	NA
9.34187e-26	-0.121075	0.14	0.178	3.0802e-21	PKD2	NA
2.96768e-18	-0.12108	0.192	0.222	9.78503e-14	NRBP1	NA
1.88626e-08	-0.121215	0.423	0.424	0.000621939	PAIP2	NA
1.58069e-23	-0.121254	0.177	0.215	5.21184e-19	NFAT5	NA
3.13484e-20	-0.121346	0.12	0.15	1.03362e-15	ANKS3	NA
2.9101e-20	-0.121483	0.151	0.183	9.59518e-16	KAT8	NA
5.50084e-70	-0.121622	0.078	0.134	1.81374e-65	FRG1B	NA
6.41366e-29	-0.121627	0.579	0.621	2.11471e-24	ARL5A	Antigen-presenting response (HLA)
7.38821e-25	-0.121645	0.147	0.185	2.43604e-20	RNF125	NA
1.95663e-32	-0.12167	0.128	0.17	6.45142e-28	ZRANB1	NA
6.23028e-32	-0.12181	0.117	0.157	2.05425e-27	MARS	NA
5.3948e-72	-0.121821	0.075	0.13	1.77877e-67	RBAK-RBAKDN	NA
6.53323e-19	-0.121825	0.193	0.226	2.15414e-14	KLHL5	NA
1.05846e-10	-0.121827	0.225	0.242	3.48994e-06	HAGH	NA
6.8399e-12	-0.12187	0.176	0.197	2.25525e-07	USE1	NA
2.38894e-10	-0.121937	0.232	0.249	7.8768e-06	MRPL17	NA
2.71303e-19	-0.122016	0.174	0.206	8.94541e-15	CYLD	NA
6.26204e-10	-0.12206	0.306	0.321	2.06472e-05	FGFR1OP2	NA
2.47084e-15	-0.122098	0.198	0.224	8.14684e-11	UQCRC1	NA
2.06677e-17	-0.122122	0.224	0.255	6.81456e-13	ATP2A2	NA
7.23799e-18	-0.122141	0.24	0.273	2.38651e-13	NCOA3	NA
1.34367e-16	-0.122146	0.716	0.708	4.43034e-12	CDC42	NA
8.93805e-19	-0.122179	0.199	0.23	2.94705e-14	DNM2	NA
3.85451e-18	-0.12219	0.182	0.213	1.27091e-13	HECTD2	NA
4.93954e-11	-0.12219	0.246	0.266	1.62866e-06	COMMD4	NA
8.57201e-23	-0.122199	0.165	0.201	2.82636e-18	RPS6KA4	NA
1.54803e-24	-0.122225	0.155	0.192	5.10416e-20	PURB	NA
1.1218e-14	-0.122301	0.209	0.235	3.69881e-10	PHC3	NA
2.88058e-16	-0.122353	0.189	0.218	9.49785e-12	THOC1	NA
3.26741e-16	-0.122381	0.195	0.222	1.07733e-11	TSNAX	NA
1.67975e-09	-0.122381	0.55	0.539	5.53846e-05	DRAP1	Interferon response (IRM)
4.89889e-08	-0.122393	0.365	0.368	0.00161526	PRDX3	NA
2.10375e-24	-0.122471	0.143	0.179	6.93648e-20	FAM122A	NA
1.91301e-20	-0.1225	0.172	0.205	6.30759e-16	TPCN1	NA
6.94318e-08	-0.122572	0.396	0.398	0.00228931	LAMTOR2	NA
2.23299e-23	-0.122576	0.144	0.179	7.36262e-19	NFKBIE	NA
2.86762e-10	-0.122598	0.273	0.288	9.45512e-06	STUB1	NA
6.33264e-17	-0.122674	0.223	0.253	2.088e-12	XIAP	NA
8.75827e-16	-0.122675	0.183	0.211	2.88778e-11	MTSS1	NA
5.92098e-22	-0.12268	0.155	0.189	1.95227e-17	USP48	NA
1.15902e-27	-0.122693	0.114	0.15	3.82151e-23	NBN	NA
1.82397e-17	-0.122757	0.202	0.232	6.01398e-13	LGALS8	NA
1.36861e-33	-0.122777	0.114	0.155	4.51257e-29	DDX19B	NA
1.9683e-09	-0.122922	0.323	0.337	6.48988e-05	CHORDC1	NA
1.98251e-29	-0.122957	0.125	0.163	6.53673e-25	SLC27A3	NA
2.54389e-32	-0.123004	0.106	0.146	8.3877e-28	MAP3K13	NA
2.89612e-22	-0.123015	0.203	0.24	9.5491e-18	LCP2	NA
3.27459e-11	-0.123024	0.39	0.401	1.0797e-06	GSTK1	NA
2.60681e-14	-0.123059	0.321	0.344	8.59518e-10	SIGLEC8	NA
9.74628e-16	-0.123077	0.244	0.271	3.21354e-11	TCP1	NA
1.76303e-19	-0.123111	0.16	0.191	5.81305e-15	EED	NA
2.25296e-13	-0.123154	0.239	0.262	7.42845e-09	HSPA4	NA
2.09359e-14	-0.123238	0.214	0.238	6.90299e-10	PSMC2	NA
2.50541e-23	-0.123242	0.183	0.221	8.26084e-19	TBC1D1	NA
6.3106e-24	-0.123242	0.141	0.176	2.08073e-19	GOLGA2	NA
4.4577e-18	-0.123345	0.277	0.311	1.46979e-13	PELI1	NA
3.00111e-28	-0.12335	0.122	0.159	9.89526e-24	TGIF2	NA
6.42671e-42	-0.123359	0.11	0.157	2.11901e-37	SQRDL	NA
6.70488e-11	-0.123366	0.308	0.324	2.21073e-06	SDHD	NA
3.94306e-10	-0.123396	0.22	0.24	1.30011e-05	TMEM107	Transitioning CRM
1.02194e-10	-0.123449	0.381	0.39	3.36953e-06	CCT4	NA
2.26973e-17	-0.123481	0.24	0.271	7.48376e-13	ZNF217	NA
9.45839e-22	-0.12349	0.279	0.319	3.11862e-17	FAM96B	NA
3.16445e-15	-0.12356	0.298	0.324	1.04338e-10	WNK1	NA
5.22374e-22	-0.123586	0.143	0.176	1.72237e-17	LMF2	NA
1.75518e-18	-0.123635	0.248	0.278	5.78717e-14	PIAS1	NA
4.95901e-24	-0.123644	0.153	0.189	1.63509e-19	ZDHHC14	NA
2.11738e-20	-0.123649	0.209	0.244	6.98142e-16	SLC44A1	NA
2.49433e-51	-0.123712	0.091	0.141	8.22432e-47	RNU12	NA
2.79645e-09	-0.123744	0.657	0.632	9.22045e-05	PSMA7	NA
6.98946e-12	-0.123774	0.366	0.381	2.30457e-07	RAB11A	NA
5.70175e-10	-0.123884	0.595	0.583	1.87998e-05	SET	NA
1.29645e-20	-0.123885	0.227	0.263	4.27465e-16	FLI1	NA
4.36163e-13	-0.123891	0.311	0.331	1.43812e-08	UBE2W	NA
7.94215e-21	-0.123935	0.186	0.221	2.61869e-16	TUG1	NA
8.07398e-07	-0.123993	0.53	0.511	0.0266215	PARK7	NA
2.35284e-14	-0.123994	0.232	0.256	7.7578e-10	TSPAN31	NA
3.97427e-17	-0.124074	0.215	0.244	1.3104e-12	CAPRIN1	NA
7.2205e-37	-0.124108	0.131	0.177	2.38074e-32	SPG20	NA
2.72239e-23	-0.124178	0.22	0.258	8.97625e-19	CMIP	NA
8.42132e-46	-0.124247	0.109	0.158	2.77668e-41	FTSJ2	NA
2.88163e-23	-0.124263	0.162	0.198	9.50132e-19	CLPTM1	NA
1.72083e-16	-0.124279	0.174	0.202	5.67392e-12	EXOSC1	NA
3.81543e-16	-0.124318	0.223	0.252	1.25802e-11	ACBD3	NA
4.05019e-25	-0.124319	0.164	0.202	1.33543e-20	PHKG2	NA
2.24547e-24	-0.124377	0.135	0.17	7.40377e-20	RPUSD3	NA
3.75494e-18	-0.124472	0.173	0.203	1.23808e-13	PARL	NA
1.16647e-12	-0.124584	0.27	0.292	3.84609e-08	NUP214	Antigen-presenting response (HLA)
8.13528e-38	-0.124605	0.119	0.164	2.68237e-33	RAB4B	NA
4.49372e-13	-0.124654	0.17	0.194	1.48167e-08	SSPN	NA
1.02736e-14	-0.124656	0.313	0.337	3.38741e-10	UBE2K	NA
5.92131e-23	-0.124713	0.195	0.232	1.95237e-18	SLC38A10	NA
7.7169e-06	-0.124748	0.435	0.43	0.254442	DNAJC8	NA
4.8763e-16	-0.124847	0.207	0.234	1.60781e-11	TFAM	NA
1.72128e-13	-0.124852	0.403	0.423	5.67541e-09	DYNC1I2	NA
4.30741e-12	-0.124858	0.244	0.264	1.42024e-07	MRPL16	NA
7.84069e-23	-0.12488	0.187	0.223	2.58523e-18	CLCN3	NA
9.90205e-21	-0.125032	0.142	0.173	3.2649e-16	PRKAA1	NA
2.04901e-35	-0.125054	0.136	0.181	6.756e-31	PPM1B	NA
3.58377e-22	-0.125112	0.158	0.192	1.18164e-17	RAE1	NA
1.6636e-11	-0.125166	0.277	0.295	5.48522e-07	ACSL3	NA
1.65662e-27	-0.12521	0.154	0.194	5.4622e-23	PCYOX1	NA
1.44899e-12	-0.125338	0.388	0.406	4.77761e-08	TLN2	NA
2.82375e-30	-0.125349	0.146	0.188	9.31047e-26	GATAD2B	NA
2.37938e-10	-0.125358	0.367	0.38	7.84531e-06	METAP2	NA
4.03254e-14	-0.125358	0.22	0.245	1.32961e-09	IDH3G	NA
7.16565e-10	-0.12536	0.308	0.32	2.36266e-05	NDUFAF3	NA
6.26857e-27	-0.125366	0.122	0.158	2.06687e-22	SPRTN	NA
1.41599e-19	-0.125436	0.184	0.216	4.66879e-15	CTR9	NA
2.30434e-19	-0.125467	0.153	0.184	7.59786e-15	ALG8	NA
1.03311e-39	-0.12547	0.096	0.14	3.40637e-35	IFI44	Interferon response (IRM)
1.65396e-18	-0.125476	0.224	0.256	5.45345e-14	MAGT1	NA
1.17349e-10	-0.125514	0.445	0.447	3.86923e-06	TMEM147	NA
1.06797e-10	-0.125568	0.277	0.293	3.52133e-06	ERGIC2	NA
3.67829e-17	-0.125574	0.181	0.21	1.21281e-12	CCDC91	NA
1.93102e-22	-0.125646	0.133	0.165	6.36696e-18	EHMT1	NA
1.07688e-12	-0.125696	0.29	0.308	3.55069e-08	PCMT1	NA
1.77049e-21	-0.125725	0.17	0.204	5.83767e-17	COPS7A	NA
2.54321e-19	-0.125734	0.256	0.289	8.38547e-15	RBM26	NA
9.06701e-29	-0.125792	0.132	0.171	2.98958e-24	LMBR1L	NA
3.70607e-32	-0.125843	0.31	0.363	1.22197e-27	SHFM1	NA
7.60807e-16	-0.125872	0.235	0.261	2.50853e-11	PGRMC1	NA
5.60234e-13	-0.125925	0.392	0.407	1.84721e-08	ZFAND6	NA
1.59506e-17	-0.125965	0.196	0.225	5.25922e-13	TTC9C	NA
3.21632e-14	-0.126064	0.213	0.237	1.06048e-09	SMNDC1	NA
3.25575e-25	-0.12609	0.138	0.174	1.07348e-20	TMEM167B	NA
1.89511e-18	-0.126111	0.156	0.186	6.24856e-14	MGMT	NA
4.67942e-29	-0.126118	0.177	0.22	1.5429e-24	GALNT10	NA
4.70759e-25	-0.126136	0.13	0.166	1.55219e-20	UTY	NA
3.76819e-20	-0.126161	0.199	0.233	1.24245e-15	CUL3	NA
6.14472e-14	-0.126248	0.314	0.338	2.02604e-09	MAP3K2	NA
1.12586e-76	-0.12625	0.067	0.121	3.71218e-72	ITGA9	NA
2.94304e-60	-0.126331	0.061	0.107	9.70381e-56	PCDH12	NA
9.79879e-12	-0.1264	0.232	0.252	3.23086e-07	TMOD3	NA
3.10947e-38	-0.12644	0.103	0.147	1.02526e-33	C11orf57	NA
2.62461e-18	-0.126472	0.193	0.224	8.65385e-14	MIDN	NA
3.49921e-20	-0.1266	0.232	0.265	1.15376e-15	DBNL	NA
9.85045e-21	-0.126636	0.241	0.279	3.24789e-16	C19orf70	NA
6.39802e-10	-0.126673	0.245	0.263	2.10956e-05	ATF7IP2	NA
5.72235e-16	-0.126684	0.278	0.305	1.88677e-11	TSPYL1	NA
5.98587e-23	-0.126699	0.221	0.258	1.97366e-18	CTBP2	NA
1.36466e-18	-0.126723	0.206	0.237	4.49955e-14	FUBP1	NA
1.83138e-18	-0.126764	0.192	0.223	6.03843e-14	DNAJB9	NA
5.68639e-23	-0.126878	0.162	0.196	1.87492e-18	YIF1B	NA
6.77275e-28	-0.126919	0.2	0.244	2.23311e-23	GBAS	NA
3.46197e-15	-0.126935	0.216	0.242	1.14148e-10	TPST2	NA
5.67518e-32	-0.127015	0.11	0.149	1.87122e-27	INO80	NA
1.16511e-21	-0.127099	0.162	0.196	3.84161e-17	ZNF770	NA
2.30023e-21	-0.127158	0.207	0.241	7.5843e-17	RPS6KA1	NA
4.36876e-11	-0.127169	0.248	0.265	1.44047e-06	SLC25A11	NA
6.12657e-19	-0.127187	0.244	0.276	2.02005e-14	EP300	NA
5.12536e-18	-0.127216	0.22	0.251	1.68993e-13	KAT6A	NA
1.05691e-14	-0.127228	0.234	0.259	3.48485e-10	PGAM1	NA
1.42725e-08	-0.127263	0.603	0.583	0.000470593	SUB1	NA
1.05864e-12	-0.127297	0.354	0.371	3.49054e-08	TRIM13	NA
4.22614e-30	-0.12732	0.164	0.208	1.39344e-25	C6orf1	NA
1.83771e-18	-0.127359	0.186	0.217	6.05931e-14	STT3B	NA
2.25871e-16	-0.127372	0.202	0.23	7.44742e-12	SIL1	NA
1.73851e-25	-0.127373	0.24	0.281	5.73222e-21	ETV6	NA
2.62879e-12	-0.127386	0.25	0.27	8.66765e-08	PSMB8	Interferon response (IRM)
1.58892e-24	-0.127418	0.144	0.178	5.23897e-20	EXOG	NA
1.17005e-10	-0.12745	0.273	0.288	3.85789e-06	ADRM1	NA
2.49009e-13	-0.127473	0.249	0.273	8.21032e-09	EIF4G3	NA
1.56185e-15	-0.127487	0.215	0.241	5.14974e-11	CPNE1	NA
2.10878e-12	-0.127492	0.249	0.27	6.95308e-08	CYP20A1	NA
3.10165e-10	-0.127509	0.384	0.392	1.02268e-05	AKR1B1	NA
7.97334e-25	-0.12751	0.17	0.208	2.62897e-20	DNAJC13	NA
6.38557e-26	-0.127513	0.174	0.214	2.10545e-21	SNRNP200	NA
1.18773e-24	-0.127517	0.156	0.193	3.9162e-20	RMDN1	NA
2.05532e-28	-0.127681	0.185	0.227	6.77679e-24	SPPL3	NA
1.77035e-24	-0.127706	0.135	0.17	5.83719e-20	ARSA	NA
6.59992e-81	-0.127777	0.008	0.034	2.17613e-76	CXCL10	Interferon response (IRM)
1.97464e-14	-0.127958	0.257	0.282	6.51079e-10	DYNC1LI1	NA
2.29823e-10	-0.127994	0.237	0.253	7.57773e-06	MED10	NA
7.8173e-19	-0.128069	0.195	0.226	2.57752e-14	CDC73	NA
3.88211e-41	-0.128166	0.082	0.123	1.28001e-36	MRVI1	NA
1.69008e-20	-0.128209	0.18	0.213	5.57254e-16	MAML3	NA
1.06495e-09	-0.12823	0.125	0.145	3.51134e-05	NR4A2	Transitioning CRM
7.62823e-56	-0.128262	0.099	0.153	2.51518e-51	RAB5B	NA
4.34952e-22	-0.128286	0.197	0.233	1.43413e-17	ZBTB1	NA
1.18106e-11	-0.128429	0.271	0.288	3.89421e-07	UBE2A	NA
9.49129e-48	-0.128434	0.103	0.153	3.12947e-43	PCNXL2	NA
5.51037e-23	-0.128491	0.187	0.222	1.81688e-18	TADA3	NA
3.9185e-15	-0.128581	0.13	0.155	1.29201e-10	WBP4	NA
1.64465e-14	-0.12863	0.344	0.364	5.42274e-10	GNB1	NA
1.40452e-26	-0.128634	0.142	0.179	4.63097e-22	HIST1H4E	Transitioning CRM
4.45233e-26	-0.128655	0.138	0.175	1.46802e-21	MSH6	NA
4.49434e-27	-0.128675	0.179	0.219	1.48187e-22	ARHGAP27	NA
9.77298e-06	-0.12869	0.375	0.372	0.322235	BLOC1S1	NA
1.42354e-18	-0.128727	0.18	0.212	4.69371e-14	NIN	NA
1.32768e-22	-0.128736	0.167	0.201	4.37762e-18	ZDHHC3	NA
5.00474e-23	-0.128762	0.183	0.219	1.65016e-18	RHOT1	NA
6.36458e-20	-0.128798	0.237	0.269	2.09853e-15	PDCD2	NA
1.46307e-23	-0.128839	0.153	0.188	4.82403e-19	MCM5	NA
5.59142e-10	-0.128981	0.386	0.394	1.8436e-05	MSN	Antigen-presenting response (HLA)
1.44586e-17	-0.128997	0.521	0.537	4.76729e-13	PCBP2	NA
2.34325e-23	-0.128998	0.197	0.234	7.72617e-19	INTS10	NA
3.86866e-33	-0.129	0.146	0.19	1.27558e-28	PIEZO1	NA
2.23317e-15	-0.129057	0.281	0.307	7.36321e-11	SMU1	NA
1.76469e-18	-0.129062	0.23	0.26	5.81855e-14	RPA2	NA
9.13328e-11	-0.129102	0.259	0.276	3.01143e-06	RNF114	NA
1.27601e-18	-0.129287	0.186	0.217	4.20726e-14	ATXN3	NA
1.54709e-14	-0.129335	0.206	0.232	5.10108e-10	SLU7	NA
2.0079e-14	-0.129346	0.259	0.282	6.62045e-10	NDUFA10	NA
4.02843e-12	-0.129368	0.241	0.26	1.32826e-07	ADH5	NA
1.00018e-43	-0.129457	0.108	0.155	3.2978e-39	STK17B	NA
3.96023e-12	-0.129471	0.511	0.509	1.30577e-07	SSBP1	NA
2.73277e-29	-0.129491	0.156	0.198	9.01049e-25	SBF2	NA
1.12945e-29	-0.129569	0.127	0.166	3.72403e-25	NIP7	NA
2.07501e-35	-0.129581	0.115	0.157	6.84173e-31	PIBF1	NA
1.10375e-29	-0.129633	0.159	0.201	3.63929e-25	RAPGEF6	NA
6.46028e-25	-0.129652	0.201	0.24	2.13008e-20	RAB5A	NA
3.98437e-17	-0.129756	0.275	0.305	1.31373e-12	KIDINS220	NA
1.57152e-24	-0.129779	0.177	0.214	5.18163e-20	CEP57	NA
3.31432e-29	-0.129788	0.156	0.197	1.0928e-24	ADIPOR2	NA
8.43701e-22	-0.129803	0.2	0.235	2.78185e-17	LDLRAD4	NA
1.40212e-27	-0.129822	0.35	0.401	4.62307e-23	ATP5H	NA
3.22399e-20	-0.12986	0.18	0.212	1.06301e-15	MTAP	NA
2.15972e-09	-0.129867	0.327	0.336	7.12102e-05	GHITM	NA
5.92126e-20	-0.129881	0.166	0.198	1.95236e-15	ZMYM4	NA
5.54418e-22	-0.129953	0.21	0.246	1.82803e-17	RABGAP1L	Interferon response (IRM)
2.8254e-17	-0.129971	0.183	0.211	9.31591e-13	PDHB	NA
2.16784e-15	-0.129983	0.235	0.261	7.1478e-11	LSM12	NA
1.39686e-22	-0.129994	0.182	0.217	4.60574e-18	ARCN1	NA
1.26651e-10	-0.130058	0.271	0.288	4.17592e-06	C9orf78	NA
4.79307e-36	-0.130075	0.115	0.157	1.58037e-31	RFT1	NA
9.06033e-18	-0.1301	0.268	0.298	2.98737e-13	HERC4	NA
9.31357e-14	-0.130165	0.652	0.643	3.07087e-09	HNRNPA1	NA
3.76786e-21	-0.130215	0.226	0.262	1.24234e-16	TAOK1	NA
1.23033e-22	-0.130223	0.179	0.214	4.05664e-18	SPOP	NA
1.43932e-20	-0.130238	0.197	0.23	4.74574e-16	ELAVL1	NA
3.867e-14	-0.130365	0.262	0.284	1.27503e-09	TMEM208	NA
4.07639e-20	-0.130398	0.286	0.319	1.34407e-15	CAMK2D	NA
2.4582e-48	-0.130447	0.108	0.16	8.10517e-44	EIF3J-AS1	NA
2.42783e-28	-0.130467	0.259	0.306	8.00504e-24	ATP5G1	NA
1.94971e-18	-0.130473	0.175	0.205	6.4286e-14	CWC22	NA
3.24331e-25	-0.130485	0.159	0.196	1.06938e-20	HDGF	NA
3.63869e-18	-0.130504	0.689	0.69	1.19975e-13	C12orf75	NA
8.82496e-19	-0.130686	0.169	0.198	2.90977e-14	RFC2	NA
4.19146e-08	-0.130777	0.382	0.383	0.00138201	SNRPB	NA
5.40624e-15	-0.130825	0.273	0.298	1.78255e-10	ZFAND5	NA
5.51388e-29	-0.13084	0.169	0.21	1.81804e-24	GNL3	NA
1.15597e-25	-0.130884	0.18	0.219	3.81146e-21	ARHGAP30	NA
3.46744e-22	-0.130936	0.164	0.198	1.14328e-17	STAM	NA
1.15432e-25	-0.130973	0.185	0.223	3.80604e-21	MKRN1	NA
4.59934e-32	-0.13098	0.161	0.205	1.5165e-27	DGKA	NA
6.15527e-18	-0.131044	0.19	0.221	2.02951e-13	AGO3	NA
7.11999e-22	-0.131111	0.21	0.246	2.3476e-17	APAF1	NA
3.61296e-13	-0.131135	0.293	0.312	1.19127e-08	NEU1	NA
1.24513e-33	-0.131146	0.138	0.182	4.10545e-29	C2CD5	NA
4.56931e-31	-0.131208	0.235	0.282	1.50659e-26	HNRNPL	NA
9.29048e-23	-0.131255	0.385	0.426	3.06326e-18	ATP5O	NA
6.6658e-20	-0.131301	0.232	0.264	2.19785e-15	PHC2	NA
1.6925e-23	-0.131341	0.155	0.189	5.58051e-19	SHKBP1	NA
8.09185e-12	-0.131444	0.294	0.31	2.66805e-07	GINM1	NA
1.43516e-24	-0.131572	0.181	0.218	4.73202e-20	CAMK1D	NA
4.60692e-18	-0.131577	0.273	0.302	1.51899e-13	GRINA	NA
2.04793e-23	-0.131577	0.175	0.211	6.75242e-19	CLPTM1L	NA
4.6138e-07	-0.131731	0.39	0.391	0.0152126	SNRPB2	NA
2.97798e-20	-0.131818	0.151	0.181	9.81899e-16	SLC22A18	NA
8.97582e-24	-0.131862	0.238	0.278	2.95951e-19	MMRN1	NA
2.39992e-32	-0.131879	0.169	0.214	7.91303e-28	CAND1	NA
1.65822e-32	-0.131893	0.148	0.191	5.46749e-28	NEK3	NA
9.56379e-17	-0.131964	0.193	0.22	3.15337e-12	ZDHHC12	NA
7.45909e-38	-0.131978	0.14	0.186	2.45941e-33	PRKAG1	NA
7.31855e-16	-0.132024	0.311	0.338	2.41307e-11	DOCK2	NA
9.29674e-24	-0.132053	0.162	0.198	3.06532e-19	FER	NA
9.27443e-20	-0.132279	0.221	0.253	3.05797e-15	SMIM14	NA
8.79174e-22	-0.13228	0.158	0.191	2.89881e-17	MFSD10	NA
6.06692e-09	-0.132298	0.381	0.386	0.000200038	CHMP2A	NA
1.5115e-21	-0.132312	0.189	0.222	4.98373e-17	SF3B4	NA
5.35372e-22	-0.132335	0.196	0.231	1.76523e-17	KIAA1109	NA
1.23247e-27	-0.132374	0.187	0.227	4.06369e-23	TRIM28	NA
9.87706e-60	-0.132379	0.652	0.771	3.25666e-55	ATP5G2	Ribosomal response (RM)
9.35312e-29	-0.132381	0.169	0.21	3.08391e-24	ITGB5	NA
8.44556e-15	-0.132426	0.273	0.298	2.78467e-10	ERLEC1	NA
3.61772e-32	-0.132573	0.143	0.186	1.19284e-27	CDC27	NA
1.32672e-38	-0.132656	0.135	0.183	4.37447e-34	APOA1BP	NA
1.35058e-22	-0.132781	0.241	0.278	4.45314e-18	EFCAB14	NA
1.13824e-13	-0.132785	0.369	0.385	3.75299e-09	SRP9	NA
1.44004e-17	-0.132821	0.19	0.218	4.74808e-13	VGLL4	NA
5.00469e-37	-0.132909	0.105	0.148	1.65015e-32	ERCC6L2	NA
1.12535e-21	-0.132952	0.186	0.22	3.7105e-17	SF3A3	NA
6.89853e-22	-0.13296	0.213	0.249	2.27458e-17	RANBP2	NA
1.17826e-08	-0.13301	0.458	0.454	0.000388496	NOL7	NA
3.99298e-14	-0.133036	0.329	0.348	1.31657e-09	SPPL2A	NA
1.76627e-19	-0.133044	0.19	0.222	5.82375e-15	C19orf38	NA
7.86718e-24	-0.133112	0.152	0.187	2.59397e-19	CRCP	NA
4.77442e-13	-0.133112	0.482	0.487	1.57422e-08	DNAJB6	NA
2.02784e-31	-0.13313	0.126	0.167	6.68619e-27	GCLC	NA
2.97176e-17	-0.133133	0.325	0.351	9.79849e-13	ABHD12	NA
1.69761e-17	-0.13314	0.208	0.237	5.59736e-13	SERTAD3	NA
6.21948e-20	-0.133148	0.199	0.231	2.05069e-15	AAMP	NA
9.92893e-30	-0.133157	0.127	0.165	3.27377e-25	SLC2A8	NA
2.25874e-29	-0.133177	0.134	0.172	7.44753e-25	ASPSCR1	NA
3.32177e-28	-0.133178	0.147	0.186	1.09525e-23	ARHGAP9	NA
6.99779e-24	-0.133247	0.179	0.217	2.30731e-19	DISP1	NA
1.73999e-25	-0.133262	0.185	0.224	5.73709e-21	CYB561A3	NA
4.80701e-34	-0.133281	0.136	0.179	1.58497e-29	ZNF609	NA
2.67966e-25	-0.133316	0.175	0.213	8.83536e-21	GLB1	NA
2.03181e-21	-0.133436	0.179	0.213	6.69929e-17	TLK1	NA
4.60422e-20	-0.133548	0.206	0.238	1.5181e-15	SRP54	NA
2.66284e-25	-0.133663	0.19	0.228	8.77992e-21	PDS5A	NA
3.36013e-24	-0.133693	0.182	0.219	1.1079e-19	RAB11B	NA
8.37426e-12	-0.133696	0.479	0.486	2.76116e-07	GPN3	Cytokines response 1 (CRM-1)
5.51675e-19	-0.133728	0.243	0.273	1.81898e-14	PPP2CA	NA
1.92941e-18	-0.133741	0.175	0.204	6.36166e-14	GSDMD	NA
3.5579e-13	-0.133771	0.326	0.345	1.17311e-08	CLK1	Transitioning CRM
5.51536e-27	-0.133784	0.179	0.22	1.81852e-22	NCKAP5	NA
2.16101e-43	-0.133803	0.094	0.139	7.12529e-39	RHOBTB3	NA
8.62508e-15	-0.133804	0.236	0.26	2.84386e-10	MMADHC	NA
9.63149e-28	-0.133811	0.157	0.196	3.17569e-23	MGAT2	NA
9.86173e-16	-0.133911	0.474	0.488	3.25161e-11	DEK	NA
5.65467e-15	-0.133915	0.244	0.27	1.86446e-10	KRAS	NA
4.18443e-17	-0.133935	0.387	0.407	1.37969e-12	LEPROTL1	NA
6.20363e-20	-0.133963	0.394	0.424	2.04546e-15	TLR7	NA
7.86845e-29	-0.133976	0.134	0.173	2.59439e-24	ZNF281	NA
9.97928e-33	-0.134018	0.147	0.19	3.29037e-28	BSDC1	NA
1.63717e-31	-0.13404	0.161	0.204	5.39809e-27	MLLT6	NA
4.55317e-24	-0.134179	0.23	0.269	1.50127e-19	TTC17	NA
5.75658e-43	-0.134209	0.09	0.134	1.89806e-38	MAP7D3	NA
3.5852e-14	-0.134294	0.183	0.208	1.18211e-09	NKAP	NA
3.38699e-12	-0.134304	0.265	0.283	1.11676e-07	NOSIP	NA
1.64608e-11	-0.134411	0.347	0.358	5.42744e-07	HNRNPAB	NA
1.70428e-10	-0.134418	0.306	0.321	5.61937e-06	CFDP1	NA
7.81122e-23	-0.134419	0.157	0.19	2.57552e-18	CYB5R3	NA
4.02479e-16	-0.134439	0.177	0.205	1.32705e-11	FAM53C	Transitioning CRM
2.43231e-40	-0.134476	0.123	0.17	8.0198e-36	C6orf120	NA
1.07855e-08	-0.134516	0.377	0.382	0.00035562	TCEAL4	NA
2.00789e-24	-0.134548	0.224	0.262	6.6204e-20	HNRNPUL1	NA
3.24843e-39	-0.134555	0.152	0.2	1.07107e-34	SDHA	NA
3.11917e-29	-0.134668	0.151	0.192	1.02845e-24	UBN1	NA
1.18561e-26	-0.134735	0.204	0.244	3.90919e-22	MSL1	NA
1.5777e-23	-0.134813	0.149	0.183	5.202e-19	PNP	NA
4.2511e-15	-0.134851	0.687	0.67	1.40167e-10	SKP1	NA
2.5718e-17	-0.134854	0.369	0.395	8.47972e-13	B4GALT1	NA
1.60109e-28	-0.134888	0.16	0.2	5.27913e-24	GTPBP4	NA
1.34389e-06	-0.134978	0.509	0.493	0.0443109	EIF3F	NA
1.39336e-33	-0.13503	0.147	0.191	4.5942e-29	ALOX5	NA
4.15121e-17	-0.135049	0.291	0.317	1.36874e-12	CSK	NA
2.40435e-09	-0.135075	0.604	0.583	7.92764e-05	ATP6V1G1	NA
4.26966e-09	-0.135188	0.402	0.402	0.000140779	RAB7A	NA
3.13227e-11	-0.135192	0.763	0.728	1.03277e-06	SUMO2	NA
4.8558e-14	-0.135203	0.256	0.281	1.60105e-09	STK17A	Cytokines response 1 (CRM-1)
1.02546e-10	-0.135268	0.296	0.307	3.38114e-06	EIF6	NA
8.52472e-34	-0.135344	0.159	0.204	2.81077e-29	RNF6	NA
3.4048e-32	-0.135362	0.151	0.193	1.12263e-27	SCAMP3	NA
2.78938e-17	-0.135385	0.186	0.214	9.19714e-13	RTN2	NA
4.0309e-37	-0.135386	0.508	0.573	1.32907e-32	C11orf31	NA
5.47194e-24	-0.135497	0.162	0.197	1.80421e-19	HYAL2	NA
6.87102e-45	-0.135726	0.582	0.667	2.26551e-40	ATP5L	NA
5.64619e-23	-0.135743	0.182	0.217	1.86166e-18	KPNA2	NA
4.9486e-36	-0.135776	0.074	0.111	1.63165e-31	HIST1H2BF	NA
2.37008e-22	-0.135845	0.186	0.221	7.81463e-18	EVI5	NA
2.2135e-28	-0.135933	0.157	0.197	7.29834e-24	CXorf38	NA
8.77362e-34	-0.13594	0.155	0.2	2.89284e-29	TMEM131	NA
6.99545e-16	-0.135966	0.187	0.214	2.30654e-11	C1orf131	NA
2.05046e-19	-0.135977	0.172	0.203	6.76076e-15	NOP58	NA
2.52442e-46	-0.136025	0.102	0.15	8.3235e-42	FES	NA
3.3161e-16	-0.136034	0.215	0.241	1.09339e-11	CTCF	NA
2.17608e-24	-0.136034	0.198	0.236	7.17497e-20	DPF2	NA
6.74765e-52	-0.136056	0.094	0.144	2.22483e-47	ZNF107	NA
1.4508e-25	-0.13635	0.21	0.25	4.78357e-21	TNRC18	NA
3.1246e-20	-0.136363	0.24	0.272	1.03024e-15	SNX1	NA
0.0594731	-0.136435	0.294	0.291	1	TYMP	Interferon response (IRM)
2.81169e-13	-0.136436	0.239	0.262	9.27071e-09	RALBP1	NA
1.44341e-30	-0.136486	0.141	0.181	4.7592e-26	CORO7	NA
5.09423e-25	-0.136538	0.156	0.193	1.67967e-20	TRPT1	NA
3.5656e-20	-0.136582	0.18	0.211	1.17565e-15	NSFL1C	NA
6.90815e-23	-0.136599	0.173	0.208	2.27776e-18	ZHX1	NA
1.94254e-27	-0.136649	0.171	0.212	6.40496e-23	FAM13A	NA
9.31001e-27	-0.136739	0.225	0.266	3.0697e-22	SASH3	NA
3.41156e-44	-0.136748	0.119	0.167	1.12486e-39	SPNS1	NA
4.47254e-35	-0.136748	0.129	0.172	1.47469e-30	NUP107	NA
2.65954e-25	-0.136774	0.211	0.25	8.76904e-21	DCAF7	NA
4.47806e-64	-0.136803	0.082	0.135	1.47651e-59	ANKRD36C	NA
2.26994e-38	-0.136869	0.162	0.211	7.48446e-34	TBK1	NA
2.59964e-26	-0.136925	0.2	0.241	8.57153e-22	SP3	NA
1.88855e-36	-0.136926	0.161	0.209	6.22693e-32	MAN2B1	NA
2.87201e-13	-0.136956	0.431	0.439	9.4696e-09	ELF1	NA
3.55835e-37	-0.136958	0.23	0.286	1.17326e-32	RP11-85F14.5	NA
8.19728e-21	-0.136962	0.259	0.292	2.70281e-16	BIRC2	NA
3.32587e-17	-0.137051	0.273	0.3	1.09661e-12	G3BP1	NA
9.42665e-62	-0.137122	0.103	0.161	3.10815e-57	TINF2	NA
3.22756e-30	-0.137251	0.146	0.187	1.06419e-25	UBN2	NA
7.92009e-46	-0.137281	0.097	0.143	2.61141e-41	ERC1	NA
1.19086e-47	-0.137306	0.14	0.196	3.9265e-43	RP11-220I1.1	NA
1.08112e-71	-0.137502	0.064	0.115	3.56466e-67	EXPH5	NA
1.8274e-13	-0.137514	0.318	0.336	6.02531e-09	RNASEH2C	NA
9.95481e-17	-0.137542	0.257	0.284	3.2823e-12	RBPJ	NA
5.99688e-22	-0.137634	0.158	0.193	1.97729e-17	CCDC112	NA
1.20584e-20	-0.137661	0.267	0.3	3.97588e-16	XPO1	NA
1.98768e-24	-0.137792	0.2	0.24	6.55377e-20	IGSF10	NA
2.86786e-13	-0.137962	0.303	0.322	9.45591e-09	SRFBP1	NA
2.48166e-28	-0.137981	0.146	0.186	8.18254e-24	REV1	NA
1.27242e-47	-0.138024	0.114	0.164	4.19542e-43	WIBG	NA
1.92408e-43	-0.138063	0.143	0.195	6.34409e-39	C21orf33	NA
2.08186e-61	-0.138151	0.102	0.16	6.86432e-57	FAM208B	NA
6.97173e-38	-0.138164	0.113	0.156	2.29872e-33	NAGPA	NA
5.21681e-13	-0.138208	0.324	0.341	1.72009e-08	EIF5A	NA
5.38612e-26	-0.138548	0.16	0.197	1.77591e-21	DDX3Y	NA
1.2361e-20	-0.138587	0.222	0.255	4.07568e-16	CHTOP	NA
6.90328e-63	-0.13861	0.092	0.148	2.27615e-58	FAM179B	NA
2.92288e-29	-0.138645	0.151	0.191	9.63732e-25	ACBD6	NA
1.36641e-12	-0.138648	0.419	0.429	4.50534e-08	UBE2B	NA
1.65071e-31	-0.138669	0.171	0.214	5.44273e-27	GRAMD1A	Cytokines response 2 (CRM-2)
9.81576e-28	-0.138694	0.184	0.225	3.23645e-23	EXOC1	NA
2.55874e-85	-0.138703	0.071	0.13	8.43668e-81	NOTCH2NL	NA
1.86179e-12	-0.138726	0.282	0.301	6.13869e-08	EAPP	NA
1.05608e-38	-0.138821	0.14	0.187	3.48211e-34	PLCL2	NA
4.70957e-32	-0.138871	0.151	0.194	1.55284e-27	BRD3	NA
4.45123e-45	-0.138916	0.139	0.19	1.46766e-40	RUNX2	NA
1.85602e-26	-0.138918	0.17	0.208	6.11966e-22	ZNF75A	NA
4.94915e-29	-0.13892	0.215	0.257	1.63183e-24	EIF4H	NA
1.51493e-55	-0.138933	0.122	0.179	4.99504e-51	FAM103A1	NA
4.32355e-26	-0.138974	0.181	0.22	1.42556e-21	ZMYM5	NA
9.96534e-22	-0.13899	0.216	0.251	3.28577e-17	GLG1	NA
4.65012e-24	-0.139019	0.194	0.232	1.53324e-19	USP14	NA
2.22543e-51	-0.139116	0.106	0.157	7.33767e-47	PLEC	NA
3.95011e-31	-0.13924	0.178	0.222	1.30243e-26	MYLIP	NA
2.64545e-19	-0.139275	0.162	0.193	8.72259e-15	ODF2L	NA
2.05269e-21	-0.139279	0.23	0.264	6.76811e-17	CUL5	NA
1.40041e-13	-0.139347	0.325	0.341	4.61743e-09	SMIM7	NA
2.61458e-45	-0.139413	0.159	0.216	8.6208e-41	FAM208A	NA
1.76645e-12	-0.139446	0.128	0.152	5.82433e-08	TNF	Cytokines response 2 (CRM-2)
1.83078e-11	-0.139479	0.45	0.454	6.03645e-07	EIF1B	NA
6.89159e-25	-0.13953	0.248	0.287	2.27229e-20	TMEM50B	NA
7.52129e-22	-0.139547	0.201	0.235	2.47992e-17	TMEM87A	NA
1.61438e-18	-0.139561	0.361	0.386	5.32294e-14	RBM3	NA
4.49557e-06	-0.139633	0.602	0.58	0.148228	C3AR1	Disease associated (DAM)
2.60844e-35	-0.13965	0.095	0.134	8.60056e-31	WDR60	NA
2.88121e-32	-0.139791	0.167	0.211	9.49992e-28	FRYL	NA
1.13975e-16	-0.139791	0.24	0.267	3.75798e-12	NCBP2	NA
2.21599e-24	-0.139879	0.197	0.233	7.30657e-20	TOR1A	NA
1.0076e-12	-0.13995	0.328	0.343	3.32225e-08	CCDC85B	NA
4.34896e-67	-0.13998	0.088	0.145	1.43394e-62	TTTY15	NA
3.74843e-15	-0.140009	0.586	0.578	1.23593e-10	RAP1A	NA
7.38368e-34	-0.140101	0.148	0.192	2.43455e-29	CUL1	NA
8.15637e-17	-0.140135	0.292	0.315	2.68932e-12	TMEM248	NA
2.5928e-18	-0.140289	0.579	0.583	8.54896e-14	DEGS1	NA
1.03451e-61	-0.140342	0.098	0.154	3.41099e-57	C21orf59	NA
2.29727e-26	-0.140387	0.217	0.257	7.57457e-22	NF1	NA
7.42193e-25	-0.140491	0.204	0.241	2.44716e-20	SEC13	NA
4.15546e-41	-0.140497	0.127	0.175	1.37014e-36	PLD1	NA
5.05406e-25	-0.140605	0.224	0.264	1.66643e-20	CHD4	NA
6.98157e-35	-0.140632	0.132	0.175	2.30196e-30	DPAGT1	NA
3.97534e-14	-0.14065	0.302	0.323	1.31075e-09	BCAP29	NA
7.37118e-22	-0.14068	0.287	0.321	2.43042e-17	RAD21	NA
5.12861e-14	-0.140702	0.311	0.332	1.691e-09	IL17RA	NA
2.81918e-11	-0.140718	0.387	0.397	9.2954e-07	YPEL3	NA
1.91656e-23	-0.140804	0.215	0.251	6.31928e-19	DYNC1H1	NA
5.01787e-35	-0.140809	0.127	0.17	1.65449e-30	TMOD2	NA
4.2409e-36	-0.140859	0.146	0.191	1.39831e-31	ZCCHC8	NA
4.73544e-26	-0.140918	0.219	0.258	1.56137e-21	FBXO11	NA
4.05929e-25	-0.140968	0.229	0.268	1.33843e-20	PPP4R2	NA
2.40122e-29	-0.141007	0.187	0.23	7.91732e-25	NBR1	NA
1.17902e-17	-0.141133	0.235	0.263	3.88745e-13	C19orf25	NA
4.7232e-09	-0.141193	0.515	0.501	0.000155733	NDUFB11	NA
1.76575e-19	-0.141333	0.559	0.568	5.82202e-15	LIMS1	Disease associated (DAM)
8.939e-61	-0.141379	0.101	0.158	2.94737e-56	QTRTD1	NA
2.85448e-15	-0.141432	0.316	0.337	9.41179e-11	PSMA3	NA
3.61185e-22	-0.14149	0.206	0.24	1.1909e-17	PSMD6	NA
4.95503e-15	-0.14151	0.365	0.383	1.63377e-10	SWAP70	NA
5.05946e-16	-0.141641	0.329	0.35	1.66821e-11	HADHB	NA
4.73898e-24	-0.141662	0.237	0.276	1.56254e-19	RAPH1	NA
5.24174e-15	-0.141755	0.455	0.462	1.72831e-10	GDI2	NA
3.0604e-09	-0.141835	0.419	0.421	0.000100908	BEX4	NA
1.205e-19	-0.141852	0.245	0.275	3.97314e-15	MLX	NA
4.57175e-68	-0.141856	0.097	0.156	1.5074e-63	HEXDC	NA
5.59065e-21	-0.14193	0.232	0.265	1.84335e-16	SNX29	NA
3.51334e-47	-0.142027	0.117	0.168	1.15842e-42	ENTPD4	NA
1.39139e-15	-0.14203	0.26	0.283	4.58769e-11	PSMD13	NA
9.367e-22	-0.142199	0.199	0.232	3.08849e-17	CCNDBP1	NA
3.78553e-29	-0.142229	0.145	0.184	1.24816e-24	DBP	NA
4.25657e-12	-0.142432	0.435	0.438	1.40348e-07	PSMB6	NA
4.46867e-32	-0.142502	0.183	0.228	1.47341e-27	ZMYND11	NA
6.96963e-16	-0.142621	0.279	0.302	2.29803e-11	ETFA	NA
6.57615e-92	-0.142685	0.062	0.121	2.16829e-87	RP11-440L14.1	NA
5.35902e-17	-0.142689	0.204	0.232	1.76698e-12	DNAJC21	NA
2.46002e-19	-0.142703	0.326	0.354	8.11119e-15	RBBP4	NA
5.89756e-12	-0.142762	0.33	0.343	1.94454e-07	GTF2B	NA
1.07432e-26	-0.14277	0.23	0.271	3.54224e-22	CREB1	NA
1.75857e-35	-0.142826	0.15	0.195	5.79836e-31	PYCR2	NA
8.78523e-33	-0.142829	0.156	0.199	2.89667e-28	OSCAR	NA
3.07189e-22	-0.142831	0.202	0.236	1.01286e-17	CHID1	NA
1.7943e-31	-0.142847	0.158	0.202	5.91617e-27	MLXIP	NA
7.26505e-24	-0.142855	0.191	0.227	2.39543e-19	ACP2	NA
4.09541e-22	-0.142977	0.222	0.257	1.35034e-17	LUC7L	NA
1.74299e-30	-0.143049	0.206	0.25	5.74699e-26	MPPE1	NA
5.65706e-33	-0.143051	0.186	0.231	1.86525e-28	PTBP1	NA
9.05004e-27	-0.143055	0.242	0.282	2.98398e-22	MFSD11	NA
1.57132e-25	-0.143076	0.172	0.21	5.18095e-21	ZNF830	NA
1.25254e-28	-0.143102	0.214	0.256	4.12988e-24	GIT2	NA
7.22168e-30	-0.143114	0.183	0.225	2.38113e-25	HDAC3	NA
2.17653e-22	-0.143142	0.236	0.271	7.17645e-18	FERMT3	NA
2.3222e-20	-0.14316	0.243	0.274	7.65675e-16	APP	NA
4.96053e-65	-0.143214	0.089	0.144	1.63559e-60	HDGFRP2	NA
1.39828e-24	-0.14322	0.223	0.26	4.61041e-20	SPSB3	NA
5.81099e-22	-0.143249	0.281	0.316	1.916e-17	ATG12	NA
2.02389e-31	-0.143343	0.155	0.197	6.67317e-27	NKIRAS2	NA
7.92808e-30	-0.143355	0.241	0.284	2.61405e-25	NIPA2	NA
1.05269e-23	-0.143362	0.62	0.64	3.47093e-19	HNRNPH1	NA
6.43629e-28	-0.143422	0.274	0.317	2.12217e-23	TMED7	NA
4.65071e-14	-0.143501	0.411	0.424	1.53343e-09	PRR13	NA
1.77871e-21	-0.14356	0.256	0.288	5.86477e-17	PSMC1	NA
2.95531e-17	-0.143613	0.437	0.455	9.74426e-13	MAML2	Cytokines response 2 (CRM-2)
1.73142e-21	-0.143781	0.262	0.296	5.70884e-17	ARID1A	NA
3.28351e-25	-0.143793	0.178	0.216	1.08264e-20	RBM41	NA
1.45442e-13	-0.143816	0.303	0.32	4.79551e-09	NUDC	NA
5.08545e-39	-0.143926	0.182	0.234	1.67678e-34	HERC2	NA
3.54342e-07	-0.143967	0.225	0.238	0.0116834	PPP1R15A	Cytokines response 2 (CRM-2)
1.74603e-15	-0.143968	0.246	0.272	5.75701e-11	ZNF721	NA
1.30886e-63	-0.143983	0.121	0.184	4.31557e-59	KIAA0907	NA
5.22678e-63	-0.143984	0.11	0.169	1.72337e-58	KIAA1429	NA
9.42286e-13	-0.144009	0.346	0.357	3.1069e-08	NDUFS3	NA
7.33246e-26	-0.144091	0.282	0.321	2.41766e-21	2006-03-01	NA
3.86512e-25	-0.144225	0.152	0.189	1.27441e-20	SMC2	NA
1.0716e-15	-0.144231	0.281	0.305	3.53329e-11	SLC2A5	NA
1.85264e-21	-0.144238	0.316	0.347	6.10854e-17	OAZ2	NA
9.66255e-42	-0.144258	0.162	0.214	3.18594e-37	PLCG2	NA
9.17291e-17	-0.144327	0.269	0.294	3.02449e-12	CCT7	NA
1.59317e-32	-0.144474	0.147	0.189	5.25301e-28	USP46	NA
2.93462e-10	-0.144545	0.485	0.477	9.67604e-06	PRDX5	NA
1.45888e-47	-0.144558	0.094	0.14	4.81021e-43	PELO	NA
1.2028e-43	-0.14458	0.158	0.211	3.96586e-39	NBPF1	NA
1.45101e-19	-0.144583	0.207	0.238	4.78427e-15	PHAX	NA
1.19355e-75	-0.144614	0.06	0.112	3.93539e-71	EMILIN2	NA
1.18867e-31	-0.144648	0.171	0.215	3.91929e-27	KDM7A	NA
1.72709e-18	-0.144683	0.307	0.336	5.69458e-14	CPQ	NA
6.18101e-25	-0.144709	0.207	0.243	2.038e-20	CCM2	NA
5.76542e-26	-0.144713	0.164	0.202	1.90098e-21	ZNF503	NA
2.1725e-31	-0.144726	0.175	0.218	7.16317e-27	FNBP1	NA
4.26364e-37	-0.144732	0.182	0.233	1.40581e-32	CTD-2336O2.1	NA
6.15567e-49	-0.144763	0.119	0.17	2.02965e-44	DCAF5	NA
2.61933e-31	-0.144775	0.194	0.238	8.63645e-27	TARS	NA
1.98994e-29	-0.14478	0.212	0.256	6.56125e-25	GAPVD1	NA
1.20302e-87	-0.144803	0.081	0.145	3.96658e-83	C7orf43	NA
1.98846e-22	-0.144817	0.253	0.287	6.55635e-18	MTURN	NA
2.88746e-18	-0.144864	0.221	0.251	9.52052e-14	CEP63	NA
5.53257e-20	-0.144924	0.285	0.315	1.8242e-15	WDR33	NA
2.72486e-36	-0.144975	0.133	0.178	8.9844e-32	RLF	NA
7.86813e-16	-0.145024	0.383	0.4	2.59428e-11	TAF10	NA
1.29543e-09	-0.145063	0.339	0.352	4.27129e-05	CIR1	NA
3.84183e-19	-0.145063	0.348	0.374	1.26673e-14	DDX6	NA
2.03839e-18	-0.145143	0.249	0.277	6.72096e-14	CRBN	NA
6.41504e-21	-0.145148	0.286	0.315	2.11517e-16	COPS5	NA
1.20133e-36	-0.145208	0.165	0.213	3.96104e-32	UBA7	NA
1.08038e-17	-0.145297	0.224	0.255	3.56224e-13	FGF20	NA
8.89121e-45	-0.145301	0.134	0.186	2.93161e-40	PWP2	NA
2.7582e-12	-0.145403	0.513	0.507	9.09434e-08	SAP18	NA
2.38529e-24	-0.145413	0.187	0.223	7.86478e-20	NOC2L	NA
1.74977e-27	-0.145478	0.152	0.19	5.76934e-23	BRD1	NA
1.60722e-31	-0.145496	0.158	0.2	5.29932e-27	MPDU1	NA
1.65108e-28	-0.14556	0.19	0.232	5.44393e-24	TNRC6A	NA
5.53094e-19	-0.145654	0.175	0.206	1.82366e-14	KNOP1	NA
8.39214e-32	-0.145707	0.193	0.238	2.76706e-27	ADNP	NA
1.92107e-18	-0.145715	0.582	0.583	6.33415e-14	SRSF3	NA
1.34014e-16	-0.145822	0.318	0.341	4.41872e-12	UBAC1	NA
3.10892e-22	-0.14583	0.249	0.283	1.02507e-17	IDI1	NA
1.50284e-22	-0.146048	0.218	0.252	4.95518e-18	ELOVL1	NA
3.37465e-41	-0.146055	0.16	0.211	1.11269e-36	CCZ1	NA
1.96375e-37	-0.146121	0.144	0.19	6.47489e-33	EIF4G1	NA
9.30076e-30	-0.146137	0.224	0.267	3.06665e-25	SMARCE1	NA
3.66312e-31	-0.146168	0.156	0.199	1.2078e-26	UPF3B	NA
1.41631e-29	-0.146202	0.203	0.246	4.66985e-25	CTDSP1	NA
2.09815e-24	-0.146224	0.231	0.268	6.91803e-20	CD276	NA
6.11894e-26	-0.146232	0.195	0.235	2.01754e-21	PRDM2	NA
4.39945e-22	-0.146389	0.224	0.257	1.45059e-17	C3orf38	NA
1.49846e-17	-0.146465	0.306	0.331	4.94072e-13	ALDH9A1	NA
2.4197e-34	-0.146465	0.174	0.22	7.97823e-30	TDG	NA
6.15564e-28	-0.146471	0.196	0.237	2.02964e-23	SAFB	NA
1.60228e-22	-0.146691	0.249	0.281	5.28302e-18	ILK	NA
8.96968e-29	-0.146701	0.19	0.231	2.95748e-24	SLC50A1	NA
7.23024e-40	-0.14671	0.158	0.207	2.38395e-35	RNF41	NA
2.58005e-20	-0.146712	0.318	0.348	8.50693e-16	RHBDF2	NA
7.54703e-30	-0.146749	0.233	0.277	2.48841e-25	NPC1	NA
3.67236e-35	-0.146863	0.149	0.193	1.21085e-30	TFEB	NA
5.88132e-27	-0.146873	0.153	0.191	1.93919e-22	ZNF37A	NA
1.10065e-23	-0.146886	0.174	0.209	3.62906e-19	PROCR	NA
5.51618e-20	-0.146994	0.217	0.247	1.8188e-15	TUBB4B	NA
7.77886e-29	-0.147054	0.173	0.214	2.56485e-24	MAN1A2	NA
2.14217e-55	-0.14711	0.12	0.176	7.06316e-51	ADAMTSL2	NA
4.4991e-27	-0.147126	0.2	0.24	1.48344e-22	ATXN7L3B	NA
3.70205e-41	-0.147132	0.166	0.219	1.22064e-36	C11orf48	NA
6.17524e-28	-0.147206	0.223	0.264	2.0361e-23	PHF11	NA
9.77911e-25	-0.147272	0.254	0.291	3.22437e-20	IRF3	NA
1.36235e-33	-0.147291	0.18	0.226	4.49193e-29	CCNT2	NA
5.0072e-20	-0.14733	0.517	0.531	1.65097e-15	NFE2L2	NA
5.46542e-09	-0.14734	0.465	0.456	0.000180206	EIF3G	NA
1.16558e-86	-0.147379	0.1	0.17	3.84316e-82	CTA-292E10.6	NA
1.45724e-32	-0.147388	0.19	0.236	4.8048e-28	ZNF33A	NA
3.10254e-13	-0.147469	0.403	0.408	1.02297e-08	TUFM	NA
8.49521e-44	-0.147512	0.133	0.184	2.80104e-39	GIMAP5	NA
1.83565e-28	-0.147523	0.207	0.249	6.0525e-24	TK2	NA
1.79862e-53	-0.147692	0.087	0.135	5.93041e-49	CSRNP1	NA
8.85942e-34	-0.147738	0.139	0.181	2.92113e-29	UTP3	NA
1.68867e-18	-0.147808	0.395	0.415	5.56789e-14	CSDE1	NA
3.53926e-22	-0.147847	0.274	0.309	1.16697e-17	PPP3CA	NA
1.06079e-20	-0.14785	0.322	0.353	3.49765e-16	PTP4A2	NA
6.45763e-37	-0.147899	0.139	0.184	2.12921e-32	NISCH	NA
2.0378e-18	-0.147926	0.316	0.342	6.71904e-14	SSU72	NA
1.72069e-32	-0.14793	0.189	0.235	5.67346e-28	NAA15	NA
2.65671e-44	-0.14801	0.12	0.169	8.75969e-40	MOB3C	NA
2.12078e-30	-0.148033	0.168	0.21	6.99265e-26	FBXO34	NA
3.61865e-41	-0.148162	0.181	0.234	1.19314e-36	SLC15A2	NA
5.44523e-34	-0.148168	0.177	0.223	1.7954e-29	PRKCB	NA
2.71014e-102	-0.148173	1	1	8.93589e-98	B2M	Interferon response (IRM)
1.24822e-22	-0.148187	0.236	0.271	4.11563e-18	RIOK3	NA
1.01831e-43	-0.148235	0.144	0.196	3.35759e-39	TLK2	NA
8.36074e-55	-0.14838	0.142	0.202	2.7567e-50	SMEK2	NA
1.25187e-23	-0.148416	0.232	0.268	4.12768e-19	2006-09-01	NA
2.96061e-22	-0.148438	0.228	0.26	9.76173e-18	ACADVL	NA
1.93921e-25	-0.148517	0.207	0.245	6.39396e-21	TMUB2	NA
7.65647e-22	-0.148596	0.263	0.296	2.52449e-17	POLK	NA
0.793651	-0.148626	0.355	0.334	1	HSPB1	Transitioning CRM
2.72295e-21	-0.148796	0.329	0.357	8.97812e-17	NCK1	NA
1.78104e-19	-0.1488	0.246	0.274	5.87243e-15	ATXN10	NA
4.83206e-19	-0.148805	0.355	0.383	1.59323e-14	LRP1	NA
4.90336e-24	-0.148857	0.311	0.348	1.61674e-19	PABPC4	NA
2.00663e-37	-0.148915	0.158	0.206	6.61627e-33	SMARCA1	NA
1.03583e-22	-0.148999	0.264	0.297	3.41533e-18	BUB3	NA
1.19895e-26	-0.149099	0.561	0.577	3.95319e-22	GNB4	NA
1.48226e-18	-0.149151	0.306	0.331	4.8873e-14	MEAF6	NA
4.28495e-16	-0.149201	0.301	0.327	1.41284e-11	PLSCR1	Interferon response (IRM)
1.9187e-14	-0.149235	0.36	0.377	6.32633e-10	CWC15	NA
7.28959e-26	-0.149284	0.201	0.238	2.40352e-21	APOBEC3G	NA
9.22267e-27	-0.149314	0.252	0.293	3.0409e-22	ADCY7	NA
8.81956e-71	-0.149406	0.077	0.132	2.90799e-66	NEIL1	NA
8.25431e-16	-0.149437	0.3	0.322	2.72161e-11	ARMCX3	NA
8.04404e-30	-0.149584	0.223	0.266	2.65228e-25	ERGIC3	NA
5.04097e-40	-0.149587	0.712	0.732	1.66211e-35	LPCAT2	Antigen-presenting response (HLA)
1.89885e-39	-0.14961	0.193	0.245	6.2609e-35	CPSF6	NA
1.40551e-29	-0.149625	0.253	0.296	4.63425e-25	SH2B3	NA
1.80587e-19	-0.149631	0.336	0.361	5.95431e-15	CCDC12	NA
8.63719e-29	-0.149662	0.227	0.269	2.84786e-24	DHX9	NA
1.41348e-34	-0.149709	0.154	0.199	4.66053e-30	TCERG1	NA
1.35703e-23	-0.149716	0.227	0.262	4.47439e-19	PSMD12	NA
2.32453e-23	-0.149803	0.164	0.199	7.66445e-19	DNAJC1	NA
2.032e-27	-0.149866	0.215	0.254	6.69992e-23	FDPS	NA
1.67244e-19	-0.149869	0.296	0.324	5.51438e-15	IMP3	NA
1.3301e-28	-0.150006	0.211	0.254	4.3856e-24	FGD4	NA
1.49692e-14	-0.150139	0.239	0.26	4.93566e-10	YIF1A	NA
2.45575e-33	-0.15015	0.146	0.188	8.09709e-29	ELMOD3	NA
2.24354e-25	-0.15023	0.207	0.245	7.39739e-21	HDLBP	NA
1.13388e-23	-0.150349	0.241	0.278	3.73861e-19	LARS	NA
2.04119e-23	-0.150506	0.22	0.258	6.73022e-19	RB1CC1	NA
1.25709e-26	-0.150534	0.296	0.336	4.14488e-22	ARHGEF6	NA
2.31209e-33	-0.150541	0.169	0.213	7.62341e-29	CLIP1	NA
6.36846e-23	-0.150603	0.237	0.271	2.09981e-18	STXBP2	NA
4.05423e-24	-0.150616	0.21	0.246	1.33676e-19	SAP30BP	NA
6.49445e-39	-0.150747	0.109	0.152	2.14135e-34	LRIF1	NA
4.0164e-28	-0.150832	0.186	0.226	1.32429e-23	XRN1	NA
1.13573e-29	-0.150917	0.227	0.27	3.74474e-25	FAM3C	NA
8.03095e-17	-0.150944	0.399	0.414	2.64796e-12	VDAC2	NA
2.20868e-20	-0.15111	0.291	0.321	7.28245e-16	MIER1	NA
5.51869e-33	-0.151158	0.157	0.2	1.81962e-28	NELFCD	NA
4.73222e-17	-0.151162	0.445	0.458	1.56031e-12	ANP32A	NA
8.99333e-71	-0.151208	0.116	0.18	2.96528e-66	C7orf55-LUC7L2	NA
3.04553e-24	-0.151224	0.283	0.318	1.00417e-19	KPNA4	NA
3.74243e-23	-0.151272	0.373	0.405	1.23396e-18	NCOA4	NA
1.44792e-20	-0.151311	0.277	0.308	4.77407e-16	IDH1	NA
4.28663e-47	-0.151363	0.145	0.199	1.41339e-42	C10orf32	NA
1.52253e-25	-0.151571	0.197	0.233	5.02008e-21	SLC35B1	NA
6.93738e-23	-0.151578	0.259	0.292	2.28739e-18	EMC4	NA
1.09875e-26	-0.151599	0.218	0.258	3.62281e-22	PHF20L1	NA
9.84874e-17	-0.151649	0.369	0.389	3.24733e-12	MRPL20	NA
9.65586e-22	-0.151698	0.368	0.396	3.18373e-17	ABI1	NA
1.07934e-28	-0.151699	0.188	0.229	3.55881e-24	LCOR	NA
6.509e-29	-0.151707	0.2	0.24	2.14615e-24	TXNDC15	NA
5.55688e-25	-0.15176	0.217	0.253	1.83222e-20	TMEM86A	NA
6.67465e-32	-0.151793	0.229	0.275	2.20077e-27	DCK	NA
4.40305e-16	-0.151923	0.384	0.399	1.45177e-11	PSMD4	NA
4.56186e-23	-0.151961	0.262	0.296	1.50414e-18	KATNBL1	NA
8.69452e-31	-0.152216	0.216	0.26	2.86676e-26	BIRC6	NA
8.95615e-24	-0.152328	0.265	0.3	2.95302e-19	CEPT1	NA
1.77847e-32	-0.15234	0.224	0.269	5.86397e-28	HRH2	NA
1.31235e-32	-0.152368	0.18	0.223	4.32708e-28	NAT9	NA
1.79984e-48	-0.152489	0.174	0.233	5.93442e-44	ERBB2IP	NA
6.00791e-21	-0.152547	0.273	0.303	1.98093e-16	POP5	NA
1.09378e-21	-0.152576	0.231	0.263	3.60643e-17	SMAP1	NA
4.75108e-91	-0.152661	0.08	0.145	1.56653e-86	CPSF3L	NA
2.50065e-29	-0.152703	0.212	0.254	8.24514e-25	WIPI1	NA
9.55398e-24	-0.152709	0.249	0.285	3.15014e-19	DENND3	NA
7.43458e-28	-0.152786	0.202	0.242	2.45133e-23	HPS4	NA
3.87864e-37	-0.152793	0.179	0.227	1.27887e-32	ZNF322	NA
1.4893e-18	-0.15285	0.301	0.326	4.91051e-14	CCT2	NA
2.45252e-29	-0.152962	0.191	0.231	8.08644e-25	TMX2	NA
5.83042e-28	-0.152989	0.181	0.219	1.9224e-23	RBM42	NA
4.06418e-32	-0.153144	0.193	0.237	1.34004e-27	HGSNAT	NA
9.74141e-17	-0.153208	0.526	0.528	3.21194e-12	SRSF9	NA
4.51904e-39	-0.153233	0.163	0.211	1.49002e-34	GSK3B	NA
3.32566e-44	-0.153259	0.147	0.198	1.09654e-39	KCTD5	NA
2.95374e-31	-0.1535	0.181	0.222	9.73906e-27	POR	NA
1.67101e-21	-0.153502	0.413	0.439	5.50964e-17	ETNK1	NA
1.47493e-21	-0.153539	0.302	0.333	4.86315e-17	GUSB	NA
1.46399e-30	-0.15356	0.238	0.282	4.82706e-26	FKBP15	NA
1.27358e-45	-0.153561	0.151	0.204	4.19925e-41	SLC12A9	NA
2.79417e-23	-0.153691	0.291	0.325	9.21294e-19	JAM2	NA
2.85407e-27	-0.153722	0.193	0.231	9.41045e-23	ALG2	NA
5.701e-20	-0.153823	0.484	0.498	1.87973e-15	CBX3	NA
2.18793e-21	-0.153831	0.262	0.296	7.21405e-17	REEP3	NA
6.16901e-24	-0.15386	0.188	0.223	2.03405e-19	CWC25	NA
4.08629e-30	-0.153896	0.205	0.248	1.34733e-25	PTPRJ	NA
1.02594e-17	-0.153912	0.346	0.365	3.38272e-13	PSMB5	NA
8.50507e-32	-0.15392	0.208	0.251	2.80429e-27	WBP2	NA
8.22032e-42	-0.153965	0.191	0.244	2.7104e-37	PPWD1	NA
1.81521e-38	-0.154042	0.155	0.202	5.98513e-34	ZNF394	NA
1.26979e-19	-0.154048	0.453	0.472	4.18674e-15	BMP2K	NA
1.2763e-45	-0.154149	0.142	0.194	4.20821e-41	IL1RAP	NA
7.63166e-15	-0.154265	0.345	0.363	2.51631e-10	RNMT	NA
9.0153e-29	-0.154361	0.222	0.263	2.97252e-24	PTPN18	NA
1.08394e-21	-0.154463	0.486	0.501	3.57395e-17	TOMM20	NA
9.45218e-27	-0.154542	0.231	0.27	3.11657e-22	ZNF326	NA
3.75561e-42	-0.154572	0.116	0.162	1.2383e-37	BCO2	NA
1.24372e-25	-0.154831	0.355	0.389	4.10079e-21	BZW1	NA
6.44025e-51	-0.154866	0.173	0.236	2.12348e-46	FAM178A	NA
2.89854e-49	-0.154878	0.979	0.974	9.55706e-45	TREM2	Disease associated (DAM)
3.87578e-33	-0.154977	0.207	0.251	1.27792e-28	YIPF6	NA
7.51504e-13	-0.155216	0.482	0.479	2.47786e-08	PSMB3	NA
1.84968e-39	-0.155217	0.301	0.359	6.09875e-35	NHP2L1	NA
1.20433e-37	-0.155229	0.168	0.215	3.97092e-33	RSBN1	NA
7.08429e-20	-0.15547	0.142	0.175	2.33583e-15	AC006129.4	Cytokines response 1 (CRM-1)
2.71024e-16	-0.155503	0.426	0.435	8.93622e-12	PSMD8	NA
1.97148e-29	-0.155514	0.216	0.259	6.50038e-25	ZNF430	NA
8.49549e-50	-0.155517	0.107	0.157	2.80113e-45	RGP1	NA
1.27358e-78	-0.15552	0.086	0.147	4.19924e-74	KIAA1731	NA
2.34041e-27	-0.155563	0.222	0.261	7.71679e-23	PHF23	NA
1.19384e-30	-0.155591	0.189	0.233	3.93631e-26	PCSK7	NA
4.10724e-23	-0.155628	0.253	0.285	1.35424e-18	COMMD7	NA
3.15247e-28	-0.155742	0.258	0.298	1.03943e-23	LSM14A	NA
1.92264e-30	-0.155803	0.267	0.31	6.33933e-26	MTF2	NA
1.19155e-33	-0.155892	0.186	0.231	3.92877e-29	EPM2AIP1	NA
6.25943e-33	-0.155913	0.23	0.276	2.06386e-28	DNM1L	NA
6.62463e-32	-0.155983	0.202	0.245	2.18427e-27	ZNF800	NA
1.28993e-34	-0.156164	0.185	0.232	4.25314e-30	DMTF1	NA
3.25613e-39	-0.156167	0.189	0.24	1.07361e-34	ANKRD17	NA
2.8648e-31	-0.15635	0.199	0.243	9.44581e-27	BTBD7	NA
2.95941e-49	-0.156379	0.144	0.2	9.75777e-45	UTP11L	NA
2.78835e-40	-0.156408	0.175	0.226	9.19376e-36	DCLRE1C	NA
1.74063e-20	-0.156438	0.341	0.367	5.73921e-16	HPS3	NA
3.34212e-30	-0.156439	0.364	0.405	1.10196e-25	MAT2A	NA
2.00087e-23	-0.156451	0.273	0.309	6.59726e-19	RSRC1	NA
1.79594e-30	-0.156485	0.961	0.95	5.92159e-26	FCER1G	NA
1.0463e-33	-0.156557	0.265	0.312	3.44985e-29	DR1	NA
5.42969e-37	-0.156684	0.154	0.2	1.79028e-32	RBM4	NA
1.37826e-279	-0.156793	0.017	0.091	4.54441e-275	LRRC16A	NA
3.77853e-35	-0.156822	0.209	0.257	1.24586e-30	ACSM5	NA
2.01917e-25	-0.157024	0.3	0.336	6.65761e-21	AFF4	Transitioning CRM
9.35413e-21	-0.157139	0.396	0.418	3.08424e-16	RAB10	NA
4.00949e-17	-0.157245	0.324	0.346	1.32201e-12	MSRB2	NA
2.7974e-18	-0.15728	0.318	0.34	9.22359e-14	FKBP8	NA
1.44022e-37	-0.157313	0.098	0.14	4.74871e-33	HERC5	Interferon response (IRM)
7.33743e-30	-0.157336	0.212	0.253	2.4193e-25	PPP2R2A	NA
1.28964e-20	-0.157363	0.537	0.541	4.25219e-16	UBXN1	NA
9.60128e-38	-0.157533	0.202	0.252	3.16573e-33	KDM2A	NA
1.36437e-30	-0.157669	0.233	0.277	4.49861e-26	NUMA1	NA
6.23141e-20	-0.157672	0.467	0.48	2.05462e-15	OSTC	NA
3.35333e-34	-0.157744	0.209	0.255	1.10566e-29	CDKN1B	NA
1.46257e-35	-0.157745	0.194	0.241	4.8224e-31	TFG	NA
2.25973e-24	-0.157799	0.232	0.267	7.45077e-20	PHF6	NA
2.43821e-48	-0.157814	0.099	0.147	8.03928e-44	ZSCAN30	NA
1.6882e-45	-0.157823	0.168	0.222	5.56632e-41	RAB33B	NA
2.22296e-30	-0.15801	0.196	0.238	7.32953e-26	DNMT3A	NA
4.86862e-39	-0.158066	0.195	0.246	1.60528e-34	VAV1	NA
2.76675e-23	-0.158102	0.24	0.275	9.12252e-19	SPAG9	NA
2.05009e-33	-0.158196	0.2	0.245	6.75957e-29	FIP1L1	NA
1.37193e-23	-0.158267	0.705	0.695	4.52354e-19	SPCS1	NA
3.84483e-46	-0.158312	0.176	0.233	1.26772e-41	MMP24-AS1	NA
1.17245e-42	-0.158424	0.164	0.214	3.8658e-38	PSMD3	NA
6.52631e-31	-0.158542	0.251	0.295	2.15186e-26	PRNP	NA
1.18383e-29	-0.158661	0.28	0.323	3.90332e-25	NUMB	NA
1.35702e-63	-0.158683	0.11	0.169	4.47438e-59	RCN3	NA
8.61502e-24	-0.158705	0.288	0.321	2.84054e-19	GNAI3	NA
5.35373e-33	-0.158742	0.282	0.329	1.76523e-28	AHCYL1	NA
2.28013e-35	-0.158782	0.198	0.245	7.51805e-31	PPIP5K2	NA
1.06885e-24	-0.158796	0.241	0.276	3.52423e-20	COQ2	NA
4.77378e-20	-0.159014	0.59	0.591	1.57401e-15	SLC25A6	NA
2.79e-24	-0.159057	0.35	0.38	9.19918e-20	COMMD3	NA
3.52765e-67	-0.159092	0.113	0.174	1.16314e-62	NAPA	NA
8.70242e-31	-0.15921	0.203	0.246	2.86936e-26	S100PBP	NA
5.55095e-33	-0.159371	0.186	0.231	1.83026e-28	DNMT1	NA
2.9469e-25	-0.159459	0.479	0.499	9.71653e-21	USF2	NA
9.42588e-32	-0.159484	0.235	0.278	3.1079e-27	STX12	NA
5.60075e-28	-0.159587	0.243	0.281	1.84668e-23	LRP10	NA
2.98367e-24	-0.159616	0.299	0.335	9.83776e-20	NABP1	NA
1.42408e-32	-0.159667	0.198	0.241	4.69548e-28	CDK13	NA
2.18485e-51	-0.160052	0.112	0.164	7.20388e-47	SNX22	NA
7.52559e-19	-0.160092	0.408	0.427	2.48134e-14	SH3KBP1	NA
6.00646e-32	-0.160124	0.189	0.233	1.98045e-27	SLC25A45	NA
4.42707e-30	-0.160214	0.268	0.309	1.45969e-25	BTK	NA
4.36372e-43	-0.16024	0.17	0.221	1.43881e-38	TRAPPC12	NA
1.08313e-26	-0.160461	0.315	0.353	3.57128e-22	GNPTAB	NA
3.97093e-39	-0.160561	0.165	0.213	1.30929e-34	DUSP22	NA
1.91679e-21	-0.160645	0.209	0.243	6.32005e-17	DNAJC2	NA
1.61068e-40	-0.160656	0.192	0.243	5.31075e-36	CABIN1	NA
4.46352e-16	-0.160664	0.432	0.442	1.47171e-11	TALDO1	NA
7.77816e-34	-0.16087	0.186	0.231	2.56461e-29	IP6K2	NA
3.44872e-47	-0.160909	0.757	0.777	1.13711e-42	CYFIP1	NA
3.76893e-26	-0.161002	0.364	0.398	1.24269e-21	EIF4B	NA
6.98008e-24	-0.161063	0.237	0.272	2.30147e-19	USP16	NA
5.34691e-20	-0.161108	0.681	0.666	1.76298e-15	NAA20	NA
4.7583e-27	-0.161152	0.187	0.223	1.56891e-22	ALG3	NA
1.97219e-58	-0.161173	0.115	0.171	6.50269e-54	RHOH	NA
5.80581e-53	-0.161205	0.143	0.199	1.91429e-48	SCARF1	NA
5.26886e-37	-0.16127	0.236	0.286	1.73725e-32	CHST11	Cytokines response 2 (CRM-2)
9.79789e-34	-0.161279	0.208	0.252	3.23056e-29	SURF4	NA
1.64018e-24	-0.161319	0.264	0.299	5.40801e-20	UBE2E3	NA
2.36008e-42	-0.161352	0.2	0.253	7.78166e-38	ZC3H7A	NA
9.15875e-37	-0.161363	0.175	0.223	3.01982e-32	STAT2	Interferon response (IRM)
1.05013e-26	-0.161444	0.254	0.294	3.46249e-22	LRRFIP1	NA
3.90353e-32	-0.161544	0.187	0.23	1.28707e-27	CDKN2AIP	NA
6.07587e-18	-0.161726	0.511	0.513	2.00334e-13	VPS28	NA
1.63268e-54	-0.161753	0.151	0.211	5.38327e-50	TMEM57	NA
1.45217e-33	-0.161793	0.654	0.684	4.78811e-29	GNG5	NA
3.89119e-49	-0.161815	0.43	0.5	1.283e-44	ATP5J2	NA
7.70555e-24	-0.161865	0.305	0.337	2.54067e-19	PRCP	NA
2.18396e-16	-0.161904	0.342	0.357	7.20094e-12	UQCRFS1	NA
9.21821e-74	-0.161931	0.421	0.517	3.03943e-69	WDR74	Homeostatic (HM)
2.81898e-39	-0.16205	0.17	0.219	9.29473e-35	LTN1	NA
1.24259e-35	-0.162102	0.24	0.288	4.09707e-31	TAF15	NA
3.42737e-30	-0.162163	0.225	0.267	1.13007e-25	PHYKPL	NA
1.18547e-16	-0.162225	0.313	0.332	3.90872e-12	ECH1	NA
9.62671e-41	-0.162253	0.423	0.484	3.17412e-36	C19orf60	NA
1.20989e-29	-0.162314	0.276	0.317	3.98924e-25	BRD2	NA
4.78215e-16	-0.16232	0.485	0.488	1.57677e-11	IFNGR2	NA
3.59288e-46	-0.162429	0.162	0.215	1.18464e-41	CSNK1G2	NA
1.34944e-36	-0.162458	0.334	0.385	4.44937e-32	PREX1	NA
2.12502e-26	-0.162488	0.212	0.25	7.00662e-22	KIF2A	NA
1.57709e-26	-0.162549	0.259	0.297	5.19997e-22	G3BP2	NA
6.86306e-98	-0.162584	0.077	0.143	2.26289e-93	CXorf23	NA
2.27576e-70	-0.16261	0.138	0.207	7.50365e-66	C17orf85	NA
2.72455e-31	-0.162616	0.232	0.273	8.98338e-27	GPS2	NA
6.80578e-23	-0.162627	0.318	0.347	2.244e-18	UQCRC2	NA
7.28768e-40	-0.162648	0.203	0.254	2.4029e-35	RCBTB2	NA
1.05271e-38	-0.162677	0.181	0.231	3.47101e-34	SMCHD1	NA
4.32692e-24	-0.162739	0.334	0.369	1.42667e-19	ABI2	NA
1.26049e-24	-0.162766	0.269	0.304	4.15609e-20	RBM22	NA
2.82391e-30	-0.162926	0.337	0.378	9.31101e-26	TMEM30A	NA
4.16239e-41	-0.163104	0.148	0.197	1.37242e-36	SCLT1	NA
8.93874e-32	-0.163144	0.23	0.273	2.94728e-27	ZMYM2	NA
5.28856e-48	-0.163277	0.153	0.208	1.74374e-43	ZNF689	NA
2.06444e-28	-0.163307	0.232	0.271	6.80688e-24	SSBP4	NA
1.34633e-21	-0.163332	0.178	0.211	4.43912e-17	TTF1	NA
1.56454e-24	-0.163402	0.679	0.674	5.15861e-20	CLIC1	NA
5.07997e-38	-0.163492	0.162	0.21	1.67497e-33	APC	NA
2.06525e-59	-0.163498	0.148	0.211	6.80955e-55	SETD8	NA
3.91538e-25	-0.163705	0.245	0.281	1.29098e-20	TRMT10C	NA
7.65605e-16	-0.163713	0.339	0.356	2.52435e-11	MRPS34	NA
7.7886e-28	-0.163773	0.259	0.299	2.56806e-23	PCF11	NA
1.80849e-33	-0.163874	0.222	0.267	5.96296e-29	PKN1	NA
1.01877e-51	-0.163894	0.149	0.205	3.3591e-47	SLC37A4	NA
9.74769e-34	-0.164061	0.24	0.285	3.21401e-29	ITFG1	NA
3.66736e-18	-0.164077	0.321	0.346	1.2092e-13	LIMD2	NA
7.20968e-25	-0.164108	0.579	0.587	2.37717e-20	SERBP1	NA
1.90475e-34	-0.164118	0.213	0.258	6.28036e-30	ARHGEF1	NA
2.65732e-44	-0.164152	0.193	0.248	8.7617e-40	ZNF641	NA
3.41014e-24	-0.164153	0.363	0.393	1.12439e-19	IFNAR1	NA
8.70631e-30	-0.164307	0.223	0.264	2.87064e-25	BAG5	NA
1.21643e-37	-0.164395	0.177	0.225	4.0108e-33	SLC7A6OS	NA
5.34703e-65	-0.16446	0.161	0.231	1.76302e-60	CTD-2020K17.1	NA
5.31264e-24	-0.16453	0.336	0.365	1.75168e-19	PSMC6	NA
2.36711e-26	-0.164538	0.425	0.457	7.80483e-22	ST8SIA4	NA
1.2091e-36	-0.164579	0.188	0.235	3.98666e-32	FAM45A	NA
8.73119e-42	-0.164592	0.168	0.219	2.87885e-37	RAB39A	NA
8.47789e-51	-0.164712	0.15	0.205	2.79533e-46	ZNF254	NA
1.12724e-44	-0.164761	0.171	0.224	3.71674e-40	ARHGEF2	NA
1.12374e-34	-0.164794	0.223	0.269	3.70521e-30	NUP62	NA
5.29618e-74	-0.1648	0.924	0.946	1.74626e-69	MAF	Homeostatic (HM)
4.07075e-31	-0.164893	0.452	0.484	1.34221e-26	RCSD1	NA
6.12058e-34	-0.164994	0.646	0.662	2.01808e-29	YWHAE	NA
1.13751e-23	-0.16505	0.308	0.34	3.75061e-19	PPCS	NA
1.46834e-13	-0.16507	0.297	0.315	4.84141e-09	PSME2	Interferon response (IRM)
1.39018e-40	-0.165076	0.202	0.253	4.58369e-36	THUMPD2	NA
5.36013e-15	-0.165118	0.417	0.43	1.76734e-10	STMN1	NA
2.51772e-36	-0.165212	0.282	0.332	8.30141e-32	HELZ	NA
6.02972e-27	-0.165222	0.241	0.278	1.98812e-22	RRAGA	NA
2.03423e-23	-0.165305	0.335	0.363	6.70725e-19	PPP4C	NA
1.2149e-37	-0.165439	0.304	0.356	4.00577e-33	PDCD6IP	NA
8.35349e-31	-0.165568	0.337	0.375	2.75431e-26	UBE2E2	NA
1.63935e-17	-0.165597	0.263	0.292	5.40527e-13	NSRP1	NA
5.72873e-43	-0.1656	0.235	0.29	1.88888e-38	PRKCD	NA
2.16781e-31	-0.165808	0.239	0.281	7.14771e-27	PSMD2	NA
4.91334e-31	-0.165816	0.34	0.381	1.62003e-26	PALD1	NA
2.94814e-51	-0.165901	0.146	0.202	9.72061e-47	MRI1	NA
8.1835e-18	-0.165941	0.652	0.643	2.69826e-13	GSTP1	NA
7.59652e-32	-0.166091	0.24	0.287	2.50473e-27	CWF19L2	NA
2.71199e-24	-0.166113	0.228	0.261	8.94197e-20	TP53I13	NA
2.48392e-43	-0.166186	0.214	0.269	8.18998e-39	TARDBP	NA
6.43301e-20	-0.166283	0.663	0.648	2.12109e-15	MYL12A	NA
3.75974e-34	-0.166418	0.252	0.298	1.23966e-29	LONP2	NA
5.59343e-66	-0.16642	0.186	0.258	1.84427e-61	FAM105B	NA
1.57965e-25	-0.166431	0.259	0.295	5.20844e-21	TMEM223	NA
4.38244e-40	-0.16653	0.201	0.251	1.44498e-35	NSUN5	NA
4.30405e-22	-0.166605	0.324	0.35	1.41913e-17	MRPL14	NA
1.29897e-46	-0.166607	0.185	0.241	4.28297e-42	KRIT1	NA
1.98446e-33	-0.166761	0.238	0.284	6.54317e-29	USP33	NA
2.6517e-43	-0.166804	0.211	0.266	8.74318e-39	MYADM	NA
4.38725e-21	-0.166823	0.347	0.37	1.44656e-16	EIF4A3	NA
3.65286e-25	-0.166856	0.301	0.333	1.20442e-20	MLF2	NA
3.62475e-54	-0.166874	0.183	0.246	1.19515e-49	CDK5RAP3	NA
3.60581e-63	-0.167152	0.14	0.203	1.18891e-58	UFD1L	NA
3.31019e-32	-0.167254	0.297	0.341	1.09144e-27	ARID3A	NA
6.33035e-33	-0.167295	0.18	0.223	2.08724e-28	SFSWAP	NA
3.74747e-47	-0.167352	0.292	0.356	1.23561e-42	FAM96A	NA
2.28935e-78	-0.167365	0.081	0.14	7.54845e-74	AHI1	NA
9.18993e-117	-0.167447	0.043	0.101	3.0301e-112	GP9	NA
2.22723e-25	-0.167454	0.277	0.315	7.34364e-21	RDX	NA
2.15267e-23	-0.16752	0.483	0.498	7.0978e-19	TMEM9B	NA
1.36639e-46	-0.167587	0.165	0.22	4.50526e-42	CCDC53	NA
1.80183e-36	-0.167843	0.302	0.352	5.94098e-32	RGS18	NA
6.64207e-39	-0.167852	0.171	0.219	2.19002e-34	HMGXB4	NA
4.25462e-41	-0.167888	0.208	0.261	1.40283e-36	PACSIN2	NA
3.97983e-46	-0.167933	0.18	0.235	1.31223e-41	SGMS1	NA
1.33195e-29	-0.167994	0.265	0.308	4.3917e-25	THOC2	NA
3.76664e-23	-0.168023	0.398	0.421	1.24194e-18	SCAND1	NA
6.23936e-50	-0.168089	0.162	0.22	2.05724e-45	FNBP1L	NA
1.56387e-30	-0.168104	0.235	0.276	5.1564e-26	OTUB1	NA
1.02107e-41	-0.168213	0.219	0.274	3.36666e-37	MCF2L	NA
1.43174e-51	-0.168224	0.21	0.274	4.72073e-47	ZC3H11A	NA
1.6127e-38	-0.168398	0.168	0.216	5.3174e-34	S100Z	NA
2.53388e-24	-0.168534	0.267	0.302	8.35472e-20	GSPT1	NA
7.22766e-41	-0.168604	0.164	0.213	2.38311e-36	AKAP8L	NA
8.82119e-28	-0.168672	0.299	0.335	2.90852e-23	CDC123	NA
4.04159e-31	-0.168801	0.89	0.887	1.33259e-26	RPLP0	Ribosomal response (RM)
3.70623e-24	-0.168853	0.475	0.489	1.22202e-19	METTL9	NA
1.04484e-45	-0.168859	0.19	0.244	3.44506e-41	SLC39A7	NA
5.29462e-56	-0.168886	0.144	0.204	1.74574e-51	PPAPDC1B	NA
6.08521e-31	-0.168913	0.269	0.312	2.00642e-26	FYTTD1	NA
1.05504e-43	-0.169014	0.236	0.292	3.47869e-39	IREB2	NA
2.27477e-34	-0.169032	0.323	0.372	7.50037e-30	ARHGAP25	Transitioning CRM
8.3074e-25	-0.169076	0.268	0.3	2.73912e-20	SNX17	NA
5.23593e-50	-0.169094	0.238	0.302	1.72639e-45	C9orf142	NA
2.59146e-32	-0.169131	0.273	0.317	8.54455e-28	ABR	NA
6.58688e-49	-0.169137	0.165	0.221	2.17183e-44	GGPS1	NA
2.21107e-30	-0.169181	0.391	0.429	7.29032e-26	TAOK3	NA
1.80999e-26	-0.169191	0.526	0.54	5.9679e-22	NDFIP1	NA
5.37529e-32	-0.169211	0.224	0.267	1.77234e-27	ADD1	NA
6.94844e-30	-0.169247	0.237	0.278	2.29104e-25	EZR	NA
2.17255e-64	-0.169418	0.097	0.154	7.16332e-60	ZNF117	NA
3.77755e-34	-0.169481	0.363	0.406	1.24553e-29	UBL3	NA
3.47793e-20	-0.169614	0.37	0.389	1.14674e-15	TEX264	NA
1.77553e-29	-0.16967	0.228	0.268	5.85427e-25	MRPS18B	NA
6.94673e-36	-0.169734	0.206	0.253	2.29047e-31	MARK3	NA
1.54206e-44	-0.169808	0.177	0.229	5.08447e-40	EXOC7	NA
2.24845e-35	-0.169815	0.22	0.266	7.41358e-31	WIPI2	NA
4.80982e-25	-0.170089	0.261	0.298	1.5859e-20	PLAUR	Cytokines response 2 (CRM-2)
5.45558e-34	-0.17025	0.26	0.305	1.79881e-29	GOSR1	NA
1.03866e-47	-0.170281	0.162	0.215	3.42466e-43	ALDH16A1	NA
2.32463e-32	-0.170389	0.214	0.256	7.66476e-28	PPP1R35	NA
5.86144e-101	-0.170411	0.086	0.157	1.93263e-96	TNFRSF21	NA
1.93181e-19	-0.170506	0.426	0.44	6.36956e-15	SERPINB1	NA
1.40418e-73	-0.170568	0.115	0.18	4.62985e-69	ANKRD36	NA
3.58386e-35	-0.170609	0.465	0.51	1.18167e-30	SLC38A2	Transitioning CRM
5.02694e-19	-0.170627	0.52	0.528	1.65748e-14	IL18	Antigen-presenting response (HLA)
1.24177e-34	-0.170663	0.265	0.31	4.09435e-30	HNRNPH2	NA
5.05605e-27	-0.170718	0.278	0.315	1.66708e-22	COPB1	NA
7.50049e-31	-0.170767	0.251	0.293	2.47306e-26	PRPF8	NA
2.03743e-21	-0.170852	0.551	0.552	6.71783e-17	SEC61B	NA
8.84192e-55	-0.170875	0.105	0.158	2.91536e-50	ANKRD26	NA
6.64329e-42	-0.170887	0.211	0.262	2.19043e-37	RGL2	NA
9.62248e-23	-0.171109	0.341	0.366	3.17272e-18	PSMC5	NA
2.22689e-23	-0.171201	0.448	0.466	7.34251e-19	HADHA	NA
1.72332e-45	-0.171213	0.26	0.322	5.68215e-41	SUPT4H1	NA
1.30791e-33	-0.171227	0.263	0.308	4.31243e-29	RBM23	NA
2.82782e-31	-0.171402	0.317	0.359	9.3239e-27	ELF2	NA
3.77117e-27	-0.17143	0.168	0.205	1.24343e-22	COQ7	Transitioning CRM
2.46539e-42	-0.17149	0.175	0.226	8.12888e-38	CHD6	NA
1.50707e-33	-0.171556	0.244	0.287	4.96911e-29	COMMD2	NA
6.38777e-27	-0.17164	0.276	0.312	2.10618e-22	TSG101	NA
1.99412e-34	-0.171692	0.19	0.234	6.57501e-30	SIRT7	NA
1.01297e-75	-0.17171	0.118	0.185	3.33998e-71	ATXN7	NA
2.02154e-32	-0.171869	0.285	0.329	6.66541e-28	MMD	NA
9.59735e-29	-0.171945	0.351	0.386	3.16444e-24	UTP6	NA
1.15651e-43	-0.171958	0.197	0.249	3.81325e-39	ZNF224	NA
2.42337e-57	-0.172023	0.169	0.233	7.99034e-53	RBM27	NA
3.80624e-51	-0.172185	0.149	0.205	1.25499e-46	CSGALNACT1	NA
5.17421e-25	-0.172438	0.267	0.302	1.70604e-20	NUB1	NA
4.14836e-28	-0.172719	0.622	0.626	1.3678e-23	CAPZA2	NA
1.64156e-24	-0.172866	0.317	0.35	5.41254e-20	CALM3	NA
4.79951e-18	-0.172893	0.312	0.337	1.58249e-13	ESF1	NA
1.98494e-37	-0.17291	0.201	0.247	6.54473e-33	CYB5R1	NA
5.87147e-86	-0.172939	0.116	0.187	1.93594e-81	TCEB3	NA
9.56228e-59	-0.172962	0.125	0.182	3.15288e-54	EMID1	NA
5.02644e-37	-0.173011	0.228	0.276	1.65732e-32	2003-03-01	NA
1.227e-35	-0.17308	0.307	0.356	4.04567e-31	R3HDM2	NA
1.88635e-39	-0.173161	0.225	0.276	6.21968e-35	TIA1	NA
1.39573e-49	-0.173202	0.15	0.203	4.602e-45	CRELD2	NA
7.66677e-37	-0.173319	0.32	0.368	2.52789e-32	CTBS	NA
3.66719e-27	-0.173406	0.533	0.549	1.20915e-22	OSTF1	NA
9.76534e-31	-0.173437	0.297	0.336	3.21983e-26	HSPA9	NA
8.39413e-44	-0.173438	0.176	0.227	2.76771e-39	KMT2B	NA
2.72942e-81	-0.17346	0.136	0.21	8.99945e-77	CTA-250D10.23	NA
1.12875e-37	-0.173562	0.289	0.34	3.72171e-33	ZSWIM6	NA
3.00813e-34	-0.173607	0.144	0.187	9.9184e-30	IRF9	Interferon response (IRM)
3.29683e-31	-0.173666	0.318	0.358	1.08703e-26	RBBP7	NA
3.31849e-23	-0.173747	0.374	0.398	1.09417e-18	CCT5	NA
6.74524e-36	-0.173768	0.217	0.262	2.22404e-31	GPAA1	NA
4.51087e-26	-0.173841	0.264	0.303	1.48733e-21	HIST1H2AC	NA
1.53603e-33	-0.173876	0.444	0.482	5.0646e-29	METTL7A	NA
3.77634e-16	-0.173915	0.569	0.557	1.24513e-11	NDUFC2	NA
2.19461e-29	-0.173921	0.528	0.543	7.23608e-25	VAPA	NA
4.86194e-90	-0.173942	0.086	0.151	1.60308e-85	CLEC4A	NA
3.26393e-64	-0.174069	0.176	0.246	1.07618e-59	TROVE2	NA
5.83062e-30	-0.174113	0.364	0.401	1.92247e-25	NR3C1	NA
3.03633e-80	-0.174118	0.156	0.234	1.00114e-75	KIAA0226L	NA
8.81533e-25	-0.174343	0.271	0.306	2.90659e-20	SRP72	NA
3.78889e-28	-0.174343	0.286	0.324	1.24927e-23	GGNBP2	NA
9.60268e-41	-0.174413	0.181	0.231	3.1662e-36	COIL	NA
1.48378e-20	-0.174536	0.347	0.372	4.89231e-16	RPL22L1	Cytokines response 2 (CRM-2)
1.07793e-30	-0.174591	0.3	0.342	3.55414e-26	KDM5A	NA
7.34e-30	-0.174625	0.254	0.293	2.42014e-25	CCDC66	NA
1.15669e-22	-0.174663	0.285	0.316	3.81385e-18	ADI1	NA
4.00992e-38	-0.174666	0.321	0.371	1.32215e-33	IDS	Cytokines response 1 (CRM-1)
4.61506e-41	-0.174688	0.239	0.291	1.52168e-36	CRK	NA
1.64738e-20	-0.175084	0.567	0.563	5.43175e-16	RAN	NA
1.70989e-37	-0.175091	0.592	0.615	5.63785e-33	HNRNPC	NA
9.82853e-33	-0.175143	0.373	0.411	3.24066e-28	MTPN	NA
2.52856e-48	-0.175143	0.137	0.19	8.33716e-44	PARP9	Interferon response (IRM)
1.53974e-30	-0.175212	0.257	0.296	5.07682e-26	PUF60	NA
3.30293e-58	-0.175233	0.146	0.205	1.08904e-53	PDLIM2	NA
9.05991e-47	-0.175392	0.201	0.257	2.98723e-42	SSH1	NA
8.3668e-44	-0.175465	0.222	0.276	2.7587e-39	DAGLB	NA
1.77258e-24	-0.175476	0.275	0.308	5.84454e-20	PPIL4	NA
9.30688e-55	-0.175513	0.172	0.232	3.06866e-50	CARD9	NA
7.3706e-38	-0.175513	0.225	0.274	2.43024e-33	FNDC3A	NA
1.744e-34	-0.175578	0.308	0.351	5.75031e-30	SDF4	NA
3.05581e-36	-0.175876	0.25	0.298	1.00756e-31	MBTPS1	NA
2.71111e-43	-0.176031	0.171	0.223	8.93907e-39	ARHGAP5	NA
6.21177e-13	-0.176043	0.915	0.887	2.04814e-08	CPVL	Homeostatic (HM)
2.70279e-26	-0.176058	0.508	0.522	8.91164e-22	SAT2	Cytokines response 1 (CRM-1)
3.14778e-32	-0.176393	0.249	0.294	1.03789e-27	SUPT16H	NA
1.62464e-37	-0.176455	0.271	0.32	5.35676e-33	RICTOR	NA
6.19575e-46	-0.176541	0.167	0.22	2.04286e-41	PRKAG2	NA
5.82977e-81	-0.17665	0.119	0.187	1.92219e-76	RGL3	NA
2.60171e-35	-0.176773	0.358	0.4	8.57837e-31	ADPGK	NA
3.38561e-46	-0.176881	0.183	0.238	1.1163e-41	CNTRL	NA
1.22777e-34	-0.17691	0.206	0.251	4.04822e-30	LACTB	NA
1.25479e-48	-0.176945	0.446	0.514	4.13728e-44	TCEB2	NA
9.12528e-21	-0.177174	0.35	0.373	3.00879e-16	DDAH2	NA
2.25073e-22	-0.17732	0.351	0.375	7.42109e-18	TRIM44	NA
3.01216e-40	-0.17744	0.258	0.311	9.9317e-36	IKBKB	NA
2.37634e-36	-0.177493	0.301	0.348	7.83528e-32	CCNH	Transitioning CRM
1.99182e-49	-0.177494	0.245	0.305	6.56744e-45	DIP2B	NA
2.25527e-34	-0.177516	0.279	0.324	7.43608e-30	SEC14L1	NA
1.12566e-35	-0.177681	0.706	0.712	3.71154e-31	PYCARD	NA
6.51424e-34	-0.177729	0.317	0.36	2.14788e-29	TMC6	NA
1.16467e-36	-0.177814	0.219	0.266	3.84016e-32	TRAPPC10	NA
7.7505e-46	-0.17797	0.341	0.402	2.55549e-41	C14orf166	NA
1.38574e-30	-0.177979	0.246	0.287	4.56908e-26	UBTF	NA
4.55377e-27	-0.178209	0.662	0.664	1.50147e-22	HPGDS	NA
9.25333e-38	-0.178227	0.329	0.374	3.05101e-33	BNIP2	NA
1.27255e-51	-0.17831	0.211	0.271	4.19584e-47	C20orf24	NA
8.29323e-29	-0.17838	0.277	0.314	2.73444e-24	RBM17	NA
5.7253e-26	-0.178416	0.374	0.402	1.88775e-21	BNIP3L	NA
6.52413e-30	-0.178561	0.25	0.288	2.15114e-25	SLC39A3	NA
3.95359e-66	-0.178588	0.13	0.191	1.30358e-61	TMEM39B	NA
4.47595e-82	-0.178974	0.103	0.169	1.47581e-77	ZNF714	NA
1.45327e-32	-0.179267	0.252	0.297	4.79174e-28	ZNF91	NA
1.69874e-86	-0.179298	0.106	0.176	5.6011e-82	KIAA0947	NA
3.20576e-60	-0.179401	0.24	0.318	1.057e-55	RP11-386I14.4	Transitioning CRM
3.09738e-37	-0.179415	0.329	0.376	1.02127e-32	VPS4B	NA
4.08987e-35	-0.179427	0.243	0.288	1.34851e-30	TUBGCP2	NA
6.80657e-23	-0.179435	0.342	0.374	2.24426e-18	POU2F2	Cytokines response 2 (CRM-2)
3.87116e-92	-0.179453	0.139	0.218	1.2764e-87	HIAT1	NA
6.21856e-36	-0.179468	0.285	0.331	2.05038e-31	REEP4	NA
8.46968e-35	-0.179569	0.349	0.393	2.79262e-30	MYO9B	NA
1.89149e-119	-0.179665	0.975	0.982	6.23663e-115	PSAP	NA
1.18519e-34	-0.179665	0.311	0.356	3.90779e-30	SYNCRIP	NA
6.60588e-40	-0.179683	0.203	0.251	2.17809e-35	ORAI1	NA
1.14884e-70	-0.17971	0.189	0.264	3.78794e-66	PSMD5-AS1	NA
2.30177e-42	-0.179929	0.258	0.312	7.58939e-38	SH3BP2	NA
2.6475e-46	-0.18006	0.232	0.289	8.72935e-42	NLRP3	NA
2.2522e-82	-0.180101	0.173	0.254	7.42595e-78	LINC00969	NA
6.98824e-75	-0.180115	0.113	0.179	2.30416e-70	RP11-169K16.9	NA
9.07307e-62	-0.180153	0.16	0.223	2.99157e-57	ZNF276	NA
2.33725e-44	-0.180393	0.225	0.279	7.70638e-40	AP3B1	NA
7.43082e-42	-0.180408	0.224	0.276	2.45009e-37	PSMD1	NA
1.7795e-20	-0.180411	0.541	0.537	5.86736e-16	PSMB1	NA
2.27644e-22	-0.180421	0.242	0.276	7.50588e-18	EEA1	NA
2.9855e-31	-0.180532	0.47	0.496	9.84378e-27	SNX5	NA
1.89696e-31	-0.180602	0.274	0.315	6.25464e-27	ERICH1	NA
1.73379e-45	-0.180616	0.21	0.265	5.71664e-41	ANKLE2	NA
6.96249e-38	-0.180621	0.309	0.357	2.29567e-33	ATF4	NA
1.44683e-35	-0.180631	0.262	0.307	4.7705e-31	ARHGDIA	NA
3.31958e-36	-0.180793	0.234	0.279	1.09453e-31	PIGT	NA
2.11574e-35	-0.181126	0.276	0.323	6.97602e-31	ATF6	NA
2.57886e-49	-0.18113	0.194	0.251	8.50303e-45	ZNF83	NA
2.22578e-22	-0.181178	0.538	0.541	7.33883e-18	COPE	NA
4.61215e-42	-0.18121	0.38	0.431	1.52072e-37	CLTC	NA
2.40564e-29	-0.181263	0.35	0.383	7.93187e-25	ARF4	Cytokines response 1 (CRM-1)
1.32466e-48	-0.181435	0.879	0.875	4.36765e-44	ATP6V0E1	NA
[truncated: 1,271 more rows]

## Sheet: NLGF_ActivatedvsWT_Activated
p_val	avg_log2FC	pct.1	pct.2	p_val_adj	gene	top100markers
1.048e-132	2.5411	0.205	0	3.45546e-128	MT-RNR2	Disease associated (DAM)
3.04013e-124	1.25505	0.194	0	1.00239e-119	MT-RNR1	Disease associated (DAM)
1.42045e-129	1.13675	0.201	0	4.68351e-125	AC004086.1	Disease associated (DAM)
6.83581e-224	1.13159	0.94	0.799	2.2539e-219	APOC1	Disease associated (DAM)
3.2726e-117	1.12295	0.342	0.11	1.07904e-112	CD9	Disease associated (DAM)
8.10385e-128	0.975697	0.198	0	2.672e-123	ATP5F1E	Disease associated (DAM)
6.13636e-125	0.855359	0.195	0	2.02328e-120	RACK1	Disease associated (DAM)
5.54377e-74	0.650771	0.328	0.145	1.82789e-69	LGALS1	Disease associated (DAM)
1.56373e-107	0.614808	0.171	0	5.15593e-103	FYB1	NA
1.7763e-84	0.603127	0.647	0.435	5.85681e-80	HLA-DRA	Antigen-presenting response (HLA)
1.36592e-115	0.584304	0.182	0	4.50371e-111	SARAF	NA
1.52983e-55	0.584004	0.159	0.04	5.04414e-51	LGALS3	Disease associated (DAM)
7.09538e-81	0.579723	0.487	0.273	2.33949e-76	HLA-DRB5	Antigen-presenting response (HLA)
0.00607134	0.579127	0.565	0.665	1	MTRNR2L12	NA
2.65434e-111	0.565286	0.176	0	8.75189e-107	TMBIM4	NA
4.08153e-103	0.563652	0.164	0	1.34576e-98	OTULINL	NA
2.9384e-102	0.558368	0.163	0	9.68849e-98	VSIR	NA
8.78305e-67	0.540748	0.684	0.512	2.89595e-62	NAP1L1	Disease associated (DAM)
1.74551e-160	0.533431	0.995	0.974	5.7553e-156	RPL39	Ribosomal response (RM)
7.78025e-169	0.525703	0.98	0.921	2.5653e-164	RPS29	Ribosomal response (RM)
1.61656e-96	0.519068	0.155	0	5.33012e-92	MTCO1P12	NA
2.15373e-83	0.511124	0.585	0.365	7.10127e-79	HLA-DPA1	Antigen-presenting response (HLA)
1.1895e-91	0.508313	0.333	0.127	3.92201e-87	PLA2G7	Disease associated (DAM)
4.35458e-34	0.492164	0.724	0.642	1.43579e-29	LIPA	Disease associated (DAM)
5.42873e-104	0.488091	0.166	0	1.78996e-99	ATP5MC2	NA
3.75824e-101	0.48095	0.162	0	1.23917e-96	RPL10P9	NA
3.00646e-31	0.476493	0.086	0.019	9.9129e-27	GPNMB	Disease associated (DAM)
5.49494e-75	0.473976	0.889	0.798	1.81179e-70	ASAH1	Disease associated (DAM)
2.68966e-141	0.458447	0.993	0.974	8.86835e-137	RPS28	Ribosomal response (RM)
4.4268e-91	0.414873	0.147	0	1.45961e-86	RSRP1	NA
4.54248e-93	0.408021	0.15	0	1.49775e-88	ATP5MG	NA
0.793444	0.402785	0.321	0.317	1	CCL4L2	Cytokines response 2 (CRM-2)
1.25346e-89	0.392547	0.145	0	4.1329e-85	SNHG29	NA
2.10512e-07	0.392218	0.019	0.035	0.00694099	HBB	NA
5.8639e-67	0.388496	0.222	0.07	1.93344e-62	RAMP1	Disease associated (DAM)
3.57634e-98	0.382715	0.994	0.972	1.17919e-93	RPL34	Ribosomal response (RM)
4.90834e-77	0.375045	0.126	0	1.61838e-72	AP003481.1	NA
5.1874e-89	0.370126	0.144	0	1.71039e-84	UQCR11	NA
1.27651e-77	0.361311	0.919	0.843	4.20891e-73	RPL38	Ribosomal response (RM)
1.21663e-89	0.357584	0.145	0	4.01146e-85	MYDGF	NA
1.95019e-57	0.354255	0.533	0.373	6.43017e-53	MT-ND4L	NA
1.24805e-16	0.353857	0.858	0.858	4.11508e-12	RPL27A	Ribosomal response (RM)
4.44571e-80	0.350626	0.131	0	1.46584e-75	MTND1P23	NA
1.60235e-49	0.349757	0.377	0.217	5.28328e-45	HLA-DPB1	Antigen-presenting response (HLA)
3.30655e-92	0.348422	0.997	0.979	1.09023e-87	RPS27	Ribosomal response (RM)
3.10408e-10	0.346315	0.318	0.253	1.02348e-05	CCL3L1	Cytokines response 2 (CRM-2)
3.75136e-37	0.335564	0.693	0.582	1.2369e-32	SLC1A3	Disease associated (DAM)
1.27314e-83	0.324853	0.995	0.98	4.1978e-79	RPL37	Ribosomal response (RM)
8.55216e-44	0.314469	0.524	0.369	2.81982e-39	GYPC	Disease associated (DAM)
2.30997e-83	0.31011	0.136	0	7.61643e-79	SELENOH	NA
6.13065e-42	0.306947	0.266	0.14	2.0214e-37	APOC2	Antigen-presenting response (HLA)
9.98709e-44	0.303403	0.974	0.949	3.29294e-39	RPL18	Ribosomal response (RM)
0.00530671	0.301588	0.033	0.022	1	CHIT1	Disease associated (DAM)
2.33124e-34	0.299419	0.989	0.98	7.68655e-30	MT-ND3	NA
2.43842e-55	0.292822	0.276	0.122	8.03996e-51	S100A13	Disease associated (DAM)
1.76124e-78	0.286989	0.128	0	5.80716e-74	ATP5MC3	NA
1.30314e-76	0.285999	0.125	0	4.29672e-72	ELOB	NA
9.40422e-37	0.2834	0.205	0.096	3.10076e-32	FABP5	Disease associated (DAM)
1.31103e-75	0.277962	0.124	0	4.32273e-71	ATP5MF	NA
5.26554e-73	0.273155	0.12	0	1.73615e-68	ATP5ME	NA
1.00886e-32	0.272611	0.668	0.541	3.32641e-28	CSTB	Disease associated (DAM)
8.16273e-44	0.269694	0.452	0.29	2.69142e-39	HLA-DMA	Antigen-presenting response (HLA)
1.13415e-29	0.269485	0.865	0.809	3.73952e-25	RPL7	Ribosomal response (RM)
2.89713e-34	0.268632	0.996	0.993	9.55241e-30	APOE	Disease associated (DAM)
2.07708e-43	0.267103	0.914	0.839	6.84855e-39	RPS21	Ribosomal response (RM)
2.24043e-46	0.261689	0.977	0.942	7.38716e-42	RPL37A	Ribosomal response (RM)
1.27566e-52	0.256387	0.183	0.061	4.20611e-48	MTRNR2L2	NA
1.30171e-13	0.255687	0.966	0.965	4.29198e-09	RPL13A	Ribosomal response (RM)
3.50892e-46	0.254203	0.19	0.07	1.15696e-41	CXCR4	Disease associated (DAM)
2.348e-61	0.253027	0.102	0	7.74184e-57	GGTA1P	NA
4.69268e-43	0.252287	0.958	0.908	1.54727e-38	RPL36	Ribosomal response (RM)
7.26372e-15	0.249077	0.042	0.01	2.395e-10	RGCC	Disease associated (DAM)
5.41489e-69	0.247211	0.114	0	1.7854e-64	MESD	NA
1.08862e-69	0.244526	0.115	0	3.58941e-65	ATP5PF	NA
1.68127e-68	0.243784	0.113	0	5.54349e-64	ATP5MD	NA
1.06483e-28	0.242992	0.752	0.634	3.51094e-24	ATP6V1F	Disease associated (DAM)
2.81954e-27	0.242915	0.32	0.211	9.2966e-23	CD83	Disease associated (DAM)
4.02764e-53	0.242485	0.089	0	1.32799e-48	TMIGD3	NA
3.10262e-36	0.237146	0.812	0.697	1.02299e-31	UQCRB	Ribosomal response (RM)
1.50915e-35	0.23627	0.995	0.977	4.97597e-31	RPS3A	Ribosomal response (RM)
4.2659e-66	0.229527	0.109	0	1.40655e-61	AC010618.1	NA
3.96797e-67	0.228497	0.111	0	1.30832e-62	ATP5MPL	NA
1.30293e-68	0.22587	0.113	0	4.29603e-64	SELENOF	NA
2.89462e-65	0.224743	0.108	0	9.54414e-61	ATP5IF1	NA
1.04648e-65	0.222016	0.109	0	3.45044e-61	ATP5F1D	NA
5.66677e-68	0.220321	0.112	0	1.86845e-63	SELENOT	NA
9.56554e-49	0.219095	0.082	0	3.15395e-44	AC103591.3	NA
8.35265e-41	0.218721	0.988	0.958	2.75403e-36	RPL12	Ribosomal response (RM)
1.76239e-19	0.21766	0.846	0.796	5.81096e-15	RPL31	Ribosomal response (RM)
4.81688e-28	0.217355	0.382	0.26	1.58822e-23	CHCHD2	NA
7.12141e-14	0.214574	0.949	0.934	2.34807e-09	RPS9	Ribosomal response (RM)
4.45978e-65	0.213803	0.108	0	1.47048e-60	ATP5F1C	NA
7.06775e-63	0.212382	0.104	0	2.33038e-58	MICOS10	NA
1.33583e-55	0.212003	0.093	0	4.40449e-51	LINC01736	NA
1.45077e-63	0.210296	0.105	0	4.78349e-59	TRIR	NA
8.8612e-60	0.209252	0.099	0	2.92171e-55	AC124319.1	NA
1.48589e-54	0.202016	0.091	0	4.89927e-50	SHTN1	NA
6.94723e-63	0.201443	0.104	0	2.29064e-58	ATP5F1B	NA
1.36549e-23	0.197574	0.102	0.039	4.5023e-19	EDN1	Cytokines response 2 (CRM-2)
2.32173e-27	0.196942	0.248	0.145	7.65521e-23	TMEM144	Disease associated (DAM)
3.05624e-30	0.196685	0.314	0.192	1.0077e-25	IER5L	Disease associated (DAM)
2.75133e-40	0.194877	0.119	0.03	9.07169e-36	DLEU1	NA
4.74526e-58	0.194839	0.097	0	1.56461e-53	ATP5PD	NA
1.82239e-60	0.192439	0.101	0	6.00879e-56	ATP5PB	NA
4.23235e-58	0.19119	0.097	0	1.39549e-53	COPS9	NA
5.72588e-59	0.190035	0.098	0	1.88794e-54	NDUFB8	NA
9.76087e-14	0.189473	0.53	0.446	3.21835e-09	DBI	Disease associated (DAM)
2.03422e-10	0.189362	0.908	0.883	6.70722e-06	RPL23	Ribosomal response (RM)
3.57058e-29	0.18863	0.981	0.948	1.17729e-24	RPL35A	Ribosomal response (RM)
4.70088e-58	0.188494	0.097	0	1.54997e-53	INKA1	NA
5.01615e-22	0.187334	0.114	0.05	1.65393e-17	RP11-536O18.2	Disease associated (DAM)
5.24815e-58	0.187145	0.097	0	1.73042e-53	SELENOW	NA
1.38123e-26	0.186198	0.699	0.576	4.55421e-22	COMMD6	Ribosomal response (RM)
2.40708e-58	0.184732	0.097	0	7.93663e-54	SEM1	NA
1.81892e-54	0.184249	0.091	0	5.99734e-50	JPT1	NA
5.91745e-57	0.182025	0.095	0	1.9511e-52	ATP5PO	NA
1.68635e-24	0.180632	0.336	0.225	5.56022e-20	HPSE	Disease associated (DAM)
2.28598e-29	0.180229	0.999	0.996	7.53735e-25	RPS8	Ribosomal response (RM)
3.12437e-06	0.179185	0.923	0.917	0.103017	RPS11	Ribosomal response (RM)
2.96481e-42	0.176498	0.071	0	9.77556e-38	AC020916.1	NA
1.08491e-18	0.175261	0.459	0.368	3.57717e-14	NDUFB1	NA
2.34952e-27	0.174828	0.15	0.067	7.74682e-23	LPL	Disease associated (DAM)
1.03224e-55	0.174261	0.093	0	3.40351e-51	REX1BD	NA
8.23209e-56	0.173678	0.093	0	2.71429e-51	RTRAF	NA
2.93519e-50	0.173191	0.084	0	9.67792e-46	RESF1	NA
8.23248e-53	0.173093	0.088	0	2.71441e-48	SELENOS	NA
1.11071e-21	0.171111	0.525	0.403	3.66222e-17	ITGAX	Disease associated (DAM)
1.4133e-09	0.170339	0.994	0.987	4.65993e-05	SPP1	Disease associated (DAM)
9.49776e-08	0.169534	0.902	0.89	0.0031316	RPS20	Ribosomal response (RM)
3.52282e-36	0.168709	0.112	0.029	1.16154e-31	FABP3	Disease associated (DAM)
2.87916e-19	0.167784	0.422	0.32	9.49317e-15	NPL	Disease associated (DAM)
5.06075e-26	0.167656	0.998	0.99	1.66863e-21	RPS24	Ribosomal response (RM)
5.92113e-54	0.166554	0.09	0	1.95231e-49	LINC01578	NA
6.39289e-25	0.165344	0.996	0.988	2.10786e-20	RPS27A	Ribosomal response (RM)
4.05412e-25	0.165275	0.997	0.986	1.33673e-20	RPL11	Ribosomal response (RM)
9.12825e-54	0.16293	0.09	0	3.00977e-49	CIAO2A	NA
5.69319e-51	0.160967	0.085	0	1.87716e-46	PCED1B-AS1	NA
8.74498e-21	0.159796	0.324	0.222	2.8834e-16	LITAF	Disease associated (DAM)
3.3502e-52	0.15969	0.087	0	1.10463e-47	RBIS	NA
3.87251e-16	0.159516	0.976	0.947	1.27685e-11	UBA52	Ribosomal response (RM)
9.5284e-50	0.159297	0.083	0	3.1417e-45	SNHG6	NA
1.21374e-50	0.1591	0.085	0	4.00195e-46	NOP53	NA
3.76139e-54	0.158805	0.09	0	1.2402e-49	CYBC1	NA
9.68446e-41	0.157132	0.069	0	3.19316e-36	ATP2B1-AS1	NA
5.9174e-22	0.156413	0.994	0.982	1.95109e-17	RPS12	Ribosomal response (RM)
2.82951e-37	0.156147	0.063	0	9.32947e-33	AC253572.2	Transitioning CRM
7.39202e-49	0.154175	0.082	0	2.4373e-44	PWWP3A	NA
5.21619e-26	0.152985	0.16	0.077	1.71988e-21	MYO1E	Disease associated (DAM)
1.05226e-36	0.152862	0.111	0.028	3.4695e-32	LRRC39	Disease associated (DAM)
6.83962e-14	0.152305	0.975	0.953	2.25516e-09	RPLP2	Ribosomal response (RM)
1.33624e-50	0.151805	0.085	0	4.40583e-46	ATP5F1A	NA
7.64266e-12	0.151012	0.073	0.035	2.51994e-07	CHI3L1	Disease associated (DAM)
4.18904e-44	0.150421	0.074	0	1.38121e-39	SRGAP2C	NA
1.51172e-16	0.150384	0.453	0.364	4.98443e-12	NDUFA3	NA
3.83607e-49	0.150223	0.082	0	1.26483e-44	GAS5	NA
7.86904e-48	0.14745	0.08	0	2.59458e-43	SELENOK	NA
4.38656e-22	0.146572	0.991	0.962	1.44634e-17	RPS13	Ribosomal response (RM)
1.58886e-44	0.146161	0.075	0	5.23879e-40	AC004551.1	NA
1.56614e-22	0.145062	0.992	0.977	5.16387e-18	RPS15A	Ribosomal response (RM)
2.43138e-14	0.144601	0.408	0.319	8.01675e-10	PDPN	Disease associated (DAM)
2.20212e-46	0.143877	0.078	0	7.26083e-42	MRPL57	NA
6.43378e-46	0.143679	0.077	0	2.12135e-41	NRDC	NA
1.59162e-44	0.14338	0.075	0	5.24788e-40	CCDC18-AS1	NA
3.3856e-46	0.143182	0.078	0	1.1163e-41	LSM8	NA
3.04889e-26	0.142998	0.537	0.392	1.00528e-21	HLA-DRB1	Antigen-presenting response (HLA)
2.25719e-13	0.142575	0.469	0.382	7.4424e-09	NSA2	NA
1.40446e-22	0.14207	0.133	0.063	4.6308e-18	MPDZ	NA
1.48711e-24	0.141837	0.122	0.051	4.9033e-20	LILRA4	NA
2.7173e-16	0.141597	0.481	0.375	8.95948e-12	CD37	Antigen-presenting response (HLA)
4.88098e-47	0.141491	0.079	0	1.60936e-42	SNU13	NA
0.0122893	0.140355	0.851	0.837	1	OLR1	Disease associated (DAM)
3.04739e-17	0.140261	0.525	0.417	1.00478e-12	ATP1B1	NA
4.83348e-08	0.139776	0.219	0.17	0.0015937	CD69	Cytokines response 1 (CRM-1)
4.28218e-23	0.139505	0.123	0.054	1.41192e-18	PADI2	NA
8.81141e-46	0.139299	0.077	0	2.9053e-41	AC092881.1	NA
5.5381e-22	0.138455	0.999	0.997	1.82602e-17	RPL41	Ribosomal response (RM)
2.184e-46	0.138202	0.078	0	7.20107e-42	AC024293.1	NA
5.63736e-20	0.137853	0.995	0.987	1.85875e-15	RPL30	Ribosomal response (RM)
2.58615e-08	0.13728	1	1	0.000852704	FTL	Ribosomal response (RM)
8.32883e-43	0.136784	0.076	0.002	2.74618e-38	AC012368.1	NA
1.21499e-20	0.136657	0.124	0.058	4.00608e-16	KHDRBS3	Antigen-presenting response (HLA)
8.59974e-41	0.135206	0.069	0	2.83551e-36	SRGAP2B	NA
1.70257e-32	0.134706	0.055	0	5.61372e-28	AC243960.1	NA
1.89771e-42	0.134106	0.071	0	6.25713e-38	SVBP	NA
2.33793e-15	0.132438	0.766	0.671	7.70862e-11	TOMM7	Ribosomal response (RM)
1.47548e-43	0.131903	0.073	0	4.86494e-39	PSMA3-AS1	NA
3.68031e-44	0.130801	0.074	0	1.21347e-39	RTF2	NA
1.37538e-42	0.130098	0.072	0	4.53491e-38	MICOS13	NA
9.10454e-19	0.129716	0.082	0.031	3.00195e-14	GLDN	Disease associated (DAM)
3.8108e-10	0.129618	0.955	0.933	1.2565e-05	RPL23A	Ribosomal response (RM)
4.08526e-44	0.129496	0.074	0	1.34699e-39	CIAO2B	NA
1.57278e-41	0.129095	0.07	0	5.18578e-37	TUT4	NA
1.72049e-08	0.128922	0.981	0.969	0.000567279	RPS6	Ribosomal response (RM)
1.12913e-32	0.128794	0.055	0	3.72295e-28	NAPSB	NA
5.15531e-23	0.128546	0.139	0.068	1.69981e-18	MTRNR2L8	NA
2.67347e-41	0.127287	0.07	0	8.81497e-37	SNHG5	NA
3.21552e-11	0.12675	0.978	0.958	1.06022e-06	RPL18A	Ribosomal response (RM)
1.33711e-26	0.126693	0.124	0.049	4.40872e-22	CDK2AP1	NA
1.24256e-22	0.125915	0.143	0.069	4.09698e-18	WIPF3	Antigen-presenting response (HLA)
7.80567e-40	0.124671	0.067	0	2.57369e-35	THUMPD3-AS1	NA
4.52198e-41	0.124066	0.069	0	1.49099e-36	SF3B6	NA
3.09306e-36	0.123965	0.061	0	1.01984e-31	AC004687.1	NA
4.0065e-17	0.123433	0.055	0.015	1.32102e-12	NUPR1	Disease associated (DAM)
2.81147e-17	0.122366	0.128	0.067	9.26998e-13	CYTL1	Antigen-presenting response (HLA)
1.03347e-22	0.122185	0.179	0.096	3.40757e-18	HSD17B14	Disease associated (DAM)
3.00686e-15	0.121489	0.108	0.055	9.9142e-11	CD36	NA
3.2444e-14	0.121487	0.994	0.979	1.06974e-09	RPL32	Ribosomal response (RM)
1.69304e-15	0.121469	0.957	0.911	5.58231e-11	RPL14	Ribosomal response (RM)
9.73216e-39	0.120738	0.065	0	3.20889e-34	NCK1-DT	NA
7.01725e-40	0.120435	0.067	0	2.31373e-35	PLAAT3	NA
3.86401e-32	0.118514	0.054	0	1.27404e-27	SELENOP	NA
4.03002e-41	0.117806	0.069	0	1.32878e-36	PSMA2	NA
5.52333e-41	0.117503	0.069	0	1.82115e-36	ELOC	NA
2.70054e-40	0.116186	0.068	0	8.90423e-36	NSD3	NA
3.52756e-15	0.116131	0.238	0.162	1.16311e-10	COPRS	NA
4.60115e-35	0.115781	0.059	0	1.51709e-30	AL121933.1	NA
3.69038e-40	0.115579	0.068	0	1.21679e-35	STMP1	NA
3.32325e-16	0.114504	0.084	0.036	1.09574e-11	RPPH1	NA
4.67836e-38	0.113855	0.064	0	1.54255e-33	SUSD6	NA
1.9343e-28	0.113347	0.048	0	6.37777e-24	LINC01480	NA
3.72974e-14	0.113295	0.428	0.335	1.22977e-09	VEGFB	Disease associated (DAM)
1.07316e-38	0.112535	0.065	0	3.53841e-34	MIA2	NA
6.19233e-14	0.112304	0.39	0.299	2.04174e-09	MAFB	Disease associated (DAM)
5.68197e-35	0.112129	0.059	0	1.87346e-30	LINC01268	NA
1.46645e-35	0.111316	0.06	0	4.83518e-31	AP000439.3	NA
1.11329e-11	0.110036	0.997	0.991	3.67074e-07	RPS23	Ribosomal response (RM)
1.19722e-37	0.109892	0.063	0	3.94747e-33	SMIM26	NA
9.34054e-12	0.109327	0.615	0.527	3.07976e-07	COX6C	Disease associated (DAM)
7.90335e-12	0.108949	0.149	0.097	2.60589e-07	FAM129A	Cytokines response 2 (CRM-2)
7.86022e-38	0.108773	0.064	0	2.59167e-33	ATP5MC1	NA
2.81382e-08	0.106806	0.915	0.887	0.000927771	RPL22	Ribosomal response (RM)
3.32396e-10	0.106713	0.584	0.502	1.09598e-05	CLEC7A	Cytokines response 1 (CRM-1)
2.3031e-32	0.106021	0.055	0	7.5938e-28	AC010378.2	NA
1.14835e-33	0.105817	0.057	0	3.78634e-29	OTUD6B-AS1	NA
4.01803e-12	0.105544	0.229	0.162	1.32483e-07	PLIN2	Disease associated (DAM)
6.95619e-35	0.105511	0.059	0	2.2936e-30	LNCAROD	NA
4.63897e-37	0.104592	0.062	0	1.52956e-32	SRPRA	NA
2.68495e-10	0.103542	0.606	0.526	8.85282e-06	RPL36A	Ribosomal response (RM)
1.238e-13	0.10339	0.328	0.252	4.08192e-09	PET100	NA
1.6292e-06	0.102697	0.96	0.939	0.053718	RPS16	Ribosomal response (RM)
5.63275e-35	0.101832	0.059	0	1.85723e-30	AHSA2P	NA
7.00188e-36	0.101628	0.061	0	2.30866e-31	AC005840.1	NA
4.9977e-34	0.101525	0.057	0	1.64784e-29	NIPSNAP2	NA
3.01483e-35	0.101013	0.059	0	9.94051e-31	HACD3	NA
4.53923e-10	0.100849	0.993	0.982	1.49667e-05	RPS14	Ribosomal response (RM)
7.36422e-33	0.100706	0.055	0	2.42813e-28	PLPP1	NA
1.34673e-06	-0.100061	0.118	0.15	0.0444044	RAD9A	NA
7.34956e-08	-0.100063	0.537	0.593	0.0024233	C11orf31	NA
0.000665021	-0.100141	0.187	0.208	1	DDX39A	NA
7.92216e-08	-0.100159	0.118	0.154	0.00261209	ZNF780B	NA
0.000319295	-0.100185	0.213	0.238	1	SRP54	NA
0.0117827	-0.10034	0.387	0.39	1	GTF3A	NA
7.18608e-16	-0.100342	0.064	0.109	2.3694e-11	RNF126	NA
8.35041e-08	-0.100358	0.112	0.147	0.0027533	DGAT1	NA
0.014569	-0.100411	0.268	0.28	1	RABGGTB	NA
0.000128081	-0.100425	0.163	0.189	1	SLC16A1	NA
0.00268747	-0.100506	0.121	0.139	1	ATF5	NA
0.000111989	-0.100541	0.23	0.258	1	ACBD3	NA
0.000580314	-0.100558	0.192	0.214	1	PDHB	NA
8.17304e-08	-0.100588	0.094	0.127	0.00269482	POLM	NA
1.615e-07	-0.100595	0.09	0.122	0.00532498	TRAPPC8	NA
3.2026e-06	-0.100609	0.126	0.158	0.105596	MARK2	NA
4.01227e-05	-0.100644	0.196	0.225	1	MAPK1IP1L	NA
0.0238536	-0.100651	0.209	0.221	1	PLK3	NA
0.0163254	-0.100657	0.153	0.17	1	CCL3L3	Cytokines response 2 (CRM-2)
7.4264e-07	-0.100666	0.141	0.176	0.0244863	KCNQ1	NA
3.85309e-08	-0.100678	0.095	0.129	0.00127044	ZFP90	NA
7.06595e-09	-0.100697	0.087	0.121	0.000232979	NLRP1	NA
2.08719e-21	-0.100713	0.042	0.087	6.8819e-17	AL592183.1	NA
1.49955e-06	-0.100739	0.149	0.184	0.0494432	GOLGA2	NA
2.52808e-07	-0.10074	0.116	0.15	0.0083356	TRIP4	NA
2.70848e-07	-0.100762	0.142	0.178	0.00893041	NAA40	NA
2.69411e-05	-0.100809	0.117	0.144	0.888302	TLR2	Cytokines response 2 (CRM-2)
6.21729e-10	-0.100841	0.101	0.141	2.04996e-05	N4BP2	NA
0.00166855	-0.100876	0.206	0.224	1	SMIM12	NA
4.74359e-05	-0.100881	0.207	0.236	1	SACM1L	NA
2.62937e-06	-0.100909	0.158	0.192	0.0866955	UXS1	NA
1.45568e-09	-0.100933	0.106	0.146	4.79968e-05	ZNF333	NA
2.22211e-08	-0.100937	0.104	0.141	0.000732673	SNHG15	NA
7.31393e-08	-0.10095	0.106	0.141	0.00241155	SEMA4C	NA
1.82934e-05	-0.10097	0.199	0.231	0.603171	NCSTN	NA
1.52167e-05	-0.100975	0.205	0.237	0.501726	COQ10B	NA
3.06905e-12	-0.101013	0.079	0.121	1.01193e-07	ATP13A2	NA
0.000200457	-0.10102	0.216	0.242	1	UBA2	NA
0.000878223	-0.101056	0.275	0.296	1	TMEM208	NA
0.0195951	-0.101059	0.425	0.425	1	DYNLRB1	NA
7.65274e-06	-0.101149	0.171	0.204	0.252326	RRP36	NA
2.48096e-11	-0.101246	0.067	0.104	8.18022e-07	PAQR5	NA
2.81873e-05	-0.101262	0.161	0.189	0.929392	PDCL	NA
0.00177126	-0.101274	0.233	0.252	1	SPAG7	NA
0.000175088	-0.101302	0.382	0.407	1	STAG2	NA
8.90612e-15	-0.101417	0.076	0.123	2.93653e-10	USP36	NA
7.33944e-06	-0.101442	0.163	0.194	0.241996	KCNK13	NA
1.00438e-08	-0.101532	0.101	0.138	0.000331163	ZBTB4	NA
0.000104026	-0.101567	0.165	0.191	1	ZNF830	NA
4.38941e-09	-0.101587	0.16	0.205	0.000144728	ERO1L	NA
7.65801e-13	-0.101618	0.079	0.121	2.525e-08	PREB	NA
1.25518e-08	-0.101627	0.159	0.202	0.000413857	GLUD1	NA
5.82638e-07	-0.101741	0.121	0.154	0.0192108	SPRTN	NA
0.00271159	-0.101756	0.181	0.2	1	USE1	NA
0.00028554	-0.10178	0.211	0.234	1	JAGN1	NA
1.28342e-07	-0.101833	0.189	0.231	0.0042317	C12orf5	NA
2.81786e-05	-0.101847	0.146	0.174	0.929106	BRD1	NA
8.34216e-06	-0.101861	0.119	0.146	0.275058	RNF34	NA
7.33425e-07	-0.101882	0.136	0.17	0.0241825	RASA3	NA
0.00239472	-0.101891	0.228	0.247	1	VAMP3	NA
1.54837e-14	-0.101936	0.067	0.11	5.10529e-10	ZNF608	NA
2.06545e-10	-0.101952	0.104	0.147	6.81021e-06	EIF3J-AS1	NA
0.00459923	-0.101958	0.336	0.347	1	SUGT1	NA
0.00415577	-0.101981	0.188	0.206	1	C1orf131	NA
4.84428e-09	-0.102018	0.095	0.131	0.000159726	ICAM2	NA
8.39265e-11	-0.102025	0.072	0.109	2.76723e-06	ZNF660	NA
4.79213e-05	-0.10204	0.149	0.176	1	ACTR1A	NA
1.38216e-05	-0.10205	0.142	0.171	0.455725	B3GALT6	NA
5.78917e-25	-0.102073	0.036	0.081	1.9088e-20	RP11-108M9.6	NA
3.01639e-07	-0.102094	0.15	0.187	0.00994566	BSDC1	NA
2.27606e-09	-0.102123	0.123	0.165	7.50461e-05	PACS2	NA
5.40743e-07	-0.102217	0.183	0.22	0.0178294	CASC4	NA
0.000115626	-0.102235	0.203	0.23	1	FUBP1	NA
0.0051977	-0.102236	0.301	0.312	1	SRP19	NA
0.00158666	-0.102258	0.204	0.225	1	SLC1A5	NA
6.95181e-06	-0.10226	0.129	0.159	0.229215	ERCC4	NA
2.36806e-06	-0.102282	0.125	0.156	0.0780796	VCL	NA
5.08809e-07	-0.102286	0.101	0.132	0.0167764	TCHP	NA
0.0176483	-0.102303	0.304	0.311	1	ZFAND5	NA
0.0216137	-0.102332	0.372	0.374	1	CYCS	NA
8.71319e-05	-0.102335	0.142	0.166	1	TMED3	NA
1.16197e-07	-0.102345	0.118	0.153	0.00383124	ZNF691	NA
4.26381e-08	-0.102359	0.107	0.142	0.00140586	MED17	NA
1.57125e-05	-0.102371	0.164	0.194	0.518071	THUMPD3	NA
2.03552e-07	-0.1024	0.125	0.16	0.00671153	SEC23A	NA
6.07511e-18	-0.1024	0.058	0.105	2.00309e-13	C18orf8	NA
1.22241e-07	-0.102413	0.124	0.16	0.00403052	MAEA	NA
1.22326e-12	-0.102419	0.07	0.11	4.03335e-08	MRVI1	NA
2.80551e-05	-0.102461	0.161	0.189	0.925033	SLC35F5	NA
3.55113e-11	-0.102496	0.101	0.144	1.17088e-06	ATP13A1	NA
2.84131e-12	-0.10251	0.093	0.138	9.36837e-08	C14orf1	NA
2.4458e-13	-0.102525	0.072	0.114	8.06431e-09	GALT.1	NA
0.00167413	-0.102567	0.289	0.305	1	STUB1	NA
0.000233879	-0.102578	0.2	0.225	1	ACSL4	NA
2.30089e-12	-0.102697	0.076	0.117	7.58648e-08	ST6GALNAC3	NA
1.4494e-13	-0.102739	0.071	0.113	4.77896e-09	FAM160B1	NA
2.07244e-05	-0.102895	0.25	0.282	0.683325	MAP3K5	NA
5.099e-09	-0.102896	0.118	0.157	0.000168124	DNPEP	NA
0.101094	-0.102957	0.503	0.46	1	ID2	Cytokines response 1 (CRM-1)
7.10698e-10	-0.102979	0.082	0.119	2.34331e-05	ZNF354B	NA
1.22214e-07	-0.102984	0.155	0.194	0.00402965	KPNA6	NA
2.19718e-06	-0.103014	0.15	0.183	0.0724454	RAE1	NA
0.0069398	-0.103044	0.298	0.311	1	CMTM7	NA
0.00532171	-0.103091	0.306	0.32	1	RSL1D1	NA
1.75476e-07	-0.103117	0.126	0.162	0.0057858	ARSG	NA
0.00250307	-0.103128	0.264	0.281	1	BUD31	NA
1.60441e-07	-0.10317	0.162	0.201	0.00529007	ALYREF	NA
1.10604e-07	-0.103183	0.115	0.15	0.00364685	ZNF467	NA
0.000305027	-0.103228	0.409	0.434	1	DYNC1I2	NA
0.00169561	-0.103236	0.304	0.321	1	UBAC1	NA
2.92021e-05	-0.10327	0.171	0.199	0.962851	TSSC4	NA
3.22471e-08	-0.103279	0.133	0.172	0.00106325	RCOR3	NA
7.7114e-10	-0.103285	0.098	0.137	2.5426e-05	USP24	NA
1.93895e-05	-0.103326	0.203	0.235	0.63931	UBE4A	NA
0.0325686	-0.103362	0.398	0.396	1	CHMP2A	NA
6.51653e-08	-0.10337	0.079	0.11	0.00214863	GZF1	NA
6.59575e-08	-0.103407	0.124	0.161	0.00217475	MED12L	NA
0.00780921	-0.103425	0.389	0.393	1	MGAT1	Cytokines response 1 (CRM-1)
3.84536e-06	-0.103453	0.164	0.197	0.126789	PDS5B	NA
6.16135e-07	-0.10348	0.198	0.236	0.0203152	MRPL19	NA
0.000376901	-0.103515	0.304	0.324	1	PCMT1	NA
5.31431e-08	-0.103568	0.115	0.151	0.00175223	SNRNP48	NA
4.9347e-07	-0.103647	0.117	0.15	0.0162707	RUFY2	NA
0.00301582	-0.103654	0.239	0.258	1	ZNF330	NA
1.09074e-15	-0.103731	0.034	0.068	3.59637e-11	CNTNAP2	NA
1.66166e-08	-0.10377	0.101	0.137	0.000547882	STK24	NA
3.75852e-07	-0.103781	0.113	0.146	0.0123926	PAAF1	NA
7.59082e-09	-0.103812	0.091	0.126	0.000250284	SMARCA4	NA
0.000199573	-0.103823	0.135	0.158	1	DHRSX	NA
6.58578e-05	-0.103896	0.185	0.212	1	STT3B	NA
0.00985537	-0.103978	0.297	0.306	1	LSM4	NA
9.15278e-05	-0.103985	0.243	0.271	1	HSPA4	NA
1.55357e-06	-0.104017	0.159	0.194	0.0512242	RNF111	NA
0.0103751	-0.104046	0.312	0.319	1	EIF6	NA
2.07395e-08	-0.104053	0.113	0.15	0.000683822	PIBF1	NA
1.28452e-06	-0.104142	0.189	0.226	0.0423532	FAM219B	NA
1.93782e-06	-0.104173	0.93	0.923	0.0638937	MYL6	NA
0.000239124	-0.104175	0.301	0.325	1	UFM1	NA
0.0221776	-0.104179	0.241	0.251	1	POLR3GL	NA
0.00276073	-0.104275	0.256	0.273	1	RALY	NA
0.000506731	-0.104338	0.17	0.192	1	APOBEC3C	NA
0.0219523	-0.104356	0.254	0.262	1	ADH5	NA
1.35368e-06	-0.104381	0.163	0.198	0.0446335	MRFAP1L1	NA
0.0035872	-0.104394	0.334	0.349	1	GUSB	NA
1.07018e-05	-0.104501	0.169	0.2	0.352859	PGRMC2	NA
4.31965e-06	-0.104534	0.152	0.183	0.142427	KAT8	NA
5.65955e-07	-0.104538	0.227	0.267	0.0186607	PCED1B	NA
6.41339e-10	-0.104543	0.096	0.135	2.11462e-05	CRYBG3	NA
5.57149e-07	-0.104587	0.146	0.181	0.0183703	EXOC4	NA
0.369508	-0.10462	0.185	0.188	1	RGS2	Transitioning CRM
0.00126947	-0.104625	0.286	0.304	1	CCS	NA
1.78479e-06	-0.104648	0.247	0.286	0.0588482	C5orf24	NA
0.00191465	-0.104671	0.511	0.512	1	SFT2D1	NA
0.0529558	-0.104705	0.429	0.417	1	KRT10	NA
1.49242e-07	-0.104727	0.158	0.196	0.0049208	SLC33A1	NA
4.57255e-05	-0.104744	0.1	0.125	1	EMP3	NA
0.000784743	-0.104854	0.262	0.284	1	COMMD4	NA
1.40988e-07	-0.104861	0.166	0.205	0.00464864	U2AF2	NA
0.00370555	-0.104862	0.273	0.289	1	REEP3	NA
5.0122e-07	-0.104871	0.148	0.184	0.0165262	REV1	NA
0.000632153	-0.10496	0.296	0.319	1	JAM2	NA
7.45914e-06	-0.104974	0.138	0.169	0.245943	UBN2	NA
0.000296888	-0.104999	0.187	0.21	1	METTL21A	NA
0.00051089	-0.105027	0.255	0.279	1	MPEG1	NA
1.0757e-15	-0.105046	0.068	0.114	3.54678e-11	KIAA1468	NA
8.03438e-06	-0.105081	0.206	0.24	0.26491	ATP10D	NA
1.82521e-12	-0.105151	0.078	0.119	6.01809e-08	HCG11	NA
5.13302e-05	-0.105152	0.16	0.187	1	ATG5	NA
1.39831e-05	-0.105173	0.187	0.218	0.461049	MED13	NA
0.000133445	-0.105214	0.152	0.178	1	GALE	NA
0.00498611	-0.105254	0.699	0.672	1	SKP1	NA
0.000312679	-0.105276	0.272	0.297	1	CEPT1	NA
1.18491e-17	-0.10529	0.063	0.111	3.9069e-13	ZNRD1-AS1	NA
0.00178099	-0.105302	0.331	0.346	1	RNASEH2C	NA
4.95474e-10	-0.105305	0.108	0.15	1.63368e-05	EGLN2	NA
2.09753e-05	-0.105322	0.19	0.219	0.691597	PRKCSH	NA
2.66795e-10	-0.105341	0.072	0.107	8.79677e-06	DSE	NA
2.60081e-06	-0.105372	0.145	0.177	0.0857538	EXOG	NA
6.15733e-06	-0.105383	0.122	0.152	0.203019	HAUS1	NA
1.36909e-08	-0.105398	0.109	0.146	0.000451417	ZBTB43	NA
0.000482046	-0.105413	0.171	0.192	1	PPIE	NA
1.8239e-07	-0.105426	0.13	0.165	0.00601375	SLC27A3	NA
6.55095e-07	-0.105545	0.147	0.183	0.0215998	NAA25	NA
9.33868e-07	-0.105556	0.139	0.173	0.0307915	CHPT1	NA
0.000445323	-0.105556	0.215	0.239	1	RNF115	NA
9.18766e-05	-0.105617	0.19	0.216	1	PIP4K2A	NA
6.26441e-06	-0.105656	0.183	0.215	0.20655	MRPL3	NA
1.05613e-08	-0.105682	0.099	0.135	0.000348228	ZBED1	NA
0.0221537	-0.105701	0.258	0.266	1	ACADM	NA
4.91958e-07	-0.105725	0.118	0.151	0.0162209	INTS3	NA
0.000581847	-0.105805	0.262	0.284	1	NAP1L4	NA
5.56016e-10	-0.105871	0.127	0.171	1.8333e-05	HDAC10	NA
1.12106e-08	-0.105885	0.107	0.144	0.000369636	RAB11FIP2	NA
0.000574163	-0.105962	0.176	0.197	1	ADPRHL2	NA
0.00304148	-0.105999	0.242	0.258	1	TMOD3	NA
8.46839e-09	-0.106027	0.073	0.106	0.00027922	HIST1H2BF	NA
5.48347e-12	-0.106034	0.084	0.126	1.80801e-07	INPP5B	NA
4.7383e-09	-0.106066	0.148	0.192	0.000156231	AFTPH	NA
1.3775e-05	-0.106076	0.226	0.258	0.454189	ZFX	NA
0.0007572	-0.106093	0.271	0.289	1	COMMD7	NA
9.75903e-07	-0.106101	0.128	0.16	0.0321775	AATF	NA
0.00115002	-0.106116	0.374	0.39	1	NARS	NA
3.55149e-07	-0.10612	0.167	0.205	0.01171	C1orf52	NA
0.000182893	-0.106139	0.258	0.286	1	SLC12A5	NA
1.16872e-05	-0.106152	0.208	0.24	0.38535	UBE2H	NA
5.63585e-17	-0.106162	0.065	0.112	1.85825e-12	PCNX	NA
6.89443e-08	-0.106211	0.117	0.152	0.00227323	FASTK	NA
0.000872533	-0.106237	0.19	0.211	1	NKAP	NA
2.54447e-11	-0.106317	0.092	0.134	8.38964e-07	SETBP1	NA
0.00112778	-0.106321	0.25	0.269	1	CRBN	NA
6.2609e-12	-0.106329	0.082	0.123	2.06434e-07	PPM1F	NA
3.82583e-05	-0.106393	0.149	0.176	1	DCAF13	NA
9.261e-05	-0.106431	0.294	0.322	1	TBL1XR1	NA
0.00119946	-0.106487	0.269	0.286	1	UBE2F	NA
3.72517e-06	-0.106509	0.158	0.19	0.122826	FER	NA
0.000916216	-0.106525	0.214	0.234	1	ARL14EP	NA
6.1012e-07	-0.106526	0.195	0.235	0.0201169	C16orf13	NA
4.88234e-07	-0.106622	0.136	0.17	0.0160981	SAMM50	NA
0.0010409	-0.10664	0.208	0.229	1	FAM120AOS	NA
0.000107004	-0.106742	0.257	0.282	1	DYNC1LI1	NA
0.00211903	-0.106806	0.39	0.398	1	CCT4	NA
4.29234e-06	-0.106815	0.368	0.414	0.141527	GLTSCR2	Ribosomal response (RM)
2.83758e-06	-0.10688	0.171	0.205	0.0935606	FBXL5	NA
3.30978e-13	-0.106908	0.088	0.134	1.0913e-08	ZZZ3	NA
3.12434e-10	-0.106918	0.102	0.142	1.03016e-05	KIF21B	NA
3.55667e-07	-0.106936	0.142	0.178	0.0117271	NFKB1	Cytokines response 2 (CRM-2)
2.00063e-19	-0.106937	0.082	0.138	6.59647e-15	SNORD3A	Transitioning CRM
1.25611e-09	-0.106944	0.114	0.154	4.14163e-05	C12orf44	NA
0.000201459	-0.106969	0.504	0.523	1	RBX1	NA
0.000875481	-0.106986	0.275	0.293	1	AHSA1	NA
0.000995672	-0.106998	0.294	0.315	1	AIMP1	NA
6.71479e-16	-0.107018	0.069	0.115	2.214e-11	ABAT	NA
0.000119483	-0.107031	0.262	0.287	1	CYP20A1	NA
6.83837e-12	-0.107098	0.086	0.128	2.25475e-07	ANKRD36C	NA
0.00532148	-0.107123	0.411	0.416	1	SF3B5	NA
6.80695e-06	-0.107157	0.123	0.152	0.224439	TMEM175	NA
8.83341e-11	-0.107167	0.099	0.141	2.91255e-06	ESYT1	NA
7.79751e-12	-0.107205	0.082	0.123	2.571e-07	ZNFX1	NA
8.05476e-09	-0.107289	0.132	0.172	0.000265582	IQCB1	NA
1.11153e-13	-0.107327	0.092	0.14	3.66494e-09	DCAF8.1	NA
4.3799e-05	-0.107449	0.181	0.209	1	AKAP11	NA
1.45089e-08	-0.107465	0.144	0.185	0.000478388	CSNK1E	NA
8.39577e-07	-0.1075	0.176	0.213	0.0276825	MLXIPL	NA
1.4333e-07	-0.107574	0.211	0.253	0.00472588	GPBP1L1	NA
3.05915e-07	-0.107584	0.149	0.185	0.0100866	ZNF710	NA
1.31396e-07	-0.107597	0.106	0.139	0.00433239	SCAPER	NA
2.89303e-07	-0.107615	0.12	0.154	0.00953889	DCP1A	NA
0.000417389	-0.107616	0.183	0.206	1	MFAP1	NA
3.35405e-12	-0.107628	0.123	0.173	1.1059e-07	RP11-640M9.1	NA
5.96398e-09	-0.10763	0.162	0.207	0.000196644	ZBED5	NA
0.0126173	-0.107649	0.245	0.258	1	PTPN2	Cytokines response 2 (CRM-2)
3.61389e-09	-0.107706	0.102	0.139	0.000119157	DDX10	NA
1.74607e-05	-0.107725	0.169	0.198	0.575715	GMPR2	NA
0.0464203	-0.107782	0.331	0.337	1	TIMP1	Interferon response (IRM)
2.18994e-08	-0.107795	0.138	0.178	0.000722068	FAM122A	NA
1.87288e-05	-0.107818	0.138	0.166	0.617527	B3GALT4	NA
0.000284725	-0.107845	0.247	0.271	1	MAX	NA
2.70536e-10	-0.107872	0.108	0.15	8.92012e-06	DIS3	NA
1.02971e-06	-0.107875	0.171	0.207	0.0339517	KLHL18	NA
7.5635e-05	-0.107892	0.283	0.311	1	KIDINS220	NA
1.39178e-06	-0.108044	0.147	0.181	0.0458898	GNL2	NA
3.43968e-10	-0.108074	0.095	0.135	1.13413e-05	PRIM1	NA
6.9907e-09	-0.108147	0.13	0.17	0.000230497	TBL2	NA
1.41924e-05	-0.108157	0.201	0.231	0.467952	SCAMP1	NA
6.41707e-07	-0.108197	0.156	0.191	0.0211584	EED	NA
0.051368	-0.108269	0.394	0.388	1	UFC1	NA
0.00153358	-0.108304	0.305	0.32	1	SDHC	NA
1.26315e-06	-0.108324	0.274	0.315	0.0416484	C19orf70	NA
0.00675416	-0.108364	0.537	0.537	1	H2AFZ	NA
0.000141791	-0.10837	0.285	0.313	1	RSRC1	NA
2.658e-08	-0.108419	0.181	0.224	0.000876396	SPIN1	NA
3.34439e-28	-0.108434	0.028	0.073	1.10271e-23	RP11-439A17.9	NA
1.0484e-18	-0.108456	0.052	0.097	3.45679e-14	NOP2	NA
1.53511e-05	-0.108515	0.187	0.218	0.506156	DPF2	NA
0.000849893	-0.108524	0.325	0.341	1	LSM10	NA
2.82946e-12	-0.108567	0.094	0.139	9.32928e-08	CEBPZ-AS1	NA
0.000360435	-0.108577	0.244	0.267	1	PSMD2	NA
0.00113867	-0.108587	0.302	0.319	1	POLR2G	NA
0.000437088	-0.108597	0.351	0.369	1	GHITM	NA
5.72376e-06	-0.108616	0.199	0.233	0.188724	CDK2AP2	NA
2.3073e-10	-0.108653	0.077	0.114	7.60764e-06	FTSJ3	NA
1.73278e-06	-0.108677	0.544	0.572	0.0571334	PCBP2	NA
7.88799e-08	-0.108693	0.173	0.214	0.00260083	ZNF322	NA
6.06419e-08	-0.108708	0.378	0.431	0.00199949	ATP5H	NA
0.00137425	-0.108712	0.843	0.832	1	SRP14	NA
3.03758e-06	-0.108726	0.205	0.241	0.100155	STX16	NA
2.88993e-06	-0.108811	0.169	0.203	0.0952868	SOWAHD	NA
7.84164e-06	-0.108846	0.212	0.245	0.258555	KAT6A	NA
1.21415e-07	-0.108859	0.132	0.168	0.0040033	MAPKAP1	NA
2.25276e-06	-0.108873	0.2	0.236	0.0742779	ZNF451	NA
7.27459e-09	-0.109003	0.098	0.134	0.000239858	ZNF407	NA
0.000781355	-0.109009	0.317	0.337	1	CFDP1	NA
1.96386e-14	-0.109088	0.056	0.096	6.47523e-10	ZNF626	NA
0.105776	-0.109091	0.451	0.436	1	RBM8A	NA
1.65913e-05	-0.109113	0.184	0.215	0.547048	CTR9	NA
0.000105824	-0.109203	0.18	0.206	1	NOP58	NA
4.22227e-05	-0.109208	0.153	0.18	1	TBC1D2B	NA
4.1886e-08	-0.109222	0.123	0.16	0.00138106	NAGPA	NA
1.90754e-07	-0.109293	0.189	0.229	0.00628955	ATXN3	NA
2.54874e-05	-0.1093	0.2	0.231	0.840369	CYB561A3	NA
0.00579589	-0.109336	0.236	0.251	1	YBX3	Cytokines response 2 (CRM-2)
0.000777697	-0.109412	0.272	0.292	1	SLC39A3	NA
5.01561e-06	-0.109482	0.149	0.179	0.165375	TRAPPC6B	NA
0.0009069	-0.109494	0.357	0.372	1	C1QBP	NA
0.00188459	-0.109501	0.223	0.242	1	LUC7L	NA
0.000853356	-0.109517	0.388	0.403	1	H2AFV	NA
1.57289e-07	-0.109553	0.197	0.238	0.00518614	ZNF431	NA
1.27305e-10	-0.109567	0.096	0.136	4.1975e-06	NOLC1	NA
0.00161305	-0.109588	0.357	0.37	1	LYSMD2	NA
2.33051e-09	-0.109603	0.204	0.253	7.68414e-05	CDK5RAP3	NA
0.00125207	-0.109635	0.254	0.274	1	SNX29	NA
0.000165308	-0.10964	0.357	0.38	1	SCP2	NA
5.01413e-16	-0.10966	0.072	0.119	1.65326e-11	LINS	NA
5.48841e-07	-0.109704	0.171	0.208	0.0180964	ZNF397	NA
0.000196196	-0.109724	0.601	0.607	1	SERBP1	NA
0.000583022	-0.109727	0.303	0.324	1	UBE2W	NA
4.26343e-05	-0.109748	0.273	0.304	1	PPP3CA	NA
2.08615e-07	-0.109752	0.23	0.272	0.00687844	HNRNPUL1	NA
1.57289e-05	-0.109754	0.145	0.174	0.518612	USP1	NA
0.000653633	-0.109791	0.129	0.15	1	ZC3H6	NA
4.70635e-09	-0.109826	0.161	0.206	0.000155178	SLC7A6	NA
1.96876e-05	-0.109834	0.168	0.198	0.64914	VPS25	NA
4.09498e-10	-0.109854	0.117	0.159	1.3502e-05	GCLC	NA
0.000131398	-0.109885	0.233	0.258	1	UBE2V2	NA
6.93611e-08	-0.109897	0.189	0.23	0.00228697	RAB11B	NA
3.53737e-09	-0.109914	0.132	0.173	0.000116634	PKD2	NA
3.51041e-06	-0.109936	0.232	0.269	0.115745	NCOA3	NA
6.21029e-07	-0.110001	0.175	0.211	0.0204766	TRAPPC12	NA
6.5044e-05	-0.110056	0.197	0.225	1	RBCK1	NA
1.0098e-07	-0.110063	0.129	0.165	0.00332951	CWC27	NA
1.0232e-06	-0.110093	0.144	0.177	0.0337371	ARHGEF9	NA
2.61632e-05	-0.110259	0.189	0.218	0.862651	TERF1	NA
0.000281992	-0.110284	0.247	0.27	1	MRPL54	NA
0.000271531	-0.110352	0.402	0.421	1	NDUFV3	NA
1.14201e-08	-0.110371	0.11	0.15	0.000376543	MIR24-2	Cytokines response 1 (CRM-1)
0.00199966	-0.110396	0.26	0.277	1	MED4	NA
5.40236e-07	-0.1104	0.172	0.208	0.0178127	PHKG2	NA
3.71082e-09	-0.110407	0.131	0.172	0.000122353	ZNF609	NA
3.55862e-21	-0.11043	0.08	0.138	1.17335e-16	RBAK-RBAKDN	NA
0.00203626	-0.110465	0.219	0.237	1	ABCG1	NA
1.7975e-07	-0.110481	0.183	0.223	0.00592672	RREB1	NA
2.73667e-11	-0.110522	0.121	0.169	9.02334e-07	HNRNPU-AS1	NA
1.24907e-05	-0.110575	0.152	0.183	0.411844	UTP23	NA
0.000127148	-0.110591	0.224	0.249	1	MRPS7	NA
0.00122971	-0.110663	0.463	0.468	1	TALDO1	NA
0.00207333	-0.110757	0.237	0.252	1	HAGH	NA
1.13908e-06	-0.110768	0.139	0.172	0.0375579	RPUSD3	NA
4.05885e-06	-0.110813	0.156	0.188	0.133829	STAM	NA
3.14882e-05	-0.110818	0.17	0.198	1	B4GALT7	NA
0.000869006	-0.110821	0.449	0.462	1	PSMD8	NA
8.58812e-07	-0.110851	0.159	0.194	0.0283167	LPGAT1	NA
6.16281e-13	-0.110923	0.084	0.128	2.032e-08	RALGPS2	NA
0.000299085	-0.110931	0.372	0.394	1	CHMP5	Interferon response (IRM)
1.54288e-09	-0.110947	0.105	0.144	5.08718e-05	CSNK1G3	NA
0.00171186	-0.110948	0.249	0.269	1	RALBP1	NA
4.16943e-11	-0.110968	0.995	0.996	1.37474e-06	MT-CO2	NA
5.92315e-09	-0.110978	0.154	0.197	0.000195298	TRIM33	NA
1.36636e-07	-0.111022	0.096	0.128	0.00450517	CD3EAP	NA
4.99083e-15	-0.111029	0.066	0.11	1.64558e-10	LMF1	NA
9.29563e-11	-0.111033	0.111	0.154	3.06496e-06	SCRN1	NA
1.88938e-07	-0.111041	0.137	0.172	0.00622966	ZNF675	NA
2.26516e-07	-0.111078	0.127	0.162	0.00746868	RWDD4	NA
0.00187259	-0.111105	0.943	0.915	1	GAPDH	Disease associated (DAM)
7.92317e-20	-0.111204	0.056	0.105	2.61243e-15	EXPH5	NA
5.6664e-08	-0.111232	0.151	0.189	0.00186833	ATG4B	NA
0.000199694	-0.111234	0.367	0.389	1	METAP2	NA
2.04185e-05	-0.111265	0.249	0.279	0.673237	UBE2R2	NA
2.40153e-07	-0.111282	0.163	0.2	0.00791831	SEC61A1	NA
0.000597006	-0.111381	0.315	0.333	1	LMBRD1	NA
4.47834e-05	-0.111382	0.197	0.225	1	UBA6	NA
3.93046e-17	-0.111382	0.061	0.107	1.29595e-12	LMO7	NA
5.01085e-06	-0.111438	0.139	0.17	0.165218	BICD2	NA
2.92161e-07	-0.111459	0.128	0.162	0.00963314	NR2C1	NA
1.53417e-08	-0.111504	0.116	0.153	0.000505848	MRPL46	NA
3.36832e-08	-0.111504	0.114	0.151	0.0011106	ATAD2B	NA
1.44837e-06	-0.111611	0.19	0.226	0.0477557	TATDN3	NA
2.67973e-08	-0.111626	0.14	0.179	0.00088356	DDB1	NA
2.51449e-09	-0.111643	0.161	0.205	8.29079e-05	SDHA	NA
9.4332e-13	-0.111661	0.09	0.134	3.11032e-08	RHBDD2	NA
1.9123e-11	-0.111724	0.083	0.123	6.30525e-07	ELAVL4	NA
7.41752e-07	-0.111782	0.193	0.231	0.024457	BRWD1	NA
6.84883e-10	-0.111787	0.12	0.163	2.2582e-05	C1orf112	NA
2.65296e-07	-0.111883	0.157	0.193	0.00874732	SBNO1	NA
3.52699e-08	-0.111911	0.151	0.191	0.00116292	KDM7A	NA
5.33966e-09	-0.111919	0.122	0.161	0.000176059	ACSF3	NA
2.58891e-07	-0.112001	0.13	0.164	0.00853614	SLC39A6	NA
1.58401e-05	-0.112028	0.22	0.25	0.522278	SARS	NA
2.79582e-05	-0.112121	0.201	0.23	0.921839	ZBTB1	NA
1.24542e-12	-0.112141	0.102	0.149	4.10639e-08	C21orf59	NA
2.45694e-06	-0.112142	0.265	0.302	0.0810102	PELI1	NA
2.47722e-07	-0.11218	0.143	0.178	0.00816787	KIAA1586	NA
2.15596e-07	-0.112182	0.212	0.252	0.00710863	LASP1	NA
2.82606e-09	-0.112183	0.111	0.15	9.31808e-05	PWWP2A	NA
1.28893e-08	-0.11219	0.159	0.201	0.000424988	PLXNB2	NA
1.69494e-11	-0.112225	0.122	0.17	5.58854e-07	STAT6	NA
6.18753e-08	-0.112229	0.189	0.23	0.00204015	ASCC2	NA
3.0571e-05	-0.11234	0.502	0.52	1	TMEM9B	NA
3.28962e-07	-0.112342	0.183	0.222	0.0108465	CBX5	NA
0.000370236	-0.112375	0.55	0.553	1	VAPA	NA
7.51108e-17	-0.112399	0.08	0.131	2.47655e-12	NOTCH2NL	NA
5.60202e-11	-0.112413	0.097	0.139	1.8471e-06	NAA16	NA
4.73163e-05	-0.112467	0.25	0.276	1	NCBP2	NA
5.79169e-05	-0.112535	0.317	0.345	1	TSPAN14	NA
4.65754e-07	-0.112559	0.163	0.198	0.0153568	FBXW5	NA
0.000254366	-0.11262	0.224	0.248	1	PGRMC1	NA
2.29993e-07	-0.112636	0.144	0.181	0.00758332	CORO7	NA
2.2557e-06	-0.11264	0.144	0.176	0.074375	DLEU7	NA
2.93232e-07	-0.112662	0.15	0.185	0.00966845	CYTH2	NA
2.49394e-07	-0.112675	0.153	0.189	0.00822301	TBCC	NA
7.05826e-08	-0.11269	0.111	0.146	0.00232725	LRIF1	NA
0.0020576	-0.112791	0.244	0.262	1	LILRB1	NA
2.2714e-06	-0.112794	0.242	0.278	0.0748925	EP300	NA
2.44324e-09	-0.112834	0.112	0.152	8.05585e-05	GMEB1	NA
9.62476e-12	-0.112899	0.143	0.195	3.17348e-07	SPG20	NA
6.05915e-12	-0.112919	0.112	0.159	1.99782e-07	FTSJ2	NA
7.02545e-09	-0.112926	0.159	0.202	0.000231643	ITGB5	NA
2.10573e-08	-0.112932	0.157	0.197	0.0006943	ZNF394	NA
1.50209e-06	-0.112959	0.171	0.205	0.0495268	ATP7A	NA
5.4845e-08	-0.112997	0.203	0.245	0.00180835	DCTN4	NA
5.39753e-05	-0.113017	0.216	0.242	1	PSMD6	NA
4.60969e-06	-0.113048	0.24	0.275	0.151991	DDX27	NA
1.49587e-05	-0.113051	0.154	0.183	0.493218	HIVEP3	NA
5.22583e-08	-0.113052	0.063	0.092	0.00172306	OSM	Cytokines response 1 (CRM-1)
5.24275e-17	-0.113099	0.034	0.069	1.72864e-12	RP5-821D11.7	NA
0.00132191	-0.113105	0.24	0.258	1	TMEM86A	NA
7.17495e-05	-0.113115	0.253	0.282	1	KRAS	NA
1.25494e-06	-0.113123	0.226	0.262	0.041378	TSPAN31	NA
9.62175e-12	-0.113171	0.102	0.147	3.17248e-07	HSPA14	NA
2.09332e-07	-0.113249	0.16	0.198	0.00690209	DOCK11	NA
2.98765e-06	-0.113311	0.141	0.172	0.0985088	PUS7L	NA
6.06916e-12	-0.11334	0.07	0.108	2.00112e-07	SOX12	NA
2.10228e-07	-0.113357	0.137	0.172	0.00693162	WDFY2	NA
0.00767158	-0.113369	0.376	0.38	1	PRDX2	NA
4.79123e-06	-0.113404	0.172	0.204	0.157977	ASPH	NA
1.2994e-08	-0.113423	0.126	0.164	0.000428439	ARL11	NA
1.8822e-06	-0.11344	0.183	0.218	0.06206	MKRN1	NA
5.43446e-11	-0.113735	0.117	0.162	1.79185e-06	PIGS	NA
9.82466e-05	-0.113775	0.17	0.196	1	TESC	NA
0.000119337	-0.113815	0.229	0.255	1	ZMAT2	NA
4.94866e-06	-0.113918	0.166	0.198	0.163167	VOPP1	NA
3.16906e-14	-0.113998	0.124	0.178	1.0449e-09	SKIV2L2	NA
1.54017e-09	-0.114025	0.149	0.193	5.07825e-05	CRYZL1	NA
2.02301e-11	-0.114043	0.131	0.178	6.67027e-07	MCM3AP	NA
0.000431279	-0.114064	0.167	0.189	1	ASB8	NA
5.83664e-08	-0.114067	0.128	0.165	0.00192446	GMPS	NA
8.89131e-07	-0.114074	0.2	0.237	0.0293164	SUGP2	NA
1.67409e-05	-0.114088	0.198	0.227	0.55198	KXD1	NA
6.28677e-11	-0.114097	0.113	0.157	2.07287e-06	BAZ2A	NA
2.39867e-10	-0.11417	0.13	0.174	7.90889e-06	SPNS1	NA
1.20456e-17	-0.114206	0.903	0.936	3.97166e-13	HLA-C	Interferon response (IRM)
5.75951e-05	-0.114256	0.224	0.252	1	CEP63	NA
1.32621e-05	-0.114391	0.17	0.2	0.437277	CHD6	NA
3.66539e-12	-0.114395	0.109	0.156	1.20855e-07	BCL9L	NA
0.00112887	-0.114432	0.274	0.291	1	TRAPPC4	NA
1.62573e-06	-0.114443	0.202	0.238	0.0536035	HGSNAT	NA
1.03161e-05	-0.114512	0.199	0.23	0.340143	IBTK	NA
8.27634e-05	-0.114535	0.271	0.296	1	MRPS28	NA
9.78984e-05	-0.1146	0.206	0.232	1	MRPL27	NA
2.44205e-09	-0.114607	0.132	0.175	8.05192e-05	EHBP1L1	NA
9.70027e-06	-0.114611	0.154	0.185	0.319837	CKAP2	NA
9.9146e-09	-0.114615	0.182	0.227	0.000326904	TDG	NA
5.40705e-07	-0.114713	0.218	0.256	0.0178281	CHTOP	NA
4.07106e-07	-0.114777	0.177	0.213	0.0134231	CLPTM1L	NA
4.65182e-18	-0.114806	0.077	0.129	1.5338e-13	PDDC1	NA
0.000115002	-0.114834	0.187	0.211	1	NSFL1C	NA
0.00383793	-0.114843	0.662	0.645	1	BRK1	NA
6.54513e-08	-0.114862	0.137	0.174	0.00215806	NIP7	NA
4.14549e-08	-0.11492	0.164	0.204	0.00136685	TSN	NA
1.72559e-06	-0.114931	0.207	0.243	0.0568962	SCFD1	NA
2.21404e-13	-0.114939	0.106	0.156	7.30014e-09	C11orf57	NA
0.000861125	-0.114966	0.474	0.482	1	EIF1B	NA
1.23212e-05	-0.115001	0.215	0.245	0.406256	UQCRC1	NA
2.17573e-08	-0.115007	0.123	0.159	0.000717381	LDB1	NA
5.0534e-07	-0.115048	0.211	0.25	0.0166621	VHL	NA
6.3939e-10	-0.115077	0.241	0.296	2.1082e-05	RP11-85F14.5	NA
1.74069e-12	-0.115082	0.131	0.183	5.73939e-08	C10orf128	NA
8.54243e-06	-0.115083	0.165	0.196	0.281661	HYAL2	NA
0.000407699	-0.115098	0.534	0.537	1	VPS28	NA
1.36745e-07	-0.115106	0.155	0.192	0.00450876	SH3GL1	NA
0.127702	-0.115129	0.549	0.52	1	EIF3F	NA
9.59355e-08	-0.115142	0.147	0.184	0.00316318	CYB5B	NA
1.93805e-07	-0.115171	0.168	0.206	0.00639013	KCNK6	NA
2.75191e-16	-0.11524	0.066	0.112	9.07361e-12	F2R	NA
5.26457e-18	-0.115278	0.068	0.118	1.73583e-13	AK1	NA
4.38247e-14	-0.115304	0.085	0.131	1.44499e-09	RHOBTB3	NA
0.104818	-0.115339	0.506	0.488	1	GMFG	NA
7.46615e-07	-0.11536	0.139	0.173	0.0246174	PIP5K1A	NA
1.59125e-09	-0.115392	0.149	0.194	5.24666e-05	MLXIP	NA
2.46947e-05	-0.115444	0.212	0.243	0.814233	DICER1	NA
2.54045e-05	-0.11553	0.196	0.224	0.837636	FAF2	NA
1.22626e-14	-0.115583	0.08	0.126	4.04323e-10	FAM65A	NA
4.34996e-09	-0.115631	0.148	0.19	0.000143427	FRAT2	NA
1.14531e-08	-0.115643	0.155	0.196	0.000377633	FAM102B	NA
1.43761e-05	-0.115647	0.167	0.197	0.474008	PYGL	NA
0.000181849	-0.115656	0.349	0.37	1	NCK1	NA
9.58092e-17	-0.115677	0.082	0.133	3.15902e-12	C14orf159	NA
0.00903692	-0.11571	0.27	0.279	1	ECHS1	NA
2.67443e-07	-0.11574	0.688	0.707	0.00881814	GNG5	NA
0.000365039	-0.115831	0.285	0.306	1	ERGIC2	NA
0.000575431	-0.115899	0.307	0.326	1	FNTA	NA
5.65746e-08	-0.115925	0.136	0.173	0.00186538	PRKAA1	NA
4.02634e-10	-0.115926	0.122	0.164	1.32756e-05	UHRF1BP1L	NA
2.18698e-07	-0.115962	0.153	0.19	0.00721092	RARS	NA
6.17485e-11	-0.115967	0.089	0.13	2.03597e-06	CTC-241F20.3	NA
9.10439e-07	-0.115989	0.14	0.174	0.030019	BATF3	NA
2.17375e-05	-0.115992	0.181	0.209	0.716728	SLC52A2	NA
4.15268e-07	-0.116015	0.187	0.224	0.0136922	EVI5	NA
2.45985e-06	-0.116063	0.156	0.188	0.081106	TOMM40	NA
0.00162297	-0.11608	0.294	0.31	1	SNAP23	NA
1.55914e-05	-0.116124	0.32	0.346	0.514079	PSMB2	NA
2.98681e-10	-0.116149	0.129	0.174	9.84812e-06	CCDC159	NA
3.25341e-08	-0.116151	0.167	0.208	0.00107272	RPS6KA4	NA
6.06423e-08	-0.116178	0.15	0.187	0.0019995	JMJD6	NA
9.63969e-08	-0.116208	0.139	0.176	0.0031784	GATAD2B	NA
4.11244e-05	-0.11628	0.177	0.204	1	ZDHHC24	NA
0.000179566	-0.116295	0.729	0.711	1	ATP6AP2	NA
7.29849e-08	-0.116386	0.978	0.962	0.00240646	OAZ1	NA
7.36446e-07	-0.116445	0.206	0.242	0.0242821	YIPF6	NA
4.11829e-09	-0.11647	0.178	0.223	0.000135788	STAG1	NA
2.19242e-06	-0.116473	0.211	0.247	0.0722884	TMUB2	NA
6.38907e-11	-0.116513	0.189	0.242	2.10661e-06	RCBTB2	NA
2.90537e-05	-0.116586	0.205	0.234	0.957957	ARPC5L	NA
5.54307e-19	-0.116601	0.082	0.137	1.82766e-14	C7orf43	NA
3.77276e-08	-0.116645	0.162	0.204	0.00124395	PAK1	NA
6.10348e-07	-0.116718	0.226	0.265	0.0201244	TTC17	NA
0.0218201	-0.116805	0.476	0.467	1	SOD1	NA
6.11061e-09	-0.116823	0.153	0.194	0.000201479	LMF2	NA
5.4415e-09	-0.116868	0.142	0.183	0.000179417	LMBR1L	NA
3.58814e-15	-0.116947	0.095	0.146	1.18308e-10	HOMER1	NA
2.74715e-09	-0.11696	0.13	0.17	9.05791e-05	NUP107	NA
0.00194936	-0.117011	0.289	0.303	1	SAR1B	NA
0.000414737	-0.117026	0.265	0.286	1	PSMB7	NA
6.43704e-05	-0.117037	0.293	0.324	1	SLC40A1	NA
1.38581e-12	-0.117113	0.114	0.163	4.56928e-08	PRMT10	NA
1.55937e-08	-0.117148	0.198	0.241	0.000514156	TSC22D2	NA
1.41031e-07	-0.11716	0.213	0.255	0.00465008	ANP32E	NA
2.4761e-06	-0.117245	0.324	0.361	0.0816419	MAP3K2	NA
9.24941e-08	-0.117257	0.167	0.206	0.00304972	FBXO34	NA
6.58177e-12	-0.117292	0.131	0.18	2.17014e-07	KDM3B	NA
0.000490067	-0.117392	0.155	0.178	1	ARL4A	Cytokines response 1 (CRM-1)
2.02903e-08	-0.117396	0.245	0.291	0.000669012	HNRNPL	NA
4.52712e-08	-0.117416	0.16	0.2	0.00149268	BCAR3	NA
1.82486e-06	-0.117423	0.194	0.228	0.0601691	KPNA2	NA
7.15574e-27	-0.117523	0.041	0.091	2.35939e-22	PCDH12	NA
0.000568913	-0.117553	0.238	0.259	1	TP53I13	NA
4.70807e-07	-0.117561	0.186	0.224	0.0155235	TLK1	NA
2.86136e-06	-0.117634	0.218	0.252	0.0943449	UTP18	NA
0.000542286	-0.117638	0.262	0.285	1	BRD7	NA
8.804e-07	-0.117653	0.215	0.253	0.0290286	CAPRIN1	NA
6.95557e-09	-0.117673	0.073	0.108	0.000229339	IFI27	Interferon response (IRM)
2.9839e-09	-0.117732	0.148	0.191	9.83851e-05	NEK3	NA
0.000919209	-0.117852	0.614	0.61	1	HMGN2	NA
1.62409e-07	-0.117876	0.174	0.213	0.00535495	TBC1D5	NA
3.75019e-05	-0.118083	0.219	0.245	1	MED8	NA
8.16082e-07	-0.118134	0.211	0.248	0.0269078	TNKS2	NA
6.28876e-09	-0.118146	0.145	0.185	0.000207353	RPRD2	NA
8.4405e-08	-0.118172	0.197	0.237	0.002783	TFG	NA
1.01967e-06	-0.118201	0.21	0.247	0.0336205	NFATC2IP	NA
2.14502e-06	-0.118259	0.182	0.215	0.0707256	GSDMD	NA
9.57264e-13	-0.118358	0.094	0.139	3.15629e-08	STK17B	NA
3.94584e-13	-0.118375	0.1	0.148	1.30102e-08	PCNXL2	NA
5.03336e-07	-0.118388	0.226	0.265	0.016596	IDH3G	NA
4.07318e-26	-0.118443	0.048	0.101	1.34301e-21	ITGA9	NA
2.18979e-09	-0.118445	0.15	0.192	7.22019e-05	GMIP	NA
4.63826e-07	-0.11847	0.212	0.25	0.0152933	TNPO1	NA
3.86317e-06	-0.118483	0.18	0.212	0.127376	SUPT20H	NA
3.87539e-13	-0.118529	0.127	0.179	1.27779e-08	C1orf123	NA
4.19732e-11	-0.118529	0.102	0.144	1.38394e-06	ERCC6L2	NA
6.34433e-07	-0.118553	0.177	0.213	0.0209185	PWP1	NA
9.22179e-07	-0.118579	0.191	0.227	0.0304061	AAMP	NA
0.00084798	-0.118598	0.575	0.568	1	SEC61B	NA
0.00103104	-0.118625	0.319	0.333	1	MEAF6	NA
1.62072e-07	-0.118628	0.167	0.205	0.00534384	PLEKHA3	NA
0.00220568	-0.118637	0.363	0.371	1	CCDC12	NA
1.68064e-06	-0.118697	0.174	0.207	0.0554141	TPCN1	NA
1.81651e-07	-0.118741	0.138	0.173	0.00598941	ZNF766	NA
0.000647705	-0.118769	0.344	0.357	1	SMIM7	NA
2.76226e-07	-0.118789	0.237	0.276	0.00910774	PDCD2	NA
5.40436e-09	-0.118935	0.131	0.171	0.000178193	VARS	NA
4.419e-08	-0.118973	0.151	0.191	0.00145703	ZNHIT6	NA
0.000115078	-0.11901	0.236	0.261	1	ARPC1A	NA
1.03681e-10	-0.119014	0.139	0.186	3.41856e-06	RAPGEF6	NA
0.000622357	-0.119067	0.483	0.494	1	PSME1	Interferon response (IRM)
3.02824e-07	-0.119081	0.195	0.233	0.00998471	HECTD2	NA
9.17968e-07	-0.119256	0.133	0.166	0.0302673	LTV1	NA
1.19042e-08	-0.119267	0.174	0.217	0.000392504	NBR1	NA
1.735e-09	-0.119311	0.117	0.157	5.72064e-05	PDE7A	NA
1.54051e-05	-0.119356	0.302	0.333	0.507938	SESN3	NA
9.44754e-07	-0.11942	0.137	0.17	0.0311504	C12orf65	NA
2.31376e-05	-0.119486	0.293	0.322	0.762894	SFT2D2	NA
6.00825e-32	-0.119566	0.033	0.084	1.98104e-27	GPR114	NA
8.67071e-07	-0.119583	0.218	0.253	0.0285891	SMIM14	NA
4.21712e-18	-0.11961	0.064	0.112	1.39047e-13	RP11-119B16.2	NA
2.02218e-14	-0.119638	0.079	0.124	6.66755e-10	RIPK1	NA
2.79459e-07	-0.119647	0.41	0.456	0.00921433	ATP5O	NA
0.000102986	-0.119682	0.231	0.257	1	PPHLN1	NA
5.29191e-08	-0.119692	0.154	0.192	0.00174485	USP48	NA
4.77825e-05	-0.119714	0.239	0.267	1	UBTF	NA
1.00485e-06	-0.119726	0.182	0.217	0.0331318	MTAP	NA
2.57499e-09	-0.11979	0.123	0.164	8.49026e-05	LEMD3	NA
2.00529e-10	-0.11983	0.097	0.137	6.61185e-06	MAP7D3	NA
0.000138499	-0.119865	0.543	0.546	1	EEF2	NA
0.00149101	-0.119876	0.397	0.405	1	SWAP70	NA
1.32614e-06	-0.11994	0.182	0.216	0.0437254	NDUFA9	NA
0.000436875	-0.11994	0.231	0.253	1	TUBB4B	NA
6.53242e-12	-0.119942	0.131	0.179	2.15387e-07	RAB35	NA
0.000206758	-0.120007	0.372	0.395	1	TRA2A	NA
4.26375e-05	-0.120011	0.269	0.294	1	COA4	NA
1.1413e-08	-0.12002	0.142	0.182	0.000376308	USP46	NA
2.06096e-13	-0.120033	0.114	0.164	6.79541e-09	SF3A2	NA
3.1743e-07	-0.120132	0.185	0.223	0.0104663	C19orf38	NA
0.000572044	-0.12014	0.706	0.687	1	NAA20	NA
2.57278e-05	-0.120155	0.481	0.499	0.848296	DNAJB6	NA
0.000195398	-0.120166	0.201	0.225	1	MTSS1	NA
0.000215932	-0.120183	0.352	0.373	1	TRIM13	NA
4.59449e-08	-0.120268	0.178	0.218	0.00151489	COPS7A	NA
7.91888e-11	-0.1203	0.151	0.199	2.61101e-06	SECISBP2L	NA
4.52181e-09	-0.120326	0.159	0.202	0.000149093	ERF	NA
6.44435e-07	-0.120327	0.239	0.276	0.0212483	C9orf72	NA
7.20248e-05	-0.120344	0.396	0.419	1	NR3C1	NA
2.14273e-11	-0.120356	0.103	0.146	7.065e-07	TSFM	NA
2.77946e-06	-0.120391	0.371	0.407	0.0916442	B4GALT1	NA
1.36747e-10	-0.120398	0.106	0.148	4.50881e-06	NOM1	NA
5.90214e-06	-0.120413	0.303	0.338	0.194605	DOCK2	NA
3.82624e-08	-0.120415	0.122	0.158	0.00126159	NDE1	NA
1.01841e-09	-0.120475	0.171	0.217	3.3579e-05	CAND1	NA
1.36919e-05	-0.120495	0.268	0.298	0.451451	EIF4E	NA
1.39466e-15	-0.120507	0.113	0.169	4.59847e-11	TINF2	NA
1.68811e-08	-0.120576	0.177	0.221	0.000556605	ZMYND8	NA
6.27175e-08	-0.120607	0.144	0.183	0.00206792	ASCC3	NA
7.13699e-08	-0.120648	0.168	0.207	0.00235321	MAN1A2	NA
0.000709082	-0.120702	0.776	0.742	1	SUMO2	NA
7.35848e-15	-0.120708	0.088	0.137	2.42624e-10	TANC1	NA
1.03865e-07	-0.120936	0.116	0.151	0.00342463	TIFA	Cytokines response 2 (CRM-2)
7.1819e-07	-0.121061	0.243	0.28	0.0236802	FAM3C	NA
8.42527e-10	-0.121089	0.174	0.221	2.77798e-05	CNPPD1	NA
1.7486e-07	-0.121102	0.171	0.209	0.00576548	RPAP3	NA
1.38956e-05	-0.121142	0.16	0.189	0.458165	SDHAF2	NA
2.14848e-06	-0.121152	0.201	0.234	0.0708397	TADA3	NA
0.00162872	-0.121188	0.345	0.362	1	CIR1	NA
1.26058e-05	-0.121273	0.164	0.193	0.41564	CCDC82	NA
1.30711e-07	-0.121327	0.171	0.209	0.00430982	FBXO9	NA
0.00068759	-0.121373	0.248	0.267	1	MMADHC	NA
1.34571e-05	-0.121393	0.24	0.27	0.443707	PSMD11	NA
6.29682e-21	-0.121394	0.06	0.111	2.07619e-16	EMILIN2	NA
3.25954e-07	-0.1214	0.202	0.24	0.0107473	GAPVD1	NA
4.705e-10	-0.121408	0.122	0.164	1.55133e-05	LATS1	NA
6.064e-06	-0.121411	0.24	0.272	0.199942	LSM12	NA
4.09045e-15	-0.121411	0.132	0.189	1.3487e-10	HMHA1	NA
7.89358e-22	-0.121515	0.07	0.126	2.60267e-17	ZNF680	NA
1.75647e-15	-0.121518	0.053	0.093	5.79144e-11	HIST1H2AG	NA
4.35474e-14	-0.121535	0.115	0.166	1.43584e-09	DDX56	NA
3.42837e-06	-0.121573	0.225	0.258	0.11304	FDPS	NA
1.98612e-05	-0.121662	0.238	0.267	0.654864	SMAP1	NA
4.54083e-05	-0.121689	0.247	0.275	1	USP16	NA
3.37335e-18	-0.121707	0.069	0.118	1.11226e-13	ZUFSP	NA
5.362e-12	-0.121791	0.117	0.164	1.76796e-07	MARS	NA
3.9903e-05	-0.121795	0.345	0.367	1	COMMD3	NA
0.281625	-0.1218	0.187	0.191	1	IFI30	Cytokines response 1 (CRM-1)
7.39317e-08	-0.121859	0.203	0.243	0.00243768	MPPE1	NA
9.262e-17	-0.122013	0.079	0.129	3.05387e-12	SELL	NA
6.09587e-06	-0.122058	0.237	0.27	0.200993	C19orf25	NA
3.30833e-06	-0.122116	0.231	0.264	0.109082	CLINT1	NA
9.46415e-06	-0.122183	0.296	0.326	0.312052	WTAP	NA
0.00259489	-0.122225	0.277	0.296	1	C12orf57	Transitioning CRM
1.92383e-05	-0.122229	0.201	0.229	0.634327	ZDHHC12	NA
4.31883e-10	-0.122292	0.164	0.211	1.424e-05	ZMYM4	NA
6.22029e-05	-0.122295	0.317	0.342	1	ARMCX3	NA
1.17095e-21	-0.122373	0.061	0.112	3.86085e-17	PARP12	NA
6.71666e-09	-0.122375	0.157	0.198	0.000221462	MAP7D1	NA
6.33605e-07	-0.122388	0.184	0.218	0.0208912	RNPEP	NA
7.75213e-05	-0.122395	0.255	0.28	1	TCP1	NA
4.59761e-10	-0.122424	0.152	0.196	1.51593e-05	PYCR2	NA
6.35435e-15	-0.122454	0.098	0.148	2.09515e-10	TRAFD1	NA
1.96473e-12	-0.122477	0.125	0.174	6.4781e-08	MSH6	NA
4.09533e-08	-0.122491	0.147	0.185	0.00135031	RBM4	NA
0.000160907	-0.122502	0.257	0.279	1	ATXN10	NA
4.57732e-09	-0.122553	0.117	0.155	0.000150923	FDFT1	NA
3.48402e-05	-0.122557	0.338	0.367	1	CREBRF	NA
6.84913e-09	-0.122581	0.316	0.37	0.000225829	MRP63	NA
0.000249649	-0.122622	0.299	0.318	1	HMGA1	NA
1.72298e-09	-0.122654	0.21	0.26	5.681e-05	CTD-2336O2.1	NA
3.27586e-09	-0.122709	0.156	0.2	0.000108012	FAM13A	NA
5.73292e-05	-0.122726	0.269	0.293	1	HNRNPH2	NA
1.60818e-09	-0.122781	0.244	0.295	5.3025e-05	TCEB1	NA
0.00166667	-0.122805	0.253	0.269	1	YIF1A	NA
5.65063e-06	-0.122811	0.253	0.285	0.186312	PEA15	NA
1.5603e-05	-0.122848	0.211	0.24	0.514462	SLU7	NA
7.8852e-07	-0.122863	0.257	0.295	0.0259991	PUM1	NA
0.000306538	-0.122887	0.321	0.341	1	ESF1	NA
1.819e-15	-0.122896	0.678	0.791	5.99761e-11	ATP5G2	Ribosomal response (RM)
7.88052e-05	-0.122904	0.314	0.337	1	ENSA	NA
2.34647e-07	-0.122931	0.255	0.295	0.00773679	GAB3	NA
2.16636e-06	-0.122934	0.379	0.412	0.0714292	AMD1	Transitioning CRM
1.53714e-10	-0.122977	0.127	0.171	5.06825e-06	PLCL2	NA
7.87961e-10	-0.122983	0.114	0.155	2.59807e-05	TMOD2	NA
7.17e-09	-0.123006	0.198	0.242	0.000236409	RAD23B	NA
2.49586e-07	-0.123057	0.228	0.266	0.00822934	WIPF1	NA
1.97333e-11	-0.123186	0.136	0.184	6.50648e-07	PLD1	NA
9.5195e-08	-0.123191	0.154	0.191	0.00313877	DUS1L	NA
7.70022e-14	-0.123192	0.091	0.137	2.53892e-09	SLFN12	NA
1.77331e-13	-0.123219	0.111	0.161	5.84697e-09	GIMAP5	NA
5.37882e-07	-0.123257	0.25	0.288	0.0177351	PGAM1	NA
6.05996e-14	-0.123262	0.132	0.187	1.99809e-09	FAM103A1	NA
1.6184e-13	-0.123304	0.154	0.21	5.33618e-09	POM121	NA
2.3311e-07	-0.123316	0.241	0.28	0.00768612	UBE2E1	NA
3.76236e-07	-0.123381	0.237	0.274	0.0124053	DNM1L	NA
8.69147e-09	-0.123382	0.165	0.207	0.000286575	PRPF31	NA
5.59674e-10	-0.123434	0.147	0.193	1.84536e-05	ASXL2	NA
2.01032e-19	-0.123434	0.095	0.154	6.62844e-15	RAB5B	NA
2.03349e-11	-0.123472	0.156	0.207	6.70483e-07	C21orf33	NA
9.9933e-07	-0.123529	0.264	0.3	0.0329499	NONO	NA
5.81572e-06	-0.123536	0.114	0.143	0.191756	FCGBP	Antigen-presenting response (HLA)
6.80432e-07	-0.12354	0.196	0.233	0.0224352	DNMT3A	NA
1.49539e-05	-0.123609	0.208	0.238	0.493059	TSNAX	NA
4.74831e-08	-0.123641	0.241	0.283	0.00156561	MFSD11	NA
6.31842e-09	-0.123678	0.261	0.311	0.000208331	C7orf73	NA
3.85513e-05	-0.123712	0.215	0.243	1	SERTAD3	NA
2.83758e-12	-0.123763	0.102	0.147	9.35607e-08	DDHD1	NA
4.92186e-09	-0.123813	0.139	0.18	0.000162283	BRD3	NA
1.04054e-09	-0.123837	0.166	0.213	3.43088e-05	ZCCHC2	NA
6.47131e-10	-0.123875	0.149	0.193	2.13372e-05	MAST3	NA
1.54781e-06	-0.123956	0.241	0.278	0.0510344	ABCE1	NA
3.49449e-06	-0.123967	0.186	0.219	0.11522	INTS6	NA
1.3965e-06	-0.124003	0.191	0.227	0.0460455	CUL3	NA
0.000265795	-0.124063	0.313	0.333	1	CSK	NA
6.79804e-08	-0.1241	0.189	0.229	0.00224145	POLR2A	NA
2.13292e-21	-0.124102	0.072	0.128	7.03265e-17	TRANK1	NA
1.18421e-07	-0.12412	0.223	0.264	0.00390457	FAM120A	NA
2.1648e-14	-0.124166	0.116	0.169	7.13778e-10	BTN2A1	NA
7.53623e-13	-0.124191	0.181	0.238	2.48484e-08	SKI	NA
9.19812e-09	-0.124221	0.162	0.205	0.000303281	C1orf86	NA
0.348172	-0.124274	0.319	0.311	1	BASP1	Cytokines response 1 (CRM-1)
0.000782828	-0.124391	0.253	0.27	1	MED10	NA
6.75015e-09	-0.124454	0.171	0.214	0.000222566	GNL3	NA
0.000580478	-0.124557	0.352	0.37	1	C2	NA
1.11709e-06	-0.124579	0.273	0.308	0.0368328	G3BP2	NA
8.81916e-07	-0.124585	0.608	0.633	0.0290785	HNRNPH1	NA
2.51852e-10	-0.124595	0.118	0.16	8.30407e-06	TGIF2	NA
1.54558e-08	-0.124616	0.184	0.227	0.000509607	CYLD	NA
0.000128322	-0.124637	0.335	0.36	1	UFL1	NA
6.51067e-11	-0.124763	0.12	0.164	2.1467e-06	NISCH	NA
8.90991e-13	-0.124937	0.128	0.179	2.93777e-08	TRIM36	NA
3.09401e-06	-0.124961	0.204	0.237	0.102016	PHC3	NA
0.00160992	-0.12497	0.498	0.492	1	PRDX5	NA
9.75942e-17	-0.125133	0.091	0.144	3.21788e-12	FES	NA
1.18199e-07	-0.12514	0.204	0.243	0.00389725	TK2	NA
8.74539e-07	-0.125195	0.263	0.299	0.0288353	KATNBL1	NA
1.23828e-20	-0.125212	0.08	0.137	4.08285e-16	VPS37B	NA
7.64213e-12	-0.125221	0.074	0.113	2.51976e-07	TAP1	Interferon response (IRM)
5.74952e-09	-0.125237	0.157	0.198	0.000189573	KLHL36	NA
0.000105197	-0.125313	0.473	0.488	1	NOL7	NA
7.45019e-07	-0.12535	0.187	0.222	0.0245648	PQLC1	NA
1.33221e-10	-0.125423	0.117	0.16	4.39255e-06	RNF19B	NA
0.000118321	-0.125448	0.253	0.283	1	HSPH1	NA
4.0848e-07	-0.12547	0.171	0.207	0.0134684	TMEM80	NA
2.93444e-06	-0.125478	0.279	0.313	0.0967544	RAB8A	NA
0.000457394	-0.125502	0.284	0.304	1	USP8	NA
6.47816e-06	-0.125561	0.726	0.73	0.213598	TIMP2	NA
4.77637e-06	-0.125578	0.277	0.309	0.157486	DNAJA2	NA
1.8728e-12	-0.125604	0.113	0.161	6.175e-08	INO80	NA
3.80099e-14	-0.125628	0.176	0.24	1.25326e-09	FAM178A	NA
7.31712e-07	-0.125725	0.213	0.248	0.024126	PMPCB	NA
1.0262e-29	-0.125737	0.041	0.095	3.38357e-25	AFF3	NA
5.71301e-08	-0.125742	0.167	0.205	0.00188369	CYB5R3	NA
1.66281e-06	-0.125816	0.181	0.215	0.054826	EPB41	NA
5.75603e-06	-0.125972	0.192	0.223	0.189788	GRSF1	NA
3.0736e-13	-0.126056	0.103	0.15	1.01343e-08	C11orf68	NA
2.18571e-08	-0.126067	0.161	0.2	0.000720672	YIF1B	NA
0.00110987	-0.126164	0.449	0.453	1	PSMB6	NA
1.1106e-09	-0.126255	0.173	0.219	3.66186e-05	STIM2	NA
3.6803e-05	-0.126336	0.239	0.267	1	ZNF721	NA
8.61228e-30	-0.126362	0.04	0.093	2.83964e-25	XXbac-BPG252P9.10	NA
0.00227786	-0.126401	0.397	0.405	1	SNRPB2	NA
1.29131e-06	-0.126517	0.188	0.221	0.0425769	CIAO1	NA
3.68388e-06	-0.126559	0.226	0.258	0.121465	PDAP1	NA
2.52354e-05	-0.126567	0.185	0.212	0.83206	JOSD1	Transitioning CRM
2.6128e-16	-0.126621	0.095	0.148	8.61493e-12	PSPC1	NA
1.35657e-06	-0.126644	0.196	0.231	0.0447287	CDKN2AIP	NA
2.45804e-07	-0.126664	0.209	0.246	0.00810464	RDH14	NA
3.16015e-05	-0.126716	0.273	0.3	1	TBCB	NA
2.22334e-07	-0.126728	0.238	0.278	0.00733079	LARS	NA
2.30503e-08	-0.126773	0.188	0.23	0.000760015	EXOC1	NA
2.92336e-05	-0.126809	0.471	0.487	0.96389	BMP2K	NA
0.0199819	-0.126817	0.423	0.42	1	PSMA4	NA
1.17406e-17	-0.126824	0.104	0.161	3.87112e-13	HEXDC	NA
9.00584e-09	-0.126825	0.196	0.24	0.000296941	SLC38A10	NA
2.1546e-09	-0.126838	0.185	0.229	7.10413e-05	HDAC3	NA
3.60979e-06	-0.126838	0.237	0.273	0.119022	RUNX1	Cytokines response 2 (CRM-2)
4.63457e-11	-0.126839	0.167	0.218	1.52811e-06	TBK1	NA
7.65883e-15	-0.126902	0.101	0.152	2.52527e-10	GIMAP6	NA
4.88128e-07	-0.126907	0.253	0.292	0.0160945	RBM26	NA
2.75248e-07	-0.127004	0.251	0.289	0.00907548	SMURF2	NA
4.14173e-15	-0.127008	0.097	0.147	1.36561e-10	OPRM1	NA
1.81476e-08	-0.127022	0.219	0.262	0.000598361	CTBP2	NA
0.000461508	-0.127119	0.466	0.48	1	DDX3X	NA
4.45316e-06	-0.127254	0.233	0.266	0.14683	MRPL17	NA
7.18568e-09	-0.127287	0.157	0.198	0.000236926	SLC15A2	NA
4.0175e-07	-0.127309	0.191	0.227	0.0132465	SLC50A1	NA
3.39059e-18	-0.127389	0.063	0.111	1.11794e-13	SP140	NA
4.46189e-08	-0.127412	0.206	0.247	0.00147117	CTCF	NA
8.62924e-07	-0.127426	0.195	0.23	0.0284523	ALG2	NA
4.1069e-05	-0.127546	0.26	0.285	1	SLC25A11	NA
2.81533e-07	-0.127628	0.208	0.244	0.00928269	SURF4	NA
9.92264e-08	-0.127636	0.266	0.308	0.00327169	XPO1	NA
2.49328e-14	-0.127661	0.114	0.166	8.22084e-10	ENTPD4	NA
5.50252e-07	-0.12769	0.225	0.262	0.0181429	ITFG2	NA
1.30208e-08	-0.1277	0.211	0.256	0.000429321	CUX1	NA
1.99528e-16	-0.127735	0.098	0.152	6.57883e-12	BRE	NA
2.22735e-08	-0.127735	0.128	0.166	0.000734401	SCO2	NA
2.16153e-10	-0.127764	0.135	0.18	7.127e-06	PPP1R15B	NA
5.0899e-09	-0.127769	0.189	0.233	0.000167824	ARHGAP30	NA
1.03081e-19	-0.127851	0.089	0.148	3.39878e-15	FAM179B	NA
0.000555842	-0.128081	0.355	0.367	1	NDUFS3	NA
3.86015e-10	-0.128081	0.173	0.22	1.27277e-05	EPM2AIP1	NA
3.10818e-13	-0.128093	0.101	0.148	1.02483e-08	RCN3	NA
4.0904e-09	-0.128108	0.13	0.169	0.000134869	MBOAT7	NA
0.00111568	-0.128252	0.356	0.37	1	TRAPPC1	NA
4.23533e-08	-0.128277	0.223	0.264	0.00139647	WBP2	NA
7.02678e-07	-0.128298	0.403	0.437	0.0231687	TLR7	NA
1.38538e-06	-0.128312	0.198	0.232	0.0456788	NRBP1	NA
7.74471e-07	-0.128321	0.224	0.26	0.0255359	P2RX7	NA
4.82583e-11	-0.128439	0.139	0.185	1.59117e-06	DPAGT1	NA
1.07079e-07	-0.128478	0.194	0.232	0.0035306	TTC9C	NA
4.28199e-07	-0.128513	0.23	0.267	0.0141186	MAPK1	NA
3.99043e-10	-0.128544	0.176	0.224	1.31572e-05	ZMYM5	NA
2.74981e-10	-0.128544	0.152	0.198	9.06667e-06	PURB	NA
0.00180814	-0.128593	0.258	0.273	1	LYRM2	NA
7.68648e-05	-0.128612	0.282	0.306	1	ACSL3	NA
3.45193e-07	-0.128738	0.223	0.26	0.0113817	RANBP2	NA
4.29228e-05	-0.128753	0.302	0.328	1	STXBP3	NA
4.45534e-06	-0.128767	0.181	0.211	0.146901	ZFP14	NA
6.32816e-08	-0.128791	0.225	0.266	0.00208652	PPP4R2	NA
2.23689e-06	-0.128806	0.203	0.236	0.0737548	TXNDC15	NA
1.74813e-16	-0.128812	0.147	0.211	5.76393e-12	RP11-220I1.1	NA
2.82251e-11	-0.128847	0.13	0.176	9.30638e-07	IRF2BPL	NA
0.000259296	-0.128856	0.287	0.305	1	ADRM1	NA
2.14676e-05	-0.12888	0.617	0.614	0.70783	EDF1	NA
7.18111e-14	-0.128951	0.141	0.196	2.36776e-09	AKNA	NA
8.19071e-10	-0.129008	0.156	0.2	2.70064e-05	SCAMP3	NA
1.08716e-19	-0.129058	0.072	0.124	3.58458e-15	IFIT5	Interferon response (IRM)
4.32618e-06	-0.129108	0.222	0.256	0.142643	HOOK3	NA
1.0201e-10	-0.129158	0.159	0.207	3.36348e-06	MAN2B1	NA
3.96011e-08	-0.129185	0.151	0.189	0.00130573	ARHGAP9	NA
3.69417e-06	-0.129192	0.259	0.292	0.121804	SUPT16H	NA
3.88192e-09	-0.12924	0.187	0.232	0.000127995	PPWD1	NA
3.52352e-08	-0.129339	0.261	0.304	0.00116177	MANBA	NA
3.90081e-05	-0.129342	0.358	0.377	1	PSMC5	NA
2.22898e-08	-0.129412	0.217	0.258	0.00073494	IRF5	NA
7.84226e-07	-0.129452	0.213	0.25	0.0258575	G6PC3	NA
4.15494e-07	-0.12946	0.268	0.306	0.0136997	DENR	NA
2.91529e-11	-0.129466	0.156	0.206	9.6123e-07	C10orf32	NA
1.00045e-09	-0.129631	0.17	0.215	3.29868e-05	WDR70	NA
6.54098e-09	-0.12964	0.131	0.169	0.000215669	SLC2A8	NA
6.28561e-06	-0.129674	0.207	0.238	0.207249	CCNDBP1	NA
2.1782e-08	-0.129681	0.361	0.402	0.000718196	NCOA4	NA
6.91363e-08	-0.129691	0.229	0.271	0.00227956	PSMD12	NA
3.1024e-16	-0.129708	0.101	0.155	1.02292e-11	RP11-212I21.4	NA
5.62935e-14	-0.129806	0.146	0.203	1.85611e-09	MLLT6	NA
6.92884e-08	-0.129823	0.201	0.242	0.00228458	SLC44A1	NA
5.84552e-08	-0.129827	0.189	0.228	0.00192739	VGLL4	NA
5.78768e-09	-0.129954	0.154	0.194	0.000190831	MGAT2	NA
6.51308e-09	-0.12996	0.208	0.252	0.000214749	CTDSP1	NA
4.42144e-21	-0.130011	0.086	0.145	1.45784e-16	CPSF3L	NA
0.000290506	-0.13006	0.564	0.554	1	PSMB1	NA
1.7822e-11	-0.130136	0.108	0.151	5.87627e-07	USP12	NA
6.71796e-05	-0.130181	0.269	0.293	1	NOSIP	NA
1.75659e-05	-0.130191	0.11	0.137	0.579183	VMO1	NA
4.15647e-21	-0.130232	0.061	0.113	1.37047e-16	AP003733.1	NA
9.10365e-10	-0.130267	0.174	0.22	3.00166e-05	VEZT	NA
8.4107e-42	-0.130377	0.024	0.076	2.77318e-37	USP18	Interferon response (IRM)
1.60647e-17	-0.130395	0.088	0.141	5.29685e-13	AHI1	NA
6.52977e-05	-0.130455	0.289	0.311	1	ETFA	NA
1.1547e-05	-0.130524	0.211	0.24	0.380727	PPP1R35	NA
1.9706e-07	-0.130571	0.235	0.275	0.00649748	CTNNA1	NA
3.98852e-11	-0.130581	0.155	0.205	1.3151e-06	PLAT	NA
4.19979e-10	-0.130592	0.211	0.261	1.38475e-05	APAF1	NA
2.34672e-06	-0.130615	0.225	0.258	0.0773759	SPSB3	NA
2.50521e-14	-0.130659	0.142	0.199	8.26017e-10	KCNMB1	NA
5.01284e-05	-0.13069	0.275	0.302	1	GSPT1	NA
8.14678e-05	-0.130717	0.302	0.325	1	ALDH9A1	NA
3.07903e-08	-0.130725	0.165	0.204	0.00101522	ZDHHC3	NA
1.87344e-08	-0.130806	0.157	0.198	0.000617711	UPF3B	NA
0.000129116	-0.130811	0.391	0.407	1	ZFAND6	NA
1.85793e-07	-0.130812	0.274	0.313	0.00612595	ERLEC1	NA
3.35427e-09	-0.130812	0.142	0.183	0.000110597	PIK3AP1	NA
1.62162e-12	-0.130813	0.2	0.258	5.3468e-08	TNRC18	NA
2.79483e-07	-0.130822	0.196	0.233	0.00921513	FAM45A	NA
7.88019e-07	-0.130855	0.204	0.238	0.0259826	CHID1	NA
8.76027e-08	-0.130858	0.321	0.362	0.00288844	RBBP4	NA
7.93451e-12	-0.130871	0.117	0.163	2.61617e-07	UTY	NA
2.02942e-07	-0.130953	0.196	0.236	0.00669141	NUAK1	NA
1.02101e-06	-0.131084	0.258	0.292	0.0336648	MLX	NA
8.82002e-08	-0.131118	0.2	0.239	0.00290814	PLIN3	NA
2.10124e-05	-0.131135	0.596	0.608	0.69282	RNF13	NA
9.92914e-19	-0.131157	0.115	0.177	3.27384e-14	KIAA0907	NA
5.50581e-08	-0.131179	0.236	0.278	0.00181538	EFCAB14	NA
8.60526e-13	-0.131222	0.163	0.218	2.83733e-08	FRYL	NA
4.94973e-07	-0.131225	0.796	0.788	0.0163203	RNF130	NA
2.33287e-09	-0.131232	0.183	0.227	7.69193e-05	SPPL3	NA
1.92465e-06	-0.131252	0.304	0.338	0.0634595	MED13L	NA
0.0107573	-0.131402	0.428	0.428	1	BEX4	NA
2.65056e-09	-0.131419	0.117	0.156	8.73942e-05	MAP3K13	NA
6.1385e-08	-0.131574	0.201	0.241	0.00202399	RAB3GAP1	NA
8.16844e-07	-0.131645	0.202	0.237	0.026933	TFAM	NA
3.20521e-06	-0.131652	0.259	0.289	0.105682	IRF3	NA
1.51336e-06	-0.131681	0.592	0.602	0.0498985	GNB4	NA
4.80467e-09	-0.131726	0.146	0.186	0.00015842	ELMOD3	NA
1.59284e-06	-0.131914	0.394	0.429	0.0525191	YWHAZ	NA
7.52136e-13	-0.131984	0.119	0.168	2.47994e-08	C6orf120	NA
6.28708e-06	-0.132047	0.474	0.493	0.207298	OSTC	NA
1.01538e-15	-0.132059	0.157	0.22	3.34791e-11	FAM208A	NA
0.00267033	-0.132067	0.318	0.331	1	LINC01094	NA
5.0916e-06	-0.132112	0.294	0.325	0.16788	WDR33	NA
7.83751e-13	-0.132164	0.11	0.157	2.58419e-08	TERF2	NA
7.67103e-09	-0.132167	0.2	0.243	0.000252929	GLB1	NA
2.2121e-10	-0.132193	0.212	0.264	7.29374e-06	GBAS	NA
1.62236e-08	-0.132237	0.158	0.198	0.000534924	PNP	NA
3.14695e-07	-0.13224	0.201	0.237	0.0103761	SLC35B1	NA
3.10032e-12	-0.132244	0.096	0.14	1.02224e-07	SIAH2	NA
1.88358e-05	-0.132323	0.29	0.316	0.621053	AKIRIN1	NA
8.86032e-07	-0.132346	0.316	0.349	0.0292142	OAZ2	NA
0.00014027	-0.13236	0.4	0.412	1	UBE2L3	NA
6.69376e-09	-0.132381	0.217	0.26	0.000220707	CCM2	NA
3.01494e-07	-0.132413	0.289	0.327	0.00994087	ATG12	NA
9.86359e-06	-0.132443	0.32	0.348	0.325222	PPCS	NA
4.89586e-05	-0.132447	0.269	0.292	1	NDUFA10	NA
5.63246e-08	-0.132496	0.186	0.226	0.00185713	SMARCA2	NA
2.68233e-10	-0.132513	0.164	0.209	8.84418e-06	SHKBP1	NA
4.89312e-07	-0.132516	0.181	0.218	0.0161336	NIN	NA
9.47924e-11	-0.132534	0.175	0.223	3.1255e-06	CLPTM1	NA
2.50943e-05	-0.132696	0.291	0.316	0.827409	TMEM248	NA
1.05052e-07	-0.132794	0.248	0.288	0.00346377	PPP2CA	NA
4.21173e-06	-0.132801	0.264	0.297	0.138869	SRA1	NA
1.15263e-11	-0.132845	0.163	0.214	3.80046e-07	CCZ1	NA
1.31328e-06	-0.132918	0.467	0.497	0.0433013	DEK	NA
2.7077e-29	-0.132919	0.058	0.119	8.92782e-25	RP11-440L14.1	NA
1.77875e-15	-0.132943	0.101	0.154	5.86488e-11	PML	NA
8.99134e-10	-0.133089	0.189	0.235	2.96462e-05	TRIM28	NA
4.67738e-24	-0.13317	0.099	0.167	1.54222e-19	CTA-292E10.6	NA
2.66673e-10	-0.133309	0.153	0.197	8.79275e-06	UBN1	NA
5.90212e-05	-0.133327	0.213	0.239	1	DNAJC21	NA
1.14602e-05	-0.133332	0.286	0.312	0.377866	UBE2A	NA
1.89052e-07	-0.133392	0.187	0.224	0.00623342	RBM42	NA
2.32126e-05	-0.133403	0.357	0.378	0.765367	PSMB5	NA
1.85092e-13	-0.133419	0.148	0.203	6.10285e-09	APOA1BP	NA
2.29526e-08	-0.1335	0.182	0.224	0.000756793	MKLN1	NA
0.000287052	-0.133526	0.285	0.304	1	HAX1	NA
2.11165e-05	-0.133582	0.227	0.261	0.696254	IFRD1	Cytokines response 1 (CRM-1)
5.93831e-15	-0.133593	0.093	0.142	1.95798e-10	RGP1	NA
3.44095e-07	-0.133622	0.381	0.416	0.0113455	SRP9	NA
2.04845e-08	-0.133644	0.244	0.286	0.000675415	ITFG1	NA
2.72525e-11	-0.133653	0.216	0.271	8.9857e-07	TMX3	NA
1.12992e-20	-0.133741	0.073	0.127	3.72556e-16	NEIL1	NA
1.44736e-07	-0.133769	0.181	0.218	0.00477223	RTN2	NA
2.80309e-05	-0.133832	0.335	0.362	0.924234	EIF1AX	NA
6.92833e-07	-0.133834	0.346	0.379	0.0228441	ABHD12	NA
9.67082e-07	-0.133874	0.351	0.381	0.0318866	HADHB	NA
5.66927e-14	-0.133885	0.119	0.171	1.86927e-09	SMG6	NA
1.22064e-10	-0.133961	0.166	0.215	4.0247e-06	MAML3	NA
5.03971e-09	-0.133966	0.169	0.211	0.000166169	OSCAR	NA
0.000250699	-0.133966	0.627	0.61	1	ATP6V1G1	NA
1.55411e-12	-0.134036	0.139	0.189	5.12421e-08	RNF4	NA
1.39332e-17	-0.134061	0.115	0.175	4.59405e-13	WIBG	NA
1.8587e-06	-0.134075	0.249	0.282	0.061285	EPN1	NA
4.65284e-06	-0.134258	0.219	0.25	0.153413	TPST2	NA
5.35554e-17	-0.134282	0.099	0.153	1.76583e-12	KLF13	NA
2.22439e-15	-0.134306	0.106	0.158	7.33427e-11	RIC8A	NA
1.99917e-08	-0.134371	0.175	0.216	0.000659165	RBM41	NA
1.9684e-06	-0.134425	0.254	0.286	0.0649021	RRAGA	NA
8.28046e-07	-0.134494	0.421	0.451	0.0273023	MAML2	Cytokines response 2 (CRM-2)
6.11755e-08	-0.134502	0.191	0.229	0.00201708	CWC25	NA
4.90714e-10	-0.134518	0.21	0.258	1.61798e-05	RPS6KA1	NA
2.12736e-17	-0.134521	0.114	0.172	7.01434e-13	RFT1	NA
0.00036148	-0.134729	0.504	0.506	1	JTB	NA
7.4647e-13	-0.134738	0.144	0.196	2.46126e-08	CDC27	NA
1.69999e-06	-0.134803	0.695	0.695	0.0560522	DAD1	NA
5.224e-17	-0.134894	0.167	0.235	1.72246e-12	FAM198B	NA
2.42872e-13	-0.1349	0.166	0.223	8.00797e-09	USP11	NA
4.30403e-07	-0.134902	0.152	0.185	0.0141912	SLC22A18	NA
1.14889e-36	-0.134907	0.027	0.077	3.78811e-32	GP9	NA
9.5182e-10	-0.13492	0.186	0.232	3.13834e-05	SETD5	NA
1.96905e-05	-0.134928	0.49	0.501	0.649236	FCGR2A	NA
1.04994e-15	-0.134947	0.118	0.174	3.46186e-11	TIMM10B.1	NA
7.50359e-05	-0.134971	0.458	0.467	1	TMEM147	NA
2.12608e-09	-0.135019	0.192	0.237	7.0101e-05	LPXN	NA
1.07875e-22	-0.135034	0.076	0.135	3.55685e-18	CRYBG3.1	NA
2.18617e-17	-0.135048	0.108	0.165	7.20825e-13	KIAA1429	NA
1.21195e-06	-0.135061	0.289	0.326	0.0399605	SEC14L1	NA
1.21772e-11	-0.135124	0.211	0.266	4.01508e-07	NF1	NA
7.71882e-09	-0.135126	0.167	0.209	0.000254505	ODF2L	NA
0.000343013	-0.135295	0.451	0.46	1	RNF7	NA
3.5176e-07	-0.135306	0.256	0.292	0.0115982	ILK	NA
3.13811e-07	-0.135563	0.186	0.222	0.010347	PARL	NA
1.34172e-10	-0.135566	0.17	0.218	4.42392e-06	NFAT5	NA
2.27132e-13	-0.135748	0.162	0.218	7.48899e-09	DNAJC13	NA
1.29365e-05	-0.135817	0.214	0.244	0.426543	RB1CC1	NA
3.54942e-13	-0.135845	0.186	0.244	1.17031e-08	INTS10	NA
6.30303e-08	-0.135867	0.229	0.27	0.00207823	RBMS1	NA
5.03099e-11	-0.135883	0.187	0.238	1.65882e-06	NOC2L	NA
3.2642e-10	-0.136019	0.164	0.212	1.07627e-05	SYNDIG1	NA
1.29283e-07	-0.136056	0.185	0.222	0.00426271	SPOP	NA
1.29663e-20	-0.136133	0.094	0.155	4.27524e-16	HDGFRP2	NA
3.07528e-05	-0.136136	0.667	0.664	1	GSTP1	NA
2.32523e-06	-0.136157	0.341	0.372	0.0766675	CALM3	NA
5.66034e-19	-0.136216	0.083	0.137	1.86633e-14	TTTY15	NA
9.66862e-09	-0.136252	0.23	0.275	0.000318794	TMEM50B	NA
8.33498e-12	-0.136447	0.171	0.223	2.74821e-07	DCLRE1C	NA
4.02825e-08	-0.13647	0.201	0.242	0.00132819	CDC73	NA
3.55719e-45	-0.136523	0.044	0.115	1.17288e-40	MRC1L1	NA
2.38216e-07	-0.136573	0.243	0.28	0.00785445	IDI1	NA
1.11416e-16	-0.136687	0.056	0.099	3.67362e-12	BRCA2	NA
3.437e-05	-0.136714	0.28	0.306	1	C9orf78	NA
1.76119e-10	-0.136795	0.2	0.249	5.80701e-06	SP3	NA
5.34717e-12	-0.136802	0.203	0.258	1.76307e-07	RAB5A	NA
7.67051e-10	-0.136857	0.176	0.221	2.52912e-05	E2F4	NA
1.03453e-08	-0.137083	0.2	0.244	0.000341104	CDKN1B	NA
2.83362e-07	-0.13711	0.39	0.423	0.009343	LEPROTL1	NA
3.37227e-10	-0.13716	0.151	0.196	1.11191e-05	RP11-139H15.1	NA
1.87393e-11	-0.137162	0.117	0.162	6.17872e-07	LEO1	NA
2.63601e-05	-0.137247	0.4	0.42	0.869145	SNRPB	NA
1.6572e-07	-0.137255	0.504	0.531	0.00546413	TOMM20	NA
1.78329e-08	-0.137271	0.167	0.206	0.000587987	RFC2	NA
2.83896e-10	-0.137577	0.196	0.245	9.36063e-06	DNM2	NA
8.16231e-07	-0.137593	0.457	0.483	0.0269128	GDI2	NA
0.000822117	-0.13762	0.578	0.569	1	NDUFC2	NA
2.19419e-10	-0.137706	0.631	0.666	7.23468e-06	GALNT1	Disease associated (DAM)
6.22045e-08	-0.137974	0.293	0.334	0.00205101	FMNL2	NA
2.4179e-06	-0.138049	0.24	0.271	0.0797229	TRMT10C	NA
0.000397987	-0.138088	0.552	0.549	1	PARK7	NA
6.49431e-10	-0.138098	0.226	0.275	2.14131e-05	CREB1	NA
1.69054e-17	-0.138121	0.396	0.486	5.57405e-13	WDR74	Homeostatic (HM)
9.25393e-08	-0.138133	0.253	0.294	0.0030512	RBPJ	NA
5.11177e-15	-0.138329	0.093	0.142	1.68545e-10	ZSCAN30	NA
2.06557e-08	-0.138372	0.224	0.267	0.00068106	ZNF217	NA
3.2093e-14	-0.138381	0.339	0.412	1.05817e-09	SHFM1	NA
1.24661e-06	-0.138622	0.266	0.298	0.0411032	EMC4	NA
1.34317e-09	-0.138628	0.22	0.266	4.42869e-05	COL8A2	NA
3.74878e-11	-0.138669	0.139	0.185	1.23605e-06	UTP3	NA
6.01567e-08	-0.138741	0.224	0.263	0.00198349	DYNC1H1	NA
1.13487e-07	-0.138789	0.244	0.285	0.0037419	RAPH1	NA
2.80979e-10	-0.138807	0.212	0.262	9.26445e-06	FBXO11	NA
1.71433e-33	-0.138836	0.989	0.997	5.65249e-29	MT-ATP6	NA
4.94443e-08	-0.13886	0.235	0.275	0.00163028	MMP2	NA
1.32472e-10	-0.138978	0.168	0.216	4.36788e-06	FNBP1	NA
1.30463e-13	-0.139003	0.146	0.201	4.30162e-09	TMEM131	NA
7.96542e-14	-0.139048	0.461	0.543	2.62636e-09	ATP5J2	NA
1.23005e-09	-0.139094	0.172	0.216	4.05574e-05	ZNF75A	NA
1.2747e-08	-0.139096	0.153	0.194	0.000420294	ZNF37A	NA
4.10533e-11	-0.139098	0.18	0.231	1.35361e-06	CEP57	NA
2.81674e-07	-0.139199	0.223	0.259	0.00928735	GPS2	NA
6.14333e-12	-0.139379	0.149	0.199	2.02558e-07	SPN	NA
0.000102335	-0.139395	0.345	0.365	1	GTF2B	NA
2.43414e-08	-0.139427	0.265	0.308	0.000802584	TMF1	NA
1.98907e-09	-0.139472	0.189	0.233	6.55835e-05	MAP1S	NA
1.8239e-08	-0.139496	0.174	0.215	0.000601377	CWC22	NA
4.04831e-07	-0.139611	0.218	0.253	0.0133481	SIL1	NA
1.97002e-12	-0.139653	0.172	0.226	6.49555e-08	SNRNP200	NA
0.00019983	-0.139688	0.4	0.411	1	TEX264	NA
5.03388e-05	-0.139702	0.362	0.385	1	LDHA	NA
2.91749e-11	-0.139843	0.162	0.211	9.61955e-07	CXorf38	NA
4.14032e-07	-0.139847	0.22	0.256	0.0136515	SAP30BP	NA
2.8001e-07	-0.139917	0.242	0.279	0.00923249	OTUB1	NA
1.52016e-09	-0.13996	0.207	0.253	5.01226e-05	ACP2	NA
2.09864e-07	-0.139964	0.307	0.343	0.00691963	PRCP	NA
3.00541e-26	-0.14002	0.067	0.128	9.90945e-22	DDX60	Interferon response (IRM)
2.47647e-11	-0.140036	0.189	0.241	8.16543e-07	TBC1D1	NA
1.41215e-07	-0.140084	0.332	0.372	0.00465615	PABPC4	NA
9.88093e-05	-0.140116	0.531	0.536	1	HSPE1	NA
7.34597e-10	-0.140173	0.199	0.247	2.42211e-05	KLHL5	NA
2.07524e-17	-0.140177	0.139	0.202	6.84248e-13	PPM1B	NA
3.95636e-10	-0.140251	0.247	0.295	1.30449e-05	LONP2	NA
1.96364e-11	-0.140328	0.151	0.2	6.47452e-07	NFKBIE	NA
1.81109e-21	-0.140331	0.089	0.15	5.97152e-17	KIAA1731	NA
4.79416e-09	-0.140375	0.22	0.265	0.000158073	GIT2	NA
5.9545e-11	-0.140401	0.143	0.188	1.96332e-06	ASPSCR1	NA
0.0151157	-0.140415	0.408	0.408	1	STMN1	NA
1.91965e-31	-0.140456	0.033	0.084	6.32946e-27	OASL	Interferon response (IRM)
1.18631e-13	-0.140544	0.207	0.269	3.91149e-09	C17orf89	NA
6.46877e-13	-0.140598	0.153	0.205	2.13288e-08	PBX2	NA
4.45347e-06	-0.140599	0.334	0.363	0.14684	SSU72	NA
2.22681e-08	-0.140638	0.214	0.255	0.000734225	SMNDC1	NA
2.73952e-19	-0.140664	0.066	0.117	9.03273e-15	IFIH1	Interferon response (IRM)
4.48934e-08	-0.140672	0.268	0.31	0.00148022	RDX	NA
9.87025e-08	-0.140707	0.25	0.288	0.00325442	MRPL16	NA
3.59507e-08	-0.140768	0.23	0.269	0.00118537	ELOVL1	NA
3.56761e-09	-0.140773	0.203	0.247	0.000117631	ELAVL1	NA
3.49014e-12	-0.140775	0.187	0.241	1.15077e-07	PTBP1	NA
1.1653e-13	-0.140859	0.094	0.14	3.84223e-09	PELO	NA
2.27655e-09	-0.140871	0.266	0.313	7.50625e-05	AHCYL1	NA
4.69047e-10	-0.140908	0.193	0.24	1.54654e-05	SAFB	NA
1.14383e-13	-0.140934	0.117	0.167	3.77144e-09	NBN	NA
1.16947e-12	-0.141082	0.144	0.195	3.85596e-08	ZCCHC8	NA
3.72032e-08	-0.141095	0.233	0.274	0.00122667	USP33	NA
1.09911e-07	-0.141264	0.24	0.279	0.00362399	STAU1	NA
6.04951e-12	-0.141275	0.13	0.178	1.99464e-07	IRAK3	NA
1.92134e-19	-0.141366	0.085	0.141	6.33504e-15	CLEC4A	NA
9.06643e-07	-0.141399	0.19	0.226	0.0298938	FAM53C	Transitioning CRM
4.94272e-12	-0.141419	0.19	0.244	1.62971e-07	ELK4	NA
5.00982e-06	-0.141505	0.45	0.471	0.165184	ANP32A	NA
1.10012e-07	-0.141506	0.549	0.565	0.00362731	SYNGR2	NA
1.12866e-08	-0.141511	0.261	0.304	0.000372143	HERC4	NA
7.48819e-09	-0.141556	0.207	0.25	0.000246901	HPS4	NA
2.1391e-11	-0.141624	0.238	0.292	7.05303e-07	IREB2	NA
6.61513e-12	-0.141626	0.159	0.209	2.18114e-07	HDGF	NA
2.28411e-07	-0.141643	0.244	0.283	0.00753116	EIF4G3	NA
8.6223e-09	-0.141683	0.222	0.266	0.000284294	ATP2A2	NA
4.70702e-11	-0.141732	0.186	0.237	1.552e-06	ADNP	NA
8.62776e-09	-0.141877	0.319	0.36	0.000284475	SDF4	NA
1.86994e-10	-0.141934	0.202	0.251	6.16557e-06	FIP1L1	NA
3.01308e-09	-0.141968	0.279	0.325	9.93474e-05	RAD21	NA
1.47629e-07	-0.142011	0.305	0.341	0.00486761	MLF2	NA
9.05189e-07	-0.142026	0.429	0.456	0.0298459	UBE2B	NA
4.67939e-11	-0.142029	0.143	0.19	1.54289e-06	MCM5	NA
8.1504e-08	-0.142076	0.285	0.322	0.00268735	CCT7	NA
4.57014e-08	-0.142078	0.261	0.302	0.00150687	MTURN	NA
6.92815e-05	-0.14209	0.299	0.322	1	CACNB4	NA
1.08971e-11	-0.142115	0.22	0.276	3.59299e-07	TAOK1	NA
2.36052e-08	-0.142206	0.166	0.205	0.00077831	MGMT	NA
2.15609e-11	-0.142284	0.189	0.24	7.10906e-07	LGALS8	NA
8.20485e-06	-0.142286	0.368	0.392	0.27053	IFNAR1	NA
4.31675e-10	-0.142295	0.205	0.252	1.42332e-05	SEC13	NA
8.37935e-22	-0.142297	0.099	0.163	2.76284e-17	QTRTD1	NA
2.46367e-10	-0.142304	0.208	0.257	8.12322e-06	CARD8	NA
1.63126e-06	-0.142311	0.527	0.539	0.053786	SSBP1	NA
5.52729e-15	-0.142353	0.157	0.216	1.82246e-10	RNF6	NA
1.05251e-81	-0.142398	0.017	0.087	3.47034e-77	LRRC16A	NA
1.58579e-05	-0.142404	0.48	0.496	0.522868	RAB2A	NA
3.83452e-16	-0.142416	0.175	0.241	1.26432e-11	ERBB2IP	NA
2.8016e-09	-0.142423	0.196	0.241	9.23744e-05	ATXN7L3B	NA
1.20918e-06	-0.142465	0.312	0.346	0.0398691	UBE2K	NA
3.93089e-07	-0.142479	0.367	0.402	0.0129609	INPP5D	NA
9.32752e-11	-0.14252	0.233	0.285	3.07547e-06	GIMAP2	NA
2.57813e-09	-0.142648	0.227	0.273	8.50062e-05	SMARCE1	NA
2.7469e-09	-0.142786	0.224	0.269	9.05707e-05	ZMYM2	NA
4.64381e-10	-0.142813	0.18	0.227	1.53116e-05	SLC7A6OS	NA
4.18747e-11	-0.142839	0.175	0.224	1.38069e-06	ARCN1	NA
1.47365e-06	-0.14285	0.338	0.374	0.048589	ABI2	NA
5.6627e-07	-0.142984	0.272	0.306	0.0186711	G3BP1	NA
1.83264e-05	-0.142992	0.322	0.345	0.604258	ECH1	NA
8.15522e-06	-0.143127	0.531	0.541	0.268894	SAP18	NA
4.36264e-06	-0.143149	0.251	0.279	0.143845	CCDC66	NA
7.30304e-05	-0.143209	0.494	0.497	1	EIF3G	NA
2.36967e-14	-0.143219	0.146	0.202	7.81328e-10	STK38L	NA
3.39632e-07	-0.143327	0.212	0.247	0.0111983	TMEM87A	NA
1.90494e-10	-0.143349	0.159	0.207	6.28097e-06	PPAPDC1B	NA
3.88904e-07	-0.143373	0.291	0.327	0.012823	BRD4	NA
5.65293e-06	-0.14344	0.397	0.421	0.186389	PSMD4	NA
1.18237e-18	-0.143449	0.131	0.195	3.8985e-14	CAPN1	NA
9.81727e-13	-0.143534	0.169	0.225	3.23695e-08	ROCK2	NA
9.0682e-05	-0.143559	0.361	0.379	1	SH3GLB1	NA
2.89598e-05	-0.143583	0.522	0.524	0.954864	NDFIP1	NA
5.05931e-06	-0.143589	0.309	0.341	0.166815	CEP350	NA
5.00169e-10	-0.143629	0.244	0.292	1.64916e-05	PHC2	NA
9.96154e-11	-0.143639	0.197	0.246	3.28452e-06	CDK13	NA
1.19743e-12	-0.143642	0.121	0.168	3.94817e-08	RBM38	NA
1.97237e-12	-0.14375	0.185	0.238	6.50329e-08	TARS	NA
5.23594e-05	-0.143959	0.25	0.276	1	NFKBID	Cytokines response 2 (CRM-2)
2.23615e-05	-0.144014	0.322	0.347	0.737304	FGFR1OP2	NA
1.2191e-07	-0.144121	0.623	0.631	0.00401961	RAP1A	NA
2.93422e-16	-0.144154	0.074	0.122	9.67472e-12	LINC00671	NA
1.53436e-06	-0.144204	0.279	0.31	0.050591	TSG101	NA
9.11495e-11	-0.144205	0.203	0.253	3.00538e-06	USP14	NA
3.6044e-15	-0.14421	0.134	0.19	1.18844e-10	PIEZO1	NA
9.67907e-13	-0.144262	0.195	0.251	3.19138e-08	MSL1	NA
1.77192e-12	-0.144266	0.187	0.242	5.84236e-08	NAA15	NA
3.14079e-10	-0.144335	0.244	0.293	1.03558e-05	SNX1	NA
1.92589e-07	-0.144345	0.302	0.337	0.00635003	GRINA	NA
1.14422e-06	-0.144421	0.405	0.431	0.0377271	MSN	Antigen-presenting response (HLA)
3.21849e-11	-0.144522	0.247	0.299	1.0612e-06	PIAS1	NA
2.53116e-08	-0.1446	0.229	0.269	0.000834575	GPAA1	NA
6.06705e-07	-0.144638	0.316	0.346	0.0200043	CTDNEP1	NA
1.82535e-10	-0.144675	0.261	0.313	6.01854e-06	FKBP15	NA
0.000124769	-0.144697	0.36	0.37	1	UQCRFS1	NA
5.79153e-13	-0.144874	0.141	0.194	1.90958e-08	EHD4	NA
4.56816e-07	-0.144883	0.313	0.348	0.0150621	TMC6	NA
3.32594e-09	-0.144921	0.242	0.288	0.000109663	RIOK3	NA
2.42381e-10	-0.145182	0.174	0.222	7.99179e-06	DNAJC1	NA
1.46124e-06	-0.145374	0.402	0.432	0.04818	RAB1A	NA
3.51123e-13	-0.145402	0.19	0.248	1.15772e-08	BTBD7	NA
9.83586e-09	-0.145412	0.207	0.249	0.000324308	ARHGEF1	NA
1.09844e-07	-0.145437	0.348	0.382	0.00362178	SPPL2A	NA
5.62424e-13	-0.145484	0.15	0.203	1.85443e-08	RAB39A	NA
1.94344e-09	-0.145526	0.21	0.256	6.4079e-05	BIRC6	NA
5.35921e-11	-0.145552	0.174	0.223	1.76704e-06	TUG1	NA
2.16721e-10	-0.145569	0.274	0.324	7.14571e-06	38777	NA
2.93313e-09	-0.145628	0.216	0.259	9.6711e-05	ARL16	NA
7.27306e-10	-0.145682	0.194	0.239	2.39807e-05	S100PBP	NA
1.31212e-06	-0.145723	0.355	0.385	0.0432633	VAMP2	NA
3.84423e-06	-0.145742	0.468	0.489	0.126752	ATP2B1	NA
2.46001e-08	-0.145751	0.27	0.309	0.000811113	PSMD13	NA
1.06697e-06	-0.145754	0.281	0.315	0.0351802	NOP56	NA
3.35658e-23	-0.145755	0.088	0.151	1.10673e-18	MYD88	NA
1.21829e-07	-0.145819	0.307	0.345	0.00401694	SRFBP1	NA
1.33775e-07	-0.145884	0.23	0.267	0.00441083	C3orf38	NA
1.32581e-11	-0.145888	0.177	0.228	4.37146e-07	CCNT2	NA
1.30601e-05	-0.145907	0.315	0.34	0.430616	NUDC	NA
6.20911e-08	-0.145925	0.237	0.275	0.00204727	SSBP4	NA
6.22196e-09	-0.146018	0.256	0.302	0.000205151	PCF11	NA
1.12837e-09	-0.146049	0.333	0.377	3.72048e-05	UQCRC2	NA
5.04717e-07	-0.146161	0.339	0.372	0.0166415	CLK1	Transitioning CRM
1.90874e-10	-0.14642	0.212	0.262	6.2935e-06	EZR	NA
1.80048e-06	-0.146459	0.292	0.324	0.0593655	IMP3	NA
4.53264e-08	-0.146465	0.321	0.36	0.0014945	RBBP7	NA
1.51453e-17	-0.146552	0.121	0.18	4.9937e-13	DDX19B	NA
1.45341e-10	-0.146594	0.283	0.335	4.7922e-06	BTK	NA
3.63554e-11	-0.146596	0.268	0.322	1.19871e-06	COPA	NA
3.99272e-52	-0.146615	0.029	0.094	1.31648e-47	HERC6	Interferon response (IRM)
2.13836e-08	-0.146673	0.236	0.278	0.00070506	PHYKPL	NA
5.87887e-08	-0.146697	0.266	0.304	0.00193838	RBM23	NA
1.84995e-13	-0.146716	0.178	0.235	6.09966e-09	CAMK1D	NA
7.64431e-09	-0.146744	0.211	0.253	0.000252048	ZNF580	NA
1.61579e-11	-0.146752	0.086	0.128	5.32757e-07	CCL4L1	Cytokines response 2 (CRM-2)
3.73387e-15	-0.146814	0.161	0.222	1.23113e-10	CSNK1G2	NA
1.33513e-10	-0.146831	0.24	0.291	4.40221e-06	ADCY7	NA
9.09119e-08	-0.146835	0.348	0.384	0.00299755	GNB1	NA
1.74344e-07	-0.14687	0.219	0.256	0.00574848	BAG5	NA
1.40739e-06	-0.146972	0.284	0.314	0.0464044	COPB1	NA
5.275e-19	-0.147115	0.098	0.157	1.73927e-14	ZNF117	NA
2.89611e-24	-0.147252	0.066	0.123	9.54907e-20	GPR180	NA
8.67896e-11	-0.147339	0.89	0.88	2.86163e-06	ATP6V0E1	NA
7.06846e-09	-0.147362	0.206	0.25	0.000233061	TLR3	NA
1.24005e-19	-0.14737	0.138	0.205	4.0887e-15	ANKFY1	NA
3.91042e-11	-0.147398	0.266	0.32	1.28934e-06	TMED7	NA
1.96704e-11	-0.147404	0.211	0.264	6.48572e-07	TARDBP	NA
1.1882e-06	-0.147654	0.426	0.449	0.0391774	VDAC2	NA
5.01242e-06	-0.147726	0.247	0.28	0.16527	MT-ND6	NA
1.2801e-05	-0.147803	0.419	0.44	0.422075	LAMTOR2	NA
4.19977e-06	-0.147896	0.34	0.365	0.138475	EIF4A3	NA
3.4184e-07	-0.14794	0.448	0.472	0.0112711	ADAM10	NA
1.49238e-10	-0.148071	0.218	0.267	4.92067e-06	PHF6	NA
2.09061e-30	-0.148256	0.04	0.094	6.89315e-26	RP11-109G23.3	NA
3.716e-05	-0.148256	0.422	0.43	1	TUFM	NA
9.21228e-18	-0.148265	0.135	0.197	3.03747e-13	TRAK1	NA
4.65788e-12	-0.14827	0.225	0.284	1.53579e-07	FGD4	NA
5.0413e-10	-0.148377	0.184	0.23	1.66222e-05	LCOR	NA
1.39383e-14	-0.14856	0.146	0.202	4.59572e-10	EIF4G1	NA
1.95415e-15	-0.148662	0.164	0.225	6.44323e-11	GALNT10	NA
3.17748e-08	-0.148702	0.244	0.284	0.00104768	ACADVL	NA
5.26014e-06	-0.148704	0.51	0.52	0.173437	PSMB3	NA
6.32505e-11	-0.148752	0.227	0.28	2.0855e-06	CHD4	NA
2.01595e-07	-0.148796	0.364	0.399	0.006647	UTP6	NA
7.2214e-10	-0.14893	0.18	0.224	2.38104e-05	NAT9	NA
5.72332e-10	-0.149041	0.185	0.231	1.88709e-05	DNMT1	NA
1.83469e-18	-0.149325	0.069	0.119	6.04933e-14	MLKL	NA
3.78841e-14	-0.14933	0.16	0.218	1.24912e-09	DISP1	NA
2.42655e-08	-0.149383	0.277	0.319	0.000800082	SMU1	NA
1.88763e-10	-0.149408	0.237	0.286	6.22388e-06	CD276	NA
2.3585e-10	-0.149497	0.21	0.258	7.77644e-06	PTPN18	NA
1.04622e-12	-0.149548	0.752	0.776	3.44958e-08	CYFIP1	NA
8.20315e-09	-0.149585	0.29	0.331	0.000270474	KPNA4	NA
1.3073e-10	-0.149697	0.225	0.276	4.31043e-06	XIAP	NA
1.03854e-10	-0.149769	0.194	0.241	3.42428e-06	TMX2	NA
6.03341e-09	-0.149793	0.964	0.958	0.000198933	FCER1G	NA
6.52775e-10	-0.14981	0.304	0.355	2.15233e-05	PDCD6IP	NA
3.58493e-10	-0.149812	0.196	0.244	1.18202e-05	PRDM2	NA
1.76465e-21	-0.149838	0.059	0.109	5.8184e-17	LINC00865	NA
6.90607e-14	-0.149904	0.135	0.189	2.27707e-09	TMEM167B	NA
1.01633e-18	-0.14992	0.14	0.204	3.35104e-14	PRKAG1	NA
2.2655e-13	-0.149993	0.182	0.239	7.46981e-09	HERC2	NA
5.69031e-07	-0.150018	0.445	0.471	0.0187621	RER1	NA
1.21293e-08	-0.150046	0.258	0.299	0.000399926	UBE2E3	NA
6.00693e-12	-0.150078	0.166	0.217	1.98061e-07	MYLIP	NA
7.86022e-15	-0.150093	0.151	0.208	2.59167e-10	CRELD2	NA
1.31837e-05	-0.150257	0.252	0.28	0.434694	CHMP1B	Transitioning CRM
1.82755e-07	-0.150338	0.303	0.338	0.0060258	NCK2	NA
4.48812e-11	-0.150353	0.255	0.307	1.47982e-06	LSM14A	NA
1.86765e-10	-0.15037	0.325	0.374	6.15801e-06	PTP4A2	NA
4.19747e-08	-0.150443	0.381	0.418	0.00138399	MRPL20	NA
1.39092e-14	-0.150443	0.18	0.24	4.58615e-10	PDS5A	NA
2.76424e-07	-0.15059	0.534	0.553	0.00911426	NFE2L2	NA
9.95233e-11	-0.150715	0.184	0.232	3.28148e-06	EXOC7	NA
1.30109e-07	-0.150784	0.27	0.306	0.00428997	BUB3	NA
9.26417e-16	-0.150813	0.153	0.213	3.05458e-11	PLCG2	NA
7.18898e-06	-0.150874	0.335	0.357	0.237035	SDF2	NA
9.61853e-08	-0.150952	0.396	0.428	0.00317142	RAB10	NA
4.50426e-09	-0.150974	0.288	0.33	0.000148514	COPS5	NA
1.49519e-07	-0.151044	0.322	0.359	0.00492994	FRMD4B	NA
7.68544e-12	-0.151048	0.163	0.215	2.53404e-07	SBF2	NA
2.24486e-13	-0.151062	0.173	0.229	7.40174e-09	NBPF1	NA
4.13873e-07	-0.151116	0.448	0.47	0.0136462	ELF1	NA
2.99582e-07	-0.151311	0.419	0.448	0.00987783	TAF10	NA
8.65356e-10	-0.151327	0.213	0.258	2.85325e-05	PHAX	NA
7.21589e-05	-0.151409	0.282	0.305	1	NUB1	NA
3.56178e-10	-0.151459	0.212	0.258	1.17439e-05	HDLBP	NA
8.73074e-08	-0.151481	0.28	0.316	0.0028787	NUCB1	NA
1.39422e-11	-0.15156	0.17	0.22	4.59703e-07	SGMS1	NA
5.69247e-08	-0.151576	0.213	0.251	0.00187692	KIF2A	NA
1.56889e-11	-0.151588	0.239	0.294	5.17293e-07	C1GALT1	NA
3.166e-10	-0.151588	0.237	0.285	1.04389e-05	ERGIC3	NA
2.89548e-17	-0.151608	0.215	0.291	9.54698e-13	KIAA1430	NA
1.09896e-14	-0.151652	0.144	0.199	3.62348e-10	ZNF254	NA
2.50325e-13	-0.151679	0.185	0.243	8.2537e-09	TNRC6A	NA
4.93139e-23	-0.151719	0.084	0.146	1.62598e-18	HIST2H2BE	NA
1.02612e-10	-0.151739	0.201	0.25	3.38331e-06	WIPI1	NA
1.34735e-24	-0.151748	0.091	0.158	4.44248e-20	ZNF107	NA
3.1598e-08	-0.151753	0.195	0.233	0.00104185	ALG3	NA
1.16938e-07	-0.151827	0.274	0.311	0.00385568	POP5	NA
2.26882e-06	-0.151929	0.357	0.385	0.0748076	EIF5A	NA
3.33481e-08	-0.152099	0.266	0.307	0.00109955	PRRC2B	NA
1.22038e-11	-0.152238	0.195	0.247	4.02384e-07	PTPRJ	NA
6.91133e-08	-0.152283	0.295	0.331	0.0022788	ARHGDIA	NA
2.02634e-10	-0.152316	0.204	0.252	6.68126e-06	TOR1A	NA
1.51829e-17	-0.15248	0.614	0.716	5.00611e-13	ATP5L	NA
2.19431e-11	-0.152567	0.216	0.268	7.23507e-07	SASH3	NA
1.68846e-07	-0.152596	0.225	0.263	0.00556719	FNDC3A	NA
7.2745e-12	-0.152744	0.204	0.258	2.39855e-07	DCAF7	NA
1.351e-17	-0.15284	0.148	0.214	4.45451e-13	TMEM57	NA
6.11377e-10	-0.152854	0.727	0.729	2.01583e-05	CDC42	NA
3.09093e-08	-0.152997	0.451	0.487	0.00101914	SYPL1	NA
4.08364e-13	-0.153042	0.153	0.207	1.34646e-08	UTP11L	NA
6.35997e-13	-0.153057	0.157	0.209	2.09701e-08	CRCP	NA
1.8972e-08	-0.153185	0.306	0.345	0.000625543	CCT2	NA
1.48484e-09	-0.153189	0.298	0.341	4.89582e-05	WAC	NA
4.64873e-12	-0.153202	0.197	0.248	1.53278e-07	ZNF224	NA
6.54068e-15	-0.153244	0.138	0.194	2.15659e-10	PWP2	NA
8.9217e-11	-0.153249	0.101	0.141	2.94166e-06	PIM1	NA
5.09915e-16	-0.153296	0.058	0.101	1.68129e-11	LGALS3BP	Interferon response (IRM)
1.64535e-09	-0.153456	0.234	0.278	5.42503e-05	WIPI2	NA
6.37681e-11	-0.153463	0.316	0.368	2.10256e-06	ETV5	NA
4.33485e-11	-0.15347	0.302	0.359	1.42929e-06	FAM96B	NA
2.68231e-07	-0.153559	0.38	0.414	0.0088441	TTC3	NA
1.97313e-05	-0.153608	0.181	0.208	0.650582	TTF1	NA
2.74458e-10	-0.153636	0.214	0.26	9.04943e-06	CPNE1	NA
6.81343e-11	-0.153825	0.247	0.3	2.24652e-06	DBNL	NA
1.8224e-15	-0.153842	0.208	0.275	6.00882e-11	ZC3H11A	NA
6.453e-14	-0.153858	0.145	0.2	2.12768e-09	SCLT1	NA
6.081e-08	-0.154107	0.344	0.38	0.00200503	HPS3	NA
2.12009e-08	-0.154191	0.498	0.523	0.000699037	USF2	NA
2.98075e-07	-0.154221	0.682	0.685	0.00982813	HNRNPA1	NA
1.82977e-12	-0.154318	0.168	0.22	6.03311e-08	GGPS1	NA
6.84264e-17	-0.154481	0.15	0.212	2.25616e-12	RNF41	NA
5.96567e-12	-0.154526	0.437	0.503	1.967e-07	C19orf60	NA
1.62772e-16	-0.154628	0.075	0.124	5.36693e-12	SLC2A3	Cytokines response 2 (CRM-2)
1.46974e-06	-0.154646	0.533	0.542	0.0484604	OSTF1	NA
9.77789e-08	-0.154873	0.421	0.449	0.00322396	PARVG	NA
1.327e-15	-0.15489	0.146	0.205	4.37538e-11	TLK2	NA
2.03467e-10	-0.155092	0.248	0.298	6.7087e-06	ARID1A	NA
1.65258e-12	-0.155118	0.157	0.207	5.4489e-08	TFEB	NA
2.44415e-16	-0.15524	0.17	0.235	8.05885e-12	RBM27	NA
2.17187e-10	-0.155249	0.236	0.284	7.1611e-06	POGZ	NA
3.75431e-09	-0.15528	0.37	0.412	0.000123787	BZW1	NA
2.33505e-11	-0.155286	0.451	0.513	7.69912e-07	ATP5J	NA
6.47702e-12	-0.155342	0.177	0.229	2.1356e-07	DUSP22	NA
2.0959e-18	-0.155363	0.119	0.18	6.91059e-14	ANKRD36	NA
4.97018e-20	-0.15541	0.182	0.258	1.63877e-15	LINC00969	NA
6.14368e-13	-0.15542	0.219	0.278	2.0257e-08	MAGT1	NA
3.34657e-07	-0.155425	0.317	0.348	0.0110343	MSRB2	NA
6.057e-25	-0.155513	0.1	0.169	1.99712e-20	FAM208B	NA
4.76455e-08	-0.155525	0.471	0.498	0.00157097	HADHA	NA
8.32772e-08	-0.155527	0.273	0.311	0.00274582	APMAP	Antigen-presenting response (HLA)
1.56683e-10	-0.155537	0.269	0.317	5.16616e-06	UGP2	NA
3.28108e-07	-0.155579	0.231	0.268	0.0108184	ARHGAP26	NA
4.02465e-08	-0.155606	0.242	0.28	0.00132701	TUBGCP2	NA
1.3116e-11	-0.155625	0.208	0.261	4.3246e-07	MARK3	NA
4.39372e-12	-0.155629	0.258	0.312	1.4487e-07	BIRC2	NA
1.04797e-25	-0.155638	0.094	0.162	3.45537e-21	PARP10	NA
3.90679e-07	-0.155965	0.42	0.451	0.0128815	DDX18	NA
1.38987e-15	-0.15604	0.144	0.205	4.58269e-11	FAM26F	Interferon response (IRM)
1.13073e-10	-0.156044	0.248	0.298	3.72823e-06	PRNP	NA
1.52529e-10	-0.156051	0.723	0.736	5.02917e-06	ARPC5	NA
3.11405e-12	-0.156114	0.167	0.218	1.02677e-07	ZHX1	NA
8.59349e-17	-0.156181	0.102	0.156	2.83344e-12	EMID1	NA
1.31972e-14	-0.156282	0.164	0.222	4.35137e-10	LTN1	NA
2.28106e-10	-0.156393	0.335	0.383	7.52111e-06	PSMA3	NA
4.92973e-17	-0.156523	0.267	0.343	1.62543e-12	KIAA0247	NA
4.21474e-10	-0.15654	0.146	0.189	1.38968e-05	SMC2	NA
5.23005e-08	-0.156561	0.555	0.571	0.00172445	UBXN1	NA
7.05605e-11	-0.156582	0.171	0.219	2.32652e-06	CLIP1	NA
1.92763e-11	-0.156593	0.279	0.33	6.35578e-07	MTF2	NA
7.08549e-16	-0.156632	0.206	0.271	2.33623e-11	CMIP	NA
5.95251e-10	-0.156661	0.239	0.284	1.96266e-05	APP	NA
1.33151e-16	-0.156733	0.147	0.208	4.39026e-12	SLC37A4	NA
2.72822e-13	-0.156744	0.164	0.218	8.9955e-09	NKIRAS2	NA
1.19847e-08	-0.156992	0.361	0.4	0.000395159	PLA2G15	NA
2.14542e-09	-0.157033	0.577	0.603	7.07387e-05	SRSF3	NA
8.17421e-09	-0.15724	0.294	0.335	0.00026952	CLK4	NA
1.96042e-13	-0.157346	0.195	0.252	6.4639e-09	PPIP5K2	NA
4.21514e-14	-0.15737	0.163	0.219	1.38982e-09	RSBN1	NA
6.25907e-11	-0.157385	0.235	0.286	2.06374e-06	NOL8	NA
2.20161e-07	-0.157406	0.292	0.327	0.00725916	SRSF4	NA
6.2027e-08	-0.157434	0.606	0.617	0.00204516	UBE2D3	NA
7.18595e-15	-0.15745	0.201	0.263	2.36935e-10	KDM2A	NA
2.00599e-10	-0.157484	0.31	0.359	6.61414e-06	R3HDM2	NA
9.37487e-15	-0.157506	0.188	0.251	3.09108e-10	C6orf1	NA
1.91693e-07	-0.157526	0.435	0.466	0.00632052	LGALS9	Interferon response (IRM)
1.90052e-09	-0.157619	0.318	0.363	6.26639e-05	AFF4	Transitioning CRM
5.36391e-12	-0.157623	0.222	0.275	1.76859e-07	PPP2R2A	NA
3.1648e-07	-0.157786	0.275	0.307	0.010435	ABHD17A	NA
3.48834e-08	-0.157818	0.255	0.293	0.00115018	PDCD7	NA
9.60648e-09	-0.157841	0.405	0.441	0.000316745	GSTK1	NA
1.71327e-13	-0.158035	0.195	0.252	5.64899e-09	ZC3H7A	NA
1.72431e-12	-0.158077	0.091	0.134	5.68538e-08	WARS	Interferon response (IRM)
1.84577e-11	-0.158186	0.224	0.275	6.08588e-07	PHF23	NA
7.29067e-07	-0.158393	0.481	0.504	0.0240388	SNX5	NA
6.32256e-09	-0.158413	0.419	0.457	0.000208467	PA2G4	NA
1.57096e-07	-0.158464	0.345	0.378	0.00517976	DDX6	NA
3.83536e-14	-0.158482	0.206	0.267	1.2646e-09	ACSM5	NA
7.94757e-24	-0.158497	0.097	0.163	2.62047e-19	ERC1	NA
1.2609e-10	-0.158544	0.199	0.246	4.15744e-06	GAK	NA
1.78608e-15	-0.158668	0.117	0.17	5.88906e-11	TRIM5	NA
3.65252e-07	-0.158716	0.364	0.396	0.0120431	LRP1	NA
8.37453e-09	-0.158907	0.421	0.453	0.000276125	EMC7	NA
1.13257e-11	-0.158941	0.196	0.246	3.73432e-07	ORAI1	NA
2.75145e-07	-0.159005	0.38	0.412	0.0090721	CAST	NA
1.38182e-10	-0.159028	0.268	0.315	4.55612e-06	PSMC1	NA
3.89316e-10	-0.159295	0.243	0.29	1.28365e-05	COQ2	NA
1.21149e-33	-0.159323	0.063	0.131	3.99453e-29	TNFRSF21	NA
1.90011e-12	-0.159376	0.183	0.237	6.26503e-08	ZNF33A	NA
8.08083e-11	-0.159417	0.305	0.357	2.66441e-06	NABP1	NA
1.61939e-10	-0.159478	0.23	0.277	5.33944e-06	PKN1	NA
1.46468e-08	-0.159553	0.336	0.372	0.000482934	PSMC6	NA
1.73495e-11	-0.159581	0.218	0.268	5.72047e-07	TRAPPC10	NA
1.07786e-08	-0.159637	0.221	0.262	0.000355391	PHF20L1	NA
2.01674e-10	-0.159781	0.312	0.364	6.64959e-06	ITGAV	NA
8.87671e-16	-0.159798	0.109	0.162	2.92683e-11	BCO2	NA
2.03099e-11	-0.159821	0.23	0.281	6.69659e-07	AP3B1	NA
9.94804e-17	-0.159833	0.131	0.189	3.28007e-12	HIST1H4E	Transitioning CRM
8.7224e-21	-0.159892	0.139	0.21	2.87595e-16	SMEK2	NA
2.91423e-10	-0.159913	0.314	0.364	9.60879e-06	SIGLEC8	NA
1.56894e-13	-0.159942	0.186	0.242	5.17311e-09	SLC39A7	NA
3.01637e-18	-0.15996	0.169	0.237	9.94558e-14	RBM19	NA
1.7643e-15	-0.159966	0.181	0.242	5.81724e-11	MICU3	NA
1.71821e-12	-0.15997	0.202	0.257	5.66527e-08	ZFC3H1	NA
2.70368e-12	-0.159994	0.201	0.258	8.91458e-08	ZMAT1	NA
4.61608e-18	-0.160057	0.155	0.221	1.52201e-13	RAB33B	NA
5.00539e-09	-0.160102	0.24	0.283	0.000165038	PSIP1	NA
2.10004e-10	-0.160176	0.274	0.324	6.92424e-06	LBR	NA
8.43058e-16	-0.160199	0.107	0.161	2.77973e-11	ANKRD26	NA
2.59532e-11	-0.160212	0.328	0.38	8.55729e-07	ANXA11	NA
9.05827e-11	-0.160387	0.295	0.343	2.98669e-06	GNAI3	NA
1.53999e-08	-0.160485	0.239	0.28	0.000507766	ZNF91	NA
8.00088e-14	-0.160578	0.203	0.262	2.63805e-09	CRLF3	NA
9.71904e-15	-0.160608	0.211	0.273	3.20456e-10	MCF2L	NA
3.87845e-13	-0.160673	0.205	0.261	1.2788e-08	AKAP17A	NA
2.18194e-07	-0.160869	0.548	0.562	0.00719428	COPE	NA
7.39839e-24	-0.160876	0.118	0.189	2.4394e-19	C7orf55-LUC7L2	NA
2.6631e-10	-0.160883	0.578	0.601	8.78079e-06	MGAT4A	NA
1.65572e-13	-0.160895	0.202	0.26	5.45925e-09	THUMPD2	NA
2.93244e-09	-0.160922	0.213	0.254	9.66883e-05	CYB5R1	NA
9.96388e-11	-0.16095	0.443	0.486	3.28529e-06	PRR13	NA
6.59411e-08	-0.161008	0.491	0.513	0.00217421	CBX3	NA
5.09418e-09	-0.161078	0.342	0.383	0.000167965	RDH11	NA
9.43861e-08	-0.161128	0.267	0.304	0.0031121	RNF114	NA
6.04624e-14	-0.161129	0.182	0.241	1.99357e-09	XRN1	NA
9.91664e-22	-0.161146	0.132	0.201	3.26971e-17	RUNX2	NA
5.67837e-13	-0.161174	0.18	0.233	1.87227e-08	COIL	NA
7.22783e-16	-0.161356	0.186	0.249	2.38316e-11	METTL17	NA
1.64979e-10	-0.161403	0.244	0.291	5.43968e-06	MRPS18B	NA
5.86259e-11	-0.161405	0.302	0.354	1.93301e-06	ARID3A	NA
8.46714e-11	-0.161455	0.384	0.432	2.79179e-06	RBM3	NA
1.71957e-14	-0.161656	0.3	0.366	5.66977e-10	ELF2	NA
2.50847e-13	-0.161685	0.554	0.601	8.27093e-09	ARL6IP4	NA
5.61086e-09	-0.161846	0.536	0.561	0.000185001	SRSF9	NA
3.62612e-09	-0.161967	0.262	0.303	0.00011956	PUF60	NA
0.00025975	-0.161971	0.267	0.293	1	SOD2	Cytokines response 2 (CRM-2)
1.32792e-09	-0.161973	0.623	0.641	4.37841e-05	CAPZA2	NA
6.60926e-11	-0.162006	0.225	0.276	2.17921e-06	ADD1	NA
1.18574e-20	-0.162111	0.123	0.188	3.90961e-16	TMEM39B	NA
2.60823e-07	-0.162142	0.475	0.493	0.00859987	METTL9	NA
3.2248e-15	-0.162275	0.211	0.275	1.06328e-10	DYNC1LI2	NA
2.14438e-16	-0.162381	0.134	0.192	7.07046e-12	ICA1	NA
7.2597e-20	-0.162402	0.131	0.196	2.39367e-15	PDLIM2	NA
7.09433e-08	-0.162403	0.376	0.407	0.00233914	CWC15	NA
1.78587e-12	-0.162421	0.184	0.236	5.88837e-08	IP6K2	NA
1.00302e-10	-0.162448	0.286	0.336	3.30716e-06	NUMB	NA
3.81877e-14	-0.162451	0.196	0.257	1.25913e-09	PCSK7	NA
6.17909e-12	-0.162459	0.265	0.319	2.03737e-07	GOSR1	NA
2.92865e-13	-0.16253	0.226	0.286	9.65634e-09	C20orf24	NA
2.05537e-14	-0.162553	0.179	0.237	6.77696e-10	GRAMD1A	Cytokines response 2 (CRM-2)
1.31672e-07	-0.162591	0.348	0.378	0.00434148	HNRNPAB	NA
1.94653e-13	-0.162631	0.896	0.896	6.4181e-09	PPIA	NA
2.04182e-10	-0.162667	0.311	0.359	6.73229e-06	GNPTAB	NA
2.39576e-12	-0.162922	0.159	0.209	7.8993e-08	S100Z	NA
6.73364e-10	-0.16294	0.245	0.294	2.22021e-05	PLA2G16	Antigen-presenting response (HLA)
1.0873e-13	-0.162993	0.234	0.294	3.58504e-09	DCK	NA
0.897218	-0.163003	0.397	0.373	1	HSPB1	Transitioning CRM
2.37716e-10	-0.163064	0.275	0.324	7.83796e-06	MMD	NA
5.97791e-14	-0.163109	0.155	0.209	1.97104e-09	TCERG1	NA
6.50667e-08	-0.163116	0.368	0.401	0.00214538	RAB11A	NA
2.52583e-19	-0.163124	0.139	0.205	8.32817e-15	DGKA	NA
8.2184e-08	-0.163166	0.596	0.609	0.00270977	DEGS1	NA
7.22168e-15	-0.16321	0.192	0.252	2.38113e-10	CPSF6	NA
6.44731e-25	-0.163279	0.137	0.215	2.12581e-20	C17orf85	NA
1.34962e-19	-0.163345	0.143	0.211	4.44997e-15	FNBP1L	NA
6.34674e-15	-0.163349	0.203	0.264	2.09265e-10	PACSIN2	NA
3.32505e-07	-0.163361	0.255	0.295	0.0109634	HIST1H2AC	NA
4.38653e-08	-0.163459	0.251	0.289	0.00144633	SPAG9	NA
2.38398e-11	-0.163491	0.282	0.334	7.86045e-07	COPB2	NA
5.17986e-16	-0.163504	0.204	0.27	1.70791e-11	MYADM	NA
1.56364e-09	-0.163577	0.279	0.321	5.15565e-05	TIAL1	NA
8.38367e-13	-0.163595	0.269	0.325	2.76426e-08	REEP4	NA
7.12526e-14	-0.163641	0.176	0.232	2.34934e-09	KMT2B	NA
1.13026e-07	-0.163749	0.254	0.289	0.0037267	ZFR	NA
1.89698e-16	-0.163768	0.134	0.192	6.25473e-12	BRAT1	NA
5.12597e-15	-0.163779	0.222	0.286	1.69013e-10	NLRP3	NA
1.84241e-13	-0.163885	0.207	0.265	6.0748e-09	LCP2	NA
6.03691e-14	-0.163894	0.155	0.21	1.99049e-09	MPDU1	NA
1.43176e-10	-0.163926	0.215	0.264	4.72081e-06	APOBEC3G	NA
1.72874e-07	-0.163995	0.363	0.394	0.00569999	TM2D2	NA
3.27048e-25	-0.164093	0.111	0.183	1.07834e-20	CTA-250D10.23	NA
4.85144e-09	-0.164129	0.346	0.381	0.000159962	ILF2	NA
1.6355e-12	-0.164193	0.246	0.3	5.39257e-08	CSNK1D	NA
4.06492e-21	-0.164254	0.136	0.205	1.34029e-16	MRI1	NA
1.29203e-09	-0.164487	0.258	0.303	4.26009e-05	TMEM223	NA
4.57183e-07	-0.164493	0.654	0.66	0.0150742	HPGDS	NA
3.2365e-15	-0.164495	0.193	0.254	1.06714e-10	VAV1	NA
8.0403e-11	-0.164535	0.226	0.275	2.65105e-06	LACTB	NA
1.64213e-14	-0.164579	0.15	0.206	5.41444e-10	SMARCA1	NA
2.16975e-11	-0.164589	0.197	0.247	7.1541e-07	DDX42	NA
3.11329e-24	-0.164697	0.119	0.191	1.02651e-19	TCEB3	NA
1.30952e-07	-0.164703	0.706	0.696	0.00431775	CLTA	NA
9.24801e-36	-0.164717	0.073	0.148	3.04926e-31	CXorf23	NA
5.19047e-17	-0.164915	0.163	0.227	1.7114e-12	GSTM4	NA
1.26421e-11	-0.165119	0.549	0.588	4.16835e-07	CAPZA1	NA
1.54076e-09	-0.165169	0.175	0.218	5.0802e-05	RPAP2	NA
3.28867e-07	-0.165178	0.428	0.447	0.0108434	NDUFS2	NA
1.32736e-13	-0.165299	0.191	0.247	4.37656e-09	NSUN5	NA
7.13274e-19	-0.165521	0.166	0.234	2.35181e-14	ARHGAP27	NA
9.39479e-12	-0.165542	0.305	0.357	3.09765e-07	MRPS5	NA
2.48815e-20	-0.165544	0.162	0.234	8.20392e-16	CARD9	NA
1.18352e-08	-0.165578	0.097	0.132	0.000390229	NR4A1	Cytokines response 2 (CRM-2)
1.50794e-08	-0.165629	0.434	0.472	0.000497199	TCEA1	NA
4.4526e-12	-0.165691	0.191	0.243	1.46811e-07	GSTM2	NA
9.87534e-17	-0.165774	0.163	0.225	3.2561e-12	GTPBP4	NA
2.50933e-10	-0.165784	0.372	0.425	8.27377e-06	DAB2	NA
3.5751e-26	-0.16581	0.105	0.177	1.17878e-21	KIAA0947	NA
3.63544e-24	-0.16607	0.113	0.183	1.19868e-19	PLEC	NA
8.64659e-25	-0.166084	0.103	0.171	2.85095e-20	PTPN14	NA
5.42871e-21	-0.166208	0.177	0.254	1.78995e-16	TROVE2	NA
2.4884e-14	-0.166281	0.196	0.255	8.20477e-10	ZNF83	NA
1.522e-09	-0.166299	0.221	0.264	5.01833e-05	NMI	Interferon response (IRM)
1.09953e-12	-0.166431	0.216	0.27	3.62539e-08	EIF4H	NA
3.99199e-08	-0.166646	0.532	0.544	0.00131624	ATP6AP1	NA
4.15699e-22	-0.166817	0.099	0.163	1.37064e-17	SNX22	NA
1.51749e-16	-0.166859	0.274	0.348	5.00345e-12	SUPT4H1	NA
2.25542e-08	-0.166868	0.683	0.683	0.000743657	SLC25A3	NA
3.30896e-15	-0.166937	0.214	0.276	1.09103e-10	TIA1	NA
9.83575e-22	-0.166943	0.11	0.175	3.24304e-17	RHOH	NA
5.50942e-15	-0.16712	0.25	0.317	1.81657e-10	C9orf142	NA
3.23208e-09	-0.167132	0.353	0.391	0.000106568	SUMF2	NA
2.16487e-14	-0.167257	0.204	0.263	7.13802e-10	HRH2	NA
5.85296e-11	-0.167274	0.646	0.67	1.92984e-06	YWHAE	NA
1.30579e-16	-0.167333	0.478	0.562	4.30546e-12	TCEB2	NA
6.3049e-07	-0.167365	0.378	0.409	0.0207885	VMP1	NA
3.94858e-15	-0.167381	0.218	0.284	1.30192e-10	RAB7L1	NA
3.77607e-17	-0.167584	0.191	0.26	1.24504e-12	MMP24-AS1	NA
9.28067e-11	-0.16763	0.242	0.289	3.06002e-06	PIGT	NA
2.86866e-10	-0.1677	0.294	0.341	9.45854e-06	MIER1	NA
1.46976e-08	-0.167733	0.387	0.423	0.000484608	BNIP3L	NA
4.12661e-11	-0.167783	0.245	0.295	1.36063e-06	PRPF8	NA
2.05325e-15	-0.167813	0.216	0.28	6.76999e-11	HECTD1	NA
8.36526e-13	-0.167862	0.193	0.248	2.75819e-08	SLC25A45	NA
0.461649	-0.16789	0.611	0.579	1	CEBPD	Transitioning CRM
4.00144e-19	-0.167895	0.12	0.181	1.31935e-14	SCARF1	NA
1.26466e-12	-0.167995	0.327	0.385	4.16983e-08	VPS4B	NA
1.55081e-28	-0.168071	0.085	0.155	5.11332e-24	TRIM25	NA
1.39881e-22	-0.168107	0.148	0.223	4.61216e-18	UFD1L	NA
2.17853e-15	-0.168251	0.211	0.273	7.18306e-11	RGL2	NA
2.61496e-12	-0.168273	0.413	0.463	8.62203e-08	IRF2BP2	NA
1.39153e-07	-0.168423	0.525	0.539	0.00458815	IFNGR2	NA
1.03772e-17	-0.168493	0.18	0.247	3.42157e-13	CNTRL	NA
6.84953e-14	-0.168671	0.174	0.229	2.25843e-09	PROCR	NA
6.99435e-17	-0.168718	0.161	0.223	2.30618e-12	PRKAG2	NA
2.58566e-13	-0.168728	0.254	0.313	8.52543e-09	ATXN2	NA
7.592e-20	-0.168788	0.177	0.25	2.50323e-15	RYR1	NA
3.58863e-16	-0.168815	0.177	0.241	1.18324e-11	C11orf48	NA
6.61287e-10	-0.168848	0.435	0.467	2.18039e-05	UNC50	NA
2.52374e-18	-0.16888	0.189	0.261	8.32126e-14	PSMD5-AS1	NA
4.4487e-11	-0.168988	0.412	0.461	1.46682e-06	P2RX4	NA
2.53018e-30	-0.169118	0.099	0.176	8.34252e-26	GIMAP8	NA
2.99907e-21	-0.169149	0.184	0.263	9.88854e-17	FAM105B	NA
1.20305e-10	-0.169161	0.38	0.426	3.96669e-06	MYO9B	NA
8.3463e-18	-0.169316	0.169	0.235	2.75194e-13	PRKCB	NA
6.7153e-15	-0.169331	0.19	0.25	2.21417e-10	SSH1	NA
1.41173e-13	-0.169358	0.224	0.284	4.65475e-09	CCPG1	NA
6.22343e-12	-0.169385	0.33	0.383	2.05199e-07	MORF4L2	NA
1.92832e-07	-0.169454	0.352	0.379	0.00635806	MRPS34	NA
2.55997e-14	-0.169507	0.446	0.519	8.44073e-10	ATP5D	NA
1.34569e-13	-0.169526	0.202	0.26	4.43702e-09	MIDN	NA
3.08889e-10	-0.169632	0.311	0.357	1.01847e-05	CDC123	NA
5.82624e-20	-0.16967	0.943	0.959	1.92103e-15	SRGN	Cytokines response 2 (CRM-2)
1.17333e-10	-0.169755	0.247	0.297	3.8687e-06	SEC31A	NA
2.94871e-10	-0.169772	0.367	0.409	9.72248e-06	DDRGK1	NA
5.94529e-08	-0.169997	0.276	0.316	0.00196028	NSRP1	NA
3.52709e-18	-0.170111	0.256	0.333	1.16295e-13	SDHD.1	NA
0.0785989	-0.170223	0.85	0.795	1	RPS10	Ribosomal response (RM)
6.77449e-24	-0.170278	0.134	0.209	2.23368e-19	SQRDL	NA
3.06128e-14	-0.170284	0.17	0.226	1.00936e-09	HOOK2	NA
3.79539e-10	-0.170308	0.403	0.447	1.25142e-05	YIPF4	NA
5.50909e-24	-0.170373	0.11	0.178	1.81646e-19	ADAMTSL2	NA
6.81759e-10	-0.170396	0.268	0.314	2.2479e-05	SMIM15	NA
3.07611e-08	-0.170426	0.359	0.394	0.00101425	EMC3	NA
1.68113e-12	-0.170694	0.372	0.429	5.54302e-08	EIF4B	NA
1.07622e-08	-0.170696	0.682	0.68	0.000354852	MYL12A	NA
8.72648e-15	-0.170757	0.368	0.439	2.87729e-10	C14orf166	NA
7.84179e-11	-0.170819	0.291	0.339	2.58559e-06	ABR	NA
4.17035e-12	-0.170864	0.353	0.409	1.37505e-07	TLN2	NA
1.51201e-08	-0.170881	0.045	0.07	0.000498541	MT2A	Interferon response (IRM)
6.13694e-10	-0.170897	0.361	0.397	2.02347e-05	TM2D3	NA
9.5877e-10	-0.170925	0.715	0.718	3.16126e-05	SPCS1	NA
5.39938e-09	-0.170936	0.179	0.219	0.000178028	COQ7	Transitioning CRM
3.49477e-18	-0.170944	0.379	0.467	1.15229e-13	MINOS1	NA
6.25426e-12	-0.171014	0.232	0.284	2.06215e-07	NUMA1	NA
8.06801e-11	-0.171068	0.253	0.3	2.66019e-06	NECAP2	NA
1.68612e-11	-0.171083	0.363	0.415	5.55947e-07	MCOLN1	NA
7.32348e-13	-0.171096	0.244	0.298	2.4147e-08	COMMD2	NA
2.32071e-07	-0.171139	0.288	0.322	0.00765184	NIFK	NA
1.5956e-16	-0.171198	0.163	0.224	5.26102e-12	GSK3B	NA
5.00146e-14	-0.171295	0.24	0.299	1.64908e-09	STX12	NA
8.86509e-12	-0.171388	0.466	0.511	2.923e-07	PSMA1	NA
5.57666e-12	-0.171483	0.306	0.36	1.83874e-07	HSPA9	NA
8.68174e-11	-0.171536	0.332	0.381	2.86254e-06	TMEM30A	NA
8.03006e-12	-0.171556	0.24	0.292	2.64767e-07	SYS1	NA
3.85163e-08	-0.171678	0.61	0.623	0.00126996	MGST2	NA
1.42285e-13	-0.171701	0.269	0.327	4.69143e-09	HELZ	NA
3.1175e-17	-0.171827	0.182	0.248	1.0279e-12	DMTF1	NA
1.12067e-09	-0.171857	0.406	0.442	3.69507e-05	CSDE1	NA
3.24663e-13	-0.172022	0.228	0.284	1.07048e-08	ARFGAP2	NA
1.97798e-16	-0.172049	0.162	0.224	6.52181e-12	AKAP8L	NA
2.91825e-08	-0.172265	0.511	0.531	0.000962206	TMEM179B	NA
3.15497e-14	-0.172304	0.22	0.282	1.04026e-09	SMYD3	NA
5.47837e-25	-0.172355	0.165	0.25	1.80633e-20	CTD-2020K17.1	NA
3.72593e-21	-0.172386	0.112	0.178	1.22851e-16	RP11-169K16.9	NA
3.45432e-26	-0.172509	0.14	0.22	1.13896e-21	HIAT1	NA
1.04808e-10	-0.172538	0.269	0.317	3.45573e-06	ALG5	NA
2.07464e-09	-0.172752	0.226	0.273	6.8405e-05	FGF20	NA
1.61079e-18	-0.172787	0.191	0.262	5.3111e-14	ZNF641	NA
6.53289e-20	-0.172831	0.135	0.203	2.15402e-15	C10orf118	NA
1.99007e-08	-0.172844	0.507	0.528	0.000656167	RABAC1	NA
1.22923e-09	-0.172879	0.41	0.447	4.05302e-05	SCAND1	NA
9.46379e-08	-0.173053	0.367	0.397	0.0031204	DDAH2	NA
1.76468e-20	-0.173058	0.146	0.214	5.81851e-16	SLC12A9	NA
1.1095e-16	-0.173143	0.506	0.588	3.65824e-12	ATP5G3	NA
3.11756e-26	-0.173144	0.1	0.17	1.02792e-21	ZNF714	NA
4.79693e-12	-0.173408	0.218	0.271	1.58164e-07	ZNF430	NA
7.03903e-11	-0.173423	0.308	0.358	2.32091e-06	DDX21	Cytokines response 2 (CRM-2)
7.09257e-10	-0.173451	0.398	0.434	2.33856e-05	TMED2	NA
1.15959e-12	-0.173469	0.272	0.329	3.82339e-08	POLK	NA
1.75234e-07	-0.173636	0.529	0.541	0.00577781	NDUFB11	NA
1.80088e-09	-0.173743	0.55	0.57	5.93785e-05	STX7	NA
1.48782e-08	-0.17377	0.47	0.499	0.000490563	SLC39A10	NA
2.03183e-10	-0.173812	0.383	0.426	6.69934e-06	JKAMP	NA
1.45502e-08	-0.17382	0.292	0.334	0.000479748	PLAUR	Cytokines response 2 (CRM-2)
4.34909e-17	-0.173861	0.189	0.255	1.43398e-12	KRIT1	NA
2.47557e-10	-0.17387	0.328	0.369	8.16244e-06	DERL2	NA
4.35865e-19	-0.173984	0.13	0.194	1.43714e-14	ZNF689	NA
1.77208e-12	-0.174187	0.19	0.242	5.84292e-08	SIRT7	NA
4.85983e-10	-0.174261	0.344	0.382	1.60238e-05	FKBP8	NA
1.57189e-24	-0.174395	0.116	0.187	5.18284e-20	DCAF5	NA
5.80809e-16	-0.174585	0.309	0.38	1.91504e-11	PREX1	NA
1.37832e-09	-0.174592	0.42	0.46	4.54461e-05	ST8SIA4	NA
1.74016e-13	-0.174652	0.337	0.393	5.73767e-09	UBE2E2	NA
3.73779e-18	-0.174732	0.171	0.238	1.23242e-13	HMGXB4	NA
7.72388e-16	-0.174774	0.193	0.257	2.54672e-11	KIAA1109	NA
8.75647e-15	-0.174874	0.162	0.22	2.88718e-10	ZNF503	NA
5.34789e-30	-0.17534	0.118	0.199	1.76331e-25	PILRB	NA
6.76439e-15	-0.175343	0.23	0.292	2.23036e-10	SECISBP2	NA
1.70215e-14	-0.17545	0.166	0.223	5.61233e-10	ARHGAP5	NA
9.20863e-13	-0.17545	0.255	0.312	3.03627e-08	STXBP2	NA
2.18373e-11	-0.175526	0.245	0.296	7.2002e-07	MBTPS1	NA
5.81092e-16	-0.175528	0.127	0.183	1.91598e-11	RLF	NA
1.073e-09	-0.175654	0.288	0.331	3.5379e-05	ERICH1	NA
8.23598e-13	-0.175718	0.263	0.317	2.71557e-08	ZNF655	NA
1.50679e-11	-0.17574	0.179	0.227	4.96819e-07	NME4	NA
4.91355e-12	-0.175908	0.265	0.318	1.6201e-07	THOC2	NA
3.0995e-08	-0.175916	0.405	0.437	0.00102197	SH3KBP1	NA
1.6515e-38	-0.17611	0.084	0.167	5.44533e-34	PVRL2	NA
6.86579e-20	-0.17614	0.111	0.172	2.26379e-15	CCND2	NA
5.01493e-11	-0.176235	0.333	0.381	1.65352e-06	CCDC85B	NA
1.54898e-15	-0.176268	0.228	0.291	5.1073e-11	TAF15	NA
1.96375e-13	-0.176633	0.436	0.489	6.47487e-09	RCSD1	NA
7.05661e-15	-0.17669	0.182	0.243	2.32671e-10	CCDC53	NA
7.95711e-25	-0.176757	0.1	0.169	2.62362e-20	RNU12	NA
1.10361e-09	-0.176908	0.642	0.658	3.63883e-05	SLC25A6	NA
5.14182e-10	-0.176949	0.183	0.227	1.69536e-05	KNOP1	NA
1.04858e-18	-0.176966	0.241	0.317	3.45736e-14	ETV6	NA
4.94461e-12	-0.177254	0.218	0.271	1.63034e-07	KCNQ3	NA
7.27253e-22	-0.177343	0.108	0.172	2.3979e-17	FADS1	NA
2.72892e-11	-0.177505	0.244	0.294	8.99781e-07	CALU	NA
1.95285e-11	-0.177506	0.333	0.381	6.43892e-07	DNAJB14	NA
1.79273e-14	-0.177674	0.187	0.244	5.911e-10	POR	NA
3.08923e-13	-0.177685	0.261	0.317	1.01858e-08	ZBTB7A	NA
9.10219e-18	-0.177731	0.175	0.241	3.00117e-13	UBA7	NA
1.58632e-12	-0.178255	0.174	0.227	5.23042e-08	IGSF10	NA
2.61189e-13	-0.178369	0.306	0.364	8.61191e-09	OSBPL11	NA
2.67778e-09	-0.178396	0.313	0.36	8.82917e-05	SLC7A8	Homeostatic (HM)
1.07649e-08	-0.178466	0.641	0.644	0.000354941	TMEM14C	NA
7.73553e-11	-0.178492	0.528	0.56	2.55056e-06	SAT2	Cytokines response 1 (CRM-1)
2.81862e-13	-0.178565	0.302	0.359	9.29355e-09	YTHDF2	NA
6.76594e-16	-0.178594	0.205	0.271	2.23087e-11	MMRN1	NA
3.33765e-10	-0.178596	0.346	0.387	1.10049e-05	TRIM44	NA
1.42969e-12	-0.178669	0.282	0.339	4.71398e-08	SMARCA5	NA
1.30445e-12	-0.179293	0.202	0.256	4.30102e-08	HLTF	NA
2.05135e-28	-0.179312	0.102	0.177	6.76371e-24	ERO1LB	NA
1.13835e-09	-0.179524	0.238	0.282	3.75337e-05	CRYBB1	NA
1.93813e-18	-0.179576	0.125	0.187	6.3904e-14	RARRES3	NA
6.12629e-16	-0.179658	0.193	0.257	2.01996e-11	PLVAP	NA
1.474e-33	-0.179698	0.111	0.196	4.86008e-29	SGK223	NA
1.36213e-09	-0.179861	0.216	0.26	4.4912e-05	DNAJC2	NA
3.93925e-12	-0.179949	0.519	0.556	1.29885e-07	SDCCAG8	NA
1.47871e-18	-0.180001	0.317	0.4	4.87562e-14	NHP2L1	NA
1.78697e-16	-0.180002	0.158	0.219	5.89199e-12	DDX3Y	NA
6.00358e-15	-0.180047	0.357	0.42	1.9795e-10	MAT2A	NA
9.9878e-13	-0.180142	0.325	0.38	3.29318e-08	UBE2G2	NA
1.26734e-13	-0.18028	0.188	0.242	4.17866e-09	CAT	NA
3.8523e-19	-0.180364	0.223	0.296	1.27018e-14	DIP2B	NA
1.1754e-10	-0.180568	0.274	0.319	3.87554e-06	TSC22D4	NA
3.24592e-15	-0.180579	0.207	0.269	1.07025e-10	GLG1	NA
6.25297e-17	-0.180663	0.199	0.264	2.06173e-12	ZNF800	NA
3.36706e-15	-0.180687	0.226	0.288	1.11019e-10	PSMD1	NA
1.76062e-14	-0.180831	0.321	0.383	5.80513e-10	CTBS	NA
5.09187e-21	-0.180925	0.17	0.241	1.67889e-16	PSMD3	NA
8.54718e-35	-0.180992	0.975	0.982	2.81818e-30	PSAP	NA
1.54342e-39	-0.181144	0.083	0.166	5.08896e-35	MAGEH1	NA
1.21862e-11	-0.181145	0.314	0.366	4.01802e-07	CELF1	NA
1.0371e-17	-0.181375	0.182	0.248	3.41952e-13	ARHGAP35	NA
8.48916e-10	-0.181381	0.264	0.31	2.79905e-05	SMC3	NA
8.1826e-12	-0.181437	0.278	0.328	2.69797e-07	PPIL4	NA
7.19961e-11	-0.181442	0.201	0.251	2.37386e-06	DUSP6	NA
1.09565e-23	-0.181594	0.154	0.232	3.61257e-19	SETD8	NA
1.12264e-13	-0.181698	0.37	0.425	3.70155e-09	ADPGK	NA
1.00772e-14	-0.181897	0.205	0.265	3.32264e-10	ORAI3	NA
2.4152e-09	-0.181957	0.524	0.551	7.9634e-05	IL18	Antigen-presenting response (HLA)
1.7558e-11	-0.181998	0.312	0.362	5.78922e-07	CREB3L2	NA
4.12004e-15	-0.182055	0.244	0.308	1.35846e-10	SH3BP2	NA
2.87833e-18	-0.182138	0.207	0.277	9.49042e-14	DAGLB	NA
3.12518e-14	-0.182139	0.327	0.388	1.03043e-09	SORT1	NA
9.23167e-14	-0.182149	0.413	0.474	3.04386e-09	METTL7A	NA
1.70937e-16	-0.182305	0.196	0.26	5.63614e-12	LDLRAD4	NA
7.69528e-12	-0.18234	0.306	0.359	2.53729e-07	PBRM1	NA
1.95919e-14	-0.182448	0.298	0.361	6.45985e-10	GGNBP2	NA
1.7618e-15	-0.182514	0.212	0.275	5.80899e-11	CABIN1	NA
4.29263e-11	-0.182574	0.861	0.874	1.41537e-06	FCGR1A	Cytokines response 2 (CRM-2)
7.83949e-14	-0.182582	0.619	0.654	2.58484e-09	HM13	NA
6.41396e-09	-0.182614	0.29	0.332	0.000211481	REST	NA
7.29311e-10	-0.182707	0.353	0.39	2.40468e-05	PPP4C	NA
1.35494e-11	-0.182798	0.284	0.333	4.46749e-07	SNX17	NA
4.67324e-20	-0.182844	0.223	0.299	1.54086e-15	SH2B3	NA
3.66971e-26	-0.182856	0.134	0.212	1.20998e-21	KCTD5	NA
3.09039e-09	-0.182867	0.314	0.355	0.000101896	PPP1R2	NA
3.39528e-08	-0.182879	0.469	0.496	0.00111949	HSPD1	NA
4.82275e-15	-0.182881	0.239	0.301	1.59016e-10	38961	NA
1.46055e-19	-0.18294	0.081	0.135	4.81571e-15	SERPING1	Interferon response (IRM)
1.00094e-28	-0.183122	0.158	0.247	3.3003e-24	SMEK1	NA
6.40498e-13	-0.183216	0.311	0.366	2.11185e-08	SYNCRIP	NA
1.175e-19	-0.183283	0.18	0.251	3.87422e-15	ANKRD17	NA
4.27486e-17	-0.183289	0.195	0.261	1.40951e-12	SAFB2	NA
4.71201e-14	-0.183365	0.267	0.326	1.55364e-09	RICTOR	NA
1.31462e-10	-0.183433	0.368	0.414	4.33457e-06	TAF7	NA
2.2975e-23	-0.183652	0.123	0.193	7.57533e-19	IL1RAP	NA
3.66293e-10	-0.183672	0.489	0.522	1.20774e-05	GPN3	Cytokines response 1 (CRM-1)
8.63347e-14	-0.183719	0.304	0.364	2.84663e-09	39142	NA
[truncated: 1,224 more rows]

## Sheet: NLGFapoeKOvsNLGF
p_val	avg_log2FC	pct.1	pct.2	p_val_adj	gene	top100markers
0	0.735773	0.986	0.869	0	RPS26	Ribosomal response (RM)
0	0.71109	0.772	0.516	0	CD14	Cytokines response 2 (CRM-2)
0	0.688462	0.821	0.66	0	BST2	Interferon response (IRM)
0	0.65831	0.965	0.872	0	CPVL	Homeostatic (HM)
0	0.657825	0.939	0.846	0	HSP90B1	NA
0	0.655653	0.993	0.968	0	CST3	Homeostatic (HM)
3.46979e-265	0.647259	0.855	0.737	1.14406e-260	HSPA5	Interferon response (IRM)
1.31308e-302	0.615429	0.489	0.263	4.32948e-298	PLTP	NA
0	0.607947	0.644	0.315	0	RPS4Y1	Ribosomal response (RM)
0	0.604416	0.934	0.827	0	PLD3	NA
0	0.587817	0.776	0.538	0	ACY3	NA
0	0.583486	0.873	0.752	0	ITM2C	Homeostatic (HM)
3.43547e-202	0.569085	0.323	0.154	1.13274e-197	LYVE1	Homeostatic (HM)
0	0.568129	0.975	0.929	0	P2RY12	Homeostatic (HM)
4.11471e-282	0.557065	0.693	0.493	1.3567e-277	XBP1	NA
0	0.55216	0.997	0.991	0	C1QA	Homeostatic (HM)
0	0.550359	0.857	0.694	0	CD99	NA
0	0.545888	0.897	0.772	0	RPN2	NA
1.23591e-265	0.534379	0.904	0.81	4.07504e-261	CALR	NA
7.82529e-217	0.53165	0.561	0.366	2.58015e-212	ABCG2	Homeostatic (HM)
0	0.515585	0.963	0.896	0	PPIB	NA
0	0.506451	0.983	0.94	0	ALOX5AP	Homeostatic (HM)
0	0.50557	0.902	0.801	0	LTC4S	Homeostatic (HM)
6.65215e-23	0.500716	0.245	0.197	2.19335e-18	IFI6	Interferon response (IRM)
0	0.487758	0.968	0.901	0	ARL6IP5	NA
1.76374e-195	0.478956	0.806	0.692	5.81542e-191	PDIA6	NA
7.81112e-88	0.476674	0.77	0.68	2.57548e-83	IER3	Transitioning CRM
0	0.475895	0.993	0.983	0	FCGRT	Homeostatic (HM)
3.48605e-195	0.475387	0.745	0.604	1.14942e-190	GAL3ST4	Homeostatic (HM)
5.55309e-242	0.464456	0.941	0.879	1.83097e-237	HSP90AB1	NA
2.65203e-247	0.464013	0.913	0.836	8.74428e-243	PDIA3	NA
0	0.463588	1	1	0	ITM2B	Homeostatic (HM)
3.37305e-293	0.46123	0.92	0.833	1.11216e-288	CAPZB	NA
2.20998e-204	0.461106	0.837	0.735	7.28674e-200	HSPA8	NA
1.05979e-199	0.459611	0.888	0.791	3.49434e-195	CKB	NA
5.60328e-187	0.453729	0.58	0.396	1.84751e-182	IL3RA	Homeostatic (HM)
4.86422e-303	0.446802	0.988	0.964	1.60383e-298	PLD4	Transitioning CRM
6.03661e-35	0.434939	0.209	0.149	1.99039e-30	ISG15	Interferon response (IRM)
1.43441e-171	0.431295	0.806	0.688	4.72954e-167	RP11-480C22.1	NA
4.06051e-299	0.429092	0.994	0.974	1.33883e-294	LAPTM5	Homeostatic (HM)
4.53617e-246	0.423857	0.912	0.82	1.49567e-241	ARHGDIB	NA
4.01736e-297	0.423311	0.946	0.856	1.3246e-292	SON	Homeostatic (HM)
3.61004e-174	0.416985	0.448	0.274	1.1903e-169	EGFL7	NA
1.34368e-214	0.414931	0.938	0.872	4.43037e-210	C10orf54	Homeostatic (HM)
1.24743e-177	0.414257	0.762	0.635	4.11303e-173	AOAH	Homeostatic (HM)
6.3743e-187	0.411896	0.94	0.892	2.10173e-182	OLFML3	Homeostatic (HM)
0	0.410297	1	0.999	0	C1QC	NA
1.04448e-166	0.406744	0.767	0.62	3.44386e-162	GPR183	Transitioning CRM
3.68902e-134	0.404278	0.605	0.462	1.21634e-129	TMEM173	Homeostatic (HM)
0	0.398921	0.999	0.995	0	AIF1	Ribosomal response (RM)
0	0.397275	1	1	0	TYROBP	NA
3.07111e-71	0.396558	0.257	0.161	1.01261e-66	CCL2	Cytokines response 2 (CRM-2)
6.23484e-195	0.393013	0.89	0.798	2.05575e-190	PPT1	NA
2.35817e-184	0.385527	0.821	0.701	7.77537e-180	BCAP31	NA
2.53916e-142	0.38207	0.646	0.496	8.37212e-138	FPR1	Cytokines response 2 (CRM-2)
8.02666e-177	0.377932	0.844	0.734	2.64655e-172	SSR4	NA
0	0.377831	0.999	0.999	0	CYBA	Homeostatic (HM)
5.25527e-141	0.376835	0.803	0.707	1.73277e-136	TLN1	Homeostatic (HM)
1.65277e-175	0.376735	0.98	0.972	5.44953e-171	RPS29	Ribosomal response (RM)
1.31561e-152	0.376599	0.706	0.573	4.33782e-148	TNFRSF1A	NA
1.42133e-261	0.36975	0.989	0.97	4.6864e-257	RAC1	NA
5.58484e-145	0.366678	0.789	0.676	1.84143e-140	CANX	NA
7.33566e-127	0.360414	0.533	0.388	2.41871e-122	TLE4	NA
7.15465e-193	0.355111	0.968	0.935	2.35903e-188	HMGB1	NA
1.58324e-235	0.354731	0.993	0.978	5.22025e-231	CX3CR1	Homeostatic (HM)
1.18019e-181	0.354688	0.911	0.842	3.89133e-177	GLIPR1	Homeostatic (HM)
3.50078e-124	0.350639	0.921	0.872	1.15428e-119	FOLR2	Homeostatic (HM)
1.70463e-134	0.348314	0.645	0.5	5.62052e-130	ENO1	NA
3.71905e-97	0.347312	0.225	0.122	1.22625e-92	MX1	Interferon response (IRM)
9.03129e-113	0.347054	0.698	0.591	2.9778e-108	DNAJA1	Interferon response (IRM)
2.0149e-104	0.34454	0.588	0.462	6.64354e-100	FKBP2	NA
1.1217e-108	0.343193	0.733	0.632	3.69848e-104	SERPINF1	NA
4.7278e-253	0.342646	0.995	0.987	1.55885e-248	PTMA	NA
7.16954e-75	0.341773	0.575	0.472	2.36394e-70	WDR74	Homeostatic (HM)
4.42984e-105	0.340914	0.803	0.729	1.46061e-100	MNDA	NA
1.51459e-167	0.339921	0.95	0.897	4.99391e-163	YWHAH	NA
4.11001e-192	0.338726	0.991	0.979	1.35515e-187	HTRA1	Homeostatic (HM)
4.51093e-129	0.336654	0.733	0.613	1.48734e-124	TMEM14C	NA
3.24148e-129	0.334983	0.777	0.693	1.06878e-124	MORF4L1	NA
2.60072e-112	0.333872	0.543	0.403	8.57509e-108	SSBP2	Homeostatic (HM)
3.75479e-163	0.333163	0.972	0.941	1.23803e-158	APBB1IP	Homeostatic (HM)
2.23884e-144	0.333119	0.841	0.756	7.38191e-140	SPCS2	NA
2.92082e-72	0.332882	0.44	0.336	9.63054e-68	SDF2L1	NA
3.20331e-179	0.330201	0.941	0.89	1.0562e-174	TMEM66	NA
3.29563e-136	0.329278	0.863	0.79	1.08664e-131	CORO1A	Transitioning CRM
2.09959e-207	0.327017	0.985	0.966	6.92276e-203	RGS10	NA
6.63808e-98	0.326144	0.565	0.44	2.18871e-93	TOP1	NA
2.75141e-181	0.326034	0.988	0.971	9.07193e-177	RPL6	Ribosomal response (RM)
3.65954e-69	0.325181	0.397	0.293	1.20662e-64	MANF	NA
2.23067e-191	0.324857	0.982	0.954	7.35495e-187	H3F3A	NA
1.08648e-160	0.324505	0.969	0.931	3.58233e-156	GAPDH	Disease associated (DAM)
8.52e-111	0.322397	0.734	0.626	2.80922e-106	GIMAP4	Homeostatic (HM)
1.02157e-134	0.322218	0.837	0.747	3.36832e-130	ERP29	NA
5.87526e-115	0.321301	0.787	0.682	1.93719e-110	C12orf75	NA
1.02744e-108	0.321062	0.623	0.498	3.38766e-104	ALDH2	NA
1.57658e-149	0.317267	0.94	0.888	5.19831e-145	FAM105A	Homeostatic (HM)
1.02484e-94	0.316258	0.884	0.846	3.37911e-90	GRN	NA
5.00492e-113	0.316112	0.775	0.679	1.65022e-108	VDAC1	NA
2.75529e-101	0.316056	0.635	0.515	9.08473e-97	MLEC	NA
9.84788e-102	0.315454	0.263	0.151	3.24704e-97	PMP22	NA
3.03747e-128	0.313753	0.968	0.931	1.00151e-123	ZFP36L2	Transitioning CRM
1.96616e-138	0.312883	0.913	0.842	6.48281e-134	MTDH	NA
1.75536e-100	0.312555	0.752	0.658	5.78776e-96	C19orf10	NA
1.99554e-178	0.311695	0.973	0.932	6.57968e-174	CFL1	NA
9.81519e-88	0.31165	0.711	0.623	3.23626e-83	NCL	NA
1.39854e-88	0.309965	0.598	0.488	4.61125e-84	PRPF4B	Homeostatic (HM)
8.91628e-114	0.307952	0.805	0.724	2.93988e-109	YWHAB	NA
6.22476e-106	0.306019	0.713	0.604	2.05243e-101	RHOG	NA
2.01392e-119	0.305637	0.843	0.763	6.64031e-115	NINJ1	NA
6.20821e-123	0.305294	0.827	0.714	2.04697e-118	APLP2	Homeostatic (HM)
6.89572e-31	0.303843	0.32	0.265	2.27366e-26	GSTM3	Transitioning CRM
4.0012e-87	0.30101	0.616	0.504	1.31927e-82	SPECC1	Homeostatic (HM)
1.75526e-100	0.300556	0.431	0.303	5.78746e-96	TKT	Antigen-presenting response (HLA)
2.35441e-99	0.298493	0.661	0.55	7.76296e-95	CCDC47	NA
3.38245e-126	0.298242	0.974	0.946	1.11526e-121	CTSC	NA
5.68553e-108	0.297571	0.805	0.721	1.87463e-103	TBXAS1	NA
5.4326e-244	0.297174	1	0.999	1.79124e-239	CD81	NA
1.34817e-67	0.296014	0.499	0.39	4.44519e-63	SUCNR1	Homeostatic (HM)
6.87654e-124	0.294942	0.963	0.93	2.26733e-119	IGSF6	Homeostatic (HM)
3.22096e-109	0.293325	0.869	0.812	1.06202e-104	CNPY3	Transitioning CRM
4.59948e-107	0.292594	0.77	0.67	1.51654e-102	DAD1	NA
7.18945e-107	0.292117	0.867	0.801	2.3705e-102	UBB	NA
1.57292e-90	0.291367	0.629	0.514	5.18624e-86	SPINT2	NA
9.50775e-76	0.291343	0.714	0.622	3.13489e-71	TXNIP	Antigen-presenting response (HLA)
3.10748e-111	0.290411	0.887	0.829	1.0246e-106	SRP14	NA
2.35381e-81	0.289781	0.543	0.432	7.76098e-77	TNFSF10	Interferon response (IRM)
4.97058e-160	0.289127	0.985	0.975	1.6389e-155	PSAP	NA
6.63306e-88	0.288744	0.763	0.677	2.18705e-83	CALM1	Disease associated (DAM)
2.05225e-88	0.288401	0.72	0.624	6.76667e-84	SERPINA1	NA
2.69292e-169	0.287904	0.984	0.962	8.87911e-165	TMBIM6	NA
1.47247e-115	0.285088	0.899	0.825	4.85501e-111	YBX1	Disease associated (DAM)
8.73105e-82	0.283981	0.608	0.5	2.8788e-77	TMED9	NA
4.26188e-74	0.283766	0.684	0.592	1.40523e-69	SLC3A2	NA
1.47788e-77	0.283647	0.507	0.397	4.87288e-73	CD33	NA
1.05225e-72	0.283413	0.445	0.34	3.46948e-68	IK	NA
7.23316e-74	0.282206	0.553	0.452	2.38492e-69	PSME1	Interferon response (IRM)
9.37311e-105	0.281436	0.346	0.217	3.0905e-100	NDRG2	NA
1.79308e-86	0.279887	0.738	0.64	5.91214e-82	FSCN1	NA
2.45576e-102	0.278192	0.945	0.901	8.09712e-98	TUBA1B	NA
1.31341e-95	0.278008	0.74	0.636	4.33058e-91	CD86	NA
2.85968e-140	0.276969	0.998	0.996	9.42893e-136	RPS27	Ribosomal response (RM)
2.12516e-121	0.276923	0.978	0.947	7.00706e-117	SRGN	Cytokines response 2 (CRM-2)
8.64219e-96	0.276847	0.499	0.362	2.8495e-91	GPR56	Homeostatic (HM)
5.48956e-108	0.276194	0.945	0.906	1.81002e-103	RPS21	Ribosomal response (RM)
5.64509e-40	0.275414	0.513	0.448	1.8613e-35	MT-ND4L	NA
4.23921e-88	0.274523	0.698	0.601	1.39775e-83	XRCC5	NA
4.57845e-135	0.274393	0.967	0.92	1.50961e-130	GNB2L1	Ribosomal response (RM)
4.65097e-121	0.273382	0.94	0.884	1.53352e-116	RPL27	Ribosomal response (RM)
5.05992e-89	0.272257	0.726	0.643	1.66836e-84	YWHAE	NA
2.3755e-100	0.268279	0.841	0.767	7.83249e-96	RNF130	NA
1.4286e-73	0.266724	0.605	0.505	4.7104e-69	OS9	NA
3.18137e-145	0.265446	0.278	0.139	1.04896e-140	CAT	NA
1.51098e-76	0.263934	0.561	0.454	4.98199e-72	TRAM1	NA
1.17336e-68	0.263603	0.521	0.417	3.86881e-64	ABI3	Transitioning CRM
6.7727e-74	0.2634	0.581	0.478	2.23309e-69	LMAN2	NA
1.01191e-88	0.263191	0.851	0.796	3.33647e-84	SCAMP2	NA
1.32868e-74	0.263166	0.689	0.594	4.38091e-70	SIGLEC10	Homeostatic (HM)
2.1051e-71	0.262874	0.474	0.366	6.94093e-67	PSMC4	NA
6.62017e-135	0.262413	0.983	0.966	2.1828e-130	MEF2C	Homeostatic (HM)
3.0986e-71	0.262315	0.689	0.599	1.02167e-66	ITPR2	Homeostatic (HM)
8.24886e-79	0.261647	0.761	0.689	2.71981e-74	PTGES3	NA
1.404e-83	0.261285	0.492	0.369	4.62927e-79	LMAN1	NA
4.18063e-78	0.260803	0.636	0.531	1.37844e-73	EID1	NA
1.4776e-37	0.260556	0.177	0.118	4.87194e-33	IFIT1	Interferon response (IRM)
1.33507e-77	0.260417	0.593	0.484	4.40198e-73	ATP5B	NA
2.14618e-64	0.260139	0.664	0.582	7.07639e-60	NUCKS1	NA
3.05139e-126	0.25936	0.984	0.965	1.00611e-121	RPL8	Ribosomal response (RM)
1.07138e-68	0.257291	0.59	0.486	3.53254e-64	RABAC1	NA
5.18977e-67	0.256933	0.703	0.623	1.71117e-62	ANXA5	Disease associated (DAM)
4.40032e-57	0.25532	0.692	0.616	1.45087e-52	FCGR1B	NA
4.85706e-119	0.254129	0.967	0.931	1.60147e-114	PFN1	NA
6.88488e-72	0.253948	0.38	0.273	2.27008e-67	CTTNBP2	NA
5.13146e-80	0.253558	0.82	0.762	1.69194e-75	WASF2	NA
3.47945e-62	0.252762	0.708	0.622	1.14725e-57	IGF1	Homeostatic (HM)
4.06224e-89	0.25188	0.769	0.68	1.3394e-84	CAP1	NA
6.11191e-68	0.251589	0.602	0.503	2.01522e-63	TECR	NA
6.31772e-84	0.251	0.354	0.237	2.08308e-79	PLXDC1	NA
4.52117e-80	0.2506	0.8	0.72	1.49072e-75	RB1	NA
1.10436e-88	0.250252	0.833	0.747	3.64131e-84	CTSD	Disease associated (DAM)
1.01365e-74	0.250047	0.446	0.333	3.3422e-70	PPP1CA	NA
7.78502e-66	0.249944	0.58	0.485	2.56688e-61	FKBP1A	NA
1.13236e-73	0.247925	0.783	0.709	3.73363e-69	SEC62	NA
2.10393e-100	0.247471	0.223	0.118	6.93708e-96	SPNS3	NA
4.30732e-47	0.24702	0.545	0.468	1.42021e-42	TAX1BP1	NA
1.00519e-84	0.246514	0.827	0.761	3.31432e-80	RHOA	NA
1.96536e-74	0.246482	0.617	0.512	6.4802e-70	TMCO1	NA
6.49199e-106	0.245881	0.961	0.937	2.14054e-101	CALM2	Antigen-presenting response (HLA)
4.55218e-58	0.245801	0.639	0.558	1.50094e-53	TUBB	NA
1.59244e-37	0.245181	0.288	0.219	5.25059e-33	EPSTI1	Interferon response (IRM)
6.69812e-63	0.243933	0.653	0.566	2.2085e-58	ATRAID	NA
2.59932e-86	0.243908	0.9	0.855	8.57048e-82	IFI16	NA
6.13906e-115	0.243219	0.982	0.943	2.02417e-110	CSF1R	Homeostatic (HM)
3.79558e-68	0.243145	0.476	0.369	1.25148e-63	VKORC1	NA
2.52757e-53	0.242004	0.575	0.492	8.33389e-49	SSB	Interferon response (IRM)
9.89395e-113	0.241218	0.982	0.962	3.26223e-108	ARPC3	NA
5.29869e-55	0.240399	0.421	0.329	1.74708e-50	UNC93B1	Interferon response (IRM)
5.80238e-53	0.240332	0.545	0.455	1.91316e-48	DEK	NA
1.11911e-69	0.240261	0.537	0.428	3.68994e-65	BSG	NA
5.87506e-61	0.240085	0.627	0.538	1.93713e-56	PGK1	NA
3.04568e-63	0.239863	0.344	0.246	1.00422e-58	CRYBB1	NA
2.29879e-30	0.239632	0.437	0.376	7.57957e-26	OAS1	Interferon response (IRM)
1.66068e-107	0.239424	0.98	0.948	5.47561e-103	CD63	Disease associated (DAM)
3.67194e-64	0.23939	0.36	0.262	1.21071e-59	PDIA4	NA
1.38718e-60	0.238898	0.826	0.78	4.57382e-56	GSN	NA
1.31467e-62	0.238199	0.534	0.436	4.33473e-58	HNRNPM	NA
3.78981e-62	0.23746	0.655	0.563	1.24958e-57	HM13	NA
1.27959e-52	0.23719	0.547	0.451	4.21906e-48	SLC39A10	NA
8.70907e-64	0.23663	0.673	0.589	2.87156e-59	SNX3	NA
2.08967e-63	0.236592	0.633	0.547	6.89008e-59	APEX1	NA
5.92544e-61	0.236065	0.525	0.426	1.95374e-56	TSPAN3	NA
3.56157e-53	0.235855	0.652	0.578	1.17432e-48	SUSD3	Transitioning CRM
3.21031e-63	0.23563	0.712	0.632	1.0585e-58	TPI1	NA
4.20062e-58	0.23467	0.399	0.301	1.38503e-53	P2RY6	NA
1.05915e-84	0.234425	0.42	0.29	3.49224e-80	LINC00996	Homeostatic (HM)
4.26782e-73	0.234125	0.895	0.846	1.40718e-68	LPAR6	Homeostatic (HM)
5.31029e-40	0.23342	0.666	0.621	1.75091e-35	SMAP2	NA
1.45472e-59	0.232806	0.695	0.622	4.79651e-55	OCIAD1	NA
1.41763e-60	0.230508	0.597	0.502	4.67421e-56	42248	NA
2.04662e-59	0.230363	0.667	0.582	6.74812e-55	BIN2	Homeostatic (HM)
9.22452e-74	0.230263	0.899	0.855	3.04151e-69	FYB	NA
1.63009e-94	0.230255	0.168	0.078	5.37475e-90	IL7R	NA
2.63116e-118	0.230221	0.997	0.986	8.67544e-114	RPS18	Ribosomal response (RM)
6.84536e-101	0.229969	0.98	0.949	2.25705e-96	P2RY13	Homeostatic (HM)
7.05892e-77	0.229589	0.566	0.455	2.32747e-72	KRTCAP2	NA
3.13875e-62	0.229187	0.708	0.63	1.03491e-57	M6PR	NA
1.22296e-76	0.228986	0.329	0.219	4.03235e-72	WLS	NA
5.64616e-62	0.228966	0.615	0.518	1.86165e-57	COPE	NA
3.71754e-50	0.228725	0.477	0.39	1.22575e-45	CCT3	NA
2.3812e-41	0.22848	0.531	0.461	7.8513e-37	EIF2S2	NA
3.27263e-59	0.228191	0.763	0.701	1.07905e-54	SPI1	NA
5.96994e-49	0.228105	0.486	0.398	1.96841e-44	PCM1	NA
2.73608e-50	0.227821	0.542	0.455	9.0214e-46	FCGR2A	NA
2.06555e-80	0.22752	0.919	0.87	6.81054e-76	PPIA	NA
3.19098e-70	0.227368	0.321	0.217	1.05213e-65	C5AR1	Transitioning CRM
6.40871e-58	0.226713	0.681	0.607	2.11308e-53	C11orf58	NA
1.60784e-57	0.226326	0.404	0.309	5.30136e-53	TNFAIP8L2	NA
2.78169e-89	0.225593	0.946	0.918	9.1718e-85	ARPC1B	NA
7.39027e-52	0.224947	0.644	0.562	2.43672e-47	ADRB2	Homeostatic (HM)
7.20701e-34	0.224114	0.247	0.181	2.37629e-29	CCL4L2	Cytokines response 2 (CRM-2)
2.20286e-58	0.223666	0.765	0.687	7.26326e-54	DYNLL1	NA
1.55885e-81	0.222913	0.915	0.876	5.13983e-77	ATP6V0E1	NA
1.87202e-52	0.22287	0.722	0.65	6.17243e-48	BOD1L1	Homeostatic (HM)
2.00648e-85	0.222334	0.951	0.921	6.61576e-81	MYL6	NA
3.57475e-54	0.222013	0.715	0.644	1.17867e-49	PSMA7	NA
4.85323e-49	0.220319	0.637	0.57	1.60021e-44	SNX2	NA
5.00066e-67	0.21991	0.966	0.935	1.64882e-62	HSP90AA1	Transitioning CRM
4.99338e-89	0.219531	0.977	0.957	1.64642e-84	RPL5	Ribosomal response (RM)
4.8633e-61	0.219183	0.798	0.731	1.60353e-56	GNG5	NA
5.48994e-59	0.217972	0.574	0.476	1.81014e-54	DDOST	NA
2.0643e-74	0.217825	0.241	0.146	6.80641e-70	SEPP1	Antigen-presenting response (HLA)
1.51356e-48	0.217628	0.594	0.511	4.9905e-44	MESDC2	NA
7.28538e-65	0.217598	0.998	0.998	2.40214e-60	C1QB	NA
8.51518e-57	0.217407	0.454	0.356	2.80763e-52	CCT5	NA
3.21659e-51	0.217402	0.487	0.394	1.06057e-46	STMN1	NA
6.66052e-59	0.216879	0.643	0.547	2.19611e-54	SSR1	NA
1.63653e-110	0.216614	0.999	0.996	5.39597e-106	RPL19	Ribosomal response (RM)
3.83863e-65	0.216254	0.694	0.594	1.26567e-60	MERTK	Homeostatic (HM)
2.01616e-38	0.216028	0.584	0.519	6.64767e-34	RSRC2	NA
4.86683e-41	0.21595	0.413	0.334	1.60469e-36	SEC11C	NA
1.8437e-77	0.215234	0.986	0.974	6.07904e-73	RPL37A	Ribosomal response (RM)
2.85189e-57	0.214944	0.471	0.367	9.40324e-53	NAV3	NA
1.50077e-51	0.214501	0.33	0.242	4.94835e-47	PSIP1	NA
3.13115e-55	0.21433	0.74	0.673	1.0324e-50	CLTA	NA
1.29585e-51	0.214058	0.474	0.38	4.27268e-47	CCT6A	NA
1.07457e-45	0.213977	0.618	0.547	3.54307e-41	TM6SF1	NA
1.23224e-60	0.213919	0.764	0.69	4.06295e-56	RPL4	Ribosomal response (RM)
1.1923e-53	0.213781	0.792	0.737	3.93125e-49	PLEKHO1	Transitioning CRM
2.17941e-42	0.213683	0.497	0.42	7.18595e-38	THRAP3	NA
1.54967e-60	0.21323	0.817	0.759	5.10958e-56	C1orf63	Homeostatic (HM)
1.2575e-51	0.213187	0.477	0.384	4.14623e-47	XRCC6	NA
1.1532e-49	0.213034	0.722	0.645	3.80232e-45	TLR4	NA
1.69137e-57	0.213012	0.763	0.7	5.57679e-53	HNRNPK	NA
1.53098e-61	0.212948	0.84	0.785	5.04796e-57	TMEM59	NA
1.40407e-54	0.211975	0.342	0.248	4.62949e-50	JAG1	Homeostatic (HM)
7.06484e-52	0.211873	0.597	0.509	2.32942e-47	TMX1	NA
3.63306e-52	0.211526	0.41	0.315	1.19789e-47	MTUS1	NA
1.54277e-133	0.211472	1	1	5.08681e-129	TPT1	Ribosomal response (RM)
2.68389e-54	0.211377	0.9	0.862	8.84933e-50	BIN1	Transitioning CRM
2.75735e-49	0.211195	0.609	0.529	9.09152e-45	SEC61B	NA
1.85178e-66	0.211167	0.232	0.143	6.10568e-62	TESC	NA
1.82895e-95	0.210762	0.976	0.957	6.03041e-91	GNAS	NA
1.17396e-46	0.210724	0.476	0.392	3.87077e-42	DYNC1I2	NA
5.39618e-48	0.210649	0.592	0.51	1.77923e-43	PARK7	NA
1.02726e-42	0.210623	0.454	0.377	3.38707e-38	SNW1	NA
4.57316e-42	0.210554	0.646	0.578	1.50786e-37	KDELR2	NA
1.95546e-38	0.210418	0.511	0.438	6.44754e-34	TCEA1	NA
1.3112e-48	0.209747	0.506	0.418	4.3233e-44	DDX18	NA
7.04945e-46	0.20972	0.528	0.446	2.32434e-41	CCT8	NA
6.09641e-42	0.209539	0.572	0.499	2.01011e-37	SPCS3	NA
4.11646e-38	0.209457	0.505	0.434	1.35728e-33	HSPD1	NA
2.37272e-130	0.209223	0.185	0.077	7.82333e-126	MRC1L1	NA
2.71553e-44	0.209147	0.623	0.553	8.95363e-40	RAN	NA
2.02781e-52	0.208309	0.661	0.583	6.68611e-48	HNRNPC	NA
4.86034e-58	0.208261	0.409	0.308	1.60255e-53	SLC40A1	NA
2.48279e-45	0.207896	0.605	0.53	8.18626e-41	AIG1	NA
2.28826e-41	0.207799	0.662	0.603	7.54486e-37	SET	NA
2.10029e-51	0.207615	0.663	0.585	6.92507e-47	SLC8A1	Homeostatic (HM)
1.36473e-104	0.207505	1	0.999	4.49978e-100	RPL41	Ribosomal response (RM)
1.15228e-43	0.207354	0.608	0.535	3.7993e-39	SERPINB6	NA
1.07775e-41	0.207206	0.596	0.522	3.55356e-37	PLEK	Cytokines response 2 (CRM-2)
5.84821e-48	0.207074	0.621	0.544	1.92827e-43	KDELR1	NA
1.32674e-59	0.206914	0.107	0.05	4.37454e-55	LGALS3BP	Interferon response (IRM)
1.43062e-51	0.206727	0.743	0.677	4.71703e-47	TGFB1	NA
6.43726e-42	0.206678	0.447	0.365	2.12249e-37	ZC3H15	NA
6.76288e-65	0.206015	0.896	0.859	2.22986e-60	GNAI2	NA
1.52631e-49	0.205899	0.645	0.566	5.03256e-45	IL13RA1	Homeostatic (HM)
1.24445e-57	0.205531	0.903	0.87	4.10319e-53	EIF4A1	Cytokines response 2 (CRM-2)
3.93369e-13	0.205072	0.131	0.101	1.29702e-08	LY6E	Interferon response (IRM)
2.38687e-50	0.204585	0.643	0.562	7.86998e-46	ZRANB2	NA
5.76667e-44	0.204139	0.411	0.331	1.90139e-39	IRF2	NA
1.61735e-38	0.203632	0.644	0.58	5.33272e-34	MIS18BP1	Homeostatic (HM)
2.09214e-43	0.203624	0.422	0.338	6.89822e-39	P4HB	NA
3.70406e-17	0.203469	0.513	0.462	1.2213e-12	VSIG4	NA
5.08416e-61	0.203428	0.959	0.948	1.67635e-56	ATP6V0B	NA
1.12647e-61	0.202712	0.965	0.954	3.71418e-57	ATP5E	Ribosomal response (RM)
3.45199e-50	0.202202	0.458	0.361	1.13819e-45	DNAJC10	NA
4.03342e-35	0.202094	0.625	0.573	1.3299e-30	TPM3	NA
6.77575e-39	0.202016	0.481	0.407	2.2341e-34	PA2G4	NA
2.64557e-47	0.201555	0.442	0.353	8.72296e-43	SLC7A8	Homeostatic (HM)
2.62979e-23	0.201248	0.562	0.493	8.67096e-19	HSPA1A	Transitioning CRM
1.22361e-40	0.201243	0.385	0.305	4.0345e-36	DNAJB11	NA
1.07999e-81	0.200977	0.995	0.994	3.56094e-77	RPL37	Ribosomal response (RM)
1.33178e-46	0.200843	0.727	0.665	4.39115e-42	NAA20	NA
1.40947e-59	0.200682	0.361	0.26	4.64732e-55	ZNF280D	NA
6.4679e-40	0.200513	0.549	0.478	2.1326e-35	RAB5C	NA
4.80104e-45	0.200428	0.521	0.433	1.583e-40	USP15	NA
2.75065e-45	0.199805	0.56	0.478	9.06944e-41	PRDX5	NA
1.09346e-58	0.199739	0.986	0.972	3.60537e-54	DDX5	Transitioning CRM
1.62982e-40	0.199144	0.507	0.428	5.37383e-36	ATP5F1	NA
4.39162e-83	0.198995	0.984	0.966	1.44801e-78	SERF2	Ribosomal response (RM)
1.26613e-45	0.198169	0.57	0.488	4.17467e-41	ARF1	NA
1.07551e-44	0.198095	0.479	0.396	3.54617e-40	EIF3D	NA
3.35514e-52	0.197321	0.816	0.752	1.10626e-47	SH3BGRL3	Disease associated (DAM)
9.58123e-41	0.197211	0.722	0.661	3.15912e-36	HPGDS	NA
2.74591e-44	0.197029	0.694	0.624	9.05382e-40	ALDOA	NA
4.87197e-18	0.196951	0.173	0.132	1.60639e-13	IFI44L	Interferon response (IRM)
4.08858e-41	0.196771	0.452	0.373	1.34809e-36	RTFDC1	NA
2.0972e-30	0.196716	0.486	0.423	6.9149e-26	DNAJC8	NA
3.65307e-50	0.196241	0.805	0.753	1.20449e-45	TMA7	NA
1.96701e-36	0.195541	0.492	0.419	6.48561e-32	JAK1	NA
4.23091e-40	0.195522	0.307	0.231	1.39501e-35	EZR	NA
4.00662e-36	0.195386	0.414	0.338	1.32106e-31	TPR	NA
1.43713e-94	0.194617	0.998	0.993	4.73851e-90	RNASET2	NA
2.0748e-40	0.194379	0.58	0.505	6.84104e-36	NDUFB11	NA
7.56932e-47	0.194186	0.352	0.265	2.49576e-42	ADI1	NA
3.34425e-46	0.19409	0.689	0.621	1.10267e-41	LPIN2	NA
5.20869e-43	0.193975	0.687	0.618	1.71741e-38	TMEM50A	NA
2.78022e-40	0.19393	0.487	0.407	9.16694e-36	RTCB	NA
1.67568e-39	0.193907	0.904	0.875	5.52504e-35	FCGR1A	Cytokines response 2 (CRM-2)
9.79357e-47	0.1936	0.739	0.683	3.22914e-42	OST4	NA
2.17039e-49	0.193495	0.883	0.853	7.15621e-45	PNRC1	Cytokines response 2 (CRM-2)
7.73497e-42	0.193483	0.667	0.594	2.55038e-37	PTPRE	Homeostatic (HM)
1.25682e-43	0.192841	0.495	0.41	4.14398e-39	SNRPD3	NA
3.47621e-43	0.192607	0.447	0.366	1.14617e-38	CSNK2B	NA
1.71363e-36	0.192583	0.691	0.626	5.65017e-32	CCND1	Homeostatic (HM)
3.98642e-32	0.191752	0.65	0.6	1.3144e-27	39326	NA
1.3418e-63	0.191001	0.934	0.894	4.4242e-59	LST1	NA
8.12293e-43	0.190981	0.431	0.347	2.67829e-38	TMEM123	NA
2.41231e-44	0.19054	0.639	0.566	7.95387e-40	SLC25A6	NA
2.2475e-39	0.18983	0.604	0.534	7.41047e-35	SSR2	NA
4.2545e-61	0.189389	0.157	0.085	1.40279e-56	EMP3	NA
1.26032e-34	0.188827	0.434	0.363	4.15551e-30	CTSA	NA
1.43416e-37	0.188771	0.664	0.596	4.72872e-33	PIH1D1	NA
1.35405e-42	0.188671	0.566	0.485	4.46458e-38	TM9SF2	NA
1.65183e-33	0.187863	0.542	0.472	5.44641e-29	CD300A	Transitioning CRM
3.91333e-37	0.187562	0.604	0.538	1.2903e-32	SELT	NA
3.03668e-29	0.187445	0.395	0.332	1.00125e-24	CACYBP	NA
1.92887e-43	0.187412	0.739	0.682	6.35988e-39	KTN1	NA
5.73096e-58	0.18738	0.94	0.918	1.88961e-53	CYBB	Homeostatic (HM)
7.71291e-32	0.186779	0.414	0.345	2.5431e-27	XRN2	NA
2.80811e-66	0.186126	0.192	0.11	9.2589e-62	HS3ST1	NA
3.87988e-45	0.186	0.795	0.745	1.27927e-40	MYL12B	NA
6.60186e-55	0.185867	0.919	0.891	2.17677e-50	ARPC2	NA
5.97921e-36	0.18545	0.52	0.447	1.97147e-31	SOD1	NA
9.21296e-32	0.185154	0.559	0.495	3.0377e-27	MPHOSPH8	NA
9.53113e-72	0.185133	0.985	0.976	3.1426e-67	OAZ1	NA
2.98121e-35	0.185126	0.505	0.434	9.82963e-31	HADHA	NA
3.23713e-06	0.184901	0.905	0.894	0.106735	HLA-B	Antigen-presenting response (HLA)
2.87355e-41	0.18486	0.653	0.583	9.47467e-37	PCBP1	NA
4.27267e-44	0.184185	0.488	0.401	1.40878e-39	C1orf43	NA
1.63202e-28	0.184167	0.492	0.431	5.38109e-24	LCP1	NA
7.18545e-37	0.184108	0.554	0.486	2.36919e-32	TMEM258	NA
5.04336e-41	0.184016	0.445	0.361	1.6629e-36	MIA3	NA
2.3965e-39	0.18393	0.495	0.415	7.90175e-35	PSMB6	NA
4.72124e-53	0.183798	0.932	0.893	1.55669e-48	RPLP0	Ribosomal response (RM)
3.81631e-34	0.183716	0.505	0.434	1.25831e-29	NOL7	NA
4.69367e-42	0.183672	0.37	0.289	1.5476e-37	DOCK2	NA
9.93871e-42	0.183557	0.415	0.333	3.27699e-37	BZW1	NA
1.54278e-43	0.183029	0.806	0.753	5.08685e-39	LAPTM4A	NA
1.31373e-36	0.182984	0.39	0.315	4.33164e-32	FRMD4B	NA
1.11135e-49	0.182806	0.287	0.202	3.66435e-45	EPRS	NA
1.17328e-62	0.182788	0.953	0.927	3.86854e-58	RPL10A	Ribosomal response (RM)
2.17572e-38	0.18261	0.278	0.205	7.17378e-34	IFT74	NA
4.62139e-51	0.182455	0.975	0.963	1.52377e-46	FCER1G	NA
2.33257e-61	0.182312	0.965	0.947	7.69094e-57	RPL35	Ribosomal response (RM)
6.57065e-58	0.182295	0.223	0.141	2.16648e-53	FZD2	NA
1.23128e-43	0.182198	0.766	0.707	4.05978e-39	SPCS1	NA
1.14997e-46	0.181799	0.382	0.293	3.79167e-42	TPM1	NA
7.00865e-41	0.181585	0.742	0.682	2.31089e-36	CLIC1	NA
6.7828e-77	0.181288	0.976	0.939	2.23643e-72	RPS9	Ribosomal response (RM)
1.27787e-38	0.181235	0.469	0.388	4.21339e-34	RTN3	NA
6.62258e-48	0.181226	0.771	0.702	2.1836e-43	ATP6AP2	NA
2.24858e-30	0.181135	0.697	0.654	7.414e-26	GSTP1	NA
1.18368e-40	0.180982	0.629	0.549	3.90284e-36	RIN2	NA
3.25572e-36	0.18092	0.456	0.381	1.07348e-31	TXNDC12	NA
7.87315e-59	0.180867	0.928	0.898	2.59594e-54	CTSS	NA
2.16839e-70	0.180617	0.98	0.962	7.14962e-66	HNRNPA2B1	NA
1.19033e-38	0.180505	0.713	0.654	3.92476e-34	BRK1	NA
5.03002e-51	0.179989	0.946	0.926	1.6585e-46	CD53	NA
1.39532e-33	0.179422	0.608	0.552	4.60064e-29	CNBP	NA
3.15622e-38	0.179363	0.709	0.654	1.04067e-33	SLC25A3	NA
1.94604e-50	0.179244	0.28	0.196	6.41648e-46	HADH	NA
1.10928e-64	0.179125	0.456	0.341	3.65752e-60	HIST1H4C	Transitioning CRM
1.30563e-33	0.179111	0.622	0.563	4.30492e-29	ATP5J2	NA
2.8829e-30	0.179109	0.576	0.519	9.50551e-26	ERP44	NA
1.92731e-38	0.178751	0.398	0.321	6.35474e-34	TMEM205	NA
1.26903e-32	0.178626	0.634	0.574	4.18425e-28	TCEB2	NA
5.5424e-29	0.178325	0.604	0.553	1.82744e-24	PPIG	NA
1.3314e-31	0.178162	0.519	0.455	4.3899e-27	HNRNPD	NA
2.58281e-38	0.177542	0.619	0.549	8.51605e-34	GATM	Transitioning CRM
1.12649e-29	0.176928	0.483	0.42	3.71425e-25	DNAJC3	NA
1.58565e-41	0.176898	0.367	0.286	5.22819e-37	RGS18	NA
2.73859e-28	0.17678	0.619	0.57	9.02967e-24	REEP5	NA
1.55008e-30	0.176721	0.526	0.455	5.11091e-26	STAB1	Homeostatic (HM)
2.62666e-25	0.176221	0.449	0.389	8.66062e-21	LARP7	NA
2.52421e-56	0.176216	0.157	0.088	8.32281e-52	VMO1	NA
2.3881e-37	0.175832	0.462	0.383	7.87404e-33	RAB14	NA
1.53946e-38	0.175516	0.394	0.317	5.07592e-34	ILF2	NA
5.47586e-37	0.17504	0.301	0.228	1.8055e-32	CD2AP	NA
8.8523e-33	0.174349	0.444	0.373	2.91878e-28	CNPY2	NA
2.07282e-30	0.174045	0.43	0.363	6.83451e-26	METAP2	NA
1.73835e-28	0.173806	0.573	0.511	5.73168e-24	SLC16A3	Transitioning CRM
9.45981e-33	0.173799	0.64	0.582	3.11909e-28	SERBP1	NA
3.00016e-35	0.173692	0.173	0.115	9.89213e-31	NUCB2	NA
1.20386e-30	0.173522	0.59	0.532	3.96935e-26	PSMB1	NA
2.98341e-33	0.17306	0.457	0.384	9.8369e-29	SNRPB2	NA
2.40415e-27	0.17303	0.411	0.346	7.92696e-23	PRKCA	Homeostatic (HM)
1.25659e-15	0.172863	0.032	0.016	4.14322e-11	S100A9	Cytokines response 2 (CRM-2)
2.61382e-30	0.17263	0.454	0.386	8.61829e-26	IDH2	NA
2.45871e-31	0.172618	0.436	0.366	8.10685e-27	CHMP2A	NA
7.67051e-31	0.172543	0.531	0.468	2.52912e-26	ATP5C1	NA
1.34393e-45	0.172494	0.842	0.788	4.43119e-41	PRPF38B	Homeostatic (HM)
2.33437e-72	0.172332	0.181	0.097	7.69688e-68	CEBPZ-AS1	NA
3.33988e-32	0.172195	0.436	0.367	1.10123e-27	NSL1	NA
2.71847e-30	0.172113	0.677	0.631	8.96334e-26	SRRM1	NA
1.01812e-29	0.172014	0.554	0.491	3.35696e-25	CCDC88A	NA
3.20075e-37	0.171999	0.723	0.657	1.05535e-32	MYL12A	NA
1.95709e-33	0.171865	0.662	0.609	6.45293e-29	PTTG1IP	NA
3.22887e-27	0.171509	0.511	0.45	1.06462e-22	ST13	NA
2.31715e-33	0.17131	0.528	0.454	7.64009e-29	OSTC	NA
9.70427e-18	0.171259	0.301	0.254	3.19969e-13	XAF1	Interferon response (IRM)
1.64597e-31	0.17063	0.393	0.324	5.42711e-27	PSMC5	NA
2.98014e-30	0.169995	0.534	0.471	9.82612e-26	PSMB3	NA
8.81865e-29	0.169757	0.623	0.571	2.90768e-24	TLR10	NA
2.53512e-35	0.169216	0.486	0.406	8.3588e-31	BCLAF1	NA
9.19942e-25	0.169203	0.278	0.221	3.03323e-20	ZEB2-AS1	Transitioning CRM
2.1742e-31	0.169201	0.363	0.294	7.16877e-27	PPM1G	Interferon response (IRM)
2.8682e-13	0.169126	0.307	0.265	9.45703e-09	IFITM3	Interferon response (IRM)
2.21724e-31	0.169118	0.323	0.255	7.31067e-27	NBL1	NA
2.87595e-65	0.169112	0.988	0.979	9.48259e-61	RPS25	Ribosomal response (RM)
3.04218e-31	0.169045	0.495	0.427	1.00307e-26	UNC50	NA
6.90182e-41	0.168871	0.912	0.886	2.27567e-36	CTSZ	Disease associated (DAM)
6.17267e-27	0.168589	0.472	0.413	2.03525e-22	YY1	NA
2.96091e-35	0.16852	0.438	0.362	9.76272e-31	NCOA4	NA
9.19555e-29	0.16847	0.377	0.313	3.03196e-24	C20orf27	NA
1.26468e-73	0.168454	0.198	0.11	4.16989e-69	DDX3Y	NA
5.35661e-30	0.16845	0.575	0.513	1.76618e-25	NDUFA1	NA
1.60458e-34	0.168274	0.688	0.634	5.29062e-30	SCAF11	NA
1.87349e-26	0.168155	0.081	0.046	6.17727e-22	AGR2	NA
8.42569e-35	0.168076	0.693	0.638	2.77812e-30	CD164	NA
1.13731e-92	0.167758	0.999	0.998	3.74994e-88	RPL13	Ribosomal response (RM)
9.72946e-61	0.167486	0.961	0.932	3.208e-56	CD68	Disease associated (DAM)
1.00747e-35	0.167485	0.367	0.292	3.32182e-31	CPQ	NA
1.65849e-34	0.167392	0.392	0.318	5.46838e-30	ECH1	NA
3.00327e-31	0.167228	0.687	0.631	9.90238e-27	VAMP8	NA
5.41977e-26	0.167067	0.546	0.483	1.787e-21	KIAA1551	NA
8.1675e-31	0.16696	0.579	0.516	2.69299e-26	GABARAPL2	NA
4.56316e-31	0.166923	0.492	0.421	1.50457e-26	HNRNPR	NA
4.7802e-24	0.166692	0.599	0.551	1.57613e-19	FEZ2	NA
2.20471e-41	0.166177	0.307	0.228	7.26938e-37	CALU	NA
5.28268e-35	0.165741	0.771	0.718	1.74181e-30	PYCARD	NA
1.51706e-28	0.165214	0.614	0.559	5.00205e-24	TMED10	NA
9.21733e-63	0.164825	0.996	0.99	3.03914e-58	FAU	Ribosomal response (RM)
2.28468e-63	0.164424	0.993	0.985	7.53305e-59	RPS3	Ribosomal response (RM)
7.72545e-33	0.164406	0.744	0.698	2.54724e-28	SKP1	NA
5.56708e-31	0.164203	0.361	0.294	1.83558e-26	NUDC	NA
4.09298e-28	0.163651	0.425	0.361	1.34954e-23	ELK3	NA
3.90038e-46	0.163523	0.816	0.755	1.28603e-41	SELPLG	Homeostatic (HM)
9.18289e-28	0.163256	0.585	0.529	3.02778e-23	LAIR1	NA
1.82418e-33	0.163114	0.534	0.462	6.01468e-29	AP2M1	NA
3.82118e-29	0.16295	0.434	0.367	1.25992e-24	CCT4	NA
1.68444e-59	0.162761	0.995	0.991	5.55392e-55	RPS14	Ribosomal response (RM)
7.27167e-34	0.162685	0.404	0.329	2.39762e-29	NAGA	NA
2.33124e-08	0.162575	0.642	0.612	0.000768657	CH25H	Transitioning CRM
1.76385e-24	0.162245	0.474	0.416	5.81575e-20	PRPF40A	NA
2.82818e-26	0.161959	0.316	0.255	9.32507e-22	RFC1	NA
2.59322e-28	0.161599	0.352	0.288	8.55036e-24	CDC123	NA
5.01187e-112	0.161509	0.1	0.029	1.65251e-107	ITGB7	NA
1.83753e-75	0.16139	1	0.999	6.0587e-71	RPLP1	Ribosomal response (RM)
7.86691e-36	0.16111	0.247	0.18	2.59388e-31	CDK2AP2	NA
7.58307e-29	0.161016	0.33	0.264	2.50029e-24	CDC5L	NA
3.63833e-32	0.160958	0.393	0.32	1.19963e-27	TMEM14B	NA
6.28261e-33	0.160933	0.244	0.18	2.0715e-28	IGSF21	NA
2.28352e-28	0.160785	0.353	0.288	7.52922e-24	DDX21	Cytokines response 2 (CRM-2)
1.21766e-33	0.160668	0.272	0.205	4.01488e-29	CEBPZ	NA
3.11652e-27	0.160664	0.52	0.463	1.02758e-22	GDI2	NA
1.42389e-24	0.160625	0.571	0.517	4.69487e-20	H2AFZ	NA
2.12776e-29	0.160575	0.382	0.314	7.01566e-25	PTGS1	NA
4.0195e-35	0.160422	0.797	0.749	1.32531e-30	NPM1	Disease associated (DAM)
5.3312e-44	0.159958	0.933	0.912	1.7578e-39	LY86	NA
7.38453e-32	0.159816	0.737	0.691	2.43483e-27	ACTR2	NA
2.31811e-59	0.159745	0.988	0.976	7.64327e-55	TREM2	Disease associated (DAM)
3.2578e-42	0.159592	0.983	0.972	1.07416e-37	RPL35A	Ribosomal response (RM)
5.00446e-71	0.159466	0.991	0.976	1.65007e-66	RPS6	Ribosomal response (RM)
1.12655e-27	0.159466	0.486	0.421	3.71446e-23	NDUFS5	NA
1.88437e-28	0.159351	0.406	0.34	6.21314e-24	C1QBP	NA
1.42606e-67	0.159197	0.985	0.958	4.70202e-63	RPL3	Ribosomal response (RM)
1.11929e-29	0.159065	0.324	0.259	3.69052e-25	ALG5	NA
1.27892e-28	0.158757	0.428	0.359	4.21684e-24	PHF20	NA
7.24805e-37	0.158447	0.274	0.203	2.38983e-32	ORAI1	NA
3.96578e-77	0.15844	0.16	0.079	1.3076e-72	EIF1AY	NA
1.14149e-30	0.15843	0.663	0.605	3.76371e-26	ITGB1	NA
6.21176e-27	0.158409	0.434	0.37	2.04814e-22	VIMP	NA
1.06563e-34	0.158327	0.363	0.288	3.51359e-30	YIPF3	NA
2.23567e-28	0.158059	0.323	0.259	7.37147e-24	SRP72	NA
8.69959e-33	0.15788	0.917	0.903	2.86843e-28	RPL38	Ribosomal response (RM)
9.85862e-25	0.157766	0.552	0.494	3.25058e-20	DDX46	NA
1.46961e-24	0.15754	0.577	0.526	4.84558e-20	NME3	NA
5.38413e-29	0.157268	0.443	0.376	1.77526e-24	UBE2N	NA
3.30769e-144	0.157111	0.114	0.03	1.09061e-139	MRC1	NA
1.76582e-17	0.157058	0.547	0.502	5.82226e-13	TUBA1A	Transitioning CRM
5.03455e-26	0.156825	0.569	0.513	1.65999e-21	LAMTOR1	NA
4.64715e-20	0.156808	0.419	0.368	1.53226e-15	TCEAL4	NA
5.60852e-33	0.1568	0.735	0.684	1.84924e-28	SH3BGRL	NA
3.27962e-27	0.1568	0.477	0.411	1.08136e-22	PAIP2	NA
8.80899e-28	0.15676	0.361	0.296	2.9045e-23	NRBF2	NA
1.39516e-24	0.156739	0.648	0.599	4.60011e-20	RAB32	NA
9.11355e-26	0.156539	0.393	0.331	3.00492e-21	DUT	NA
2.86225e-30	0.156538	0.332	0.266	9.4374e-26	COPB1	NA
8.20199e-27	0.156467	0.344	0.28	2.70436e-22	SMC1A	NA
4.76731e-27	0.156402	0.567	0.506	1.57188e-22	TRMT112	NA
4.46541e-31	0.156366	0.715	0.659	1.47233e-26	DPP7	NA
8.44368e-31	0.156354	0.788	0.75	2.78405e-26	CYFIP1	NA
1.93598e-30	0.15622	0.341	0.273	6.3833e-26	ZNF22	NA
1.07251e-30	0.156004	0.298	0.232	3.53626e-26	CWF19L2	NA
5.39833e-53	0.155741	0.998	0.998	1.77994e-48	RPS24	Ribosomal response (RM)
5.16371e-13	0.155114	0.12	0.091	1.70258e-08	IFIT3	Interferon response (IRM)
2.33725e-29	0.154997	0.695	0.646	7.70638e-25	COX5B	NA
3.43074e-39	0.154823	0.937	0.908	1.13118e-34	RPS5	Ribosomal response (RM)
1.71201e-27	0.154377	0.575	0.513	5.64483e-23	SLC25A5	Disease associated (DAM)
7.78031e-28	0.154331	0.434	0.365	2.56533e-23	TERF2IP	NA
7.27396e-28	0.154258	0.429	0.362	2.39837e-23	RRBP1	NA
4.34432e-25	0.154245	0.384	0.321	1.43241e-20	PRKDC	NA
3.53042e-25	0.154226	0.555	0.497	1.16405e-20	SFT2D1	NA
4.2012e-30	0.15402	0.593	0.533	1.38522e-25	SP100	NA
9.53075e-21	0.153976	0.515	0.462	3.14248e-16	SPATS2L	NA
5.09112e-32	0.153736	0.282	0.216	1.67864e-27	STIP1	NA
7.88502e-27	0.153674	0.634	0.58	2.59985e-22	UBXN4	NA
4.87877e-31	0.153489	0.573	0.503	1.60863e-26	TMEM179B	NA
2.13205e-22	0.153462	0.422	0.367	7.02981e-18	PPP1R12A	NA
1.18575e-22	0.15333	0.521	0.468	3.90967e-18	PAK2	NA
9.65465e-36	0.152143	0.993	0.991	3.18333e-31	IFNGR1	Homeostatic (HM)
5.0051e-24	0.15164	0.354	0.296	1.65028e-19	EIF3J	NA
9.77211e-25	0.151603	0.478	0.419	3.22206e-20	WAS	NA
3.56362e-23	0.151531	0.516	0.46	1.175e-18	EIF5	NA
9.51282e-85	0.151337	1	1	3.13657e-80	EEF1A1	Ribosomal response (RM)
3.25861e-25	0.151315	0.479	0.419	1.07443e-20	MDH2	NA
1.15653e-22	0.151296	0.557	0.507	3.81333e-18	JTB	NA
1.02517e-29	0.151146	0.335	0.268	3.38019e-25	SLC29A3	NA
5.04293e-23	0.15108	0.485	0.425	1.66275e-18	LYST	NA
2.37592e-24	0.150312	0.496	0.434	7.83387e-20	NDUFA2	NA
2.95816e-38	0.150228	0.227	0.159	9.75364e-34	SCIMP	NA
4.83713e-24	0.149822	0.3	0.244	1.5949e-19	DNTTIP2	NA
5.56205e-14	0.149787	0.812	0.801	1.83392e-09	HERPUD1	Transitioning CRM
1.17509e-24	0.149386	0.613	0.557	3.87449e-20	RGS19	Transitioning CRM
5.45709e-26	0.149267	0.398	0.333	1.79931e-21	ZNF24	NA
5.28374e-24	0.14883	0.342	0.282	1.74215e-19	REST	NA
1.7557e-33	0.14839	0.885	0.854	5.78888e-29	GPX4	Ribosomal response (RM)
4.15142e-18	0.148191	0.511	0.468	1.36881e-13	EIF3G	NA
2.28892e-20	0.148104	0.904	0.899	7.54703e-16	FCGR3A	Homeostatic (HM)
2.64132e-23	0.147425	0.493	0.434	8.70897e-19	PARP1	NA
1.96622e-27	0.147331	0.441	0.372	6.48303e-23	HNRNPH3	NA
1.24222e-21	0.147269	0.491	0.44	4.09586e-17	AP2S1	NA
2.70736e-26	0.147153	0.72	0.673	8.92671e-22	NDUFA4	NA
6.61245e-23	0.146942	0.369	0.312	2.18026e-18	UBAC1	NA
1.13576e-25	0.146837	0.649	0.594	3.74482e-21	ATP6V1G1	NA
2.20001e-19	0.14682	0.4	0.35	7.25387e-15	CWC15	NA
7.77441e-26	0.146817	0.232	0.177	2.56338e-21	DNMT1	NA
7.21829e-27	0.146695	0.649	0.599	2.38001e-22	UBL5	NA
9.5069e-24	0.146249	0.433	0.371	3.13462e-19	TWF2	NA
5.38867e-25	0.146128	0.715	0.666	1.77675e-20	UQCR10	NA
5.70994e-15	0.146	0.388	0.339	1.88268e-10	CITED2	Transitioning CRM
1.76407e-23	0.145982	0.354	0.296	5.81649e-19	FXR1	NA
5.56403e-21	0.14586	0.52	0.467	1.83457e-16	EFHD2	NA
3.22874e-25	0.145548	0.358	0.297	1.06458e-20	PRCP	NA
5.84896e-21	0.145305	0.497	0.446	1.92852e-16	RAP1B	NA
1.57821e-23	0.145087	0.436	0.379	5.20369e-19	PSMD4	NA
6.91767e-22	0.145067	0.477	0.422	2.28089e-17	COPS6	NA
3.85643e-32	0.144809	0.823	0.776	1.27154e-27	PTAFR	NA
6.01904e-22	0.144757	0.631	0.588	1.9846e-17	EDF1	NA
4.12407e-50	0.144623	0.995	0.99	1.35979e-45	RPS2	Ribosomal response (RM)
1.43597e-30	0.144466	0.273	0.208	4.73467e-26	ACBD3	NA
1.04217e-22	0.144256	0.365	0.306	3.43623e-18	RTF1	NA
2.16982e-25	0.144244	0.44	0.377	7.15433e-21	MAGED2	NA
9.32571e-22	0.143982	0.468	0.413	3.07487e-17	HHEX	Transitioning CRM
3.58785e-05	0.143824	0.607	0.593	1	RHOB	Transitioning CRM
1.68105e-21	0.143636	0.402	0.347	5.54275e-17	IFNAR1	NA
4.53433e-21	0.14338	0.625	0.586	1.49506e-16	NDUFC2	NA
7.4008e-24	0.143352	0.344	0.283	2.44019e-19	P4HA1	NA
4.56143e-25	0.143105	0.345	0.283	1.50399e-20	PSMD7	NA
3.03121e-27	0.142453	0.314	0.251	9.9945e-23	RNF167	NA
3.69075e-27	0.142441	0.351	0.286	1.21692e-22	IMP3	NA
1.28335e-15	0.142226	0.438	0.392	4.23145e-11	AP005530.2	NA
4.23816e-25	0.142118	0.419	0.356	1.3974e-20	MRPS18C	NA
6.73487e-23	0.141828	0.367	0.308	2.22062e-18	CISD2	NA
1.09864e-66	0.141609	0.131	0.063	3.62243e-62	PKIB	NA
4.31981e-24	0.141257	0.27	0.214	1.42433e-19	HVCN1	NA
2.65669e-19	0.141211	0.452	0.401	8.75963e-15	CORO1B	NA
4.05397e-27	0.141148	0.253	0.193	1.33667e-22	HLTF	NA
8.29769e-23	0.141069	0.402	0.343	2.73591e-18	TM2D2	NA
2.30169e-63	0.141029	0.152	0.08	7.58914e-59	TTTY15	NA
1.42199e-31	0.141027	0.199	0.141	4.68858e-27	CRELD2	NA
1.312e-22	0.14089	0.482	0.424	4.32593e-18	TALDO1	NA
2.44839e-20	0.140392	0.768	0.736	8.07282e-16	BRI3	NA
1.75103e-50	0.140171	0.991	0.973	5.77351e-46	RPL15	Ribosomal response (RM)
8.75187e-17	0.140123	0.371	0.323	2.88567e-12	EIF5B	NA
1.21072e-25	0.140017	0.505	0.441	3.992e-21	TMEM147	NA
6.43565e-19	0.139901	0.434	0.382	2.12196e-14	ANP32B	NA
2.12304e-47	0.139665	0.979	0.952	7.0001e-43	RPL23A	Ribosomal response (RM)
8.28783e-21	0.139607	0.467	0.411	2.73266e-16	PSMD8	NA
4.88716e-21	0.139534	0.443	0.386	1.61139e-16	BANF1	NA
8.80345e-18	0.139509	0.393	0.344	2.90267e-13	EMC3	NA
5.38801e-45	0.139389	0.974	0.953	1.77653e-40	RPS16	Ribosomal response (RM)
4.24916e-21	0.139328	0.617	0.571	1.40103e-16	RNF13	NA
1.18373e-22	0.139257	0.619	0.573	3.90299e-18	SRSF3	NA
1.17598e-24	0.139229	0.729	0.691	3.87745e-20	GRB2	NA
3.7485e-21	0.139176	0.555	0.502	1.23596e-16	SAP18	NA
2.69898e-23	0.139035	0.463	0.404	8.89908e-19	ATP5A1	NA
3.49236e-22	0.138992	0.449	0.389	1.1515e-17	PKM	NA
2.08527e-25	0.138908	0.424	0.359	6.87555e-21	UPF2	NA
4.64903e-22	0.138744	0.328	0.271	1.53288e-17	NOP56	NA
1.24716e-28	0.138509	0.329	0.261	4.11214e-24	TNFRSF13C	NA
1.92816e-38	0.138253	0.978	0.972	6.35753e-34	RPLP2	Ribosomal response (RM)
4.08039e-24	0.138168	0.395	0.332	1.34538e-19	NDUFS3	NA
1.20423e-23	0.138162	0.365	0.304	3.97058e-19	CHORDC1	NA
5.67467e-22	0.13809	0.718	0.68	1.87105e-17	ARPC5	NA
7.23982e-23	0.138012	0.356	0.298	2.38711e-18	AK2	NA
4.68594e-31	0.137912	0.936	0.924	1.54505e-26	PTPRC	Cytokines response 2 (CRM-2)
1.32602e-28	0.137894	0.275	0.211	4.37214e-24	DUSP6	NA
1.82058e-47	0.137869	0.994	0.992	6.00283e-43	RPS15	Ribosomal response (RM)
3.49939e-38	0.137861	0.115	0.066	1.15382e-33	ZNF331	NA
4.43569e-21	0.137847	0.412	0.354	1.46254e-16	APPL1	NA
2.51869e-17	0.137829	0.476	0.428	8.30464e-13	NSA2	NA
5.21385e-26	0.137767	0.67	0.615	1.71911e-21	LRPAP1	NA
1.04146e-22	0.137703	0.509	0.451	3.4339e-18	ANP32A	NA
1.97712e-20	0.137632	0.403	0.348	6.51895e-16	NRD1	NA
7.06404e-19	0.137548	0.575	0.527	2.32916e-14	CKLF	Antigen-presenting response (HLA)
4.80309e-20	0.137467	0.535	0.487	1.58368e-15	SSR3	NA
7.46852e-31	0.137296	0.849	0.813	2.46252e-26	MEF2A	Homeostatic (HM)
1.83311e-26	0.136901	0.337	0.274	6.04411e-22	CNDP2	NA
9.59432e-21	0.136863	0.445	0.386	3.16344e-16	ZNF644	NA
1.28715e-44	0.136699	0.995	0.992	4.24398e-40	RPS15A	Ribosomal response (RM)
1.15235e-23	0.136624	0.616	0.562	3.79953e-19	DDX24	NA
4.63154e-23	0.136521	0.816	0.785	1.52711e-18	PRDX1	Disease associated (DAM)
4.90628e-19	0.136375	0.549	0.505	1.6177e-14	ATP5I	NA
1.04911e-21	0.136327	0.29	0.236	3.45914e-17	SUPT16H	NA
3.70463e-22	0.136214	0.544	0.491	1.22149e-17	SSBP1	NA
4.51836e-24	0.136141	0.715	0.676	1.48979e-19	DHRS9	Disease associated (DAM)
1.03471e-29	0.136096	0.854	0.817	3.41165e-25	COX7C	Ribosomal response (RM)
2.62853e-20	0.136048	0.541	0.49	8.66679e-16	KLF3	NA
1.75522e-21	0.135934	0.458	0.402	5.7873e-17	PSENEN	NA
3.5418e-19	0.135829	0.314	0.262	1.1678e-14	SMC3	NA
8.89164e-21	0.13581	0.618	0.569	2.93175e-16	WDR83OS	NA
1.66199e-27	0.135375	0.361	0.293	5.4799e-23	PTPN6	NA
9.33662e-18	0.135163	0.43	0.381	3.07847e-13	SYF2	NA
6.84706e-21	0.134706	0.522	0.468	2.25761e-16	SLC7A7	NA
4.37968e-19	0.134648	0.408	0.355	1.44407e-14	BID	NA
1.97557e-21	0.134526	0.214	0.165	6.51386e-17	IFI35	Interferon response (IRM)
4.62447e-37	0.134261	0.983	0.971	1.52478e-32	NACA	Ribosomal response (RM)
6.87372e-25	0.133959	0.25	0.194	2.2664e-20	TFAM	NA
1.44209e-18	0.133953	0.604	0.56	4.75487e-14	ATRX	Homeostatic (HM)
2.24723e-20	0.133945	0.507	0.449	7.40955e-16	PILRA	Antigen-presenting response (HLA)
5.3862e-24	0.133935	0.41	0.349	1.77594e-19	NARS	NA
3.9347e-23	0.133714	0.341	0.281	1.29735e-18	ETS2	NA
2.48183e-21	0.13356	0.422	0.365	8.18309e-17	TMEM109	NA
2.96773e-20	0.133532	0.404	0.347	9.78521e-16	EIF4A3	NA
7.77938e-40	0.133341	0.19	0.125	2.56502e-35	MB21D1	NA
2.92447e-17	0.133339	0.427	0.379	9.64257e-13	IKBIP	NA
8.32112e-20	0.13304	0.427	0.373	2.74364e-15	SNRPB	NA
9.79336e-22	0.132901	0.426	0.366	3.22907e-17	MRPL51	NA
3.72188e-16	0.132858	0.888	0.889	1.22718e-11	SAMSN1	NA
1.75735e-22	0.132572	0.337	0.28	5.79435e-18	RANBP1	NA
7.49788e-20	0.132431	0.422	0.37	2.4722e-15	UFC1	NA
1.78538e-21	0.132351	0.341	0.285	5.88676e-17	EAPP	NA
6.7324e-32	0.132319	0.165	0.111	2.21981e-27	SELENBP1	NA
1.60853e-43	0.132296	0.989	0.977	5.30364e-39	RPL18A	Ribosomal response (RM)
3.2034e-17	0.132169	0.393	0.344	1.05623e-12	DDAH2	NA
2.03457e-14	0.132149	0.278	0.238	6.70838e-10	EEA1	NA
5.16911e-22	0.132131	0.631	0.578	1.70436e-17	SF3B1	NA
5.52382e-24	0.132064	0.159	0.113	1.82131e-19	WBP4	NA
2.43062e-19	0.132015	0.339	0.286	8.01426e-15	SMARCA5	NA
1.62316e-23	0.132009	0.393	0.332	5.35188e-19	PSMB5	NA
6.22123e-28	0.131874	0.265	0.202	2.05126e-23	CENPC	NA
2.79132e-23	0.131746	0.43	0.365	9.20355e-19	STAG2	NA
6.76558e-19	0.131727	0.43	0.379	2.23075e-14	H2AFV	NA
7.61204e-19	0.13154	0.389	0.338	2.50984e-14	PPP4C	NA
1.28619e-30	0.131386	0.249	0.185	4.24081e-26	TARS	NA
4.92228e-16	0.131334	0.4	0.351	1.62297e-11	AKAP9	NA
1.09237e-21	0.131197	0.385	0.325	3.60177e-17	KHDRBS1	NA
4.95176e-20	0.131174	0.653	0.612	1.63269e-15	PRRC2C	NA
1.43264e-23	0.131164	0.326	0.267	4.72368e-19	COPB2	NA
1.9572e-16	0.131091	0.256	0.21	6.45327e-12	NMRK1	Transitioning CRM
3.55456e-17	0.131003	0.388	0.337	1.17201e-12	MCOLN1	NA
8.68281e-22	0.130863	0.385	0.327	2.86289e-17	GHITM	NA
2.84101e-16	0.130687	0.479	0.431	9.36737e-12	ATP5H	NA
1.22067e-16	0.13065	0.594	0.551	4.02479e-12	DRAP1	Interferon response (IRM)
2.75553e-22	0.13041	0.33	0.274	9.08553e-18	TSG101	NA
2.08545e-19	0.130407	0.478	0.425	6.87615e-15	VPS35	NA
4.73675e-24	0.130362	0.302	0.244	1.5618e-19	PSMB7	NA
3.69647e-21	0.130321	0.583	0.535	1.2188e-16	UBXN1	NA
2.15014e-21	0.130232	0.348	0.291	7.08946e-17	EIF6	NA
6.84777e-35	0.13005	0.224	0.158	2.25785e-30	YIF1B	NA
4.50879e-14	0.129752	0.308	0.265	1.48664e-09	EIF2AK2	Interferon response (IRM)
1.61999e-22	0.129721	0.531	0.473	5.34143e-18	HEXA	NA
1.91471e-16	0.129297	0.542	0.497	6.31317e-12	ANKRD12	NA
1.21308e-08	0.129211	0.367	0.34	0.000399977	LAP3	Interferon response (IRM)
1.11238e-22	0.129203	0.4	0.339	3.66775e-18	PYURF	NA
1.97545e-20	0.12919	0.313	0.26	6.51347e-16	RABEP1	NA
1.91347e-19	0.129171	0.572	0.522	6.30908e-15	SRSF9	NA
1.87824e-24	0.12917	0.78	0.752	6.19294e-20	TOMM7	Ribosomal response (RM)
1.13388e-27	0.129058	0.804	0.759	3.73863e-23	RBM39	NA
2.39325e-23	0.128907	0.392	0.33	7.89103e-19	NDUFAB1	NA
2.98959e-18	0.128902	0.376	0.325	9.85727e-14	TMEM230	NA
1.03499e-21	0.128613	0.354	0.296	3.41257e-17	CCT2	NA
7.76881e-13	0.128525	0.646	0.617	2.56153e-08	UCP2	NA
1.9812e-15	0.128521	0.341	0.298	6.53242e-11	CFDP1	NA
1.4143e-18	0.128328	0.432	0.38	4.66323e-14	MSN	Antigen-presenting response (HLA)
1.08235e-19	0.128303	0.366	0.312	3.56872e-15	DERL2	NA
1.4501e-19	0.128256	0.4	0.345	4.78128e-15	VCP	NA
1.58264e-33	0.128202	0.99	0.983	5.21829e-29	RPL29	Ribosomal response (RM)
4.65925e-22	0.128048	0.352	0.296	1.53625e-17	PET100	NA
4.23023e-22	0.127856	0.728	0.684	1.39479e-17	DNASE2	Disease associated (DAM)
8.96493e-21	0.127586	0.362	0.305	2.95592e-16	PRDX6	NA
5.41265e-21	0.127583	0.653	0.609	1.78466e-16	HMGN2	NA
3.39361e-19	0.127559	0.331	0.278	1.11894e-14	RSL1D1	NA
3.07906e-19	0.127549	0.46	0.406	1.01523e-14	SF3B2	NA
9.86613e-17	0.127516	0.336	0.29	3.25306e-12	SRSF4	NA
2.28052e-23	0.127402	0.313	0.255	7.51934e-19	LSMD1	NA
1.33614e-44	0.127335	0.687	0.57	4.40553e-40	MTRNR2L12	NA
4.5541e-15	0.1273	0.385	0.343	1.50158e-10	ARF4	Cytokines response 1 (CRM-1)
1.64972e-19	0.127112	0.635	0.591	5.43947e-15	LAMP2	NA
8.00019e-17	0.127053	0.246	0.202	2.63782e-12	KIF2A	NA
1.6442e-13	0.126926	0.311	0.271	5.42125e-09	NIFK	NA
2.15505e-21	0.126856	0.289	0.235	7.10563e-17	BUD31	NA
3.67488e-20	0.126703	0.355	0.299	1.21168e-15	ZNF148	NA
2.6035e-22	0.126666	0.323	0.267	8.58425e-18	SNX17	NA
1.53797e-19	0.126544	0.477	0.423	5.07098e-15	RBM8A	NA
3.94622e-17	0.126302	0.288	0.242	1.30115e-12	FKBP3	NA
3.2159e-21	0.125852	0.213	0.165	1.06035e-16	RPAP3	NA
5.72201e-25	0.125544	0.281	0.22	1.88666e-20	G6PC3	NA
6.51239e-17	0.125454	0.314	0.266	2.14727e-12	BDP1	NA
1.174e-25	0.125303	0.198	0.146	3.8709e-21	NME1	NA
5.62713e-15	0.125302	0.357	0.316	1.85538e-10	C1D	NA
9.59702e-27	0.124924	0.189	0.136	3.16433e-22	ICA1	NA
2.98385e-17	0.124866	0.644	0.608	9.83836e-13	ARRB2	NA
3.38357e-19	0.124835	0.211	0.166	1.11563e-14	CKAP2	NA
1.20145e-15	0.12481	0.486	0.436	3.96143e-11	GOLGB1	NA
3.55842e-19	0.124674	0.44	0.385	1.17328e-14	RAB1A	NA
5.77437e-20	0.124656	0.409	0.354	1.90392e-15	PRMT1	Cytokines response 2 (CRM-2)
1.65154e-17	0.124477	0.401	0.351	5.44545e-13	NCF4	NA
4.44797e-20	0.124375	0.371	0.315	1.46659e-15	NCF1	Cytokines response 2 (CRM-2)
1.26681e-18	0.124346	0.517	0.466	4.17694e-14	MATR3	NA
5.50016e-19	0.124258	0.337	0.285	1.81351e-14	GNPDA1	NA
3.50233e-21	0.124253	0.376	0.316	1.15479e-16	ENG	NA
1.26588e-14	0.12393	0.351	0.308	4.17386e-10	PSME2	Interferon response (IRM)
6.16816e-22	0.1238	0.222	0.172	2.03376e-17	PROCR	NA
1.08857e-16	0.123742	0.642	0.599	3.58923e-12	SUB1	NA
1.03944e-21	0.123682	0.794	0.765	3.42724e-17	SUMO2	NA
9.21081e-32	0.123655	0.253	0.186	3.03699e-27	TMX2	NA
8.98817e-30	0.123631	0.224	0.164	2.96358e-25	GNL3	NA
1.22181e-14	0.123618	0.33	0.286	4.02855e-10	TMIGD2	NA
9.55133e-21	0.123492	0.336	0.28	3.14927e-16	HNMT	NA
2.01794e-22	0.123447	0.288	0.232	6.65356e-18	C6orf89	NA
1.45484e-18	0.123356	0.422	0.367	4.79688e-14	ZNF638	NA
3.76072e-20	0.123314	0.413	0.357	1.23998e-15	MTPN	NA
5.28926e-19	0.122931	0.467	0.412	1.74397e-14	TMED2	NA
3.8643e-14	0.122924	0.624	0.596	1.27414e-09	RAP1A	NA
5.76095e-14	0.122912	0.414	0.371	1.8995e-09	NASP	NA
3.88849e-12	0.122875	0.246	0.208	1.28211e-07	CTA-29F11.1	Transitioning CRM
6.81416e-16	0.122815	0.362	0.315	2.24676e-11	SUGT1	NA
6.73897e-18	0.122768	0.411	0.36	2.22197e-13	AMD1	Transitioning CRM
6.95172e-45	0.122748	0.103	0.053	2.29212e-40	CCL4L1	Cytokines response 2 (CRM-2)
4.77105e-16	0.122567	0.177	0.138	1.57311e-11	IRF7	Interferon response (IRM)
6.18787e-18	0.12254	0.277	0.23	2.04026e-13	MRPS18B	NA
2.93308e-18	0.122485	0.44	0.386	9.67095e-14	AUP1	NA
4.39698e-13	0.122297	0.365	0.325	1.44977e-08	SH3GLB1	NA
1.96317e-16	0.122286	0.627	0.59	6.47298e-12	HNRNPF	NA
5.45583e-16	0.122255	0.668	0.642	1.7989e-11	CAPZA2	NA
7.44849e-71	0.122251	0.111	0.048	2.45592e-66	CTSF	NA
1.0411e-15	0.122224	0.517	0.476	3.43271e-11	DNAJB6	NA
3.03658e-24	0.122043	0.146	0.101	1.00122e-19	GIMAP7	NA
9.91628e-24	0.121843	0.259	0.202	3.2696e-19	MMRN1	NA
8.12931e-15	0.121732	0.394	0.349	2.68039e-10	SELK	NA
5.18757e-24	0.121606	0.24	0.185	1.71044e-19	ALG3	NA
1.7811e-22	0.12144	0.322	0.263	5.87264e-18	RBM22	NA
2.56744e-15	0.121407	0.417	0.372	8.46535e-11	CASP1	NA
7.44909e-29	0.121403	0.178	0.125	2.45612e-24	ARSA	NA
5.86295e-22	0.121197	0.893	0.864	1.93313e-17	RPSA	Ribosomal response (RM)
2.66714e-16	0.12095	0.273	0.229	8.79409e-12	FRG1	NA
1.25692e-15	0.120939	0.644	0.607	4.14432e-11	EIF4A2	NA
4.30079e-16	0.120893	0.629	0.588	1.41805e-11	ATP5G3	NA
9.19162e-20	0.120743	0.269	0.219	3.03066e-15	PSMD1	NA
2.16062e-32	0.120612	0.992	0.986	7.124e-28	TMSB10	Antigen-presenting response (HLA)
5.15286e-17	0.120523	0.419	0.369	1.699e-12	MRPL52	NA
1.40565e-18	0.120387	0.579	0.527	4.63471e-14	CD4	NA
2.74438e-15	0.120148	0.541	0.501	9.04877e-11	C19orf43	NA
0.306195	0.120136	0.07	0.066	1	IFI27	Interferon response (IRM)
1.9562e-09	0.120067	0.369	0.34	6.44999e-05	CIR1	NA
5.36528e-16	0.119984	0.473	0.426	1.76904e-11	COX5A	NA
9.10287e-23	0.119969	0.853	0.826	3.0014e-18	BTF3	Ribosomal response (RM)
7.88017e-21	0.119907	0.178	0.133	2.59825e-16	NUDT14	NA
3.15135e-14	0.119829	0.499	0.458	1.03906e-09	LYN	Interferon response (IRM)
9.89289e-16	0.119719	0.512	0.47	3.26188e-11	MINOS1	NA
5.74299e-19	0.119692	0.338	0.284	1.89358e-14	PHF14	NA
3.23673e-17	0.119433	0.412	0.362	1.06721e-12	RNF181	NA
3.03295e-17	0.119306	0.394	0.343	1.00003e-12	GNB2	NA
1.3749e-22	0.11929	0.254	0.2	4.53331e-18	IWS1	NA
6.1463e-19	0.119251	0.261	0.212	2.02656e-14	TMOD3	NA
2.93519e-14	0.119207	0.311	0.269	9.67792e-10	PPIL4	NA
2.26334e-19	0.119073	0.313	0.26	7.46269e-15	SLC29A1	NA
5.14163e-17	0.118792	0.414	0.365	1.6953e-12	NDUFS6	NA
8.31727e-19	0.118762	0.353	0.298	2.74237e-14	MRPS5	NA
6.23066e-24	0.118599	0.277	0.218	2.05437e-19	ORAI3	NA
3.44158e-30	0.118448	0.993	0.989	1.13476e-25	RPS28	Ribosomal response (RM)
1.27125e-16	0.118433	0.359	0.309	4.19156e-12	PLSCR1	Interferon response (IRM)
1.1072e-15	0.118311	0.686	0.655	3.65066e-11	POLD4	NA
1.49571e-21	0.118236	0.291	0.236	4.93167e-17	SMARCB1	NA
1.9701e-19	0.118155	0.375	0.321	6.49582e-15	MDH1	NA
3.01865e-18	0.118073	0.349	0.297	9.95308e-14	CMTM7	NA
5.68354e-17	0.118014	0.511	0.462	1.87398e-12	RAB2A	NA
1.49172e-19	0.117918	0.631	0.583	4.9185e-15	RBM25	NA
8.14635e-16	0.117875	0.492	0.444	2.68602e-11	APPL2	NA
7.61152e-33	0.117857	0.996	0.992	2.50967e-28	RPL32	Ribosomal response (RM)
1.2854e-15	0.117816	0.811	0.792	4.23824e-11	CREG1	NA
3.11607e-37	0.117748	0.114	0.065	1.02743e-32	GPBAR1	NA
2.17324e-17	0.11774	0.469	0.418	7.16561e-13	TUFM	NA
1.04176e-12	0.117719	0.525	0.489	3.4349e-08	MBD4	NA
2.39227e-15	0.117706	0.426	0.378	7.88779e-11	NDUFB7	NA
8.17071e-13	0.117697	0.686	0.669	2.69405e-08	HNRNPDL	NA
1.69826e-11	0.117693	0.685	0.668	5.59951e-07	AKR1A1	NA
3.08963e-15	0.117615	0.453	0.408	1.01871e-10	PDCD6	NA
1.84619e-23	0.117614	0.962	0.944	6.08727e-19	RPL24	Ribosomal response (RM)
1.55289e-15	0.117612	0.415	0.367	5.1202e-11	TEX264	NA
1.34115e-42	0.117552	1	1	4.42203e-38	FTH1	Cytokines response 2 (CRM-2)
5.60015e-21	0.11753	0.281	0.226	1.84648e-16	MRPL17	NA
7.73603e-21	0.117511	0.25	0.198	2.55072e-16	DUSP23	NA
8.79987e-18	0.117473	0.558	0.506	2.90149e-13	SRSF2	NA
1.04632e-15	0.117361	0.392	0.345	3.44993e-11	GADD45GIP1	NA
7.39622e-10	0.117359	0.614	0.595	2.43868e-05	HNRNPU	NA
2.78718e-18	0.117311	0.438	0.385	9.18988e-14	NDUFC1	NA
1.19324e-16	0.117146	0.207	0.165	3.93435e-12	GPATCH11	NA
1.03405e-13	0.117137	0.362	0.321	3.40946e-09	BROX	NA
2.58506e-18	0.117098	0.284	0.234	8.52347e-14	SYS1	NA
3.23271e-20	0.117085	0.262	0.21	1.06589e-15	ZMAT2	NA
5.69049e-13	0.117023	0.501	0.467	1.87627e-08	RBX1	NA
2.60948e-16	0.117	0.465	0.414	8.60399e-12	APRT	NA
2.49988e-14	0.116979	0.511	0.472	8.24261e-10	SNX5	NA
1.91854e-20	0.116941	0.253	0.202	6.32582e-16	TPM4	NA
8.58077e-18	0.116707	0.476	0.425	2.82925e-13	NDUFB4	NA
1.21301e-17	0.116632	0.296	0.248	3.99953e-13	COPZ1	NA
2.30402e-13	0.116554	0.385	0.343	7.59682e-09	NIPBL	NA
1.54114e-19	0.116523	0.283	0.232	5.08146e-15	DCXR	NA
5.22557e-24	0.116448	0.943	0.931	1.72298e-19	RPL22	Ribosomal response (RM)
2.25381e-15	0.116391	0.433	0.385	7.43125e-11	RAB10	NA
3.49295e-20	0.116354	0.315	0.26	1.1517e-15	AHSA1	NA
7.57255e-21	0.116296	0.311	0.255	2.49682e-16	PUF60	NA
2.3559e-13	0.116267	0.567	0.531	7.76786e-09	OSTF1	NA
8.3959e-17	0.116194	0.56	0.514	2.7683e-12	EIF3F	NA
1.91468e-22	0.116026	0.274	0.218	6.31309e-18	ELOVL1	NA
1.98767e-16	0.116007	0.533	0.488	6.55373e-12	CD59	NA
1.53109e-15	0.115892	0.552	0.508	5.04831e-11	VPS28	NA
8.06571e-24	0.115866	0.311	0.251	2.65943e-19	SRSF10	NA
8.06571e-24	0.115866	0.311	0.251	2.65943e-19	SRSF10.1	NA
3.78742e-44	0.11573	0.997	0.992	1.24879e-39	RPL28	Ribosomal response (RM)
9.74023e-17	0.1156	0.24	0.195	3.21155e-12	DNAJB9	NA
3.53687e-15	0.115478	0.308	0.263	1.16618e-10	KIAA1430	NA
2.37225e-23	0.115457	0.203	0.152	7.82178e-19	NME4	NA
2.18086e-14	0.115084	0.376	0.331	7.19073e-10	TRAPPC1	NA
4.87114e-15	0.115079	0.38	0.331	1.60611e-10	EIF1AX	NA
9.76801e-15	0.115054	0.33	0.285	3.22071e-10	MIER1	NA
5.34566e-37	0.115045	0.145	0.09	1.76257e-32	UTY	NA
1.04526e-18	0.11499	0.35	0.298	3.44643e-14	RASAL3	NA
2.77766e-68	0.114779	0.08	0.028	9.1585e-64	GP9	NA
2.67329e-16	0.114681	0.329	0.282	8.81437e-12	SDHC	NA
1.14133e-15	0.114645	0.353	0.307	3.76318e-11	BCAP29	NA
3.03247e-20	0.11463	0.202	0.155	9.99866e-16	BATF3	NA
8.041e-18	0.114525	0.263	0.215	2.65128e-13	PSMD12	NA
6.09351e-24	0.114381	0.994	0.99	2.00915e-19	RPL26	Ribosomal response (RM)
1.91186e-19	0.114368	0.233	0.187	6.30378e-15	DDX1	NA
1.72021e-13	0.114331	0.568	0.528	5.67188e-09	SLC9A9	Homeostatic (HM)
2.25253e-31	0.114191	0.863	0.812	7.42705e-27	ITGB2	NA
5.95675e-16	0.113972	0.33	0.284	1.96406e-11	PCMT1	NA
2.657e-16	0.113914	0.308	0.261	8.76068e-12	EMC4	NA
3.16859e-14	0.113868	0.391	0.348	1.04475e-09	RAD23A	NA
2.03615e-13	0.113547	0.415	0.374	6.71358e-09	EIF3L	NA
6.1266e-35	0.113458	0.158	0.102	2.02006e-30	MBOAT7	NA
7.47182e-16	0.113448	0.339	0.293	2.46361e-11	PGM2	NA
3.01384e-12	0.113379	0.27	0.232	9.93725e-08	USP16	NA
8.18017e-26	0.113299	0.228	0.17	2.69717e-21	NCKAP5	NA
8.8616e-17	0.113227	0.302	0.253	2.92185e-12	ACIN1	NA
8.91858e-12	0.113122	0.371	0.335	2.94063e-07	HNRNPAB	NA
7.74968e-18	0.113094	0.275	0.227	2.55523e-13	LARS	NA
2.29794e-15	0.112862	0.464	0.418	7.57676e-11	ARHGAP12	NA
9.97699e-15	0.112836	0.5	0.456	3.28961e-10	PHF3	NA
1.17475e-16	0.112772	0.457	0.409	3.87337e-12	SHFM1	NA
7.54316e-15	0.112768	0.421	0.374	2.48713e-10	NHP2L1	NA
6.09215e-15	0.112766	0.402	0.356	2.0087e-10	FUCA2	NA
3.99339e-14	0.112737	0.728	0.703	1.3167e-09	TIMP2	NA
6.01559e-14	0.112643	0.571	0.528	1.98346e-09	ATP5J	NA
1.25603e-52	0.112516	0.138	0.075	4.14137e-48	FRG1B	NA
2.61581e-18	0.112319	0.238	0.191	8.62485e-14	C19orf38	NA
7.47331e-35	0.112195	0.998	0.996	2.4641e-30	RPS23	Ribosomal response (RM)
3.02947e-13	0.111918	0.493	0.454	9.98878e-09	CCR1	NA
5.06145e-22	0.11187	0.288	0.232	1.66886e-17	PGAM1	NA
8.34518e-13	0.111796	0.41	0.369	2.75157e-08	LAMTOR5	NA
5.85598e-18	0.111348	0.614	0.559	1.93083e-13	NRIP1	Homeostatic (HM)
1.36338e-15	0.111265	0.461	0.413	4.49535e-11	EMC7	NA
7.49969e-83	0.111261	1	1	2.4728e-78	FTL	Ribosomal response (RM)
2.24229e-15	0.11115	0.39	0.343	7.39327e-11	SCP2	NA
6.92723e-21	0.111127	0.273	0.219	2.28405e-16	RPA2	NA
7.46965e-20	0.111033	0.997	0.997	2.46289e-15	RPS8	Ribosomal response (RM)
1.01365e-23	0.110977	0.888	0.865	3.34219e-19	CSF2RA	Transitioning CRM
7.00689e-10	0.110858	0.563	0.537	2.31031e-05	NOP10	Disease associated (DAM)
9.52861e-13	0.110809	0.661	0.631	3.14177e-08	MGST2	NA
4.07701e-13	0.110787	0.36	0.319	1.34427e-08	FCHSD2	NA
6.58605e-14	0.110757	0.428	0.381	2.17155e-09	LMO4	NA
9.75435e-12	0.110711	0.555	0.52	3.2162e-07	NEDD8	NA
3.7056e-13	0.110683	0.546	0.509	1.22181e-08	COX7A2	NA
5.65042e-17	0.110659	0.291	0.243	1.86306e-12	ILF3	NA
1.08946e-16	0.110602	0.476	0.426	3.59216e-12	RER1	NA
2.38186e-15	0.110526	0.303	0.258	7.85348e-11	RAB8A	NA
5.45997e-21	0.110477	0.193	0.146	1.80026e-16	C4orf27	NA
3.89454e-17	0.110475	0.307	0.257	1.28411e-12	ZFR	NA
1.01104e-22	0.110347	0.677	0.624	3.33362e-18	ARL6IP1	NA
2.41276e-32	0.110262	0.996	0.992	7.95537e-28	RPS12	Ribosomal response (RM)
3.43041e-16	0.110213	0.347	0.298	1.13107e-11	MORC3	NA
3.64004e-15	0.110144	0.337	0.291	1.20019e-10	TTC1	NA
6.36969e-16	0.110039	0.346	0.3	2.10021e-11	SLIRP	NA
1.59115e-12	0.110037	0.477	0.438	5.24635e-08	UBE2I	NA
6.7863e-11	0.109873	0.422	0.386	2.23758e-06	ZCCHC11	NA
8.24917e-15	0.109866	0.029	0.014	2.71992e-10	S100A8	Cytokines response 2 (CRM-2)
1.32389e-14	0.109812	0.366	0.319	4.36513e-10	GTF2B	NA
5.5873e-15	0.109705	0.355	0.308	1.84225e-10	CYC1	NA
3.51136e-17	0.109662	0.26	0.214	1.15777e-12	IDH3G	NA
3.9426e-17	0.109603	0.278	0.23	1.29995e-12	PIGT	NA
5.87314e-69	0.109432	0.088	0.034	1.93649e-64	TUSC1	NA
1.49766e-18	0.10942	0.292	0.24	4.93809e-14	MED4	NA
3.11955e-37	0.109331	0.992	0.983	1.02858e-32	H3F3B	Transitioning CRM
1.09126e-20	0.109283	0.323	0.266	3.59811e-16	HNRNPH2	NA
6.37364e-15	0.10916	0.598	0.557	2.10152e-10	SAMHD1	NA
1.15191e-11	0.109157	0.451	0.414	3.79809e-07	SH3KBP1	NA
6.17809e-16	0.109136	0.398	0.35	2.03704e-11	CDC37	NA
6.09041e-23	0.109136	0.201	0.151	2.00813e-18	MPDU1	NA
6.97817e-14	0.109026	0.562	0.524	2.30084e-09	U2AF1	NA
2.61328e-25	0.108972	0.224	0.168	8.61651e-21	GNA15	NA
2.60917e-17	0.108913	0.21	0.167	8.60295e-13	NOP58	NA
4.42997e-16	0.108853	0.265	0.22	1.46065e-11	CBX1	NA
2.70134e-13	0.108805	0.384	0.343	8.90687e-09	UQCRFS1	NA
1.32894e-18	0.108794	0.231	0.183	4.38177e-14	FAM26F	Interferon response (IRM)
1.52316e-11	0.10848	0.565	0.532	5.02215e-07	VAPA	NA
1.24725e-12	0.108392	0.64	0.607	4.11242e-08	POMP	NA
3.25306e-14	0.108143	0.326	0.282	1.0726e-09	C14orf119	NA
2.42489e-14	0.108036	0.324	0.279	7.99536e-10	USP8	NA
2.99804e-17	0.107978	0.278	0.23	9.88514e-13	TRMT10C	NA
3.81721e-16	0.107939	0.54	0.491	1.25861e-11	UQCRQ	NA
7.30829e-17	0.107853	0.214	0.17	2.40969e-12	MFAP1	NA
2.1556e-15	0.107843	0.446	0.398	7.10745e-11	AKR1B1	NA
1.07885e-15	0.1072	0.389	0.339	3.55718e-11	STOM	NA
2.94783e-23	0.107145	0.175	0.127	9.71959e-19	LTV1	NA
4.03499e-11	0.107045	0.506	0.472	1.33042e-06	METTL9	NA
1.79973e-15	0.106832	0.572	0.528	5.93406e-11	NFE2L2	NA
1.77139e-32	0.106727	0.987	0.976	5.84064e-28	RPL7A	Ribosomal response (RM)
6.26801e-12	0.106595	0.397	0.358	2.06669e-07	NCOR1	NA
1.27217e-16	0.10652	0.382	0.329	4.19459e-12	SYT6	NA
1.69914e-14	0.106472	0.313	0.269	5.60241e-10	PSMC1	NA
1.22055e-14	0.106347	0.285	0.241	4.02439e-10	YIF1A	NA
6.17667e-12	0.106313	0.268	0.231	2.03657e-07	CCAR1	NA
3.5025e-13	0.106254	0.373	0.331	1.15484e-08	LYSMD2	NA
5.49389e-13	0.106224	0.488	0.446	1.81144e-08	HCK	NA
4.62588e-13	0.106143	0.499	0.458	1.52524e-08	PSMA1	NA
4.62588e-13	0.106143	0.499	0.458	1.52524e-08	PSMA1.1	NA
4.46032e-13	0.106112	0.613	0.575	1.47066e-08	LYL1	Transitioning CRM
2.17076e-17	0.105846	0.295	0.245	7.15742e-13	RRAGA	NA
1.36539e-23	0.105789	0.189	0.14	4.50196e-19	GSTT1	NA
2.15035e-10	0.105767	0.396	0.359	7.09015e-06	TAF7	NA
2.86846e-17	0.105759	0.981	0.976	9.45788e-13	EIF1	Cytokines response 2 (CRM-2)
3.49781e-16	0.10572	0.575	0.532	1.1533e-11	COX6A1	NA
9.4216e-24	0.105669	0.173	0.124	3.10649e-19	FAM114A1	NA
1.05543e-14	0.105628	0.334	0.288	3.47998e-10	SNRPD1	NA
1.37573e-14	0.105618	0.491	0.446	4.53604e-10	LDHB	NA
9.23593e-22	0.105598	0.237	0.184	3.04527e-17	SF3B4	NA
1.80105e-15	0.105355	0.349	0.3	5.93844e-11	PSMB2	NA
5.10584e-20	0.105316	0.211	0.163	1.6835e-15	POLR2I	NA
1.34849e-11	0.105168	0.581	0.55	4.44624e-07	ATPIF1	NA
2.13061e-12	0.105039	0.405	0.365	7.02505e-08	PFDN2	NA
6.35991e-35	0.104919	0.107	0.061	2.09699e-30	SERPING1	Interferon response (IRM)
5.0579e-12	0.104879	0.239	0.202	1.66769e-07	RAD50	NA
4.0396e-09	0.104836	0.438	0.406	0.000133194	PSMA4	NA
1.50637e-11	0.104813	0.436	0.399	4.96679e-07	SCAND1	NA
1.44482e-12	0.104722	0.437	0.394	4.76387e-08	VDAC2	NA
7.30611e-15	0.104693	0.336	0.29	2.40897e-10	PEPD	NA
8.75868e-16	0.104579	0.327	0.277	2.88791e-11	RAD21	NA
3.95375e-12	0.104551	0.293	0.254	1.30363e-07	REEP3	NA
7.97552e-15	0.104492	0.3	0.257	2.62969e-10	SLC39A3	NA
1.20938e-13	0.104436	0.461	0.417	3.98756e-09	SNRPG	NA
1.17757e-16	0.104402	0.223	0.181	3.88269e-12	MT-ATP8	NA
3.89468e-22	0.104355	0.199	0.149	1.28415e-17	CRNKL1	NA
3.8497e-15	0.10416	0.435	0.385	1.26932e-10	HNRNPA0	NA
2.12939e-41	0.104083	0.167	0.104	7.02103e-37	RP11-108M9.4	NA
2.98858e-13	0.10391	0.631	0.593	9.85394e-09	MGST3	Disease associated (DAM)
1.43333e-17	0.103854	0.307	0.257	4.72597e-13	RBPJ	NA
2.41972e-16	0.103839	0.25	0.204	7.97831e-12	CPNE1	NA
5.45939e-13	0.103791	0.555	0.515	1.80007e-08	TMEM119	NA
6.32337e-23	0.103686	0.961	0.948	2.08494e-18	RPL36	Ribosomal response (RM)
1.30592e-10	0.103606	0.41	0.373	4.30589e-06	SMDT1	NA
1.36855e-18	0.103472	0.221	0.173	4.51238e-14	KIAA0020	NA
5.20198e-24	0.103415	0.994	0.991	1.7152e-19	RPS19	Ribosomal response (RM)
3.24789e-13	0.103333	0.464	0.419	1.0709e-08	KRT10	NA
8.96073e-16	0.103331	0.844	0.823	2.95453e-11	RPL31	Ribosomal response (RM)
4.89903e-14	0.103196	0.496	0.451	1.61531e-09	PJA2	NA
5.54116e-13	0.103187	0.401	0.356	1.82703e-08	DAB2	NA
2.40236e-17	0.103152	0.363	0.31	7.92105e-13	ALDH9A1	NA
1.28897e-14	0.103117	0.437	0.392	4.24999e-10	NDUFV2	NA
1.50285e-32	0.102882	0.997	0.996	4.95518e-28	RPL11	Ribosomal response (RM)
3.07032e-18	0.10278	0.266	0.217	1.01235e-13	GPAA1	NA
2.09223e-14	0.102776	0.316	0.272	6.8985e-10	SNRPC	NA
2.58449e-11	0.102703	0.518	0.482	8.52159e-07	CBX3	NA
1.13507e-10	0.102667	0.397	0.36	3.74256e-06	RSF1	NA
1.50045e-15	0.102611	0.359	0.31	4.94729e-11	PBRM1	NA
1.46493e-17	0.102571	0.264	0.215	4.83017e-13	TOR2A	NA
3.73523e-13	0.102558	0.274	0.233	1.23158e-08	SMAP1	NA
4.81993e-12	0.102405	0.418	0.378	1.58923e-07	RAB31	NA
2.90687e-15	0.102391	0.307	0.261	9.58452e-11	UBE2E3	NA
5.77446e-12	0.102363	0.42	0.38	1.90396e-07	RSBN1L	NA
9.03113e-16	0.102272	0.258	0.214	2.97774e-11	ABCG1	NA
8.35674e-13	0.10227	0.33	0.29	2.75538e-08	POLR2G	NA
1.10936e-13	0.102202	0.612	0.575	3.65779e-09	COX8A	NA
3.70688e-27	0.102144	0.112	0.07	1.22223e-22	DERL3	NA
2.52294e-17	0.102046	0.484	0.424	8.31865e-13	FGL2	Antigen-presenting response (HLA)
6.34461e-21	0.102018	0.186	0.14	2.09195e-16	DECR1	NA
1.114e-12	0.101984	0.41	0.366	3.67307e-08	RAB11A	NA
6.37957e-15	0.101806	0.709	0.673	2.10347e-10	TGOLN2	NA
1.19951e-09	0.101705	0.302	0.268	3.95502e-05	ERLEC1	NA
6.2255e-13	0.101638	0.283	0.242	2.05267e-08	PPP1R14B	NA
1.31275e-15	0.101575	0.602	0.555	4.32839e-11	MBNL1	NA
3.06042e-11	0.101329	0.426	0.388	1.00908e-06	DYNLRB1	NA
7.04883e-12	0.101052	0.513	0.471	2.32414e-07	C4orf3	NA
1.3566e-11	0.100989	0.418	0.378	4.47299e-07	MRP63	NA
3.03101e-13	0.100979	0.572	0.533	9.99384e-09	NDFIP1	NA
7.32271e-12	0.100922	0.537	0.498	2.41444e-07	HSD17B11	NA
7.25679e-13	0.100912	0.305	0.264	2.39271e-08	FYTTD1	NA
2.06946e-09	0.100842	0.305	0.274	6.82343e-05	NUB1	NA
5.03764e-24	0.100816	0.177	0.128	1.66101e-19	TMEM39B	NA
6.51282e-13	0.100757	0.422	0.379	2.14741e-08	BNIP3L	NA
1.75197e-13	0.100738	0.452	0.405	5.77658e-09	MAML2	Cytokines response 2 (CRM-2)
8.74221e-11	0.100706	0.381	0.346	2.88248e-06	CHMP5	Interferon response (IRM)
2.64748e-14	0.100472	0.332	0.287	8.72928e-10	SEC63	NA
2.4952e-30	0.100456	0.149	0.098	8.22719e-26	MLLT4	NA
3.55209e-13	0.10044	0.254	0.215	1.17119e-08	PSMC3	NA
2.35063e-25	0.100368	0.151	0.104	7.75049e-21	PVRL2	NA
5.98812e-11	0.100362	0.423	0.384	1.9744e-06	ANAPC11	NA
1.97944e-17	0.10025	0.295	0.245	6.52661e-13	COQ2	NA
1.82553e-12	0.100224	0.266	0.227	6.01915e-08	HSPA4	NA
6.07919e-11	0.10012	0.509	0.475	2.00443e-06	HSBP1	NA
1.24626e-12	0.100004	0.306	0.266	4.10916e-08	ATP6V1E1	NA
1.84544e-24	-0.100068	0.027	0.057	6.08479e-20	EDN1	Cytokines response 2 (CRM-2)
1.20145e-10	-0.100465	0.447	0.49	3.96141e-06	LHFPL2	NA
4.5904e-18	-0.101044	0.176	0.225	1.51355e-13	USP6NL	NA
2.21914e-16	-0.101086	0.252	0.303	7.31694e-12	TMEM106A	NA
3.02843e-20	-0.101716	0.112	0.157	9.98534e-16	SLC31A2	Cytokines response 1 (CRM-1)
2.47054e-22	-0.101831	0.143	0.195	8.14588e-18	USP11	NA
0.000104223	-0.102441	0.993	0.993	1	RPL39	Ribosomal response (RM)
4.95568e-20	-0.102764	0.277	0.338	1.63399e-15	SNHG8	NA
1.85271e-22	-0.10327	0.142	0.195	6.10874e-18	PLK3	NA
4.07154e-24	-0.103587	0.116	0.167	1.34247e-19	RP11-427H3.3	NA
4.63648e-15	-0.103825	0.32	0.37	1.52874e-10	MYO9B	NA
2.97805e-19	-0.104066	0.198	0.25	9.81922e-15	ZFX	NA
1.403e-17	-0.104142	0.185	0.233	4.62597e-13	SLC11A2	NA
1.56222e-22	-0.104277	0.122	0.17	5.15096e-18	FAM149A	NA
6.77131e-19	-0.10448	0.288	0.347	2.23264e-14	DDX39B	NA
2.94211e-19	-0.105814	0.17	0.221	9.70073e-15	C1orf162	NA
4.92795e-17	-0.106105	0.308	0.363	1.62484e-12	IDS	Cytokines response 1 (CRM-1)
4.92795e-17	-0.106105	0.308	0.363	1.62484e-12	IDS.1	Cytokines response 1 (CRM-1)
4.47566e-28	-0.106183	0.132	0.19	1.47571e-23	PRAM1	NA
2.63883e-17	-0.106478	0.247	0.299	8.70074e-13	RICTOR	NA
3.63092e-32	-0.106724	0.051	0.097	1.19719e-27	KCNJ2	Cytokines response 2 (CRM-2)
1.00564e-25	-0.108083	0.115	0.167	3.31578e-21	RP11-488L18.10	NA
1.81051e-05	-0.108192	0.742	0.764	0.596961	ADAP2	NA
1.87674e-22	-0.108234	0.118	0.166	6.18799e-18	MDM2	NA
1.98688e-28	-0.108445	0.094	0.145	6.55114e-24	PDGFB	NA
7.00081e-13	-0.108926	0.624	0.663	2.30831e-08	CTSL	Disease associated (DAM)
1.62513e-19	-0.109482	0.248	0.306	5.35838e-15	SFT2D2	NA
1.63956e-34	-0.10976	0.102	0.162	5.40595e-30	FTX	NA
2.61992e-15	-0.109884	0.574	0.626	8.63842e-11	SRSF5	NA
5.90857e-22	-0.110411	0.28	0.343	1.94817e-17	PABPC4	NA
9.95462e-22	-0.110893	0.161	0.214	3.28224e-17	GPRIN3	Antigen-presenting response (HLA)
5.01259e-42	-0.111399	0.055	0.109	1.65275e-37	RP11-557H15.4	NA
2.26038e-20	-0.111711	0.234	0.292	7.45292e-16	ZNF655	NA
3.01832e-13	-0.112	0.422	0.467	9.95202e-09	BAX	NA
5.99253e-17	-0.112001	0.262	0.313	1.97586e-12	GM2A	NA
4.67588e-44	-0.112343	0.028	0.074	1.54173e-39	PDGFA	NA
6.66061e-25	-0.112525	0.126	0.179	2.19614e-20	TMEM154	NA
2.58279e-19	-0.112528	0.232	0.288	8.51598e-15	NCK2	NA
2.2001e-17	-0.113005	0.429	0.484	7.25418e-13	VASH1	NA
3.19231e-14	-0.113621	0.228	0.272	1.05257e-09	LPP	NA
5.10944e-54	-0.114125	0.034	0.089	1.68468e-49	ZNF680	NA
0.000327093	-0.115335	0.995	0.993	1	MT-CYB	NA
6.27826e-27	-0.115702	0.125	0.18	2.07007e-22	ZNF7	NA
2.92669e-13	-0.116012	0.368	0.414	9.64989e-09	REL	NA
3.19169e-50	-0.116158	0.031	0.082	1.05237e-45	ZDBF2	NA
9.64432e-24	-0.11719	0.434	0.509	3.17993e-19	RP11-552D4.1	Cytokines response 1 (CRM-1)
5.51592e-23	-0.117518	0.025	0.053	1.81871e-18	LGALS3	Disease associated (DAM)
4.64479e-23	-0.117583	0.181	0.237	1.53148e-18	RASGEF1C	NA
1.12058e-26	-0.117885	0.164	0.225	3.69478e-22	WDR11	NA
1.13566e-06	-0.118314	0.388	0.411	0.037445	MRC2	NA
2.83042e-16	-0.118628	0.646	0.699	9.33247e-12	ARL5A	Antigen-presenting response (HLA)
2.09153e-21	-0.120242	0.2	0.257	6.8962e-17	KCNQ3	NA
4.38025e-09	-0.121112	0.996	0.999	0.000144425	APOE	Disease associated (DAM)
5.24739e-18	-0.121116	0.357	0.413	1.73017e-13	FMNL1	NA
3.42456e-24	-0.121318	0.221	0.286	1.12915e-19	BASP1	Cytokines response 1 (CRM-1)
1.92305e-09	-0.12167	0.443	0.483	6.34069e-05	HSPA1B	Transitioning CRM
1.21866e-28	-0.121767	0.167	0.23	4.01816e-24	LITAF	Disease associated (DAM)
3.76288e-24	-0.121942	0.185	0.244	1.2407e-19	PPP1R15A	Cytokines response 2 (CRM-2)
5.25314e-40	-0.122067	0.051	0.103	1.73207e-35	FAM129A	Cytokines response 2 (CRM-2)
1.11051e-15	-0.122155	0.499	0.549	3.66156e-11	HLA-DMB	Antigen-presenting response (HLA)
1.70442e-07	-0.122454	0.906	0.906	0.00561983	HLA-C	Interferon response (IRM)
2.12476e-20	-0.123236	0.183	0.235	7.00577e-16	FAM63B	NA
6.7773e-33	-0.123345	0.276	0.356	2.23461e-28	TYMP	Interferon response (IRM)
1.05844e-18	-0.123484	0.326	0.383	3.48989e-14	PDXK	NA
1.1779e-24	-0.12423	0.133	0.186	3.88376e-20	RP11-640M9.1	NA
1.2009e-24	-0.124448	0.237	0.3	3.95961e-20	ABR	NA
7.17449e-30	-0.124569	0.126	0.184	2.36557e-25	AP1S2	NA
1.2237e-17	-0.12546	0.749	0.81	4.0348e-13	OLR1	Disease associated (DAM)
2.63845e-22	-0.125908	0.237	0.296	8.6995e-18	ALG13	NA
1.16909e-19	-0.126583	0.088	0.127	3.85471e-15	RAMP1	Disease associated (DAM)
3.42053e-27	-0.127616	0.182	0.244	1.12782e-22	JPX	NA
9.60582e-25	-0.127693	0.163	0.22	3.16723e-20	MTHFR	NA
7.96746e-20	-0.128493	0.331	0.392	2.62703e-15	KLF6	Cytokines response 1 (CRM-1)
5.99062e-26	-0.129174	0.256	0.325	1.97523e-21	PDPN	Disease associated (DAM)
4.56762e-21	-0.129189	0.256	0.313	1.50604e-16	GPATCH2L	NA
9.54542e-20	-0.129617	0.3	0.359	3.14732e-15	ATP6V0A1	NA
3.91331e-62	-0.130887	0.075	0.152	1.2903e-57	SNX29P2	NA
6.18347e-45	-0.131227	0.073	0.136	2.03881e-40	RP11-212I21.4	NA
6.93366e-27	-0.132345	0.148	0.206	2.28617e-22	PLAT	NA
3.13791e-15	-0.132443	0.363	0.413	1.03463e-10	DIAPH2	NA
1.55082e-05	-0.133197	0.978	0.974	0.511335	GPR34	Homeostatic (HM)
1.13642e-19	-0.133567	0.283	0.339	3.747e-15	NABP1	NA
3.85795e-32	-0.133678	0.115	0.175	1.27204e-27	S100A13	Disease associated (DAM)
2.44007e-23	-0.133985	0.2	0.257	8.04539e-19	RGS12	Antigen-presenting response (HLA)
8.06565e-20	-0.134032	0.39	0.448	2.65941e-15	CHCHD2	NA
1.84863e-28	-0.134189	0.19	0.255	6.0953e-24	TLE3	NA
4.40296e-17	-0.134422	0.381	0.436	1.45174e-12	RP11-349A22.5	NA
1.40431e-56	-0.13462	0.02	0.069	4.63031e-52	TMEM176A	NA
1.10635e-16	-0.134936	0.308	0.36	3.64785e-12	VMP1	NA
9.2286e-31	-0.136269	0.173	0.239	3.04285e-26	CCDC88B	NA
6.02566e-19	-0.136404	0.462	0.521	1.98678e-14	PAG1	NA
2.76141e-31	-0.136487	0.11	0.166	9.10493e-27	HNRNPU-AS1	NA
3.68465e-10	-0.137113	0.932	0.926	1.2149e-05	MT-ND1	NA
2.76658e-24	-0.139235	0.177	0.236	9.12195e-20	IER5L	Disease associated (DAM)
2.33524e-36	-0.14043	0.075	0.13	7.69974e-32	FABP5	Disease associated (DAM)
4.83739e-40	-0.14124	0.101	0.166	1.59498e-35	GPM6B	NA
4.64008e-17	-0.143755	0.428	0.478	1.52993e-12	ANKRD44	NA
6.19801e-06	-0.143904	0.46	0.483	0.204361	PHACTR1	Cytokines response 1 (CRM-1)
9.26963e-19	-0.144262	0.629	0.677	3.05638e-14	ST6GAL1	NA
1.08559e-35	-0.145241	0.204	0.278	3.57939e-31	ANKRD10	NA
4.53315e-31	-0.14556	0.269	0.346	1.49467e-26	GGA1	NA
3.3671e-28	-0.145717	0.227	0.292	1.1102e-23	RP11-145M9.4	NA
1.8746e-30	-0.145744	0.275	0.347	6.18093e-26	RHBDF2	NA
4.68878e-20	-0.145935	0.447	0.503	1.54598e-15	RPS27L	Antigen-presenting response (HLA)
2.05488e-35	-0.146508	0.147	0.216	6.77535e-31	AP001055.6	Cytokines response 1 (CRM-1)
1.8151e-29	-0.147233	0.259	0.331	5.98474e-25	IL17RA	NA
5.13298e-59	-0.148027	0.994	0.997	1.69245e-54	SAT1	Transitioning CRM
9.39419e-20	-0.148184	0.297	0.355	3.09745e-15	MIR142	Cytokines response 1 (CRM-1)
4.21638e-14	-0.148457	0.92	0.922	1.39023e-09	PLXDC2	Homeostatic (HM)
4.08995e-31	-0.149277	0.154	0.217	1.34854e-26	RP11-489O18.1	NA
8.69122e-06	-0.150335	0.996	0.991	0.286567	MT-ATP6	NA
9.61305e-24	-0.154002	0.986	0.986	3.16962e-19	MT-ND4	NA
0.000137849	-0.154052	0.008	0.013	1	CXCL10	Interferon response (IRM)
1.22266e-32	-0.156741	0.205	0.276	4.03135e-28	ATF7IP2	NA
5.17509e-20	-0.156953	0.392	0.454	1.70633e-15	KLF2	Transitioning CRM
1.37369e-25	-0.157581	0.413	0.482	4.52932e-21	GATAD1	NA
2.92922e-55	-0.15817	0.075	0.146	9.65822e-51	SPATA13	NA
7.18905e-26	-0.158406	0.185	0.245	2.37037e-21	IFRD1	Cytokines response 1 (CRM-1)
1.01696e-25	-0.158902	0.379	0.444	3.35312e-21	FMNL3	NA
1.51799e-22	-0.159365	0.264	0.323	5.00512e-18	CACNB4	NA
3.63349e-42	-0.160986	0.209	0.294	1.19803e-37	ARHGAP22	NA
3.26151e-77	-0.162355	0.037	0.109	1.07539e-72	WIPF3	Antigen-presenting response (HLA)
2.04926e-43	-0.163192	0.129	0.201	6.75681e-39	MLXIPL	NA
2.21319e-41	-0.163579	0.157	0.233	7.29734e-37	CTD-2020K17.1	NA
1.04051e-43	-0.164406	0.034	0.083	3.43078e-39	CXCR4	Disease associated (DAM)
2.84336e-22	-0.164449	0.684	0.734	9.37514e-18	ATM	Homeostatic (HM)
1.33314e-32	-0.16526	0.28	0.354	4.39564e-28	ABI2	NA
3.13744e-69	-0.165426	0.047	0.119	1.03448e-64	TNFAIP2	Cytokines response 2 (CRM-2)
8.06314e-65	-0.16557	0.038	0.103	2.65858e-60	CDKN1A	NA
6.20689e-28	-0.166985	0.363	0.431	2.04654e-23	SMS	Disease associated (DAM)
1.07452e-72	-0.168304	0.024	0.087	3.5429e-68	RP11-536O18.2	Disease associated (DAM)
3.11257e-30	-0.169571	0.603	0.667	1.02628e-25	JUNB	Transitioning CRM
5.16617e-39	-0.169665	0.21	0.289	1.70339e-34	DENND3	NA
2.4307e-50	-0.169804	0.13	0.211	8.01452e-46	GPR65	Antigen-presenting response (HLA)
2.99369e-31	-0.169982	0.104	0.159	9.87079e-27	TSC22D3	Transitioning CRM
8.31767e-54	-0.173537	0.074	0.144	2.7425e-49	MIR24-2	Cytokines response 1 (CRM-1)
2.00271e-39	-0.173774	0.122	0.19	6.60333e-35	SLC11A1	Disease associated (DAM)
6.10001e-44	-0.174321	0.152	0.229	2.01129e-39	PCSK7	NA
3.77112e-37	-0.175903	0.067	0.121	1.24341e-32	FCGBP	Antigen-presenting response (HLA)
1.80113e-37	-0.178802	0.216	0.293	5.93869e-33	ITGB2-AS1	NA
7.6265e-54	-0.179901	0.107	0.186	2.51461e-49	ZMAT3	NA
1.13427e-13	-0.180222	0.981	0.973	3.73993e-09	RPS4X	Ribosomal response (RM)
6.96107e-95	-0.181313	0.054	0.146	2.29521e-90	KAL1	Antigen-presenting response (HLA)
5.98345e-31	-0.182761	0.32	0.398	1.97286e-26	POU2F2	Cytokines response 2 (CRM-2)
3.25647e-45	-0.186293	0.199	0.285	1.07372e-40	MS4A4A	Antigen-presenting response (HLA)
2.02641e-23	-0.186789	0.111	0.157	6.68148e-19	IFI30	Cytokines response 1 (CRM-1)
1.87721e-62	-0.187341	0.142	0.235	6.18954e-58	RAP2C	NA
1.3716e-38	-0.188741	0.838	0.877	4.52245e-34	RPL7	Ribosomal response (RM)
1.22039e-64	-0.189144	0.026	0.084	4.02386e-60	HLA-DQA1	Antigen-presenting response (HLA)
4.4656e-31	-0.189588	0.812	0.852	1.4724e-26	WSB1	NA
2.63561e-78	-0.189678	0.048	0.127	8.69014e-74	CYTL1	Antigen-presenting response (HLA)
8.37959e-27	-0.192181	0.301	0.369	2.76292e-22	RP1-249H1.4	NA
7.89386e-28	-0.195686	0.676	0.723	2.60276e-23	MKNK1	Homeostatic (HM)
1.42634e-56	-0.196413	0.218	0.315	4.70291e-52	LENG8	NA
6.20611e-59	-0.197644	0.158	0.253	2.04628e-54	SMYD3	NA
1.35885e-47	-0.201802	0.253	0.35	4.48039e-43	FOSB	Transitioning CRM
0.00317326	-0.206044	0.256	0.273	1	CCL4	Cytokines response 2 (CRM-2)
1.32954e-60	-0.209507	0.424	0.551	4.38376e-56	DUSP1	Transitioning CRM
1.38589e-32	-0.21003	0.27	0.345	4.56956e-28	HIST2H2AA3	Transitioning CRM
3.00028e-66	-0.211733	0.145	0.243	9.89254e-62	APOC2	Antigen-presenting response (HLA)
3.00195e-72	-0.211962	0.113	0.207	9.89804e-68	PRKX	NA
4.1937e-48	-0.213368	0.363	0.464	1.38275e-43	RGS1	Transitioning CRM
1.34947e-39	-0.214485	0.356	0.437	4.44947e-35	TLR7	NA
2.01771e-46	-0.214861	0.643	0.723	6.65279e-42	JUND	Transitioning CRM
3.63604e-28	-0.215956	0.219	0.284	1.19888e-23	MAFB	Disease associated (DAM)
8.23292e-43	-0.216407	0.996	0.995	2.71456e-38	MT-CO3	NA
3.10364e-36	-0.218024	0.108	0.171	1.02333e-31	LGALS1	Disease associated (DAM)
1.13642e-65	-0.221269	0.273	0.384	3.74701e-61	NPL	Disease associated (DAM)
3.99636e-36	-0.222748	0.81	0.843	1.31768e-31	ASAH1	Disease associated (DAM)
6.73702e-47	-0.222984	0.437	0.528	2.22133e-42	TGFBR1	Disease associated (DAM)
6.00274e-53	-0.223152	0.38	0.484	1.97922e-48	MCL1	Cytokines response 1 (CRM-1)
7.77918e-64	-0.22441	0.094	0.178	2.56495e-59	PLA2G7	Disease associated (DAM)
2.17872e-49	-0.224967	0.237	0.325	7.18368e-45	PELI1	NA
8.92751e-46	-0.234116	0.214	0.299	2.94358e-41	HLA-DMA	Antigen-presenting response (HLA)
4.87305e-59	-0.234396	0.474	0.579	1.60674e-54	MGAT4A	NA
3.88361e-27	-0.236293	0.665	0.715	1.2805e-22	BTG2	Transitioning CRM
3.64697e-91	-0.236893	0.105	0.213	1.20248e-86	RTTN	Disease associated (DAM)
4.66621e-39	-0.237624	0.609	0.68	1.53854e-34	DOCK4	Homeostatic (HM)
2.20583e-43	-0.24124	0.483	0.576	7.27308e-39	SOCS6	Disease associated (DAM)
5.46299e-41	-0.241317	0.385	0.471	1.80126e-36	USP53	Homeostatic (HM)
1.37047e-75	-0.243058	0.16	0.264	4.51871e-71	LINC00969	NA
8.49219e-60	-0.251241	0.355	0.472	2.80004e-55	ID2	Cytokines response 1 (CRM-1)
8.49163e-40	-0.25233	0.524	0.609	2.79986e-35	IER2	Transitioning CRM
4.9905e-70	-0.258188	0.103	0.193	1.64547e-65	CD83	Disease associated (DAM)
3.84081e-72	-0.260705	0.451	0.577	1.26639e-67	CLEC7A	Cytokines response 1 (CRM-1)
4.25666e-65	-0.262763	0.985	0.988	1.40351e-60	MT-ND3	NA
1.22536e-33	-0.271688	0.562	0.62	4.04024e-29	RP11-343N15.5	NA
2.7847e-78	-0.274019	0.189	0.299	9.18172e-74	RENBP	NA
5.27856e-72	-0.274529	0.067	0.15	1.74045e-67	RGS16	Cytokines response 1 (CRM-1)
1.93105e-43	-0.275118	0.997	0.999	6.36704e-39	MT-CO1	NA
4.42989e-46	-0.278308	0.877	0.894	1.46062e-41	MT-ND2	NA
6.76903e-81	-0.279332	0.186	0.3	2.23189e-76	KCNQ1OT1	NA
4.7156e-110	-0.28794	0.036	0.128	1.55483e-105	TMEM176B	Cytokines response 2 (CRM-2)
6.81758e-65	-0.291355	0.336	0.445	2.24789e-60	GYPC	Disease associated (DAM)
2.40184e-77	-0.292812	0.993	0.995	7.91935e-73	MT-CO2	NA
4.16467e-99	-0.309598	0.346	0.484	1.37318e-94	EIF2S3	NA
2.89994e-56	-0.311073	0.526	0.618	9.56167e-52	NAP1L1	Disease associated (DAM)
1.05476e-151	-0.312008	0.029	0.14	3.47776e-147	HLA-DQB1	Antigen-presenting response (HLA)
5.84589e-113	-0.317694	0.291	0.439	1.92751e-108	ITGAX	Disease associated (DAM)
4.76704e-75	-0.344184	0.265	0.38	1.57179e-70	SGK1	Cytokines response 1 (CRM-1)
2.52173e-75	-0.348262	0.128	0.226	8.31464e-71	HLA-DPB1	Antigen-presenting response (HLA)
1.15679e-90	-0.358972	0.755	0.813	3.81417e-86	SORL1	NA
3.96211e-79	-0.366682	0.491	0.603	1.30639e-74	SLC1A3	Disease associated (DAM)
2.41355e-121	-0.38332	0.502	0.653	7.95795e-117	MS4A7	Disease associated (DAM)
3.86467e-67	-0.393164	0.482	0.598	1.27426e-62	JUN	Transitioning CRM
2.89197e-68	-0.4252	0.878	0.916	9.5354e-64	APOC1	Disease associated (DAM)
3.74433e-128	-0.426238	0.272	0.429	1.23458e-123	CD37	Antigen-presenting response (HLA)
4.58853e-144	-0.426342	0.39	0.552	1.51293e-139	ARHGAP24	Antigen-presenting response (HLA)
5.30938e-62	-0.459953	0.32	0.43	1.75061e-57	CCL3	Cytokines response 2 (CRM-2)
6.87261e-128	-0.470672	0.677	0.816	2.26604e-123	FOS	Transitioning CRM
0.0105665	-0.492354	0.026	0.032	1	HBB	NA
5.44522e-96	-0.499023	0.101	0.209	1.7954e-91	RNASE1	Interferon response (IRM)
2.04868e-196	-0.50072	0.817	0.917	6.75489e-192	NEAT1	Cytokines response 1 (CRM-1)
2.86498e-131	-0.515144	0.057	0.173	9.44641e-127	CD9	Disease associated (DAM)
2.59336e-138	-0.524824	0.171	0.327	8.55084e-134	HLA-DRB5	Antigen-presenting response (HLA)
7.55134e-190	-0.530933	0.069	0.222	2.48983e-185	CD69	Cytokines response 1 (CRM-1)
0	-0.597567	0.038	0.259	0	FAM118A	NA
3.70236e-123	-0.612042	0.254	0.401	1.22074e-118	HLA-DPA1	Antigen-presenting response (HLA)
1.78818e-247	-0.680174	0.132	0.337	5.89599e-243	MS4A6A	Antigen-presenting response (HLA)
9.17757e-169	-0.724524	0.28	0.462	3.02603e-164	HLA-DRA	Antigen-presenting response (HLA)
3.22332e-259	-0.883645	0.171	0.386	1.06279e-254	HLA-DRB1	Antigen-presenting response (HLA)

## Sheet: NLGFapoeKO_ActivatedvsNLGF_Act
p_val	avg_log2FC	pct.1	pct.2	p_val_adj	gene	top100markers
3.23775e-44	1.05151	0.399	0.275	1.06755e-39	IFI6	Interferon response (IRM)
3.9104e-57	0.961088	0.361	0.211	1.28934e-52	ISG15	Interferon response (IRM)
1.74017e-166	0.941082	0.859	0.691	5.73768e-162	BST2	Interferon response (IRM)
1.21306e-130	0.938914	0.781	0.526	3.99971e-126	CD14	Cytokines response 2 (CRM-2)
7.90125e-78	0.8104	0.777	0.636	2.6052e-73	IER3	Transitioning CRM
4.22577e-104	0.804943	0.838	0.707	1.39332e-99	HSPA5	Interferon response (IRM)
6.93094e-59	0.800365	0.323	0.168	2.28527e-54	CCL2	Cytokines response 2 (CRM-2)
2.10074e-271	0.770372	0.987	0.876	6.92655e-267	RPS26	Ribosomal response (RM)
1.15109e-150	0.704834	0.979	0.939	3.79539e-146	CST3	Homeostatic (HM)
4.2174e-89	0.700754	0.352	0.162	1.39056e-84	MX1	Interferon response (IRM)
6.62798e-120	0.686746	0.665	0.442	2.18538e-115	XBP1	NA
1.68524e-111	0.678902	0.816	0.668	5.55658e-107	ITM2C	Homeostatic (HM)
9.15028e-137	0.674493	0.727	0.466	3.01703e-132	ACY3	NA
2.79848e-156	0.673228	0.989	0.981	9.22715e-152	C1QA	Homeostatic (HM)
2.4669e-100	0.663682	0.693	0.514	8.13385e-96	GAL3ST4	Homeostatic (HM)
1.7142e-143	0.661353	0.909	0.81	5.65206e-139	PLD3	NA
4.36767e-115	0.660033	0.905	0.806	1.44011e-110	HSP90B1	NA
4.33739e-190	0.657257	0.671	0.31	1.43012e-185	RPS4Y1	Ribosomal response (RM)
1.6036e-100	0.642154	0.762	0.602	5.28738e-96	RP11-480C22.1	NA
8.2696e-90	0.63401	0.437	0.236	2.72665e-85	ABCG2	Homeostatic (HM)
1.48333e-174	0.624151	0.991	0.963	4.89082e-170	LAPTM5	Homeostatic (HM)
2.28278e-60	0.622958	0.636	0.448	7.52679e-56	HSPA1A	Transitioning CRM
3.03563e-95	0.618689	0.888	0.785	1.00091e-90	CALR	NA
1.34177e-53	0.614163	0.309	0.166	4.42409e-49	IFIT1	Interferon response (IRM)
2.76364e-133	0.610124	0.881	0.738	9.11227e-129	RPN2	NA
7.07445e-124	0.593158	0.95	0.877	2.33259e-119	CPVL	Homeostatic (HM)
1.635e-81	0.583514	0.446	0.249	5.39093e-77	PLTP	NA
1.27298e-133	0.580042	0.963	0.902	4.19728e-129	ALOX5AP	Homeostatic (HM)
1.32058e-82	0.574636	0.85	0.727	4.35422e-78	CKB	NA
2.35612e-96	0.574494	0.856	0.731	7.7686e-92	HSPA8	NA
9.68469e-120	0.572712	0.955	0.88	3.19324e-115	PPIB	NA
2.22284e-87	0.572034	0.538	0.328	7.32913e-83	IL3RA	Homeostatic (HM)
2.99073e-76	0.556744	0.789	0.664	9.86102e-72	PDIA6	NA
2.9042e-34	0.556368	0.271	0.163	9.57573e-30	LY6E	Interferon response (IRM)
2.28285e-90	0.548523	0.83	0.731	7.52702e-86	LTC4S	Homeostatic (HM)
2.15762e-111	0.542026	0.984	0.969	7.1141e-107	FCGRT	Homeostatic (HM)
1.12631e-110	0.538822	0.832	0.671	3.71367e-106	CD99	NA
2.02077e-69	0.538555	0.559	0.391	6.6629e-65	TMEM173	Homeostatic (HM)
1.51493e-40	0.531728	0.334	0.203	4.99504e-36	IFI44L	Interferon response (IRM)
4.90098e-115	0.526613	0.977	0.951	1.61595e-110	PLD4	Transitioning CRM
1.80724e-87	0.524532	0.958	0.908	5.95882e-83	ZFP36L2	Transitioning CRM
1.31565e-10	0.521847	0.158	0.108	4.33795e-06	IFI27	Interferon response (IRM)
1.0448e-136	0.518329	0.954	0.877	3.4449e-132	ARL6IP5	NA
1.08084e-90	0.517519	0.907	0.823	3.56374e-86	C10orf54	Homeostatic (HM)
9.67715e-67	0.509521	0.729	0.568	3.19075e-62	GPR183	Transitioning CRM
1.11295e-94	0.49672	0.941	0.876	3.66961e-90	HSP90AB1	NA
2.92127e-71	0.496234	0.661	0.489	9.63202e-67	FPR1	Cytokines response 2 (CRM-2)
5.14154e-79	0.495258	0.93	0.872	1.69527e-74	P2RY12	Homeostatic (HM)
2.89172e-77	0.492815	0.897	0.822	9.53458e-73	PDIA3	NA
6.52853e-14	0.490384	0.06	0.026	2.15259e-09	S100A9	Cytokines response 2 (CRM-2)
2.30962e-25	0.488449	0.445	0.341	7.61527e-21	IFITM3	Interferon response (IRM)
8.50969e-101	0.484632	0.907	0.818	2.80581e-96	ARHGDIB	NA
4.32092e-68	0.48329	0.907	0.861	1.42469e-63	OLFML3	Homeostatic (HM)
2.32672e-54	0.477001	0.209	0.088	7.67168e-50	LYVE1	Homeostatic (HM)
8.24563e-34	0.471984	0.244	0.139	2.71875e-29	IFIT3	Interferon response (IRM)
2.65209e-65	0.470134	0.725	0.587	8.74447e-61	DNAJA1	Interferon response (IRM)
4.12596e-39	0.468608	0.389	0.262	1.36041e-34	EPSTI1	Interferon response (IRM)
5.20768e-73	0.466168	0.704	0.554	1.71708e-68	TNFRSF1A	NA
3.65407e-47	0.465844	0.432	0.285	1.20482e-42	MANF	NA
1.14981e-32	0.460423	0.749	0.655	3.79114e-28	CH25H	Transitioning CRM
6.08096e-47	0.457468	0.471	0.329	2.00501e-42	SDF2L1	NA
8.36034e-80	0.455572	0.979	0.965	2.75657e-75	HTRA1	Homeostatic (HM)
3.69741e-99	0.447018	0.987	0.965	1.21911e-94	DDX5	Transitioning CRM
6.31932e-98	0.444465	0.969	0.912	2.08361e-93	CSF1R	Homeostatic (HM)
8.14519e-80	0.443957	0.933	0.865	2.68563e-75	YWHAH	NA
4.3483e-60	0.442706	0.188	0.07	1.43372e-55	LGALS3BP	Interferon response (IRM)
7.27124e-58	0.438075	0.705	0.572	2.39747e-53	AOAH	Homeostatic (HM)
2.03663e-32	0.437585	0.941	0.927	6.71517e-28	HLA-B	Antigen-presenting response (HLA)
8.38013e-82	0.43752	0.899	0.824	2.7631e-77	CAPZB	NA
3.19652e-151	0.435354	1	1	1.05396e-146	ITM2B	Homeostatic (HM)
3.03653e-141	0.434387	0.999	0.998	1.00121e-136	CYBA	Homeostatic (HM)
1.48017e-74	0.433519	0.896	0.801	4.88042e-70	PPT1	NA
3.0141e-92	0.432057	0.979	0.955	9.93808e-88	CX3CR1	Homeostatic (HM)
2.5304e-70	0.430607	0.833	0.716	8.34323e-66	SSR4	NA
3.42032e-37	0.429362	0.417	0.291	1.12775e-32	XAF1	Interferon response (IRM)
1.55843e-57	0.427852	0.905	0.857	5.13847e-53	GRN	NA
2.87276e-30	0.426544	0.498	0.393	9.47206e-26	OAS1	Interferon response (IRM)
5.36895e-71	0.423303	0.863	0.772	1.77025e-66	CORO1A	Transitioning CRM
1.8581e-43	0.420398	0.472	0.326	6.12654e-39	SUCNR1	Homeostatic (HM)
4.28445e-68	0.419918	0.674	0.506	1.41267e-63	ENO1	NA
2.66105e-58	0.419147	0.76	0.627	8.77401e-54	C12orf75	NA
9.97913e-35	0.418498	0.345	0.231	3.29032e-30	GSTM3	Transitioning CRM
3.68255e-86	0.415702	0.924	0.83	1.21421e-81	SON	Homeostatic (HM)
8.3805e-42	0.414234	0.791	0.711	2.76322e-37	MNDA	NA
9.22848e-173	0.412527	0.999	1	3.04281e-168	TYROBP	NA
7.88177e-65	0.411589	0.901	0.844	2.59878e-60	FAM105A	Homeostatic (HM)
3.57756e-38	0.40666	0.664	0.55	1.17959e-33	IGF1	Homeostatic (HM)
3.32463e-55	0.406265	0.372	0.217	1.0962e-50	EGFL7	NA
1.2497e-49	0.401327	0.483	0.331	4.1205e-45	UNC93B1	Interferon response (IRM)
1.02394e-59	0.401056	0.423	0.252	3.37615e-55	GPR56	Homeostatic (HM)
3.58989e-65	0.400442	0.953	0.901	1.18366e-60	TUBA1B	NA
1.27492e-103	0.400348	0.997	0.992	4.20365e-99	AIF1	Ribosomal response (RM)
3.26636e-57	0.398668	0.981	0.975	1.07698e-52	RPS29	Ribosomal response (RM)
1.54941e-93	0.397794	0.981	0.938	5.10871e-89	CFL1	NA
6.79178e-46	0.394088	0.599	0.463	2.23939e-41	FKBP2	NA
1.75942e-62	0.392018	0.821	0.7	5.80115e-58	BCAP31	NA
2.19468e-52	0.389815	0.772	0.67	7.23629e-48	VDAC1	NA
7.55077e-101	0.387676	0.995	0.985	2.48964e-96	PTMA	NA
1.53601e-82	0.387117	0.999	0.999	5.06453e-78	C1QC	NA
2.81669e-90	0.386311	0.984	0.965	9.28719e-86	RAC1	NA
9.04321e-59	0.382772	0.867	0.798	2.98173e-54	CNPY3	Transitioning CRM
5.54857e-50	0.382104	0.765	0.639	1.82947e-45	CANX	NA
1.88471e-54	0.38132	0.949	0.902	6.21427e-50	P2RY13	Homeostatic (HM)
1.25392e-31	0.379333	0.364	0.242	4.13442e-27	CCL4L2	Cytokines response 2 (CRM-2)
1.6486e-59	0.374898	0.972	0.925	5.43578e-55	HSP90AA1	Transitioning CRM
1.28696e-64	0.370251	0.942	0.88	4.24338e-60	RPL27	Ribosomal response (RM)
8.21714e-39	0.3702	0.904	0.87	2.70935e-34	FCGR3A	Homeostatic (HM)
1.21815e-46	0.366003	0.711	0.58	4.0165e-42	FSCN1	NA
3.09836e-80	0.365493	0.976	0.945	1.02159e-75	H3F3A	NA
1.29373e-39	0.364483	0.463	0.327	4.26568e-35	SSBP2	Homeostatic (HM)
6.22521e-52	0.361124	0.728	0.598	2.05258e-47	RHOG	NA
7.65498e-17	0.36071	0.652	0.588	2.524e-12	RHOB	Transitioning CRM
6.2596e-32	0.359186	0.716	0.634	2.06391e-27	SERPINF1	NA
3.30684e-44	0.355809	0.798	0.698	1.09033e-39	CALM1	Disease associated (DAM)
2.90556e-57	0.354028	0.796	0.653	9.58022e-53	APLP2	Homeostatic (HM)
6.58265e-32	0.353046	0.712	0.577	2.17043e-27	MTRNR2L12	NA
3.29357e-42	0.349461	0.779	0.697	1.08595e-37	TBXAS1	NA
4.47149e-53	0.346005	0.977	0.952	1.47434e-48	SRGN	Cytokines response 2 (CRM-2)
8.5345e-46	0.345281	0.854	0.802	2.814e-41	GLIPR1	Homeostatic (HM)
2.11003e-39	0.344792	0.764	0.675	6.95718e-35	C19orf10	NA
4.30109e-44	0.344264	0.82	0.736	1.41815e-39	NINJ1	NA
8.26728e-30	0.343638	0.641	0.533	2.72589e-25	CCND1	Homeostatic (HM)
2.80293e-66	0.34267	0.973	0.96	9.24183e-62	RGS10	NA
1.14094e-39	0.341819	0.762	0.659	3.7619e-35	SERPINA1	NA
5.49643e-40	0.338938	0.463	0.33	1.81228e-35	TKT	Antigen-presenting response (HLA)
2.21392e-15	0.338012	0.544	0.467	7.29975e-11	VSIG4	NA
9.02192e-55	0.33797	0.987	0.965	2.97471e-50	C3	Homeostatic (HM)
7.20775e-40	0.336207	0.637	0.509	2.37654e-35	TMED9	NA
1.25479e-32	0.336086	0.605	0.498	4.1373e-28	SSB	Interferon response (IRM)
2.81694e-35	0.334683	0.289	0.173	9.288e-31	IRF7	Interferon response (IRM)
1.62977e-33	0.333917	0.672	0.574	5.37368e-29	GIMAP4	Homeostatic (HM)
2.81021e-52	0.333338	0.795	0.671	9.26582e-48	CAP1	NA
1.16125e-49	0.33123	0.972	0.953	3.82886e-45	CTSC	NA
7.5073e-37	0.330705	0.551	0.416	2.47531e-32	TOP1	NA
1.31939e-42	0.328826	0.63	0.499	4.35028e-38	ALDH2	NA
1.34811e-43	0.328285	0.827	0.752	4.44498e-39	SPCS2	NA
1.62436e-50	0.32818	0.971	0.944	5.35584e-46	GAPDH	Disease associated (DAM)
4.99304e-28	0.327816	0.699	0.61	1.64631e-23	FCGR1B	NA
5.93585e-40	0.327139	0.611	0.481	1.95717e-35	LMAN2	NA
1.04455e-41	0.326871	0.783	0.691	3.4441e-37	PTGES3	NA
1.57212e-36	0.324119	0.767	0.67	5.1836e-32	TLN1	Homeostatic (HM)
2.94634e-32	0.324056	0.879	0.83	9.71468e-28	BIN1	Transitioning CRM
3.31934e-66	0.323963	0.984	0.958	1.09445e-61	TMBIM6	NA
1.78934e-42	0.321793	0.285	0.157	5.8998e-38	LINC00996	Homeostatic (HM)
3.12181e-38	0.3211	0.621	0.495	1.02932e-33	ATP5B	NA
9.60879e-42	0.320695	0.781	0.68	3.16821e-37	DAD1	NA
7.08368e-49	0.32019	0.948	0.918	2.33563e-44	HMGB1	NA
6.28218e-32	0.319845	0.495	0.37	2.07136e-27	STAB1	Homeostatic (HM)
9.39674e-42	0.319108	0.856	0.775	3.09829e-37	GSN	NA
4.69e-29	0.318315	0.458	0.345	1.54639e-24	TLE4	NA
1.30232e-40	0.317201	0.393	0.257	4.29401e-36	PDIA4	NA
1.83947e-32	0.316672	0.508	0.387	6.0651e-28	CD33	NA
1.27531e-34	0.314893	0.501	0.373	4.20496e-30	PSMC4	NA
5.33593e-12	0.314424	0.053	0.024	1.75936e-07	S100A8	Cytokines response 2 (CRM-2)
4.07818e-44	0.313951	0.89	0.834	1.34466e-39	IFI16	NA
3.39605e-51	0.313191	0.998	0.996	1.11974e-46	RPS27	Ribosomal response (RM)
2.5247e-36	0.31278	0.771	0.674	8.32443e-32	SELPLG	Homeostatic (HM)
9.23709e-39	0.311766	0.857	0.797	3.04565e-34	UBB	NA
2.04949e-32	0.311115	0.508	0.391	6.75757e-28	CCT3	NA
7.58344e-37	0.309415	0.763	0.668	2.50041e-32	RB1	NA
1.42841e-25	0.308966	0.673	0.585	4.70976e-21	SLC3A2	NA
9.56447e-30	0.30869	0.668	0.573	3.1536e-25	KDELR2	NA
2.95576e-48	0.308057	0.318	0.175	9.74574e-44	NDRG2	NA
1.52447e-30	0.307924	0.554	0.434	5.02649e-26	SPECC1	Homeostatic (HM)
8.07547e-46	0.307641	0.988	0.975	2.66265e-41	RPL6	Ribosomal response (RM)
2.55662e-35	0.307528	0.6	0.471	8.42969e-31	MLEC	NA
2.37825e-32	0.306527	0.548	0.425	7.84156e-28	ABI3	Transitioning CRM
3.02247e-57	0.306511	0.995	0.987	9.96568e-53	RPS18	Ribosomal response (RM)
1.47477e-41	0.306506	0.74	0.619	4.86262e-37	TMEM14C	NA
2.96467e-37	0.305333	0.483	0.346	9.77512e-33	CCT5	NA
3.22914e-39	0.304777	0.479	0.337	1.06471e-34	PPP1CA	NA
3.52794e-36	0.304308	0.8	0.73	1.16323e-31	YWHAB	NA
5.46998e-25	0.303701	0.695	0.598	1.80356e-20	TXNIP	Antigen-presenting response (HLA)
1.52693e-42	0.302906	0.961	0.921	5.03459e-38	APBB1IP	Homeostatic (HM)
6.71869e-25	0.302709	1	1	2.21529e-20	B2M	Interferon response (IRM)
1.94959e-30	0.301671	0.712	0.625	6.4282e-26	CD86	NA
7.41091e-32	0.301562	0.27	0.162	2.44352e-27	JAG1	Homeostatic (HM)
2.55936e-45	0.301229	0.932	0.891	8.43873e-41	TMEM66	NA
1.68621e-29	0.29874	0.609	0.508	5.55977e-25	SPINT2	NA
1.18757e-30	0.298664	0.416	0.297	3.91565e-26	DNAJB11	NA
1.20834e-29	0.297731	0.588	0.485	3.98415e-25	PSME1	Interferon response (IRM)
5.82569e-17	0.297591	0.374	0.293	1.92085e-12	EIF2AK2	Interferon response (IRM)
2.87368e-42	0.297483	0.923	0.879	9.4751e-38	PPIA	NA
1.34524e-29	0.297257	0.649	0.548	4.43553e-25	SUSD3	Transitioning CRM
3.13969e-37	0.297018	0.485	0.342	1.03522e-32	NAV3	NA
2.29416e-30	0.296659	0.712	0.616	7.5643e-26	NCL	NA
1.81739e-35	0.296366	0.646	0.527	5.99231e-31	COPE	NA
2.4334e-17	0.296105	0.326	0.244	8.0234e-13	SAMD9L	Interferon response (IRM)
2.92251e-37	0.296102	0.817	0.715	9.6361e-33	PLEKHO1	Transitioning CRM
3.99778e-29	0.296063	0.613	0.507	1.31815e-24	SLC16A3	Transitioning CRM
1.44693e-44	0.295612	0.962	0.931	4.77082e-40	GNB2L1	Ribosomal response (RM)
6.82836e-35	0.295455	0.767	0.689	2.25145e-30	MORF4L1	NA
3.20244e-34	0.295012	0.84	0.786	1.05591e-29	SCAMP2	NA
1.70251e-30	0.294777	0.464	0.346	5.61351e-26	P4HB	NA
1.13349e-50	0.292939	0.954	0.921	3.73735e-46	ARPC1B	NA
5.87451e-40	0.292769	0.887	0.838	1.93694e-35	SRP14	NA
8.72124e-34	0.292273	0.788	0.701	2.87557e-29	RPL4	Ribosomal response (RM)
3.41371e-30	0.291735	0.405	0.286	1.12557e-25	P2RY6	NA
2.06807e-31	0.291436	0.751	0.66	6.81884e-27	ANXA5	Disease associated (DAM)
5.89448e-33	0.291395	0.797	0.732	1.94353e-28	ERP29	NA
1.43272e-37	0.290465	0.188	0.088	4.72395e-33	EMP3	NA
1.15386e-13	0.289972	0.42	0.344	3.8045e-09	CITED2	Transitioning CRM
4.85481e-35	0.28964	0.856	0.787	1.60073e-30	CTSD	Disease associated (DAM)
4.30319e-23	0.289414	0.625	0.531	1.41885e-18	ADRB2	Homeostatic (HM)
5.24651e-26	0.289282	0.62	0.525	1.72988e-21	BIN2	Homeostatic (HM)
9.53314e-32	0.288941	0.596	0.483	3.14327e-27	FKBP1A	NA
1.07642e-26	0.288868	0.408	0.298	3.54917e-22	PRKCA	Homeostatic (HM)
1.53016e-46	0.288326	0.967	0.941	5.04526e-42	PFN1	NA
5.89119e-31	0.288182	0.851	0.792	1.94244e-26	LPAR6	Homeostatic (HM)
1.74437e-40	0.287888	0.925	0.882	5.75152e-36	EIF4A1	Cytokines response 2 (CRM-2)
1.04489e-48	0.287384	0.984	0.942	3.44521e-44	CD63	Disease associated (DAM)
1.62306e-15	0.28712	0.256	0.184	5.35155e-11	IFIT2	Interferon response (IRM)
4.15521e-29	0.286467	0.647	0.545	1.37006e-24	PGK1	NA
2.02217e-26	0.286086	0.623	0.527	6.6675e-22	SIGLEC10	Homeostatic (HM)
4.32525e-28	0.286056	0.596	0.494	1.42612e-23	OS9	NA
1.41682e-46	0.285967	0.932	0.885	4.67155e-42	ATP6V0E1	NA
1.27123e-30	0.284807	0.521	0.397	4.19149e-26	TNFSF10	Interferon response (IRM)
8.63663e-36	0.284442	0.996	0.998	2.84767e-31	C1QB	NA
6.41151e-68	0.284319	1	0.999	2.114e-63	TPT1	Ribosomal response (RM)
4.10625e-31	0.284083	0.663	0.567	1.35391e-26	HNRNPC	NA
7.38577e-53	0.284081	0.984	0.967	2.43524e-48	ARPC3	NA
2.2511e-32	0.284066	0.34	0.219	7.42234e-28	C5AR1	Transitioning CRM
2.57485e-33	0.283829	0.8	0.706	8.48981e-29	DYNLL1	NA
6.31442e-34	0.28362	0.683	0.583	2.08199e-29	XRCC5	NA
1.35861e-30	0.282881	0.788	0.702	4.47959e-26	CLIC1	NA
3.28275e-41	0.282115	0.961	0.936	1.08239e-36	CALM2	Antigen-presenting response (HLA)
1.31317e-31	0.282109	0.729	0.647	4.3298e-27	YWHAE	NA
1.06661e-12	0.281628	0.452	0.389	3.51683e-08	LAP3	Interferon response (IRM)
3.41386e-29	0.28161	0.606	0.498	1.12562e-24	EID1	NA
6.25936e-17	0.281389	0.84	0.812	2.06383e-12	HERPUD1	Transitioning CRM
1.4239e-37	0.28005	0.905	0.86	4.69489e-33	GNAI2	NA
1.17844e-32	0.279706	0.716	0.617	3.88555e-28	SNX3	NA
3.17707e-22	0.279373	0.279	0.189	1.04754e-17	IFI35	Interferon response (IRM)
8.12863e-48	0.279362	0.982	0.939	2.68017e-43	RPS9	Ribosomal response (RM)
2.22818e-27	0.277965	0.548	0.445	7.34675e-23	TRAM1	NA
2.03903e-35	0.277345	0.892	0.825	6.72308e-31	MTDH	NA
4.84224e-09	0.276568	0.897	0.889	0.000159658	HLA-A	Interferon response (IRM)
2.47326e-16	0.275624	0.846	0.819	8.15484e-12	FOLR2	Homeostatic (HM)
6.38615e-23	0.275467	0.419	0.32	2.10564e-18	SEC11C	NA
1.50055e-36	0.273556	0.913	0.864	4.9476e-32	LST1	NA
1.09474e-22	0.273161	0.942	0.926	3.60959e-18	ZFP36L1	Transitioning CRM
4.14517e-26	0.272784	0.661	0.564	1.36675e-21	NUCKS1	NA
1.59471e-26	0.272431	0.401	0.291	5.25808e-22	PTGS1	NA
1.39443e-27	0.272155	0.757	0.686	4.59772e-23	NAA20	NA
1.44107e-32	0.27157	0.892	0.843	4.7515e-28	YBX1	Disease associated (DAM)
2.11115e-29	0.271445	0.597	0.48	6.96089e-25	SRSF2	NA
3.17913e-21	0.270642	0.545	0.449	1.04822e-16	FCGR2A	NA
2.48099e-22	0.270022	0.616	0.527	8.1803e-18	ITPR2	Homeostatic (HM)
2.80614e-33	0.269288	0.928	0.89	9.25241e-29	CTSZ	Disease associated (DAM)
2.78971e-29	0.268718	0.633	0.521	9.19822e-25	SSR1	NA
5.26431e-29	0.268082	0.851	0.788	1.73575e-24	SH3BGRL3	Disease associated (DAM)
8.30374e-29	0.267454	0.614	0.506	2.73791e-24	42248	NA
1.06811e-21	0.266495	0.638	0.547	3.52178e-17	PLEK	Cytokines response 2 (CRM-2)
8.47406e-32	0.266083	0.987	0.976	2.79407e-27	RPL37A	Ribosomal response (RM)
1.20516e-24	0.265911	0.556	0.451	3.97364e-20	CD300A	Transitioning CRM
4.35938e-24	0.265694	0.539	0.436	1.43737e-19	BSG	NA
2.11474e-29	0.265211	0.795	0.717	6.97272e-25	SPI1	NA
5.73369e-10	0.26421	0.226	0.17	1.89051e-05	CCL3L3	Cytokines response 2 (CRM-2)
4.29932e-28	0.263995	0.551	0.435	1.41757e-23	HNRNPM	NA
1.82992e-23	0.262939	0.615	0.523	6.03363e-19	IL13RA1	Homeostatic (HM)
1.13267e-31	0.262078	0.943	0.918	3.73464e-27	IGSF6	Homeostatic (HM)
1.46127e-28	0.261477	0.769	0.696	4.81811e-24	HNRNPK	NA
2.60136e-17	0.261038	0.53	0.442	8.57721e-13	WDR74	Homeostatic (HM)
1.1917e-31	0.260928	0.838	0.778	3.92926e-27	RHOA	NA
2.32771e-27	0.260726	0.568	0.452	7.67492e-23	PRPF4B	Homeostatic (HM)
1.3885e-21	0.259756	0.6	0.514	4.57815e-17	TLR10	NA
3.11956e-23	0.259561	0.612	0.524	1.02858e-18	ERP44	NA
2.21464e-19	0.25831	0.636	0.561	7.30211e-15	TUBB	NA
2.05804e-18	0.258136	0.637	0.577	6.78577e-14	TPM3	NA
6.61255e-28	0.257846	0.408	0.295	2.18029e-23	TNFAIP8L2	NA
1.96697e-60	0.257658	1	0.999	6.4855e-56	CD81	NA
5.50712e-25	0.257092	0.705	0.625	1.81581e-20	CD164	NA
2.50174e-27	0.256609	0.47	0.35	8.24873e-23	LMAN1	NA
3.16382e-26	0.25561	0.711	0.628	1.04317e-21	M6PR	NA
1.27378e-24	0.255215	0.493	0.389	4.1999e-20	RTCB	NA
9.55137e-35	0.25511	0.966	0.95	3.14928e-30	RPL35	Ribosomal response (RM)
2.15729e-18	0.254919	0.561	0.485	7.11301e-14	SPCS3	NA
2.22221e-39	0.254272	0.98	0.955	7.32706e-35	RPL23A	Ribosomal response (RM)
6.75215e-28	0.253304	0.487	0.366	2.22632e-23	VKORC1	NA
4.52999e-22	0.25256	0.484	0.38	1.49363e-17	PCM1	NA
1.56124e-29	0.252497	0.277	0.171	5.14773e-25	PLXDC1	NA
8.28638e-22	0.252344	0.299	0.207	2.73218e-17	UBE2L6	Interferon response (IRM)
1.18276e-34	0.252216	0.948	0.923	3.89979e-30	MYL6	NA
7.11161e-52	0.252015	0.269	0.131	2.34484e-47	CAT	NA
0.0244891	0.25193	0.02	0.029	1	HBB	NA
8.83422e-26	0.251662	0.532	0.421	2.91282e-21	SNRPD3	NA
1.36069e-23	0.251422	0.607	0.52	4.48648e-19	LAIR1	NA
6.9674e-22	0.251011	0.777	0.728	2.29729e-17	C1orf63	Homeostatic (HM)
1.4612e-35	0.250644	0.954	0.933	4.81787e-31	RPL10A	Ribosomal response (RM)
5.15671e-36	0.250053	0.979	0.973	1.70027e-31	RPL8	Ribosomal response (RM)
4.61912e-27	0.250001	0.761	0.668	1.52302e-22	TGFB1	NA
5.22995e-25	0.249837	0.635	0.533	1.72442e-20	MERTK	Homeostatic (HM)
1.57331e-23	0.249042	0.574	0.473	5.18753e-19	TECR	NA
2.69045e-23	0.248962	0.639	0.542	8.87095e-19	PTPRE	Homeostatic (HM)
5.57607e-23	0.248825	0.66	0.579	1.83854e-18	RAN	NA
4.90209e-24	0.24873	0.742	0.654	1.61632e-19	ALDOA	NA
2.32007e-31	0.248509	0.943	0.924	7.64974e-27	CD53	NA
4.70101e-12	0.248506	0.712	0.677	1.55002e-07	CEBPB	Cytokines response 2 (CRM-2)
1.04806e-19	0.246714	0.471	0.382	3.45566e-15	CTSA	NA
1.6002e-24	0.246711	0.796	0.737	5.27616e-20	WASF2	NA
1.69744e-20	0.246662	0.818	0.771	5.59679e-16	TMA7	NA
6.69457e-23	0.245176	0.602	0.5	2.20733e-18	RABAC1	NA
2.74298e-24	0.244468	0.48	0.373	9.04416e-20	RTFDC1	NA
1.09593e-24	0.244179	0.696	0.611	3.6135e-20	C11orf58	NA
1.28241e-36	0.244094	0.99	0.971	4.22836e-32	SERF2	Ribosomal response (RM)
1.03581e-21	0.243463	0.629	0.547	3.41528e-17	SELT	NA
8.27086e-24	0.243202	0.595	0.488	2.72707e-19	TMX1	NA
1.17092e-25	0.242342	0.818	0.763	3.86074e-21	GNG5	NA
2.067e-21	0.242336	0.729	0.66	6.81531e-17	TPI1	NA
6.42498e-21	0.242029	0.578	0.487	2.11844e-16	CD4	NA
1.3554e-18	0.241873	0.449	0.356	4.46902e-14	PLSCR1	Interferon response (IRM)
6.05915e-21	0.241646	0.335	0.242	1.99782e-16	CTTNBP2	NA
1.20084e-19	0.241526	0.465	0.371	3.95941e-15	STMN1	NA
1.04663e-24	0.240505	0.752	0.675	3.45094e-20	MYL12A	NA
3.47134e-23	0.240107	0.774	0.711	1.14457e-18	OST4	NA
2.55667e-34	0.239435	0.152	0.068	8.42984e-30	ZNF331	NA
8.00666e-22	0.238406	0.681	0.608	2.63995e-17	SLC25A6	NA
5.53999e-23	0.238375	0.515	0.412	1.82665e-18	TSPAN3	NA
1.51e-22	0.238241	0.628	0.539	4.97878e-18	CCDC47	NA
7.06169e-33	0.238219	0.994	0.988	2.32838e-28	TMSB10	Antigen-presenting response (HLA)
2.13716e-40	0.238144	0.196	0.092	7.04666e-36	SPNS3	NA
3.19408e-31	0.237342	0.471	0.336	1.05315e-26	HIST1H4C	Transitioning CRM
6.62389e-22	0.236932	0.495	0.395	2.18403e-17	HHEX	Transitioning CRM
1.72641e-24	0.236722	0.616	0.515	5.69233e-20	TMCO1	NA
2.23021e-20	0.236669	0.368	0.274	7.35346e-16	SLC7A8	Homeostatic (HM)
5.69996e-24	0.236069	0.59	0.492	1.87939e-19	ARF1	NA
6.30223e-43	0.235957	0.175	0.074	2.07797e-38	CCL4L1	Cytokines response 2 (CRM-2)
8.45358e-25	0.235062	0.95	0.922	2.78731e-20	RPS21	Ribosomal response (RM)
1.03465e-19	0.23489	0.62	0.535	3.41145e-15	PARK7	NA
8.26248e-09	0.234823	0.404	0.353	0.000272431	SP110	Interferon response (IRM)
2.78597e-31	0.234596	0.172	0.085	9.18591e-27	VMO1	NA
4.04637e-37	0.234568	0.977	0.959	1.33417e-32	GNAS	NA
6.49641e-19	0.233582	0.632	0.551	2.14199e-14	SEC61B	NA
1.30458e-19	0.233346	0.684	0.62	4.30145e-15	OCIAD1	NA
2.17092e-43	0.233251	0.997	0.99	7.15795e-39	RNASET2	NA
1.92319e-36	0.232762	0.99	0.978	6.34115e-32	RPS6	Ribosomal response (RM)
3.72194e-17	0.23242	0.571	0.491	1.2272e-12	RNF213	Interferon response (IRM)
6.95592e-21	0.232406	0.795	0.76	2.29351e-16	MYL12B	NA
3.03281e-39	0.232102	0.983	0.957	9.99977e-35	RPL3	Ribosomal response (RM)
4.22177e-19	0.231903	0.629	0.56	1.392e-14	CNBP	NA
1.30421e-20	0.231613	0.547	0.459	4.30024e-16	CCT8	NA
6.70698e-17	0.230504	0.517	0.437	2.21142e-12	CCR1	NA
8.90394e-22	0.23023	0.874	0.837	2.93581e-17	FYB	NA
3.31916e-13	0.230081	0.584	0.525	1.09439e-08	TUBA1A	Transitioning CRM
1.95155e-19	0.229638	0.425	0.333	6.43464e-15	TMEM123	NA
8.14155e-19	0.229141	0.544	0.454	2.68443e-14	NDUFS5	NA
1.30017e-22	0.228277	0.82	0.746	4.28691e-18	PTAFR	NA
2.25613e-39	0.227837	0.982	0.976	7.43892e-35	OAZ1	NA
5.88084e-21	0.227736	0.49	0.394	1.93903e-16	XRCC6	NA
3.49527e-17	0.227697	0.534	0.452	1.15246e-12	EIF5	NA
3.13377e-17	0.227553	0.545	0.462	1.03327e-12	SOD1	NA
2.96065e-18	0.227284	0.635	0.549	9.76185e-14	RGS19	Transitioning CRM
2.16199e-30	0.227093	0.97	0.953	7.12852e-26	MEF2C	Homeostatic (HM)
1.25239e-28	0.227037	0.334	0.221	4.12939e-24	ZNF280D	NA
7.47258e-39	0.226934	0.993	0.976	2.46386e-34	RPL15	Ribosomal response (RM)
4.34113e-20	0.226906	0.561	0.469	1.43136e-15	DDOST	NA
1.62888e-16	0.226888	0.416	0.334	5.37075e-12	IK	NA
5.80705e-14	0.22616	0.431	0.354	1.9147e-09	PSME2	Interferon response (IRM)
1.02187e-16	0.225991	0.474	0.388	3.36931e-12	TWF2	NA
7.0464e-34	0.225887	0.972	0.953	2.32334e-29	HNRNPA2B1	NA
5.53497e-23	0.225214	0.792	0.725	1.82499e-18	SPCS1	NA
2.66419e-15	0.224907	0.52	0.446	8.78437e-11	HSPD1	NA
5.44477e-22	0.224864	0.56	0.455	1.79525e-17	TM9SF2	NA
1.11413e-16	0.224638	0.716	0.653	3.67351e-12	HPGDS	NA
1.63213e-20	0.223455	0.773	0.695	5.38146e-16	SRSF7	Transitioning CRM
1.43943e-18	0.223093	0.729	0.665	4.74607e-14	PSMA7	NA
1.46497e-16	0.222976	0.591	0.52	4.8303e-12	TRA2B	Transitioning CRM
4.56225e-20	0.222281	0.636	0.558	1.50426e-15	SRSF3	NA
2.88709e-05	0.222058	0.458	0.422	0.951932	CCL4	Cytokines response 2 (CRM-2)
2.63402e-25	0.221813	0.3	0.197	8.6849e-21	EPRS	NA
3.32465e-28	0.221654	0.574	0.457	1.0962e-23	KRTCAP2	NA
8.30789e-18	0.220478	0.48	0.393	2.73928e-13	CCT6A	NA
3.15057e-23	0.220187	0.316	0.218	1.03881e-18	CALU	NA
8.87695e-18	0.219701	0.632	0.552	2.92691e-13	LYL1	Transitioning CRM
5.7789e-23	0.219419	0.372	0.269	1.90542e-18	CNDP2	NA
5.43636e-21	0.219163	0.269	0.183	1.79248e-16	CDK2AP2	NA
4.90501e-22	0.218623	0.358	0.258	1.61728e-17	ADI1	NA
1.25663e-20	0.218531	0.968	0.959	4.14335e-16	ATP5E	Ribosomal response (RM)
6.19354e-18	0.218498	0.616	0.544	2.04213e-13	LAMTOR1	NA
1.22346e-19	0.21797	0.64	0.557	4.034e-15	SSR2	NA
1.51729e-22	0.21794	0.523	0.414	5.00279e-18	USP15	NA
1.67082e-17	0.217727	0.657	0.578	5.50902e-13	DRAP1	Interferon response (IRM)
7.08202e-19	0.217725	0.454	0.361	2.33509e-14	NSL1	NA
5.74506e-19	0.217472	0.771	0.707	1.89426e-14	PYCARD	NA
2.86757e-18	0.217389	0.569	0.486	9.45496e-14	PRDX5	NA
7.87566e-17	0.217384	0.679	0.595	2.59676e-12	TLR4	NA
2.34514e-18	0.217265	0.461	0.369	7.7324e-14	ZC3H15	NA
8.73469e-16	0.217156	0.6	0.53	2.88e-11	TM6SF1	NA
3.45768e-15	0.217148	0.291	0.213	1.14007e-10	CTA-29F11.1	Transitioning CRM
1.35283e-14	0.216955	0.564	0.499	4.46055e-10	NME3	NA
1.72468e-17	0.216839	1	1	5.68661e-13	FTH1	Cytokines response 2 (CRM-2)
9.40051e-18	0.216276	0.312	0.229	3.09954e-13	CRYBB1	NA
3.43938e-16	0.216069	0.641	0.572	1.13403e-11	ATRAID	NA
1.94927e-12	0.215997	0.532	0.475	6.42713e-08	EIF2S2	NA
3.22196e-16	0.215938	0.468	0.388	1.06234e-11	SNRPB2	NA
1.69161e-16	0.215464	0.465	0.379	5.57759e-12	IDH2	NA
1.56616e-17	0.214548	0.429	0.338	5.16394e-13	PHF20	NA
1.55066e-15	0.214525	0.529	0.448	5.11282e-11	DEK	NA
1.55989e-14	0.214494	0.713	0.657	5.14326e-10	UCP2	NA
4.50065e-20	0.21446	0.396	0.302	1.48395e-15	TMEM205	NA
1.14744e-17	0.214441	0.752	0.698	3.78335e-13	CLTA	NA
3.16537e-26	0.214347	0.929	0.896	1.04369e-21	CTSS	NA
0.518227	0.214293	0.987	0.994	1	SPP1	Disease associated (DAM)
1.41638e-41	0.213315	1	0.998	4.67009e-37	RPL13	Ribosomal response (RM)
2.18851e-30	0.213255	0.218	0.121	7.21595e-26	FZD2	NA
5.01273e-17	0.213185	0.581	0.501	1.6528e-12	GATM	Transitioning CRM
1.26776e-13	0.213082	0.481	0.415	4.18007e-09	EIF3D	NA
1.83838e-33	0.213052	0.161	0.075	6.06151e-29	SNORD3B-1	Transitioning CRM
7.24948e-08	0.212544	0.346	0.294	0.0023903	PDK4	Transitioning CRM
2.27983e-16	0.212507	0.622	0.554	7.51707e-12	APEX1	NA
3.05153e-24	0.212426	0.977	0.964	1.00615e-19	FCER1G	NA
4.74821e-20	0.212043	0.745	0.675	1.56558e-15	BRK1	NA
1.26239e-18	0.212038	0.521	0.429	4.16235e-14	PSMB6	NA
1.2386e-14	0.211913	0.574	0.497	4.08391e-10	RSRC2	NA
2.05716e-17	0.211897	0.549	0.468	6.78287e-13	GDI2	NA
2.48973e-19	0.211829	0.811	0.742	8.20914e-15	PRPF38B	Homeostatic (HM)
2.50345e-15	0.211676	0.564	0.488	8.25436e-11	MPHOSPH8	NA
1.29881e-17	0.211503	0.603	0.52	4.28245e-13	SAP18	NA
1.36309e-34	0.211378	1	0.996	4.49437e-30	RPL19	Ribosomal response (RM)
1.5326e-15	0.211023	0.654	0.583	5.05328e-11	PIH1D1	NA
6.21441e-15	0.210994	0.637	0.579	2.04902e-10	REEP5	NA
1.02413e-17	0.21078	0.456	0.365	3.37675e-13	HNRNPH3	NA
3.77715e-16	0.210764	0.677	0.611	1.2454e-11	PCBP1	NA
2.37334e-15	0.210496	0.46	0.383	7.82538e-11	SNW1	NA
1.4805e-05	0.210062	0.296	0.256	0.488151	CCL3L1	Cytokines response 2 (CRM-2)
0.0159089	0.209528	0.279	0.255	1	IL1B	Cytokines response 2 (CRM-2)
2.38016e-15	0.209376	0.596	0.522	7.84787e-11	MESDC2	NA
1.52914e-29	0.209125	1	0.999	5.04187e-25	RPL41	Ribosomal response (RM)
2.66535e-14	0.208848	0.488	0.413	8.78818e-10	PA2G4	NA
4.18381e-19	0.207928	0.468	0.374	1.37949e-14	UBE2N	NA
6.35324e-15	0.207266	0.447	0.372	2.09479e-10	CCT4	NA
5.38594e-16	0.207087	0.5	0.412	1.77585e-11	PAIP2	NA
1.41278e-22	0.206445	0.919	0.892	4.65821e-18	ARPC2	NA
7.88907e-16	0.205951	0.903	0.889	2.60119e-11	SAMSN1	NA
7.05543e-19	0.205725	0.683	0.6	2.32632e-14	EIF4A2	NA
1.12687e-18	0.205662	0.829	0.781	3.71551e-14	TMEM59	NA
3.10577e-15	0.20561	0.665	0.599	1.02403e-10	HM13	NA
1.59644e-16	0.205605	0.626	0.558	5.26378e-12	PSMB1	NA
5.12551e-26	0.205077	0.991	0.981	1.68998e-21	RPS25	Ribosomal response (RM)
5.86927e-16	0.205075	0.411	0.326	1.93522e-11	MCOLN1	NA
1.2404e-17	0.203969	0.737	0.665	4.08984e-13	DPP7	NA
1.77038e-15	0.203934	0.473	0.387	5.83729e-11	LYST	NA
1.62881e-29	0.20385	0.995	0.993	5.37051e-25	RPS2	Ribosomal response (RM)
4.49267e-17	0.203818	0.51	0.42	1.48132e-12	UNC50	NA
1.72898e-15	0.203778	0.637	0.575	5.70078e-11	SNX2	NA
3.75628e-15	0.203565	0.674	0.609	1.23852e-10	SUB1	NA
1.44694e-12	0.203208	0.572	0.517	4.77084e-08	SSR3	NA
3.83851e-14	0.202958	0.525	0.454	1.26563e-09	TMEM119	NA
1.93585e-11	0.202743	0.468	0.404	6.3829e-07	PARP14	Interferon response (IRM)
2.96385e-14	0.202486	0.589	0.525	9.77241e-10	SERPINB6	NA
1.35133e-22	0.202405	0.971	0.964	4.45562e-18	RPL5	Ribosomal response (RM)
1.17869e-43	0.202391	1	1	3.88637e-39	TMSB4X	Ribosomal response (RM)
8.1533e-17	0.202247	0.485	0.4	2.68831e-12	CSNK2B	NA
4.66449e-14	0.202126	0.518	0.445	1.53797e-09	HNRNPD	NA
1.50338e-17	0.201927	0.214	0.141	4.95695e-13	PMP22	NA
1.2363e-21	0.201835	0.225	0.142	4.07634e-17	CRELD2	NA
3.59006e-17	0.201499	0.69	0.624	1.18371e-12	TMEM50A	NA
1.91545e-11	0.201157	0.468	0.406	6.31563e-07	DNAJC3	NA
1.24324e-16	0.200938	0.722	0.667	4.09921e-12	ACTR2	NA
1.66074e-14	0.200337	0.574	0.508	5.4758e-10	SSBP1	NA
1.46182e-18	0.200174	0.976	0.975	4.81993e-14	CTSB	Transitioning CRM
8.42245e-18	0.200088	0.772	0.704	2.77705e-13	SEC62	NA
7.5086e-17	0.199855	0.408	0.317	2.47574e-12	NAGA	NA
1.01515e-13	0.19985	0.501	0.429	3.34714e-09	THRAP3	NA
7.45024e-16	0.199775	0.529	0.445	2.45649e-11	NDUFA2	NA
3.87069e-16	0.199198	0.798	0.753	1.27624e-11	LAPTM4A	NA
2.00226e-12	0.198741	0.742	0.705	6.60186e-08	NDUFA4	NA
9.70369e-14	0.198586	0.381	0.307	3.1995e-09	C20orf27	NA
3.16181e-26	0.198533	0.977	0.973	1.04251e-21	PSAP	NA
1.43329e-12	0.198401	0.498	0.428	4.72585e-08	LCP1	NA
9.19447e-13	0.198164	0.537	0.466	3.0316e-08	TAX1BP1	NA
1.68717e-15	0.198137	0.522	0.43	5.56295e-11	SLC39A10	NA
5.21104e-15	0.198101	0.371	0.291	1.71818e-10	AK2	NA
4.87869e-17	0.197953	0.393	0.303	1.6086e-12	SNRPD1	NA
1.66478e-17	0.197931	0.832	0.78	5.48913e-13	NPM1	Disease associated (DAM)
5.25753e-15	0.197876	0.462	0.38	1.73351e-10	TXNDC12	NA
8.7723e-24	0.197858	0.224	0.136	2.8924e-19	TESC	NA
9.11797e-15	0.197826	0.529	0.452	3.00638e-10	RAP1B	NA
3.63653e-14	0.197825	0.554	0.489	1.19904e-09	ATP5C1	NA
2.77277e-15	0.197624	0.465	0.388	9.14237e-11	PSMD4	NA
3.08178e-17	0.197336	0.702	0.634	1.01613e-12	UBL5	NA
0.00012126	0.197286	0.506	0.483	1	MT-ND4L	NA
3.12807e-14	0.197203	0.417	0.341	1.03139e-09	CACYBP	NA
3.58253e-19	0.196966	0.35	0.257	1.18123e-14	AHSA1	NA
4.96146e-13	0.196777	0.515	0.439	1.63589e-08	DNAJC8	NA
4.68302e-15	0.196703	0.426	0.344	1.54408e-10	PSMC5	NA
1.98916e-64	0.196655	0.103	0.02	6.55867e-60	ITGB7	NA
2.12483e-13	0.196592	0.431	0.359	7.00598e-09	PPP1R12A	NA
5.78547e-14	0.196504	0.461	0.384	1.90759e-09	CHMP2A	NA
7.03672e-14	0.196237	0.439	0.363	2.32015e-09	DDAH2	NA
1.83616e-12	0.195924	0.657	0.604	6.05417e-08	TCEB2	NA
1.04661e-15	0.195781	0.349	0.268	3.45087e-11	PHF14	NA
8.56717e-20	0.195651	0.39	0.289	2.82477e-15	MTUS1	NA
1.83829e-14	0.195472	0.629	0.572	6.06122e-10	TMED10	NA
1.25711e-10	0.195409	0.26	0.2	4.14493e-06	NMRK1	Transitioning CRM
1.16534e-23	0.195096	0.155	0.082	3.84235e-19	SERPING1	Interferon response (IRM)
3.1614e-14	0.195072	0.674	0.61	1.04238e-09	BOD1L1	Homeostatic (HM)
1.15556e-18	0.194885	0.225	0.147	3.81012e-14	IFI44	Interferon response (IRM)
2.55107e-19	0.194789	0.984	0.968	8.41137e-15	S100A11	Disease associated (DAM)
1.10157e-36	0.194695	0.209	0.104	3.63208e-32	DDX3Y	NA
1.55835e-21	0.19469	0.137	0.072	5.13821e-17	RSAD2	Interferon response (IRM)
9.26245e-21	0.194547	0.96	0.946	3.05401e-16	ATP6V0B	NA
2.76872e-15	0.19408	0.488	0.409	9.12901e-11	KRT10	NA
2.83204e-21	0.193919	0.284	0.193	9.33782e-17	ORAI1	NA
1.27349e-18	0.193704	0.797	0.73	4.19896e-14	RBM39	NA
2.61319e-15	0.193458	0.589	0.51	8.61621e-11	JTB	NA
1.04037e-14	0.193334	0.579	0.51	3.43031e-10	SFT2D1	NA
6.57173e-12	0.193037	0.503	0.44	2.16683e-07	ATP5F1	NA
1.04549e-15	0.193007	0.426	0.34	3.44719e-11	BZW1	NA
1.37178e-14	0.192984	0.351	0.277	4.52304e-10	RASAL3	NA
1.39906e-15	0.192706	0.431	0.346	4.61298e-11	STOM	NA
4.71542e-17	0.192564	0.679	0.602	1.55477e-12	LPAR5	NA
3.5214e-18	0.192467	0.331	0.243	1.16107e-13	RGS18	NA
7.87039e-15	0.192409	0.583	0.508	2.59503e-10	AIG1	NA
4.68322e-15	0.192242	0.462	0.379	1.54415e-10	RTN3	NA
3.90969e-14	0.192205	0.418	0.339	1.2891e-09	C1QBP	NA
2.126e-19	0.191813	0.385	0.291	7.00984e-15	YIPF3	NA
6.55715e-13	0.191364	0.724	0.68	2.16202e-08	GLRX	Cytokines response 1 (CRM-1)
6.09132e-12	0.191324	0.58	0.52	2.00843e-07	NDUFB11	NA
9.03096e-13	0.191076	0.471	0.398	2.97769e-08	DYNC1I2	NA
1.49949e-13	0.191068	0.466	0.391	4.94413e-09	H2AFV	NA
1.21295e-14	0.19093	0.38	0.302	3.99934e-10	NUDC	NA
1.55003e-11	0.190501	0.421	0.354	5.11076e-07	QPRT	NA
2.93186e-15	0.190351	0.301	0.224	9.66694e-11	PSIP1	NA
7.84965e-18	0.190224	0.334	0.245	2.58819e-13	BUD31	NA
8.14967e-17	0.190136	0.367	0.28	2.68711e-12	DOCK2	NA
8.16853e-14	0.190005	0.608	0.542	2.69333e-09	KDELR1	NA
8.65305e-16	0.189964	0.824	0.766	2.85308e-11	MEF2A	Homeostatic (HM)
1.09406e-11	0.189788	0.527	0.465	3.60733e-07	EFHD2	NA
4.79923e-15	0.189785	0.38	0.298	1.5824e-10	CDC123	NA
6.07033e-13	0.189717	0.662	0.614	2.00151e-08	EDF1	NA
9.18097e-19	0.189622	0.79	0.715	3.02715e-14	IL6ST	Homeostatic (HM)
1.12807e-09	0.189599	0.693	0.668	3.71947e-05	GSTP1	NA
1.74027e-15	0.189464	0.344	0.262	5.73803e-11	SLC29A1	NA
5.36976e-11	0.188789	0.587	0.529	1.77052e-06	H2AFZ	NA
8.03875e-14	0.188763	0.369	0.295	2.65054e-09	RANBP1	NA
6.16621e-15	0.188704	0.53	0.451	2.03312e-10	ANP32A	NA
3.017e-13	0.188684	0.405	0.334	9.94765e-09	IRF2	NA
1.42557e-14	0.188341	0.658	0.598	4.70039e-10	LAMP2	NA
1.54159e-13	0.188219	0.443	0.368	5.08292e-09	TMEM109	NA
1.85336e-16	0.188115	0.413	0.326	6.11091e-12	TMEM14B	NA
8.03478e-14	0.187631	0.722	0.674	2.64923e-09	SLC25A3	NA
1.9234e-11	0.187511	0.186	0.13	6.34182e-07	HERC5	Interferon response (IRM)
3.15501e-12	0.187409	0.558	0.496	1.04027e-07	RAB5C	NA
4.41558e-17	0.187305	0.229	0.156	1.45591e-12	NME1	NA
3.24738e-18	0.186926	0.83	0.787	1.07072e-13	COTL1	NA
2.68992e-15	0.186748	0.823	0.773	8.8692e-11	BRI3	NA
3.85966e-22	0.186549	0.972	0.957	1.27261e-17	RPS16	Ribosomal response (RM)
1.74807e-11	0.186531	0.515	0.447	5.76375e-07	NOL7	NA
3.67152e-13	0.186466	0.586	0.522	1.21057e-08	TRMT112	NA
1.48817e-10	0.186194	0.602	0.556	4.90679e-06	PPIG	NA
1.78961e-20	0.185975	0.988	0.981	5.9007e-16	EIF1	Cytokines response 2 (CRM-2)
2.29058e-11	0.185766	0.424	0.362	7.55251e-07	ARF4	Cytokines response 1 (CRM-1)
1.07492e-17	0.185671	0.507	0.416	3.54424e-13	C1orf43	NA
2.20163e-13	0.185557	0.493	0.417	7.25922e-09	DDX18	NA
1.79555e-12	0.185554	0.471	0.401	5.92027e-08	PPP1R18	NA
2.64753e-11	0.184896	0.413	0.346	8.72943e-07	NASP	NA
1.42967e-13	0.184827	0.49	0.411	4.7139e-09	WAS	NA
7.7163e-19	0.184637	0.312	0.223	2.54422e-14	STIP1	NA
1.38237e-12	0.184433	0.451	0.376	4.55795e-08	MRPL51	NA
4.64995e-22	0.183944	0.99	0.982	1.53318e-17	H3F3B	Transitioning CRM
4.65924e-17	0.183681	0.176	0.108	1.53624e-12	NUCB2	NA
2.26579e-23	0.183628	0.135	0.067	7.47077e-19	IL7R	NA
5.77048e-13	0.183611	0.368	0.292	1.90264e-08	DDX21	Cytokines response 2 (CRM-2)
3.62361e-14	0.183598	0.508	0.423	1.19478e-09	PKM	NA
8.00126e-14	0.183576	0.388	0.31	2.63818e-09	CHORDC1	NA
1.39363e-10	0.183541	0.583	0.526	4.59506e-06	IRF8	Cytokines response 1 (CRM-1)
1.25193e-14	0.183339	0.444	0.365	4.12788e-10	CNPY2	NA
7.95642e-11	0.183314	0.712	0.68	2.62339e-06	AKR1A1	NA
1.38343e-12	0.183129	0.574	0.516	4.56146e-08	TMEM258	NA
1.07531e-36	0.183013	0.168	0.075	3.54553e-32	EIF1AY	NA
1.28291e-13	0.182776	0.403	0.327	4.23003e-09	DERL2	NA
8.72993e-18	0.182723	0.401	0.309	2.87843e-13	PTPN6	NA
1.30596e-11	0.182704	0.561	0.503	4.30601e-07	RBX1	NA
2.12437e-17	0.182692	0.295	0.211	7.00448e-13	ORAI3	NA
2.32637e-11	0.182673	0.312	0.247	7.67052e-07	NBL1	NA
4.85617e-13	0.182636	0.845	0.814	1.60118e-08	PRDX1	Disease associated (DAM)
4.99533e-14	0.182437	0.987	0.987	1.64706e-09	IFNGR1	Homeostatic (HM)
5.20938e-15	0.18221	0.624	0.54	1.71764e-10	RIN2	NA
3.23754e-12	0.182061	0.623	0.573	1.06748e-07	ACTR3	NA
9.8678e-16	0.181845	0.559	0.473	3.25361e-11	AP2M1	NA
7.07183e-16	0.181798	0.35	0.268	2.33173e-11	COPZ1	NA
3.53878e-22	0.181698	0.993	0.99	1.16681e-17	MARCKS	NA
1.47024e-14	0.181377	0.431	0.347	4.84768e-10	RRBP1	NA
2.24058e-11	0.181224	0.427	0.358	7.38765e-07	SELK	NA
5.05168e-14	0.181168	0.367	0.288	1.66564e-09	PSMD7	NA
6.00264e-16	0.180948	0.599	0.524	1.97919e-11	SP100	NA
1.22614e-16	0.180643	0.737	0.655	4.04284e-12	TGOLN2	NA
2.03494e-12	0.180455	0.647	0.586	6.70961e-08	LPIN2	NA
9.04798e-11	0.180398	0.828	0.805	2.9833e-06	PNISR	Homeostatic (HM)
3.38206e-10	0.180356	0.347	0.284	1.11513e-05	PPM1K	Interferon response (IRM)
1.66922e-12	0.180331	0.399	0.327	5.50376e-08	ELK3	NA
4.6015e-14	0.180282	0.382	0.306	1.51721e-09	EIF6	NA
3.39466e-14	0.180264	0.605	0.536	1.11929e-09	ZRANB2	NA
3.21921e-09	0.180161	0.551	0.5	0.000106144	ANKRD12	NA
1.60009e-16	0.180001	0.353	0.267	5.27583e-12	SLC40A1	NA
1.39898e-12	0.179591	0.384	0.316	4.61272e-08	LSM10	NA
1.18147e-15	0.179587	0.762	0.708	3.89555e-11	SKP1	NA
1.75099e-12	0.179298	0.445	0.371	5.77336e-08	RAB11A	NA
2.44873e-20	0.17846	0.234	0.15	8.07394e-16	NME4	NA
9.43098e-14	0.178389	0.456	0.376	3.10958e-09	RAB14	NA
2.21652e-07	0.178206	0.703	0.698	0.00730832	C3AR1	Disease associated (DAM)
9.22523e-15	0.178173	0.323	0.246	3.04174e-10	SMARCB1	NA
9.55577e-14	0.177083	0.419	0.339	3.15073e-09	VCP	NA
2.00035e-14	0.176497	0.265	0.19	6.59554e-10	DUSP6	NA
2.06411e-10	0.176479	0.67	0.625	6.80579e-06	SRRM1	NA
2.37633e-12	0.176239	0.371	0.3	7.83523e-08	PPM1G	Interferon response (IRM)
3.74902e-10	0.17607	0.583	0.529	1.23613e-05	ATRX	Homeostatic (HM)
3.92422e-20	0.176045	0.244	0.159	1.29389e-15	WLS	NA
5.44213e-14	0.175997	0.761	0.721	1.79438e-09	SH3BGRL	NA
4.74997e-08	0.175802	0.614	0.582	0.00156616	NOP10	Disease associated (DAM)
3.05172e-12	0.175655	0.348	0.276	1.00621e-07	NOP56	NA
1.31771e-16	0.175612	0.312	0.228	4.34477e-12	ELOVL1	NA
2.98333e-11	0.175584	0.526	0.456	9.83663e-07	KIAA1551	NA
5.28299e-12	0.175434	0.817	0.787	1.74191e-07	CREG1	NA
6.43748e-14	0.175409	0.394	0.31	2.12257e-09	DNAJC10	NA
8.18239e-10	0.175406	0.634	0.593	2.6979e-05	ATP5J2	NA
1.3101e-12	0.17512	0.5	0.425	4.31967e-08	CORO1B	NA
2.21203e-10	0.175091	0.314	0.251	7.29352e-06	FKBP3	NA
1.98803e-11	0.17505	0.501	0.434	6.55494e-07	PSMD8	NA
1.24065e-11	0.174907	0.636	0.579	4.09069e-07	PTTG1IP	NA
1.08308e-09	0.174482	0.756	0.723	3.57113e-05	DNASE2	Disease associated (DAM)
4.57707e-12	0.173757	0.434	0.364	1.50915e-07	BID	NA
1.02811e-10	0.173695	0.667	0.616	3.38988e-06	RAB32	NA
5.95944e-08	0.173603	0.534	0.488	0.00196495	SPATS2L	NA
0.00482406	0.173592	0.625	0.606	1	ZFP36	Cytokines response 2 (CRM-2)
2.78966e-11	0.173457	0.51	0.438	9.19807e-07	TCEA1	NA
7.44742e-24	0.173203	0.189	0.107	2.45556e-19	MB21D1	NA
7.39477e-11	0.173158	0.558	0.509	2.4382e-06	MINOS1	NA
3.57187e-13	0.172769	0.994	0.993	1.17772e-08	RPL26	Ribosomal response (RM)
2.48823e-12	0.172738	0.337	0.265	8.20418e-08	ZNF22	NA
1.06138e-11	0.172652	0.389	0.319	3.49959e-07	ZNF24	NA
1.9741e-21	0.172607	0.992	0.986	6.509e-17	RPS3	Ribosomal response (RM)
5.86799e-12	0.172572	0.736	0.684	1.93479e-07	UQCR10	NA
7.44409e-43	0.172268	1	1	2.45447e-38	FTL	Ribosomal response (RM)
2.19095e-16	0.172188	0.38	0.291	7.224e-12	CPQ	NA
2.22148e-12	0.172052	0.876	0.857	7.32468e-08	PNRC1	Cytokines response 2 (CRM-2)
1.11887e-10	0.17194	0.676	0.634	3.68914e-06	CMTM6	NA
1.22442e-13	0.171876	0.349	0.275	4.03716e-09	RAB8A	NA
4.4316e-15	0.171837	0.827	0.792	1.46119e-10	RNF130	NA
3.42659e-13	0.17169	0.587	0.508	1.12981e-08	MBNL1	NA
5.5773e-12	0.171601	0.709	0.661	1.83895e-07	VAMP8	NA
9.51397e-20	0.171578	0.985	0.977	3.13694e-15	RPL18A	Ribosomal response (RM)
1.15161e-12	0.171117	0.593	0.526	3.79708e-08	C19orf43	NA
1.95372e-09	0.171104	0.917	0.915	6.44182e-05	RPL38	Ribosomal response (RM)
8.2795e-07	0.1709	0.384	0.338	0.0272992	OTUD1	Cytokines response 1 (CRM-1)
1.79946e-15	0.170865	0.245	0.172	5.93316e-11	SCIMP	NA
6.28389e-12	0.170824	0.388	0.316	2.07192e-07	KHDRBS1	NA
1.30358e-10	0.170801	0.602	0.548	4.29816e-06	NEDD8	NA
5.07858e-12	0.170304	0.529	0.464	1.67451e-07	RAB2A	NA
2.59142e-09	0.170289	0.545	0.494	8.54444e-05	EIF3G	NA
1.27948e-13	0.170261	0.397	0.317	4.21869e-09	VASP	Cytokines response 2 (CRM-2)
1.54537e-19	0.170205	0.995	0.994	5.0954e-15	RPS19	Ribosomal response (RM)
7.18406e-17	0.170105	0.295	0.212	2.36873e-12	ZMAT2	NA
9.94923e-18	0.1698	0.721	0.632	3.28046e-13	KCTD12	NA
3.60665e-12	0.16968	0.532	0.458	1.18919e-07	OSTC	NA
1.22229e-11	0.169583	0.423	0.355	4.03012e-07	PRMT1	Cytokines response 2 (CRM-2)
6.32173e-10	0.169543	0.434	0.375	2.0844e-05	CHMP5	Interferon response (IRM)
1.66202e-12	0.169061	0.424	0.349	5.48001e-08	MIA3	NA
7.64032e-08	0.169034	0.441	0.384	0.00251917	SERPINB9	NA
4.1942e-15	0.168856	0.996	0.995	1.38291e-10	RPL37	Ribosomal response (RM)
1.04832e-20	0.168829	0.212	0.132	3.45652e-16	ARSA	NA
3.19595e-09	0.168576	0.425	0.364	0.000105377	LDHA	NA
4.71488e-28	0.168459	0.17	0.086	1.55459e-23	CEBPZ-AS1	NA
2.42021e-14	0.16838	0.327	0.25	7.9799e-10	PSMB7	NA
1.12607e-10	0.168353	0.321	0.257	3.71287e-06	PPP1R14B	NA
2.33516e-08	0.168188	0.363	0.31	0.000769949	TIMP1	Interferon response (IRM)
2.40255e-12	0.168152	0.424	0.348	7.92169e-08	MTPN	NA
1.31737e-24	0.167356	0.135	0.065	4.34362e-20	CD48	Cytokines response 2 (CRM-2)
2.20698e-15	0.167316	0.694	0.617	7.27684e-11	ATP6V1G1	NA
1.36623e-10	0.167187	0.445	0.382	4.50473e-06	PFDN2	NA
4.06756e-12	0.167091	0.482	0.407	1.34116e-07	BANF1	NA
1.78002e-12	0.167017	0.413	0.338	5.86907e-08	PSMB5	NA
1.69014e-10	0.16691	0.497	0.435	5.57274e-06	RBM8A	NA
4.76117e-09	0.166878	0.41	0.357	0.000156985	EMC3	NA
1.51195e-09	0.166603	0.675	0.637	4.9852e-05	CAPZA2	NA
1.80472e-13	0.166366	0.943	0.925	5.95052e-09	RPS5	Ribosomal response (RM)
1.52642e-23	0.166335	1	0.999	5.0329e-19	RPLP1	Ribosomal response (RM)
4.723e-12	0.16632	0.213	0.15	1.55727e-07	TNF	Cytokines response 2 (CRM-2)
2.74235e-09	0.166138	0.646	0.614	9.04208e-05	UBE2D3	NA
2.8832e-12	0.165698	0.938	0.915	9.5065e-08	RPLP0	Ribosomal response (RM)
1.21782e-20	0.165644	0.995	0.995	4.0154e-16	RPL21	Ribosomal response (RM)
5.07145e-11	0.165539	0.545	0.481	1.67216e-06	ERCC1	NA
1.38903e-11	0.165486	0.404	0.336	4.57991e-07	ILF2	NA
1.70573e-12	0.165244	0.4	0.326	5.62413e-08	ECH1	NA
2.52022e-14	0.165225	0.424	0.34	8.30968e-10	NCOA4	NA
1.01631e-09	0.165203	0.692	0.656	3.35099e-05	POLD4	NA
3.15112e-11	0.164965	0.467	0.397	1.03899e-06	NDUFB3	NA
1.91255e-10	0.164906	0.228	0.17	6.30605e-06	IFT74	NA
7.4354e-33	0.164868	0.145	0.063	2.4516e-28	PKIB	NA
3.31645e-11	0.164794	0.339	0.271	1.0935e-06	CDC5L	NA
3.43851e-08	0.164707	0.505	0.446	0.00113374	UBAC2	Transitioning CRM
1.90902e-15	0.164702	0.199	0.131	6.29441e-11	NUDT14	NA
4.135e-14	0.164447	0.903	0.872	1.36339e-09	GPX4	Ribosomal response (RM)
4.72212e-15	0.1643	0.88	0.847	1.55698e-10	BTF3	Ribosomal response (RM)
4.50787e-12	0.164291	0.465	0.393	1.48633e-07	RAB1A	NA
2.42824e-12	0.164214	0.307	0.238	8.00641e-08	PHF11	NA
9.61244e-13	0.164205	0.287	0.217	3.16941e-08	TNFRSF13C	NA
3.41496e-16	0.164153	0.309	0.224	1.12598e-11	MRPL17	NA
1.10485e-07	0.164102	0.516	0.469	0.00364292	MBD4	NA
1.09819e-13	0.163909	0.816	0.782	3.62095e-09	SUMO2	NA
3.83067e-11	0.163785	0.199	0.143	1.26305e-06	IGSF21	NA
2.36212e-10	0.163782	0.593	0.539	7.78838e-06	SRSF9	NA
6.6159e-10	0.163772	0.558	0.502	2.18139e-05	PSMB3	NA
1.50765e-10	0.163753	0.545	0.484	4.97101e-06	SLC7A7	NA
1.77874e-08	0.163678	0.403	0.342	0.000586488	AKAP9	NA
5.41313e-10	0.163533	0.612	0.557	1.78482e-05	SLC25A5	Disease associated (DAM)
8.08296e-12	0.16327	0.525	0.452	2.66511e-07	TMEM147	NA
1.70488e-11	0.163218	0.76	0.725	5.62133e-07	CDC42	NA
8.90036e-10	0.163132	0.412	0.352	2.93463e-05	PPP4C	NA
4.34031e-11	0.163048	0.451	0.386	1.43109e-06	UFC1	NA
3.58981e-13	0.163038	0.967	0.953	1.18363e-08	RPL24	Ribosomal response (RM)
1.44445e-13	0.16284	0.884	0.859	4.76264e-09	CSF2RA	Transitioning CRM
2.59058e-13	0.162819	0.354	0.277	8.54166e-09	IMP3	NA
3.38907e-12	0.162757	0.618	0.546	1.11745e-07	SLC8A1	Homeostatic (HM)
1.00592e-12	0.162715	0.624	0.553	3.31671e-08	SF3B1	NA
2.15911e-15	0.162686	0.267	0.19	7.11901e-11	ALG3	NA
1.53332e-12	0.162666	0.377	0.302	5.05565e-08	CCT2	NA
1.72829e-12	0.162625	0.589	0.518	5.69851e-08	TMEM179B	NA
6.3041e-11	0.162567	0.328	0.261	2.07859e-06	SRP72	NA
6.74767e-12	0.162549	0.491	0.42	2.22484e-07	PSENEN	NA
8.55984e-10	0.162533	0.415	0.35	2.82235e-05	XRN2	NA
3.29307e-14	0.162518	0.281	0.206	1.08579e-09	ACBD3	NA
3.07195e-12	0.162367	0.381	0.306	1.01288e-07	ENG	NA
8.32456e-11	0.162225	0.653	0.601	2.74477e-06	PRRC2C	NA
4.30449e-08	0.162186	0.647	0.611	0.00141928	39326	NA
1.03653e-08	0.162166	0.655	0.613	0.000341763	SET	NA
4.336e-15	0.161868	0.221	0.152	1.42967e-10	PAQR8	NA
3.24896e-11	0.161809	0.396	0.328	1.07125e-06	CYC1	NA
3.22976e-11	0.161689	0.385	0.315	1.06492e-06	NCF1	Cytokines response 2 (CRM-2)
1.10949e-14	0.161457	0.29	0.213	3.6582e-10	CWF19L2	NA
2.39265e-09	0.161418	0.447	0.388	7.88905e-05	MRPL52	NA
1.39623e-09	0.161418	0.334	0.274	4.60366e-05	ARID5A	Transitioning CRM
1.74684e-10	0.16134	0.32	0.255	5.7597e-06	SMC3	NA
5.21032e-11	0.161278	0.621	0.562	1.71795e-06	RBM25	NA
2.27554e-09	0.161265	0.399	0.34	7.50292e-05	NCF4	NA
2.73885e-09	0.161177	0.405	0.34	9.03055e-05	TPR	NA
8.46993e-10	0.161114	0.529	0.469	2.7927e-05	DDX46	NA
2.32762e-09	0.160938	0.462	0.405	7.67462e-05	YY1	NA
3.91985e-12	0.160708	0.453	0.378	1.29245e-07	RAB10	NA
7.3636e-11	0.160692	0.293	0.231	2.42793e-06	SYS1	NA
5.19134e-10	0.160609	0.363	0.301	1.71169e-05	PSMA5	NA
2.35597e-14	0.160491	0.268	0.195	7.76811e-10	NSUN5	NA
4.30273e-13	0.160446	0.281	0.21	1.4187e-08	CD2AP	NA
1.96186e-11	0.160424	0.457	0.389	6.46864e-07	NDUFS6	NA
2.45892e-10	0.160157	0.453	0.387	8.10755e-06	MSN	Antigen-presenting response (HLA)
8.78736e-11	0.160051	0.537	0.477	2.89737e-06	AP2S1	NA
7.24275e-10	0.159878	0.604	0.545	2.38808e-05	BLNK	Transitioning CRM
6.23858e-10	0.159784	0.592	0.542	2.05699e-05	VAPA	NA
1.30326e-09	0.159774	0.115	0.074	4.29711e-05	S100A4	Antigen-presenting response (HLA)
2.18378e-10	0.159585	0.454	0.389	7.20035e-06	SNRPB	NA
2.02878e-12	0.159509	0.322	0.251	6.68928e-08	TPM1	NA
9.37635e-17	0.159506	0.264	0.183	3.09157e-12	TMX2	NA
3.28466e-12	0.15929	0.406	0.33	1.08302e-07	UQCRC2	NA
2.4139e-10	0.159195	0.649	0.598	7.95911e-06	SERBP1	NA
8.78855e-13	0.159096	0.253	0.186	2.89776e-08	DNAJB9	NA
8.96093e-10	0.159063	0.598	0.542	2.9546e-05	NDUFA1	NA
8.98479e-11	0.159031	0.476	0.404	2.96247e-06	HNRNPR	NA
5.27602e-08	0.15883	0.372	0.32	0.00173961	MSRB2	NA
0.000249121	0.158732	0.041	0.026	1	IL8	Cytokines response 2 (CRM-2)
2.79854e-22	0.158705	0.997	0.993	9.22734e-18	RPL28	Ribosomal response (RM)
2.22316e-16	0.158663	0.995	0.992	7.33021e-12	RPS14	Ribosomal response (RM)
2.61042e-14	0.158656	0.356	0.277	8.60708e-10	MIF	NA
9.74543e-09	0.158623	0.537	0.478	0.000321326	ST13	NA
8.30784e-17	0.158607	0.195	0.125	2.73926e-12	NQO2	NA
1.77667e-09	0.158177	0.503	0.449	5.85804e-05	MDH2	NA
2.67809e-10	0.158108	0.436	0.372	8.8302e-06	CASP1	NA
5.48444e-10	0.15794	0.46	0.397	1.80833e-05	SYF2	NA
1.71665e-11	0.157911	0.744	0.697	5.66014e-07	GRB2	NA
4.85512e-15	0.157864	0.978	0.976	1.60083e-10	RPLP2	Ribosomal response (RM)
5.7359e-10	0.157744	0.667	0.623	1.89124e-05	MOB1A	NA
5.98928e-08	0.157593	0.406	0.354	0.00197478	SH3GLB1	NA
2.36517e-09	0.157468	0.455	0.395	7.79843e-05	LAMTOR5	NA
2.48338e-09	0.157397	0.583	0.534	8.1882e-05	OSTF1	NA
1.37418e-08	0.157396	0.3	0.245	0.000453095	TMIGD2	NA
3.62458e-10	0.157247	0.795	0.758	1.1951e-05	SLCO2B1	Homeostatic (HM)
7.61613e-10	0.157068	0.393	0.329	2.51119e-05	PRDX6	NA
1.55108e-06	0.157039	0.389	0.341	0.0511423	AP005530.2	NA
7.56141e-12	0.156476	0.467	0.389	2.49315e-07	HSPB1	Transitioning CRM
1.68008e-41	0.156329	0.119	0.04	5.53956e-37	MRC1L1	NA
3.18454e-07	0.156179	0.436	0.391	0.0105001	LARP7	NA
3.98257e-09	0.156127	0.725	0.697	0.000131313	HNRNPA1	NA
2.95724e-13	0.155985	0.235	0.168	9.75062e-09	MMRN1	NA
2.68481e-12	0.155968	0.925	0.909	8.85236e-08	LY86	NA
1.10133e-09	0.155879	0.537	0.479	3.63132e-05	DNAJB6	NA
1.07841e-10	0.155844	0.419	0.351	3.55573e-06	TRAPPC1	NA
1.1019e-13	0.155839	0.779	0.716	3.63319e-09	ATP6AP2	NA
2.40177e-11	0.155572	0.908	0.888	7.9191e-07	RPSA	Ribosomal response (RM)
1.4728e-10	0.155333	0.288	0.223	4.85612e-06	ZEB2-AS1	Transitioning CRM
5.3714e-10	0.15515	0.47	0.403	1.77106e-05	AUP1	NA
5.4174e-09	0.155134	0.494	0.435	0.000178623	TNFRSF1B	NA
5.29479e-10	0.155057	0.342	0.278	1.7458e-05	REST	NA
5.70917e-11	0.155007	0.665	0.605	1.88243e-06	ITGB1	NA
1.8388e-10	0.155004	0.294	0.232	6.06289e-06	NMI	Interferon response (IRM)
3.55563e-10	0.154908	0.51	0.449	1.17236e-05	TALDO1	NA
2.83599e-11	0.154749	0.403	0.328	9.35084e-07	EIF1AX	NA
1.34313e-11	0.154633	0.235	0.173	4.42857e-07	PROCR	NA
3.10866e-16	0.154591	0.256	0.178	1.02499e-11	POR	NA
1.02432e-08	0.154484	0.641	0.608	0.000337739	HNRNPF	NA
4.40421e-09	0.154437	0.654	0.609	0.000145216	ARRB2	NA
1.95235e-10	0.154397	0.493	0.425	6.43729e-06	PARP1	NA
5.49286e-15	0.154387	0.881	0.833	1.8111e-10	ITGB2	NA
9.12965e-10	0.154353	0.614	0.556	3.01023e-05	CKLF	Antigen-presenting response (HLA)
2.28185e-06	0.154302	0.621	0.593	0.0752373	SMAP2	NA
3.07531e-10	0.154141	0.245	0.187	1.01399e-05	FAM26F	Interferon response (IRM)
0.000112629	0.154056	0.511	0.49	1	COMT	NA
2.3891e-10	0.153865	0.753	0.705	7.87736e-06	ARPC5	NA
3.81228e-08	0.153813	0.541	0.493	0.00125699	CHMP4A	NA
3.27613e-10	0.153807	0.342	0.28	1.08021e-05	PGM2	NA
5.1029e-10	0.153775	0.485	0.422	1.68253e-05	VPS35	NA
1.46281e-11	0.153736	0.436	0.361	4.82317e-07	TERF2IP	NA
2.82612e-09	0.153576	0.574	0.523	9.3183e-05	U2AF1	NA
0.00014533	0.153084	0.888	0.875	1	FCGR1A	Cytokines response 2 (CRM-2)
3.7206e-15	0.15279	0.962	0.94	1.22676e-10	CD68	Disease associated (DAM)
1.92734e-08	0.152734	0.722	0.683	0.000635483	CTSH	Cytokines response 2 (CRM-2)
4.55752e-09	0.152683	0.479	0.421	0.00015027	PRPF40A	NA
5.93484e-09	0.152207	0.466	0.408	0.000195684	SEL1L	NA
1.32471e-08	0.152172	0.391	0.335	0.000436782	ADAR	Interferon response (IRM)
4.1611e-14	0.151831	0.337	0.256	1.372e-09	PUF60	NA
5.9659e-09	0.15182	0.253	0.197	0.000196708	PARP9	Interferon response (IRM)
3.35503e-11	0.151731	0.284	0.22	1.10622e-06	TRMT10C	NA
1.63379e-09	0.151573	0.406	0.342	5.38692e-05	TMEM230	NA
2.10601e-06	0.151481	0.221	0.181	0.0694395	DDX60L	Interferon response (IRM)
1.02582e-09	0.151298	0.429	0.364	3.38233e-05	CWC15	NA
1.02354e-16	0.151281	0.174	0.108	3.37481e-12	HS3ST1	NA
3.11511e-08	0.151279	0.412	0.355	0.00102711	GIMAP1	NA
1.17442e-10	0.150821	0.549	0.482	3.87231e-06	HEXA	NA
4.50405e-08	0.150761	0.516	0.466	0.00148508	COX5A	NA
4.02938e-07	0.150678	0.5	0.457	0.0132857	HADHA	NA
1.01194e-08	0.15064	0.664	0.626	0.000333658	ATP5G3	NA
1.09151e-12	0.150638	0.481	0.395	3.59894e-08	FGL2	Antigen-presenting response (HLA)
9.77794e-11	0.150481	0.546	0.484	3.22398e-06	HSBP1	NA
8.44903e-17	0.150474	0.237	0.16	2.78581e-12	YIF1B	NA
1.79844e-08	0.150472	0.408	0.352	0.000592981	GNB2	NA
6.22296e-10	0.150298	0.611	0.556	2.05183e-05	SAMHD1	NA
8.2801e-09	0.150138	0.416	0.357	0.000273011	GADD45GIP1	NA
1.32051e-12	0.150131	0.392	0.315	4.35399e-08	SLIRP	NA
3.4866e-10	0.150129	0.476	0.416	1.1496e-05	ATP5A1	NA
7.64207e-08	0.14998	0.572	0.527	0.00251974	GABARAPL2	NA
1.12098e-10	0.149906	0.305	0.241	3.69609e-06	PIGT	NA
1.70713e-17	0.149869	0.232	0.154	5.62873e-13	PNP	NA
1.70054e-10	0.149623	0.344	0.279	5.60702e-06	ZNF148	NA
2.76333e-11	0.149612	0.325	0.255	9.11127e-07	COA4	NA
1.15692e-12	0.149482	0.314	0.241	3.81459e-08	DCXR	NA
5.85034e-07	0.149295	0.378	0.33	0.0192897	EIF5B	NA
1.72483e-08	0.149064	0.464	0.409	0.000568711	DNAJC7	NA
5.25291e-09	0.148736	0.477	0.42	0.000173199	EMC7	NA
3.51618e-13	0.148543	0.34	0.263	1.15935e-08	HNRNPH2	NA
1.47358e-08	0.148432	0.348	0.292	0.000485868	EAPP	NA
3.79136e-08	0.148252	0.336	0.283	0.00125009	SRSF4	NA
1.40309e-10	0.148193	0.449	0.378	4.62628e-06	MAGED2	NA
8.17194e-10	0.147989	0.405	0.341	2.69445e-05	NDUFAB1	NA
4.65388e-15	0.147893	0.131	0.076	1.53448e-10	GIMAP7	NA
1.26229e-11	0.147852	0.334	0.263	4.16204e-07	COPB1	NA
1.1105e-09	0.147764	0.623	0.57	3.66153e-05	DDX24	NA
2.3771e-28	0.147685	0.147	0.069	7.83777e-24	TTTY15	NA
1.02724e-10	0.147403	0.794	0.774	3.38702e-06	TOMM7	Ribosomal response (RM)
5.69189e-09	0.146984	0.707	0.667	0.000187673	LAT2	NA
9.26544e-11	0.146981	0.397	0.326	3.055e-06	SUGT1	NA
3.32251e-11	0.146876	0.379	0.31	1.0955e-06	PET100	NA
3.13011e-06	0.14676	0.535	0.497	0.103206	CYTH4	NA
9.29768e-06	0.14646	0.392	0.351	0.306563	PRELID1	Cytokines response 2 (CRM-2)
8.79438e-12	0.146363	0.458	0.378	2.89968e-07	MAML2	Cytokines response 2 (CRM-2)
3.72618e-09	0.146272	0.416	0.357	0.000122859	LYSMD2	NA
7.3702e-11	0.146231	0.2	0.144	2.4301e-06	BATF3	NA
1.88181e-11	0.146177	0.965	0.959	6.20471e-07	RPL36	Ribosomal response (RM)
1.01887e-08	0.145979	0.645	0.599	0.00033594	NDUFB2	NA
1.55521e-07	0.145923	0.435	0.383	0.00512782	VIMP	NA
3.75389e-06	0.145472	0.351	0.309	0.123773	CFDP1	NA
2.12176e-12	0.14523	0.268	0.199	6.99588e-08	MAGT1	NA
9.60383e-08	0.145187	0.359	0.308	0.00316658	BROX	NA
1.90742e-09	0.145179	0.422	0.356	6.28916e-05	ZNF638	NA
7.88432e-08	0.145083	0.627	0.597	0.00259962	NDUFC2	NA
3.8808e-13	0.144997	0.365	0.287	1.27958e-08	GRINA	NA
5.4405e-09	0.144584	0.619	0.57	0.000179384	COX6A1	NA
8.77706e-10	0.144213	0.418	0.352	2.89397e-05	TM2D2	NA
1.77698e-09	0.144171	0.312	0.254	5.85904e-05	SLC29A3	NA
1.6282e-10	0.144164	0.534	0.467	5.36851e-06	CCDC88A	NA
2.1173e-09	0.144066	0.412	0.35	6.98116e-05	SCP2	NA
7.91082e-12	0.143898	0.353	0.281	2.60836e-07	SNX17	NA
1.4168e-10	0.143879	0.358	0.291	4.67146e-06	PRCP	NA
1.19415e-06	0.143862	0.516	0.474	0.0393735	FAM212A	Transitioning CRM
1.88492e-14	0.143787	0.217	0.149	6.21497e-10	DECR1	NA
2.04239e-09	0.143681	0.45	0.383	6.73418e-05	BCLAF1	NA
0.0002487	0.143482	0.038	0.024	1	VIM	Disease associated (DAM)
3.07452e-10	0.143469	0.358	0.294	1.01373e-05	PCMT1	NA
3.08317e-14	0.14334	0.984	0.978	1.01658e-09	UBA52	Ribosomal response (RM)
8.32344e-10	0.14331	0.468	0.41	2.7444e-05	NDUFV2	NA
3.2985e-10	0.143169	0.398	0.328	1.08758e-05	CISD2	NA
1.3201e-07	0.143086	0.536	0.488	0.00435264	CCDC50	NA
2.23065e-10	0.142992	0.364	0.296	7.3549e-06	ITGAM	NA
6.31315e-08	0.142965	0.269	0.219	0.00208157	APOBEC3G	NA
3.29245e-15	0.142889	0.985	0.977	1.08559e-10	TREM2	Disease associated (DAM)
2.95451e-08	0.14279	0.679	0.633	0.000974162	LUC7L3	Homeostatic (HM)
1.22025e-12	0.142672	0.292	0.222	4.02342e-08	RPA2	NA
2.72113e-07	0.142636	0.456	0.406	0.00897211	KIF5B	NA
1.84529e-13	0.14258	0.186	0.125	6.08428e-09	ICA1	NA
3.99256e-08	0.14239	0.153	0.11	0.00131643	GPR84	Cytokines response 2 (CRM-2)
1.34667e-06	0.14236	0.509	0.468	0.0444024	VPS29	NA
6.58656e-06	0.142227	0.603	0.574	0.217172	PNN	NA
2.77876e-07	0.141903	0.391	0.34	0.00916213	CCDC85B	NA
1.03777e-07	0.14175	0.473	0.419	0.00342175	PSMA4	NA
3.61693e-10	0.141729	0.263	0.203	1.19257e-05	EZR	NA
5.80089e-10	0.141641	0.33	0.264	1.91267e-05	SMC1A	NA
8.35441e-09	0.141405	0.31	0.253	0.000275461	SUZ12	NA
5.27596e-12	0.141208	0.323	0.25	1.73959e-07	RABEP1	NA
6.42736e-15	0.141029	0.191	0.126	2.11923e-10	FKBP4	NA
2.60074e-08	0.140919	0.366	0.31	0.000857517	NRBF2	NA
5.29088e-09	0.140918	0.986	0.981	0.000174451	RPL35A	Ribosomal response (RM)
4.5424e-08	0.140829	0.337	0.281	0.00149772	TCF4	NA
3.28478e-07	0.140685	0.472	0.418	0.0108306	ANAPC11	NA
7.77106e-10	0.140609	0.324	0.264	2.56227e-05	ECHS1	NA
4.72142e-09	0.140517	0.429	0.365	0.000155675	CPED1	NA
4.35052e-08	0.140473	0.479	0.421	0.00143445	COPS6	NA
3.75218e-09	0.140341	0.349	0.287	0.000123717	MAFG	NA
3.29877e-09	0.140306	0.292	0.235	0.000108767	TMEM50B	NA
4.10678e-06	0.140258	0.281	0.24	0.135409	C19orf66	Interferon response (IRM)
2.98351e-11	0.140115	0.365	0.294	9.83724e-07	HSPA9	NA
8.6803e-09	0.139981	0.352	0.293	0.000286207	POLR2G	NA
1.61332e-07	0.139889	0.704	0.674	0.00531943	KTN1	NA
2.26725e-07	0.139848	0.449	0.4	0.00747558	EIF3L	NA
3.60158e-07	0.139789	0.667	0.628	0.0118751	RAP1A	NA
1.1657e-15	0.139675	0.994	0.994	3.84355e-11	RPS15	Ribosomal response (RM)
1.84759e-09	0.139589	0.316	0.254	6.09187e-05	SLC12A5	NA
7.25325e-07	0.139571	0.381	0.335	0.0239154	HNRNPAB	NA
7.6371e-08	0.139521	0.417	0.362	0.0025181	RBM3	NA
4.5765e-10	0.139519	0.468	0.403	1.50896e-05	NDUFC1	NA
1.02487e-07	0.139513	0.267	0.219	0.00337919	SPNS2	NA
1.32778e-08	0.139487	0.446	0.386	0.000437796	IKBIP	NA
7.56297e-07	0.139419	0.347	0.3	0.0249366	FRMD4B	NA
4.43231e-07	0.139408	0.564	0.51	0.0146142	C4orf3	NA
7.33707e-08	0.13928	0.613	0.57	0.00241918	UBXN4	NA
8.68723e-09	0.139271	0.469	0.406	0.000286435	NDUFB7	NA
4.0461e-13	0.139106	0.254	0.185	1.33408e-08	MPV17	NA
1.1503e-06	0.139013	0.598	0.568	0.0379277	HCLS1	Antigen-presenting response (HLA)
5.65376e-06	0.138981	0.422	0.379	0.186416	TCEAL4	NA
1.82738e-07	0.138961	0.379	0.327	0.00602524	COX17	NA
1.43421e-10	0.138923	0.311	0.245	4.72888e-06	COQ2	NA
1.5359e-08	0.138907	0.466	0.414	0.000506415	PDCD6	NA
5.23481e-10	0.138832	0.411	0.342	1.72602e-05	NDUFS3	NA
2.77905e-08	0.13872	0.265	0.213	0.000916307	PSMD1	NA
1.35476e-08	0.138718	0.356	0.299	0.000446692	SDHC	NA
3.08375e-09	0.138577	0.566	0.509	0.000101678	RBMX	NA
3.62726e-08	0.138571	0.455	0.4	0.00119598	APPL2	NA
2.04158e-08	0.138504	0.437	0.381	0.000673151	SRP9	NA
3.49409e-20	0.138294	0.144	0.078	1.15207e-15	UTY	NA
9.02901e-08	0.138227	0.396	0.341	0.00297704	CCDC12	NA
0.000536182	0.138082	0.367	0.337	1	RP11-386I14.4	Transitioning CRM
3.30052e-09	0.138045	0.449	0.384	0.000108825	B3GNT5	NA
2.24738e-08	0.138013	0.335	0.277	0.000741008	P4HA1	NA
2.08063e-07	0.137924	0.522	0.471	0.00686025	METTL9	NA
3.66786e-13	0.137855	0.997	0.999	1.20937e-08	RPS24	Ribosomal response (RM)
0.663202	0.137785	0.436	0.449	1	TYMP	Interferon response (IRM)
6.76176e-10	0.137702	0.332	0.269	2.22949e-05	LSMD1	NA
4.05188e-08	0.137574	0.524	0.468	0.00133599	PSMA1	NA
4.05188e-08	0.137574	0.524	0.468	0.00133599	PSMA1.1	NA
8.24451e-07	0.137389	0.429	0.381	0.0271838	RSBN1L	NA
1.47425e-09	0.137318	0.295	0.235	4.8609e-05	FAM60A	NA
2.03713e-13	0.137239	0.983	0.974	6.71681e-09	NACA	Ribosomal response (RM)
5.8215e-05	0.137229	0.204	0.169	1	NR4A2	Transitioning CRM
5.40822e-13	0.13692	0.208	0.145	1.7832e-08	SEPP1	Antigen-presenting response (HLA)
1.80154e-09	0.136888	0.276	0.219	5.94003e-05	C6orf89	NA
5.79586e-07	0.136776	0.326	0.278	0.0191101	SH3BP1	NA
2.78608e-07	0.136583	0.426	0.377	0.00918628	RNF181	NA
2.56369e-09	0.136491	0.341	0.279	8.45299e-05	ETS2	NA
7.21759e-07	0.136308	0.496	0.45	0.0237978	SNRPG	NA
3.39502e-09	0.13619	0.293	0.236	0.000111941	SNX1	NA
1.00679e-13	0.136155	0.997	0.991	3.3196e-09	FAU	Ribosomal response (RM)
7.1753e-12	0.135972	0.212	0.152	2.36584e-07	GNA15	NA
5.2309e-10	0.135935	0.506	0.442	1.72473e-05	SHFM1	NA
5.97544e-09	0.135914	0.411	0.347	0.000197022	APPL1	NA
3.06498e-11	0.135904	0.442	0.367	1.01059e-06	MRPS18C	NA
1.89486e-08	0.13588	0.713	0.676	0.000624774	COX5B	NA
5.08074e-07	0.135717	0.678	0.645	0.0167522	POMP	NA
1.52898e-10	0.135684	0.365	0.296	5.04135e-06	TTC1	NA
2.66901e-10	0.135671	0.239	0.181	8.80027e-06	SPOP	NA
1.07713e-07	0.135658	0.627	0.584	0.0035515	WDR83OS	NA
0.00036509	0.13558	0.447	0.418	1	LINC00936	Transitioning CRM
4.62547e-07	0.135412	0.427	0.372	0.0152511	ACAP2	NA
1.85319e-12	0.135382	0.238	0.173	6.11035e-08	TOPORS	NA
4.97461e-08	0.135373	0.35	0.294	0.00164023	DNAJC15	NA
1.35794e-08	0.135341	0.309	0.253	0.000447738	ILK	NA
2.76525e-08	0.135334	0.295	0.24	0.000911759	FRG1	NA
5.19671e-09	0.135218	0.298	0.239	0.000171346	MED4	NA
9.38634e-08	0.135216	0.382	0.329	0.00309486	C1D	NA
6.69534e-08	0.135213	0.616	0.574	0.00220759	SLC4A7	Homeostatic (HM)
1.15904e-08	0.135181	0.334	0.276	0.00038216	TSG101	NA
9.93594e-08	0.135098	0.414	0.357	0.00327608	LMO4	NA
2.7764e-07	0.135068	0.827	0.816	0.00915436	CIRBP	Transitioning CRM
4.64507e-11	0.135018	0.247	0.186	1.53157e-06	SLC35B1	NA
4.00683e-11	0.134962	0.316	0.249	1.32113e-06	PGAM1	NA
9.59027e-08	0.134934	0.464	0.409	0.00316211	SF3B2	NA
3.14233e-11	0.134878	0.237	0.175	1.03609e-06	TARS	NA
2.15109e-08	0.134836	0.32	0.264	0.000709257	ALG5	NA
5.32917e-08	0.134805	0.313	0.259	0.00175713	RNF167	NA
3.26254e-08	0.134795	0.403	0.348	0.00107573	GHITM	NA
2.67021e-15	0.134743	0.907	0.852	8.80423e-11	MAF	Homeostatic (HM)
1.09821e-10	0.134697	0.307	0.243	3.62101e-06	SRSF10	NA
1.09821e-10	0.134697	0.307	0.243	3.62101e-06	SRSF10.1	NA
4.79327e-09	0.134691	0.517	0.46	0.000158044	MATR3	NA
4.40535e-09	0.134682	0.359	0.299	0.000145253	EIF3I	NA
1.02773e-06	0.13468	0.382	0.335	0.0338864	DUT	NA
1.69459e-08	0.134552	0.315	0.258	0.000558742	RP11-597D13.8	NA
9.90769e-08	0.134449	0.408	0.354	0.00326676	PYURF	NA
3.00856e-09	0.134365	0.458	0.39	9.91983e-05	HNRNPA0	NA
1.43653e-10	0.134181	0.281	0.217	4.73653e-06	IDH3G	NA
2.29007e-11	0.134078	0.305	0.237	7.55083e-07	IL16	NA
2.40942e-37	0.133913	0.096	0.03	7.94433e-33	TUSC1	NA
1.31902e-09	0.133417	0.281	0.221	4.34907e-05	TUBB4B	NA
8.51732e-13	0.133372	0.926	0.892	2.80833e-08	RPS20	Ribosomal response (RM)
1.80267e-08	0.133194	0.443	0.38	0.000594375	LEPROTL1	NA
5.83368e-08	0.133145	0.264	0.213	0.00192348	MPHOSPH10	NA
2.3217e-06	0.133144	0.573	0.539	0.0765512	ATP5I	NA
6.73695e-07	0.13314	0.396	0.347	0.0222131	WHSC1L1	NA
4.77645e-07	0.132972	0.274	0.226	0.0157489	HVCN1	NA
9.6288e-08	0.132851	0.498	0.447	0.00317481	NDUFB4	NA
3.72981e-09	0.132839	0.356	0.292	0.000122979	MRPS5	NA
1.19276e-08	0.132655	0.368	0.31	0.000393277	MLF2	NA
4.73278e-08	0.132632	0.473	0.415	0.00156049	TMED2	NA
8.56355e-19	0.132535	0.099	0.047	2.82357e-14	OAS3	Interferon response (IRM)
5.20465e-08	0.13248	0.242	0.191	0.00171608	STAT1	Interferon response (IRM)
7.60629e-10	0.132053	0.323	0.261	2.50794e-05	MAF1	NA
2.61865e-05	0.132043	0.319	0.282	0.86342	NIFK	NA
9.16129e-08	0.132023	0.491	0.439	0.00302066	RER1	NA
6.82322e-08	0.131932	0.655	0.61	0.00224975	RNASE6	NA
2.39173e-13	0.131907	0.211	0.146	7.886e-09	MPDU1	NA
2.76212e-07	0.131851	0.528	0.48	0.00910727	SNX5	NA
1.11439e-07	0.131802	0.497	0.443	0.00367436	APRT	NA
1.38456e-06	0.131442	0.505	0.465	0.0456516	DDT	NA
8.829e-13	0.131421	0.139	0.087	2.9111e-08	SELENBP1	NA
2.92203e-07	0.131382	0.229	0.183	0.00963452	HLTF	NA
6.01285e-05	0.131286	0.553	0.525	1	HSPE1	NA
8.6622e-10	0.131271	0.311	0.248	2.8561e-05	MRPS18B	NA
4.10128e-09	0.131149	0.657	0.6	0.000135227	COX8A	NA
1.90704e-07	0.13084	0.789	0.769	0.00628788	ATP5L	NA
5.08525e-08	0.130755	0.604	0.559	0.00167671	UBXN1	NA
2.90813e-06	0.130604	0.46	0.415	0.0958867	SNX6	NA
2.79947e-11	0.130452	0.381	0.307	9.23042e-07	YTHDF2	NA
3.35134e-08	0.13039	0.357	0.298	0.001105	MORC3	NA
9.88609e-07	0.130389	0.506	0.457	0.0325964	ATP5H	NA
5.90127e-08	0.130335	0.481	0.424	0.00194577	VDAC2	NA
7.02048e-07	0.130315	0.366	0.317	0.0231479	TXNDC17	NA
1.10111e-06	0.130313	0.653	0.615	0.036306	FOXN3	Homeostatic (HM)
2.7194e-06	0.130292	0.385	0.339	0.0896642	GTF2B	NA
4.01828e-08	0.130271	0.703	0.668	0.00132491	LAMP1	NA
6.92948e-08	0.130043	0.347	0.293	0.00228479	SNRPC	NA
1.24919e-09	0.129887	0.258	0.2	4.11884e-05	HADH	NA
6.25734e-08	0.129874	0.328	0.273	0.00206317	COPB2	NA
9.71889e-07	0.129847	0.442	0.391	0.0320451	U2SURP	NA
1.15263e-07	0.129837	0.733	0.701	0.00380045	LAMTOR4	NA
2.56009e-09	0.129743	0.242	0.185	8.44114e-05	TFAM	NA
7.17429e-12	0.129479	0.262	0.194	2.36551e-07	ARPC5L	NA
6.0178e-08	0.129429	0.193	0.147	0.00198419	IRF9	Interferon response (IRM)
3.81876e-09	0.12936	0.231	0.176	0.000125912	POLR2I	NA
1.15405e-08	0.129305	0.798	0.754	0.000380513	HNRNPA3	NA
6.8973e-09	0.129226	0.253	0.197	0.000227418	ZDHHC12	NA
3.40875e-08	0.129151	0.563	0.504	0.00112393	UQCRQ	NA
1.66676e-07	0.129088	0.412	0.359	0.00549564	METAP2	NA
4.57262e-10	0.129057	0.279	0.218	1.50768e-05	TOR2A	NA
1.43645e-11	0.129055	0.18	0.125	4.73627e-07	LTV1	NA
9.75242e-08	0.128866	0.582	0.534	0.00321557	ATP6AP1	NA
9.35877e-11	0.128855	0.226	0.167	3.08577e-06	GNL3	NA
1.00014e-06	0.128797	0.419	0.372	0.0329765	AMD1	Transitioning CRM
3.35359e-07	0.128684	0.479	0.426	0.0110575	HCK	NA
6.16504e-10	0.128567	0.868	0.841	2.03274e-05	COX7C	Ribosomal response (RM)
2.78023e-07	0.128548	0.528	0.479	0.00916697	KLF3	NA
9.43619e-13	0.128429	0.247	0.178	3.1113e-08	CDC26	NA
5.69886e-07	0.128361	0.447	0.389	0.0187903	GADD45B	Cytokines response 2 (CRM-2)
4.97817e-09	0.128156	0.372	0.31	0.00016414	ATP2C1	NA
5.77156e-23	0.128135	0.102	0.045	1.903e-18	LINC00865	NA
2.46508e-07	0.127807	0.36	0.308	0.00812785	TCEB1	NA
2.71557e-08	0.127737	0.316	0.261	0.000895376	MRPL18	NA
1.42676e-07	0.127731	0.442	0.386	0.00470431	RAB31	NA
9.65167e-07	0.127645	0.653	0.624	0.0318235	HMGN2	NA
8.00367e-12	0.127608	0.241	0.176	2.63897e-07	PPID	NA
6.06858e-07	0.127552	0.235	0.191	0.0200093	DDX1	NA
2.3101e-16	0.127549	0.986	0.96	7.61686e-12	A2M	Homeostatic (HM)
4.23349e-07	0.127249	0.272	0.226	0.0139586	ABCG1	NA
2.43537e-07	0.127222	0.336	0.283	0.00802991	ATP6V1E1	NA
1.80017e-06	0.127211	0.438	0.394	0.0593551	UBE2L3	NA
8.1146e-08	0.127189	0.361	0.305	0.00267555	CMTM7	NA
1.65143e-15	0.127081	0.173	0.108	5.44511e-11	PVRL2	NA
3.71094e-09	0.127039	0.995	0.992	0.000122357	RPS12	Ribosomal response (RM)
1.39555e-10	0.127039	0.991	0.984	4.6014e-06	RPL29	Ribosomal response (RM)
2.07333e-14	0.126836	0.15	0.093	6.83618e-10	OPRM1	NA
8.86177e-08	0.126785	0.492	0.438	0.0029219	TUFM	NA
1.19723e-07	0.126713	0.311	0.259	0.00394749	TOR1AIP1	NA
3.65244e-09	0.126579	0.259	0.203	0.000120428	SURF4	NA
9.27806e-08	0.126574	0.539	0.483	0.00305916	LDHB	NA
3.60531e-07	0.126369	0.414	0.363	0.0118874	RAD23A	NA
2.77502e-10	0.126355	0.206	0.151	9.14979e-06	CUL1	NA
1.27502e-06	0.126011	0.472	0.422	0.0420399	SEC61G	NA
2.94356e-08	0.125939	0.404	0.341	0.000970549	EIF4A3	NA
1.10066e-08	0.125927	0.22	0.169	0.000362911	DEPTOR	NA
5.18344e-06	0.125601	0.417	0.375	0.170908	MRPL20	NA
6.35455e-06	0.12552	0.423	0.382	0.209522	NDUFS7	NA
1.85175e-13	0.125372	0.159	0.102	6.10557e-09	RFT1	NA
1.40709e-07	0.125333	0.329	0.277	0.00463944	DAP3	NA
2.02578e-10	0.125271	0.997	0.994	6.67941e-06	RPL32	Ribosomal response (RM)
1.08752e-08	0.125113	0.241	0.188	0.000358578	NSFL1C	NA
2.41536e-06	0.125109	0.584	0.543	0.0796394	COX7A2	NA
1.1783e-07	0.125062	0.323	0.269	0.00388509	UGP2	NA
1.42986e-09	0.12505	0.23	0.173	4.71453e-05	DNMT1	NA
0.00181794	0.124902	0.828	0.848	1	BHLHE41	NA
2.05902e-06	0.124854	0.4	0.352	0.0678902	IFNAR1	NA
2.13383e-19	0.124656	0.127	0.066	7.03567e-15	ELAVL4	NA
7.84103e-08	0.124547	0.33	0.275	0.00258534	MRPS28	NA
1.71083e-08	0.124494	0.308	0.251	0.000564095	RBPJ	NA
1.26535e-07	0.124478	0.401	0.342	0.0041721	DAB2	NA
1.15625e-06	0.124432	0.217	0.174	0.0381238	NOP58	NA
1.3984e-06	0.124354	0.356	0.307	0.0461082	MAP2K2	NA
9.75568e-11	0.124348	0.998	0.996	3.21664e-06	RPS23	Ribosomal response (RM)
1.65346e-08	0.12434	0.321	0.262	0.000545178	TMPO	NA
6.69227e-09	0.124177	0.251	0.196	0.000220657	ASNA1	NA
3.24825e-07	0.124045	0.265	0.218	0.0107101	C11orf48	NA
5.94512e-11	0.124042	0.225	0.163	1.96022e-06	ADPRHL2	NA
1.77746e-07	0.124016	0.418	0.364	0.00586064	CDC37	NA
0.000112063	0.123994	0.332	0.299	1	MRPL34	NA
5.28658e-10	0.123737	0.274	0.213	1.74309e-05	PSMD12	NA
2.86431e-10	0.123726	0.232	0.173	9.4442e-06	KIAA0020	NA
9.9187e-09	0.123352	0.319	0.261	0.000327039	SNRPF	NA
4.10691e-09	0.123296	0.181	0.133	0.000135413	KCTD5	NA
2.61164e-05	0.123292	0.458	0.416	0.861108	ANP32B	NA
3.96492e-07	0.122997	0.577	0.527	0.0130731	NFE2L2	NA
1.23245e-09	0.122919	0.274	0.213	4.06364e-05	DUSP23	NA
3.20036e-08	0.12291	0.277	0.223	0.00105522	TPST2	NA
2.8715e-07	0.122792	0.383	0.329	0.00946791	HSD17B12	NA
6.93281e-06	0.122663	0.537	0.494	0.228589	TMEM219	NA
4.32397e-05	0.122476	0.683	0.669	1	HNRNPDL	NA
3.41066e-07	0.122406	0.406	0.349	0.0112456	FLOT1	NA
4.86445e-07	0.122335	0.474	0.421	0.0160391	C4orf48	NA
2.68803e-05	0.12231	0.407	0.367	0.886299	ZNF644	NA
8.1969e-07	0.122309	0.334	0.285	0.0270268	SEC63	NA
2.48944e-09	0.122277	0.238	0.182	8.20817e-05	CDC73	NA
8.59734e-06	0.122251	0.848	0.837	0.283471	RPL31	Ribosomal response (RM)
4.13051e-08	0.122131	0.263	0.21	0.00136191	EIF4H	NA
2.70083e-07	0.122071	0.248	0.201	0.00890518	PHAX	NA
1.52567e-07	0.121857	0.362	0.307	0.00503043	ME2	NA
7.05452e-09	0.121852	0.947	0.944	0.000232602	RPL22	Ribosomal response (RM)
2.61194e-07	0.121722	0.33	0.277	0.0086121	TMEM160	NA
0.000298902	0.12172	0.199	0.168	1	DDIT3	Cytokines response 1 (CRM-1)
4.19728e-05	0.121662	0.386	0.349	1	MPZL1	NA
8.51092e-09	0.121633	0.278	0.221	0.000280622	AIP	NA
1.42268e-06	0.121631	0.411	0.363	0.0469085	CYCS	NA
1.6663e-10	0.121437	0.18	0.128	5.49412e-06	PUS7L	NA
3.13596e-11	0.121397	0.987	0.979	1.03399e-06	RPL7A	Ribosomal response (RM)
1.00857e-13	0.121317	0.161	0.103	3.32545e-09	MBOAT7	NA
1.13768e-05	0.121311	0.495	0.455	0.375116	UBE2I	NA
2.78478e-15	0.12126	1	1	9.18199e-11	EEF1A1	Ribosomal response (RM)
3.83685e-08	0.121191	0.232	0.184	0.00126509	MT-ATP8	NA
7.89291e-09	0.121094	0.282	0.225	0.000260245	RAB3IL1	NA
3.19847e-09	0.121043	0.326	0.262	0.00010546	RAD21	NA
2.25724e-07	0.120904	0.759	0.727	0.00744257	COX6B1	NA
3.49262e-08	0.120882	0.274	0.218	0.00115159	TMOD3	NA
2.45505e-07	0.12081	0.294	0.241	0.00809478	ERGIC3	NA
4.24996e-08	0.120671	0.256	0.203	0.0014013	CEBPZ	NA
1.65009e-06	0.120666	0.26	0.217	0.0544067	MRPS6	NA
2.13807e-07	0.120601	0.344	0.292	0.00704966	WTAP	NA
5.31388e-08	0.120579	0.313	0.257	0.00175209	YTHDC1	NA
4.86185e-05	0.120569	0.534	0.507	1	MYCBP2	NA
5.62217e-07	0.1205	0.384	0.332	0.0185374	AURKAIP1	NA
2.82646e-06	0.12043	0.318	0.273	0.0931941	BUB3	NA
8.8261e-07	0.120308	0.358	0.306	0.0291014	RTF1	NA
3.95811e-07	0.120306	0.379	0.327	0.0130507	EIF3A	NA
1.13336e-10	0.120291	0.269	0.203	3.73691e-06	ACP2	NA
3.02881e-07	0.120157	0.414	0.363	0.00998659	UQCRFS1	NA
7.73779e-22	0.119928	0.08	0.032	2.5513e-17	PCDH12	NA
2.501e-05	0.119711	0.277	0.238	0.824631	RABGAP1L	Interferon response (IRM)
1.51904e-06	0.119671	0.33	0.281	0.0500859	CAMK2D	NA
7.12312e-07	0.119646	0.384	0.332	0.0234863	NRD1	NA
4.13291e-07	0.11957	0.514	0.462	0.013627	LYN	Interferon response (IRM)
1.20679e-09	0.119509	0.291	0.226	3.97902e-05	HSPH1	NA
1.22761e-07	0.119507	0.485	0.428	0.00404766	RAB7A	NA
3.24681e-06	0.119453	0.343	0.297	0.107054	SERINC3	NA
4.40236e-17	0.119303	0.146	0.084	1.45155e-12	STK17B	NA
1.41469e-07	0.11924	0.32	0.265	0.0046645	TIMM8B	NA
2.97933e-08	0.119191	0.247	0.195	0.000982346	EIF2S1	NA
2.70898e-09	0.119171	0.274	0.214	8.93207e-05	LLPH	NA
2.64074e-19	0.119018	0.107	0.052	8.70705e-15	DERL3	NA
3.84594e-05	0.118934	0.316	0.275	1	PLAUR	Cytokines response 2 (CRM-2)
1.77314e-09	0.118893	0.242	0.185	5.84639e-05	SAFB	NA
1.11144e-05	0.118792	0.398	0.351	0.366465	TAF7	NA
9.01954e-07	0.118766	0.35	0.3	0.0297392	FXR1	NA
1.55931e-09	0.118644	0.21	0.156	5.14136e-05	MYLIP	NA
0.000155076	0.118619	0.574	0.555	1	EIF3F	NA
1.14125e-07	0.118618	0.656	0.618	0.00376294	SCAF11	NA
2.77273e-16	0.118446	0.157	0.094	9.14224e-12	TMEM222	NA
8.62726e-08	0.118434	0.46	0.4	0.00284458	SF3B5	NA
3.93323e-07	0.118375	0.334	0.282	0.0129687	PHB	NA
3.17359e-09	0.118335	0.256	0.198	0.00010464	ARL1	NA
2.24596e-06	0.118305	0.34	0.29	0.0740538	ELF2	NA
6.46688e-05	0.118284	0.371	0.334	1	GTF2A2	NA
6.66394e-06	0.118152	0.546	0.505	0.219723	ENY2	NA
2.55071e-06	0.118134	0.407	0.362	0.084102	FKBP8	NA
9.06022e-08	0.117992	0.226	0.177	0.00298733	VGLL4	NA
1.81572e-08	0.1179	0.411	0.348	0.00059868	MDH1	NA
1.12158e-05	0.117755	0.396	0.351	0.369808	TRIM22	Interferon response (IRM)
2.57819e-06	0.117751	0.327	0.283	0.0850079	SLC39A3	NA
1.71344e-06	0.117672	0.487	0.438	0.0564956	PHF3	NA
6.44189e-09	0.117657	0.237	0.183	0.000212402	CENPC	NA
7.10363e-05	0.117605	0.421	0.383	1	RPL22L1	Cytokines response 2 (CRM-2)
1.10828e-05	0.117566	0.522	0.49	0.365423	SYPL1	NA
1.10459e-06	0.117548	0.363	0.313	0.0364207	VPS4B	NA
6.49433e-06	0.117464	0.403	0.355	0.214131	RSF1	NA
1.86101e-06	0.117349	0.35	0.302	0.0613612	ALDH9A1	NA
6.35645e-07	0.117305	0.469	0.417	0.0209585	DYNLRB1	NA
0.000209983	0.117266	0.552	0.531	1	CCNL1	Transitioning CRM
3.58525e-05	0.117261	0.277	0.24	1	SUPT16H	NA
0.000437887	0.117257	0.427	0.396	1	TEX264	NA
4.04407e-06	0.117242	0.74	0.716	0.133341	GLUL	Transitioning CRM
1.38902e-06	0.117127	0.35	0.302	0.0457987	LSM2	NA
2.92902e-07	0.117054	0.353	0.301	0.00965757	HNMT	NA
7.26729e-06	0.117047	0.345	0.3	0.239617	SYT6	NA
2.4275e-08	0.116787	0.348	0.289	0.000800394	C20orf24	NA
1.98898e-05	0.116577	0.345	0.305	0.655806	ENSA	NA
1.26936e-05	0.116431	0.407	0.365	0.418533	FUCA2	NA
7.97169e-11	0.116334	0.274	0.208	2.62843e-06	GON4L	NA
4.17615e-08	0.116253	0.249	0.197	0.00137696	SEC13	NA
1.86563e-06	0.115962	0.323	0.274	0.0615137	SMARCA5	NA
9.13896e-08	0.115898	0.458	0.395	0.0030133	NHP2L1	NA
8.1308e-07	0.115827	0.411	0.358	0.0268089	NARS	NA
3.7747e-05	0.115677	0.117	0.088	1	MX2	Interferon response (IRM)
3.65404e-06	0.11564	0.49	0.442	0.120481	RNF7	NA
3.73705e-07	0.1156	0.668	0.623	0.0123218	LRPAP1	NA
3.85411e-05	0.115532	0.748	0.727	1	HMGN1	NA
2.13605e-06	0.115516	0.329	0.281	0.0704297	TIMM13	NA
2.12825e-23	0.115447	0.093	0.038	7.01725e-19	QPCT	NA
5.99878e-05	0.115378	0.558	0.526	1	COX7B	NA
9.54696e-06	0.115322	0.337	0.293	0.314782	LSM4	NA
0.000390766	0.11529	0.67	0.663	1	EPB41L2	Antigen-presenting response (HLA)
4.52916e-08	0.115171	0.231	0.179	0.00149336	SLC39A7	NA
3.84248e-09	0.11505	0.201	0.15	0.000126694	C10orf128	NA
4.6598e-08	0.115047	0.256	0.203	0.00153643	CPNE1	NA
1.72062e-08	0.115025	0.254	0.2	0.000567324	TADA3	NA
2.63262e-07	0.11498	0.525	0.471	0.00868026	CDC42SE1	NA
0.000181218	0.114932	0.579	0.554	1	ISCU	NA
3.91871e-06	0.114906	0.337	0.292	0.129208	ADRM1	NA
1.92148e-06	0.114755	0.336	0.284	0.0633549	MIER1	NA
8.98286e-09	0.114645	0.222	0.169	0.000296183	MFAP1	NA
7.40196e-06	0.114474	0.463	0.421	0.244057	LSM7	NA
1.47269e-12	0.11439	0.188	0.127	4.85575e-08	C21orf59	NA
1.50356e-05	0.114304	0.317	0.278	0.495755	TRAPPC3	NA
9.47178e-07	0.114132	0.297	0.248	0.0312304	PDCD5	NA
4.42385e-08	0.114102	0.224	0.174	0.00145863	MRPL47	NA
0.000216166	0.113968	0.442	0.408	1	JAK1	NA
1.84653e-06	0.113725	0.412	0.363	0.0608839	LYPLA1	NA
8.79762e-06	0.11369	0.663	0.625	0.290075	MGST3	Disease associated (DAM)
2.56369e-06	0.113664	0.293	0.248	0.0845298	DNTTIP2	NA
1.36168e-21	0.113589	0.132	0.066	4.48972e-17	SNORD3D	Cytokines response 1 (CRM-1)
9.76405e-09	0.113574	0.277	0.221	0.00032194	SARS	NA
9.52329e-06	0.113388	0.307	0.265	0.314002	THOC2	NA
4.20765e-06	0.113277	0.195	0.156	0.138735	GPATCH11	NA
2.12092e-05	0.113255	0.453	0.408	0.699308	TIAM1	Homeostatic (HM)
2.36207e-06	0.113234	0.368	0.319	0.0778823	PSMB2	NA
1.29444e-05	0.113123	0.595	0.56	0.426802	MIS18BP1	Homeostatic (HM)
2.21936e-09	0.113118	0.218	0.163	7.31768e-05	DDX50	NA
2.71098e-06	0.11309	0.258	0.215	0.0893864	PSMC2	NA
4.98625e-06	0.113036	0.3	0.254	0.164406	RFC1	NA
3.49614e-05	0.113019	0.282	0.244	1	DCK	NA
1.61187e-07	0.112972	0.923	0.92	0.00531466	PTPRC	Cytokines response 2 (CRM-2)
2.63178e-08	0.112961	0.281	0.226	0.000867749	GPAA1	NA
3.20482e-09	0.11295	0.183	0.134	0.000105669	CAMK1	NA
9.03669e-09	0.112893	0.216	0.165	0.000297958	ALDH16A1	NA
8.00541e-08	0.112749	0.243	0.192	0.00263954	PSMD14	NA
6.08284e-05	0.112691	0.541	0.506	1	HSD17B11	NA
0.000500891	0.112617	0.614	0.597	1	UQCRH	Ribosomal response (RM)
1.0672e-05	0.112517	0.343	0.3	0.351877	RSL1D1	NA
3.19586e-05	0.112401	0.571	0.536	1	VPS28	NA
0.002052	0.112323	0.498	0.471	1	IFITM2	Interferon response (IRM)
1.44171e-24	0.112278	0.105	0.045	4.75361e-20	CTSF	NA
3.16775e-05	0.112173	0.542	0.506	1	GPN3	Cytokines response 1 (CRM-1)
6.52019e-09	0.112117	0.217	0.164	0.000214984	MFSD10	NA
5.72507e-06	0.112007	0.276	0.234	0.188767	SMAP1	NA
2.56595e-05	0.112001	0.448	0.407	0.846046	FAM96A	NA
1.2826e-06	0.111963	0.384	0.336	0.0422898	PAFAH1B1	NA
5.91461e-06	0.111882	0.678	0.651	0.195017	C11orf31	NA
6.08586e-06	0.111877	0.378	0.331	0.200663	SDF2	NA
2.3854e-08	0.111869	0.28	0.222	0.000786513	G6PC3	NA
1.29931e-07	0.111749	0.226	0.178	0.00428408	OSCAR	NA
0.000699261	0.111698	0.271	0.242	1	EEA1	NA
4.22047e-05	0.111674	0.439	0.398	1	ZFAND6	NA
1.82636e-23	0.111669	0.121	0.056	6.02186e-19	ZFY	NA
4.02341e-06	0.111609	0.241	0.198	0.13266	CUEDC2	NA
4.17662e-05	0.111581	0.369	0.331	1	NDUFAF3	NA
4.38027e-07	0.111574	0.3	0.249	0.0144426	ATF6	NA
1.56078e-08	0.11157	0.258	0.202	0.000514622	JAGN1	NA
1.32555e-07	0.111555	0.25	0.2	0.00437059	CTNNBL1	NA
6.54992e-06	0.111533	0.484	0.436	0.215964	GOLGA4	NA
8.89295e-12	0.111482	0.192	0.133	2.93218e-07	RNF41	NA
9.23949e-05	0.111404	0.449	0.412	1	TLR1	NA
7.36934e-06	0.111361	0.3	0.256	0.242982	YIF1A	NA
4.78435e-07	0.11129	0.273	0.224	0.015775	PGRMC1	NA
2.7683e-06	0.111189	0.371	0.322	0.0912763	PEPD	NA
1.97119e-05	0.111139	0.549	0.515	0.649942	PMEPA1	NA
1.35615e-08	0.111105	0.229	0.176	0.00044715	TIPRL	NA
8.73523e-05	0.111072	0.249	0.214	1	FUNDC2	NA
5.60959e-06	0.111061	0.441	0.398	0.18496	C5orf15	NA
1.63886e-05	0.111023	0.334	0.29	0.540365	SRFBP1	NA
1.51629e-06	0.110971	0.278	0.23	0.0499952	PSMC3	NA
1.8184e-06	0.110962	0.355	0.306	0.0599563	EIF3J	NA
9.82871e-09	0.110681	0.221	0.168	0.000324072	SRPRB	NA
1.17444e-07	0.110199	0.215	0.167	0.00387238	SOWAHD	NA
5.66007e-09	0.110045	0.982	0.978	0.000186624	RPL9	Ribosomal response (RM)
3.52876e-08	0.110031	0.191	0.143	0.0011635	DTX3L	Interferon response (IRM)
2.1091e-06	0.109746	0.324	0.277	0.0695411	USP8	NA
1.91125e-06	0.109681	0.284	0.237	0.0630176	MRPL54	NA
6.61294e-18	0.109613	0.176	0.106	2.18042e-13	RP11-108M9.4	NA
8.15853e-18	0.109552	0.135	0.075	2.69003e-13	FRG1B	NA
3.5776e-11	0.109448	0.132	0.085	1.17961e-06	SRP68	NA
1.70555e-10	0.109367	0.197	0.141	5.62353e-06	SGK223	NA
0.000110473	0.109331	0.585	0.556	1	ATP5J	NA
3.32356e-06	0.109286	0.646	0.604	0.109584	PPP1R10	Transitioning CRM
1.25959e-05	0.10915	0.527	0.479	0.41531	C19orf53	NA
0.000350946	0.108932	0.35	0.317	1	DHX36	NA
4.30466e-06	0.108907	0.691	0.658	0.141933	FAM133B	NA
6.91806e-08	0.108841	0.268	0.215	0.00228102	PPP4R2	NA
6.76248e-06	0.108766	0.508	0.464	0.222973	PAK2	NA
2.59485e-11	0.108721	0.167	0.113	8.55573e-07	ACTL6A	NA
1.28362e-07	0.108712	0.248	0.197	0.00423236	DHX9	NA
8.15221e-07	0.108699	0.392	0.337	0.0268795	CHD7	NA
2.51554e-10	0.108626	0.205	0.149	8.29422e-06	MRPL9	NA
1.45064e-06	0.108538	0.282	0.234	0.0478305	LAGE3	NA
4.99698e-10	0.108457	0.211	0.154	1.6476e-05	GRPEL1	NA
4.24229e-05	0.108412	0.341	0.302	1	PSMB8	Interferon response (IRM)
0.000164801	0.108386	0.456	0.424	1	C17orf62	NA
3.40874e-06	0.108197	0.311	0.263	0.112393	EMC4	NA
2.53358e-07	0.108134	0.332	0.276	0.00835372	SMU1	NA
0.000383401	0.108113	0.638	0.607	1	SLC25A37	NA
2.22468e-05	0.108105	0.359	0.316	0.73352	LSM3	NA
2.95235e-06	0.107942	0.323	0.278	0.0973449	GNAI3	NA
7.91493e-05	0.107908	0.372	0.334	1	TMEM243	NA
2.65099e-08	0.107871	0.205	0.154	0.000874086	ZNF830	NA
3.53229e-06	0.107851	0.34	0.293	0.116467	SYNCRIP	NA
5.50511e-08	0.107841	0.224	0.173	0.00181514	PQBP1	NA
2.05579e-07	0.107799	0.289	0.237	0.00677835	C1GALT1	NA
1.86404e-06	0.107624	0.419	0.367	0.0614612	UXT	NA
1.4827e-06	0.107209	0.34	0.29	0.0488876	C14orf119	NA
7.356e-06	0.107169	0.252	0.208	0.242542	TNFRSF12A	NA
5.97577e-09	0.10713	0.979	0.979	0.000197033	RPS7	Ribosomal response (RM)
0.000166253	0.106933	0.273	0.239	1	37681	NA
2.23652e-07	0.106766	0.494	0.435	0.00737426	ARPC4	NA
1.41905e-05	0.106763	0.862	0.856	0.467889	PFDN5	Ribosomal response (RM)
1.22058e-11	0.106751	0.118	0.072	4.02451e-07	OAS2	Interferon response (IRM)
0.000141834	0.106735	0.377	0.339	1	DOK1	NA
1.68723e-06	0.106602	0.335	0.284	0.0556312	KRCC1	NA
3.9807e-06	0.106595	0.385	0.335	0.131252	TAL1	Transitioning CRM
2.47456e-05	0.106585	0.225	0.188	0.815913	CTCF	NA
6.48391e-09	0.1064	0.997	0.995	0.000213788	RPL30	Ribosomal response (RM)
1.14796e-05	0.106391	0.448	0.404	0.378505	CTNND1	NA
0.00595792	0.106353	0.493	0.475	1	SLC9A9	Homeostatic (HM)
2.04927e-06	0.106344	0.251	0.205	0.0675685	SLU7	NA
5.24996e-09	0.106309	0.134	0.091	0.000173102	RP1-18D14.7	Transitioning CRM
0.000252771	0.1063	0.257	0.223	1	CCAR1	NA
3.75297e-08	0.106256	0.403	0.342	0.00123743	COMMD3	NA
6.94093e-06	0.106248	0.53	0.483	0.228856	TOMM20	NA
0.000104949	0.106222	0.57	0.54	1	H2AFY	NA
0.00103143	0.106075	0.347	0.316	1	LINC01094	NA
9.78644e-07	0.105777	0.196	0.154	0.0322679	AES	NA
8.27714e-05	0.105773	0.572	0.54	1	IFNGR2	NA
2.38015e-06	0.105493	0.372	0.321	0.0784783	MAGOH	NA
9.81518e-05	0.105332	0.433	0.395	1	MILR1	NA
1.57905e-05	0.105285	0.342	0.3	0.520644	UBAC1	NA
1.2074e-08	0.10519	0.23	0.176	0.000398103	STAT2	Interferon response (IRM)
2.87176e-08	0.105147	0.178	0.131	0.000946878	APOL6	Interferon response (IRM)
2.88537e-08	0.104977	0.167	0.122	0.000951365	HTATSF1	NA
1.52226e-05	0.104936	0.388	0.344	0.501918	HADHB	NA
1.78405e-07	0.104892	0.28	0.227	0.00588238	SEMA4D	NA
1.5781e-05	0.104826	0.298	0.256	0.52033	MRPL43	NA
1.69471e-09	0.104798	0.153	0.106	5.58781e-05	MAGOHB	NA
0.001405	0.104756	0.388	0.36	1	NCOR1	NA
5.24326e-06	0.104735	0.456	0.409	0.172881	SCAND1	NA
0.000966961	0.104654	0.405	0.378	1	SLTM	NA
1.30993e-15	0.104639	0.13	0.074	4.31911e-11	SYT11	NA
1.48986e-12	0.104628	0.127	0.078	4.91237e-08	BTD	NA
1.38758e-06	0.104601	0.311	0.26	0.0457513	UBE2E3	NA
1.46922e-06	0.104547	0.281	0.232	0.0484431	MRPS23	NA
7.69036e-06	0.104531	0.307	0.259	0.253567	DENR	NA
1.5458e-13	0.104461	0.09	0.048	5.0968e-09	GPBAR1	NA
1.97723e-07	0.104444	0.993	0.992	0.00651933	RPS15A	Ribosomal response (RM)
1.68388e-06	0.104307	0.317	0.268	0.055521	RNF216	NA
2.71635e-05	0.104231	0.488	0.445	0.895636	TAPBP	NA
0.000387797	0.104183	0.464	0.433	1	UBE2B	NA
9.95233e-07	0.104134	0.126	0.092	0.0328148	DDX58	Interferon response (IRM)
1.92408e-05	0.104092	0.275	0.234	0.634407	UBE2V2	NA
1.18098e-05	0.104046	0.357	0.312	0.389393	GNPDA1	NA
3.60646e-05	0.103857	0.358	0.316	1	RPS19BP1	NA
7.93691e-06	0.103759	0.227	0.187	0.261696	HEBP1	NA
9.30773e-06	0.103739	0.235	0.194	0.306895	C19orf38	NA
2.71827e-05	0.103599	0.257	0.217	0.896268	TPM4	NA
7.00576e-06	0.103596	0.31	0.265	0.230994	DNAJB12	NA
0.000283699	0.103486	0.42	0.387	1	GTF3A	NA
0.000113768	0.103474	0.429	0.395	1	RPL7L1	NA
2.04908e-05	0.103356	0.261	0.22	0.675621	NHP2	NA
6.79634e-07	0.103201	0.195	0.153	0.0224089	TBK1	NA
2.16724e-07	0.102962	0.201	0.155	0.00714584	SLC22A18	NA
1.33452e-05	0.102955	0.255	0.214	0.440017	IMMT	NA
0.000130262	0.102878	0.344	0.307	1	SDF4	NA
2.00546e-06	0.102797	0.326	0.276	0.0661239	FAM89A	NA
1.0718e-06	0.102774	0.331	0.279	0.0353392	PSMC1	NA
7.38846e-05	0.102754	0.3	0.261	1	REEP3	NA
2.90964e-10	0.102616	0.137	0.091	9.59368e-06	RAC2	NA
0.000447394	0.102535	0.496	0.461	1	NCKAP1L	NA
4.10647e-05	0.102523	0.316	0.274	1	ROCK1	NA
0.00162362	0.10252	0.369	0.342	1	AP000439.1	NA
0.000206074	0.102401	0.331	0.295	1	ETFB	NA
6.40347e-09	0.102286	0.165	0.117	0.000211135	FAM114A1	NA
9.62694e-05	0.102274	0.472	0.433	1	NFIC	NA
0.000304362	0.102225	0.324	0.288	1	NANS	NA
0.000624355	0.102205	0.638	0.625	1	MGST2	NA
6.61427e-06	0.102197	0.249	0.207	0.218086	TOR1A	NA
1.24006e-05	0.102149	0.16	0.127	0.408873	RHOH	NA
0.00088389	0.102108	0.357	0.327	1	ACAA1	NA
2.01301e-06	0.102106	0.301	0.253	0.066373	PPP2CA	NA
3.66857e-06	0.102097	0.203	0.162	0.12096	CWC22	NA
1.11884e-05	0.102094	0.386	0.341	0.368903	SUPT4H1	NA
3.3528e-10	0.102087	0.189	0.134	1.10549e-05	PRKAG1	NA
0.000199275	0.102085	0.422	0.387	1	ARHGAP12	NA
1.00134e-07	0.101948	0.196	0.15	0.00330163	EBPL	NA
0.000125145	0.101877	0.332	0.293	1	CHD1	NA
1.34428e-06	0.101719	0.316	0.266	0.0443237	IFI27L2	NA
2.53604e-05	0.101703	0.451	0.406	0.836184	SUMO1	NA
2.24892e-05	0.101674	0.203	0.166	0.741512	CD180	NA
3.34271e-05	0.101674	0.207	0.172	1	GSTM4	NA
4.27439e-05	0.101645	0.739	0.719	1	TIMP2	NA
1.62621e-07	0.101573	0.188	0.143	0.00536195	KCNK6	NA
3.37205e-08	0.10155	0.256	0.202	0.00111183	LPXN	NA
5.87186e-05	0.101509	0.478	0.439	1	AKR1B1	NA
1.45495e-05	0.101464	0.267	0.226	0.479727	DGUOK	NA
0.000851299	0.101463	0.298	0.268	1	POP5	NA
4.17573e-12	0.101432	0.187	0.127	1.37682e-07	CTA-250D10.23	NA
3.81281e-08	0.101363	0.155	0.112	0.00125716	KDELC2	NA
2.03909e-07	0.101327	0.204	0.157	0.00672329	C1orf123	NA
2.00425e-06	0.101166	0.145	0.108	0.0660843	SPATA6	Cytokines response 2 (CRM-2)
0.000169926	0.101151	0.348	0.313	1	PANK2	NA
2.25649e-07	0.101148	0.248	0.198	0.00744009	AAMP	NA
0.000146954	0.101106	0.432	0.393	1	MRP63	NA
9.96557e-05	0.101098	0.438	0.4	1	MAP1LC3B	NA
1.24825e-05	0.101079	0.318	0.273	0.411573	TBCB	NA
0.00016611	0.101068	0.324	0.289	1	GCNT2	NA
3.68373e-05	0.10106	0.315	0.274	1	SNRPE	NA
6.77783e-06	0.101019	0.297	0.251	0.223479	ARMCX6	NA
0.000108517	0.101	0.221	0.187	1	SQRDL	NA
1.00592e-05	0.100951	0.289	0.245	0.331672	ACIN1	NA
1.65265e-05	0.100824	0.453	0.408	0.544911	SH3KBP1	NA
0.000758146	0.100815	0.394	0.365	1	OSGEP	NA
0.00130635	0.100768	0.473	0.449	1	ERH	NA
3.36628e-06	0.100533	0.287	0.239	0.110993	SIPA1L2	NA
4.4929e-08	0.10051	0.194	0.146	0.0014814	CCDC82	NA
0.00018623	0.100446	0.234	0.201	1	FUBP1	NA
4.24201e-09	0.100371	0.256	0.198	0.000139867	HRH2	NA
0.000103209	0.10031	0.259	0.224	1	SUCLG1	NA
0.000404951	0.10031	0.564	0.533	1	FEZ2	NA
1.0655e-08	0.100292	0.194	0.143	0.000351316	MCM5	NA
0.000916543	0.100221	0.467	0.44	1	CUTA	NA
8.5344e-09	0.100207	0.183	0.133	0.000281396	DPAGT1	NA
0.00018276	0.100109	0.305	0.27	1	PPIL4	NA
3.2803e-05	0.100088	0.47	0.426	1	NDUFB10	NA
5.57386e-10	0.10007	0.143	0.096	1.83781e-05	CCND2	NA
9.65411e-05	0.100053	0.326	0.285	1	SAMD9	Interferon response (IRM)
6.58849e-11	-0.101337	0.075	0.127	2.17236e-06	MPDZ	NA
3.33718e-06	-0.101751	0.31	0.364	0.110033	RBBP7	NA
0.0572518	-0.102836	0.921	0.911	1	PLXDC2	Homeostatic (HM)
2.80893e-10	-0.102839	0.111	0.167	9.26159e-06	ATG7	NA
0.0123379	-0.10289	0.795	0.806	1	ADAM28	NA
0.000123938	-0.103064	0.237	0.279	1	IFRD1	Cytokines response 1 (CRM-1)
1.36e-09	-0.103428	0.127	0.184	4.4842e-05	ZNF7	NA
1.75542e-05	-0.10346	0.236	0.281	0.578798	LPP	NA
2.1476e-12	-0.10413	0.068	0.122	7.08108e-08	MGLL	NA
5.08713e-05	-0.10437	0.258	0.301	1	ALG13	NA
6.05788e-08	-0.104489	0.108	0.155	0.0019974	HNRNPU-AS1	NA
0.000578014	-0.104513	0.298	0.335	1	RP1-249H1.4	NA
1.92018e-05	-0.10533	0.992	0.988	0.633123	MT-ND3	NA
0.0311796	-0.106052	0.53	0.553	1	PHACTR1	Cytokines response 1 (CRM-1)
2.11902e-08	-0.106115	0.178	0.236	0.000698682	GPRIN3	Antigen-presenting response (HLA)
1.1693e-12	-0.10643	0.137	0.208	3.85542e-08	UGCG	Disease associated (DAM)
8.7922e-07	-0.106691	0.18	0.231	0.0289896	PCSK7	NA
1.87011e-07	-0.107185	0.185	0.24	0.00616612	KCNQ3	NA
1.29847e-08	-0.107634	0.112	0.162	0.00042813	FAM129A	Cytokines response 2 (CRM-2)
4.86382e-05	-0.109883	0.349	0.394	1	ATP6V0A1	NA
3.73324e-10	-0.110127	0.06	0.105	1.23092e-05	PDGFA	NA
9.94904e-08	-0.110336	0.208	0.265	0.0032804	LILRB1	NA
1.6136e-10	-0.111473	0.229	0.301	5.32037e-06	ANKRD10	NA
9.12767e-12	-0.111944	0.132	0.198	3.00958e-07	MTSS1	NA
1.54521e-09	-0.112907	0.088	0.138	5.09485e-05	MYO1E	Disease associated (DAM)
0.000521956	-0.113258	0.399	0.43	1	TLR7	NA
1.7807e-15	-0.113694	0.085	0.152	5.87131e-11	SNX29P2	NA
7.56978e-13	-0.11379	0.068	0.124	2.49591e-08	RASGEF1B	NA
2.15356e-07	-0.115075	0.456	0.531	0.00710071	ID2	Cytokines response 1 (CRM-1)
8.31782e-07	-0.115146	0.82	0.877	0.0274255	FOS	Transitioning CRM
6.84048e-07	-0.115462	0.268	0.323	0.0225544	GPATCH2L	NA
5.84625e-14	-0.116004	0.075	0.135	1.92762e-09	TMEM187	NA
2.86669e-07	-0.116225	0.416	0.479	0.00945206	GATAD1	NA
4.1917e-11	-0.117386	0.548	0.647	1.38209e-06	DHRS7	Antigen-presenting response (HLA)
0.00102716	-0.117795	0.699	0.733	1	BTG2	Transitioning CRM
0.0496528	-0.117937	0.553	0.566	1	RP11-343N15.5	NA
3.86013e-08	-0.119746	0.063	0.102	0.00127276	EDN1	Cytokines response 2 (CRM-2)
6.11566e-14	-0.120505	0.141	0.216	2.01645e-09	PRAM1	NA
6.43943e-09	-0.122061	0.16	0.216	0.000212321	MLXIPL	NA
1.77925e-08	-0.122613	0.266	0.33	0.000586655	GM2A	NA
9.53228e-10	-0.122718	0.152	0.211	3.14298e-05	FABP5	Disease associated (DAM)
3.92753e-05	-0.122952	0.511	0.554	1	TGFBR1	Disease associated (DAM)
1.67413e-05	-0.124658	0.349	0.396	0.551994	DIAPH2	NA
3.14842e-06	-0.124985	0.458	0.508	0.10381	BAX	NA
1.89386e-08	-0.125488	0.251	0.31	0.000624442	LENG8	NA
9.71834e-10	-0.12557	0.173	0.235	3.20433e-05	CTD-2020K17.1	NA
7.40538e-09	-0.125647	0.091	0.138	0.00024417	LPL	Disease associated (DAM)
0.00767091	-0.125649	0.375	0.403	1	H1FX	NA
2.08395e-12	-0.126295	0.099	0.16	6.8712e-08	SPATA13	NA
1.0128e-08	-0.126673	0.217	0.279	0.00033394	ATF7IP2	NA
6.78982e-17	-0.126675	0.071	0.139	2.23874e-12	RP11-557H15.4	NA
1.92189e-05	-0.127621	0.393	0.436	0.633686	ANKRD44	NA
1.55033e-12	-0.132111	0.103	0.164	5.11174e-08	PDGFB	NA
3.92674e-11	-0.132867	0.156	0.222	1.29472e-06	AP1S2	NA
1.68069e-11	-0.133187	0.178	0.248	5.54158e-07	JPX	NA
1.60243e-15	-0.133244	0.058	0.118	5.28355e-11	CXCL12	NA
2.01493e-07	-0.13436	0.369	0.434	0.00664364	USP53	Homeostatic (HM)
1.44203e-06	-0.136349	0.096	0.136	0.0475465	FCGBP	Antigen-presenting response (HLA)
4.76298e-12	-0.136496	0.229	0.31	1.57045e-07	MS4A4A	Antigen-presenting response (HLA)
8.36298e-06	-0.137205	0.358	0.407	0.275744	VMP1	NA
1.01341e-07	-0.137317	0.995	0.996	0.00334143	MT-CO2	NA
4.97318e-12	-0.137867	0.128	0.192	1.63976e-07	ZMAT3	NA
1.35347e-10	-0.13826	0.177	0.242	4.46268e-06	MTHFR	NA
2.08852e-11	-0.138643	0.028	0.066	6.88626e-07	CHI3L1	Disease associated (DAM)
9.93591e-09	-0.14058	0.252	0.314	0.000327607	CACNB4	NA
3.56779e-10	-0.1406	0.242	0.314	1.17637e-05	BASP1	Cytokines response 1 (CRM-1)
5.71694e-08	-0.140834	0.564	0.644	0.00188499	SOCS6	Disease associated (DAM)
4.13214e-10	-0.142826	0.289	0.356	1.36245e-05	ABI2	NA
1.8112e-10	-0.143671	0.536	0.616	5.97189e-06	HLA-DMB	Antigen-presenting response (HLA)
3.54806e-14	-0.144589	0.176	0.258	1.16987e-09	SMYD3	NA
6.82426e-12	-0.14951	0.398	0.487	2.2501e-07	CHCHD2	NA
1.56542e-13	-0.152047	0.15	0.226	5.16149e-09	RGS16	Cytokines response 1 (CRM-1)
4.13338e-08	-0.153335	0.993	0.999	0.00136286	APOE	Disease associated (DAM)
8.12613e-08	-0.153436	0.064	0.102	0.00267935	LGALS3	Disease associated (DAM)
2.15754e-14	-0.153621	0.083	0.146	7.11384e-10	KCNJ2	Cytokines response 2 (CRM-2)
6.05924e-12	-0.155384	0.993	0.995	1.99785e-07	RPL39	Ribosomal response (RM)
4.79647e-05	-0.159703	0.961	0.965	1	GPR34	Homeostatic (HM)
3.61367e-07	-0.159718	0.591	0.645	0.011915	DOCK4	Homeostatic (HM)
1.09833e-08	-0.159878	0.226	0.285	0.000362142	SLC11A1	Disease associated (DAM)
4.63069e-21	-0.159897	0.084	0.168	1.52683e-16	CYTL1	Antigen-presenting response (HLA)
8.79231e-15	-0.161396	0.519	0.629	2.899e-10	CLEC7A	Cytokines response 1 (CRM-1)
1.95791e-14	-0.162046	0.172	0.253	6.45562e-10	S100A13	Disease associated (DAM)
2.78381e-10	-0.162078	0.24	0.305	9.17878e-06	PELI1	NA
1.46806e-17	-0.16531	0.164	0.252	4.84048e-13	RAP2C	NA
4.96209e-11	-0.166197	0.856	0.884	1.6361e-06	ASAH1	Disease associated (DAM)
8.75439e-10	-0.168015	0.136	0.192	2.8865e-05	RAMP1	Disease associated (DAM)
7.69016e-16	-0.168705	0.165	0.248	2.5356e-11	AP001055.6	Cytokines response 1 (CRM-1)
5.51002e-10	-0.171	0.148	0.207	1.81676e-05	TSC22D3	Transitioning CRM
3.21474e-07	-0.174669	0.156	0.202	0.0105996	IFI30	Cytokines response 1 (CRM-1)
4.96081e-15	-0.17611	0.353	0.452	1.63568e-10	HLA-DMA	Antigen-presenting response (HLA)
3.51697e-15	-0.176231	0.836	0.895	1.15962e-10	RPL7	Ribosomal response (RM)
3.71709e-15	-0.176576	0.18	0.261	1.2256e-10	GPR65	Antigen-presenting response (HLA)
3.95866e-22	-0.176785	0.107	0.199	1.30525e-17	RP11-489O18.1	NA
1.40835e-16	-0.183298	0.097	0.17	4.64363e-12	MIR24-2	Cytokines response 1 (CRM-1)
3.05605e-26	-0.185707	0.064	0.153	1.00764e-21	TNFAIP2	Cytokines response 2 (CRM-2)
3.7179e-27	-0.188374	0.025	0.097	1.22587e-22	TMEM176A	NA
3.12296e-19	-0.188416	0.077	0.152	1.0297e-14	CDKN1A	NA
1.28431e-20	-0.188539	0.122	0.21	4.23464e-16	PRKX	NA
4.58714e-20	-0.199894	0.198	0.298	1.51247e-15	ITGB2-AS1	NA
2.11362e-28	-0.200536	0.074	0.17	6.96903e-24	WIPF3	Antigen-presenting response (HLA)
6.9187e-13	-0.201729	0.977	0.984	2.28123e-08	RPS4X	Ribosomal response (RM)
9.26729e-20	-0.202555	0.335	0.444	3.05561e-15	NPL	Disease associated (DAM)
4.36527e-13	-0.207804	0.094	0.155	1.43932e-08	CXCR4	Disease associated (DAM)
2.76521e-11	-0.208363	0.318	0.397	9.11744e-07	MAFB	Disease associated (DAM)
1.68263e-16	-0.211769	0.401	0.495	5.54797e-12	SMS	Disease associated (DAM)
3.51713e-09	-0.213927	0.784	0.8	0.000115967	SORL1	NA
4.16149e-21	-0.214469	0.171	0.266	1.37213e-16	LINC00969	NA
4.36876e-18	-0.215191	0.511	0.608	1.44047e-13	MGAT4A	NA
5.54089e-25	-0.217241	0.163	0.272	1.82694e-20	RTTN	Disease associated (DAM)
1.80338e-11	-0.217574	0.884	0.902	5.94609e-07	MT-ND2	NA
1.03454e-17	-0.218678	0.187	0.279	3.4111e-13	PLA2G7	Disease associated (DAM)
1.05197e-22	-0.219902	0.202	0.311	3.46856e-18	APOC2	Antigen-presenting response (HLA)
8.25506e-23	-0.222428	0.17	0.276	2.72186e-18	KCNQ1OT1	NA
1.52988e-39	-0.22409	0.071	0.19	5.04432e-35	KAL1	Antigen-presenting response (HLA)
0.2547	-0.225377	0.018	0.022	1	CXCL10	Interferon response (IRM)
2.45396e-28	-0.227212	0.067	0.161	8.0912e-24	RP11-536O18.2	Disease associated (DAM)
8.23775e-24	-0.231535	0.218	0.33	2.71615e-19	RENBP	NA
2.0268e-12	-0.231936	0.998	0.999	6.68276e-08	MT-CO1	NA
4.98317e-17	-0.237566	0.221	0.314	1.64305e-12	CD83	Disease associated (DAM)
1.27347e-26	-0.266959	0.391	0.514	4.19889e-22	ITGAX	Disease associated (DAM)
1.21135e-32	-0.277312	0.358	0.497	3.99406e-28	EIF2S3	NA
1.08005e-19	-0.28067	0.397	0.498	3.56115e-15	SGK1	Cytokines response 1 (CRM-1)
2.78149e-25	-0.283754	0.081	0.172	9.17114e-21	HLA-DQA1	Antigen-presenting response (HLA)
2.49654e-28	-0.290754	0.894	0.957	8.2316e-24	APOC1	Disease associated (DAM)
5.83661e-24	-0.293031	0.89	0.938	1.92445e-19	NEAT1	Cytokines response 1 (CRM-1)
3.8041e-27	-0.300499	0.402	0.531	1.25429e-22	GYPC	Disease associated (DAM)
1.69603e-22	-0.311852	0.585	0.683	5.59214e-18	NAP1L1	Disease associated (DAM)
6.2787e-33	-0.314087	0.604	0.734	2.07021e-28	MS4A7	Disease associated (DAM)
4.7501e-22	-0.317314	0.567	0.664	1.5662e-17	SLC1A3	Disease associated (DAM)
3.48089e-28	-0.36178	0.261	0.386	1.14772e-23	HLA-DPB1	Antigen-presenting response (HLA)
6.06365e-48	-0.386839	0.047	0.169	1.99931e-43	TMEM176B	Cytokines response 2 (CRM-2)
1.84721e-25	-0.394842	0.119	0.222	6.09063e-21	RNASE1	Interferon response (IRM)
1.72844e-37	-0.39712	0.488	0.651	5.699e-33	HLA-DRA	Antigen-presenting response (HLA)
1.9352e-43	-0.419691	0.338	0.518	6.38075e-39	HLA-DRB5	Antigen-presenting response (HLA)
1.94348e-55	-0.434785	0.415	0.594	6.40803e-51	ARHGAP24	Antigen-presenting response (HLA)
1.63007e-50	-0.442778	0.357	0.535	5.37467e-46	CD37	Antigen-presenting response (HLA)
7.01988e-34	-0.446375	0.469	0.603	2.3146e-29	HLA-DPA1	Antigen-presenting response (HLA)
7.18522e-47	-0.482868	0.159	0.319	2.36911e-42	CD9	Disease associated (DAM)
1.53048e-74	-0.487872	0.071	0.252	5.04631e-70	HLA-DQB1	Antigen-presenting response (HLA)
5.32202e-61	-0.533619	0.23	0.425	1.75478e-56	MS4A6A	Antigen-presenting response (HLA)
1.63641e-62	-0.56503	0.131	0.309	5.39559e-58	CD69	Cytokines response 1 (CRM-1)
6.25503e-115	-0.574496	0.043	0.273	2.06241e-110	FAM118A	NA
1.18079e-80	-0.878802	0.379	0.586	3.89331e-76	HLA-DRB1	Antigen-presenting response (HLA)

## Sheet: TREM2kovsTREM2wt
p_val	avg_log2FC	pct.1	pct.2	p_val_adj	gene	top100markers
4.63978e-224	1.43962	0.734	0.234	1.52983e-219	HSPA1A	Transitioning CRM
2.60312e-100	1.19427	0.985	0.975	8.58301e-96	MT-ATP6	NA
3.58202e-112	1.09315	0.965	0.919	1.18106e-107	C3	Homeostatic (HM)
8.35432e-64	1.00651	0.875	0.826	2.75459e-59	MT-ND1	NA
1.7238e-91	0.942861	0.997	0.994	5.68372e-87	MT-CO3	NA
4.75345e-86	0.931969	0.992	0.987	1.56731e-81	MT-CYB	NA
2.9354e-66	0.855158	0.989	0.983	9.67861e-62	MT-ND3	NA
9.8827e-91	0.761304	0.518	0.235	3.25852e-86	LINC00996	Homeostatic (HM)
5.00729e-85	0.731118	0.962	0.892	1.651e-80	A2M	Homeostatic (HM)
3.10112e-108	0.725205	0.99	0.967	1.0225e-103	CST3	Homeostatic (HM)
7.46116e-53	0.714914	0.713	0.58	2.46009e-48	RPL27A	Ribosomal response (RM)
3.72331e-77	0.70911	0.998	0.999	1.22765e-72	MT-CO1	NA
2.32861e-73	0.705155	0.935	0.879	7.67788e-69	RPL3	Ribosomal response (RM)
2.81191e-53	0.683316	0.978	0.982	9.27143e-49	MT-ND4	NA
6.32387e-114	0.6686	1	0.999	2.08511e-109	TPT1	Ribosomal response (RM)
4.27737e-52	0.647583	0.786	0.641	1.41033e-47	HSPA5	Interferon response (IRM)
1.78208e-79	0.642945	1	1	5.87586e-75	TMSB4X	Ribosomal response (RM)
6.68613e-64	0.636816	0.907	0.83	2.20455e-59	CSF1R	Homeostatic (HM)
2.76124e-56	0.634648	0.995	0.996	9.10435e-52	MT-CO2	NA
6.08818e-79	0.633094	0.976	0.948	2.00739e-74	RPL37A	Ribosomal response (RM)
1.7995e-59	0.621262	0.945	0.906	5.93331e-55	RPL13A	Ribosomal response (RM)
6.51771e-53	0.620173	0.835	0.715	2.14902e-48	CALR	NA
1.02767e-58	0.591276	0.982	0.959	3.38845e-54	RPS18	Ribosomal response (RM)
2.1052e-64	0.585205	0.974	0.949	6.94125e-60	RPS29	Ribosomal response (RM)
4.74918e-51	0.562395	0.998	0.999	1.5659e-46	SAT1	Transitioning CRM
1.75492e-33	0.555147	0.832	0.755	5.78634e-29	MT-ND5	NA
1.26912e-59	0.554604	0.934	0.853	4.18455e-55	HSP90AA1	Transitioning CRM
[truncated: 1,212 more rows]

## Sheet: TREM2ko_ActivatedvsTREM2wt_Act
p_val	avg_log2FC	pct.1	pct.2	p_val_adj	gene	top100markers
[truncated: 1,454 more rows]

[truncated: 7 more sheets: oAbvsScr, oAb_ActivatedvsScr_Activated, TREM2r47hvsTREM2wt, TREM2r47h_ActivatedvsTREM2wt_Ac, APOE44vsAPOE33, APOE44_ActivatedvsAPOE33_Activa, primary_enriched vs all]
