# Supplementary material for: Xenografted human microglia display diverse transcriptomic states in response to Alzheimer’s disease-related amyloid-β pathology
Source: Nat Neurosci. 2024 Mar 27;27(5):886–900. doi: 10.1038/s41593-024-01600-y (PMC11089003; doi:10.1038/s41593-024-01600-y)
Supplement: Supplementary file 6 — Alzheimer’s disease GWAS gene expression in human microglial cell states. The table reports how the list of GWAS genes was compiled from the most recent studies, the expression levels of the risk genes in our dataset as in Extended Data Fig. 10b and their differential expression across cell states and tested conditions as in Fig. 8a and Extended Data Fig. 10c. [file 41593_2024_1600_MOESM6_ESM.xlsx]

## Sheet: Expr
gene	counts	cells_1+reads	expr_100+cells	expr_1000+cells	norm_expr_HM	norm_expr_tCRM	norm_expr_CRM-1	norm_expr_CRM-2	norm_expr_RM	norm_expr_DAM	norm_expr_HLA	norm_expr_IRM
ABCA1	67902	37035	TRUE	TRUE	0.476681	0.450263	0.488829	0.542232	0.373842	0.627461	0.494667	0.596965
ABCA7	3227	2340	TRUE	TRUE	0.0252862	0.0254743	0.0288874	0.0225577	0.0281043	0.0184322	0.0306101	0.017341
ABI3	113662	55478	TRUE	TRUE	0.852745	1.04451	0.905665	0.764162	0.81557	0.662864	0.830845	0.756214
ACE	3580	2464	TRUE	TRUE	0.0339368	0.0247651	0.0313699	0.0241689	0.0255352	0.0204493	0.0204778	0.0277457
ADAM10	112034	56705	TRUE	TRUE	0.912535	0.802825	0.774543	0.750339	0.657299	0.818877	0.860175	0.746676
ADAM17	51975	33260	TRUE	TRUE	0.398199	0.387316	0.394493	0.39671	0.283223	0.429923	0.414142	0.425
ADAMTS1	11	11	FALSE	FALSE	1.95714e-05	0	0	0	0.000155703	0.000208667	0.000106655	0.000144509
ADAMTS4	4193	2867	TRUE	TRUE	0.0342891	0.0369407	0.0410742	0.0446065	0.0202413	0.0241358	0.0184514	0.0312139
ALPK2	2058	1507	TRUE	TRUE	0.010412	0.0290206	0.0288874	0.0231513	0.00949786	0.0130069	0.0198379	0.00939306
ANK3	1120	835	TRUE	FALSE	0.00943341	0.00709262	0.0124125	0.00763229	0.00724017	0.00994644	0.00821246	0.00751445
ANKH	34735	22221	TRUE	TRUE	0.281574	0.283882	0.245768	0.230834	0.231218	0.277248	0.202112	0.22789
APH1B	53768	32239	TRUE	TRUE	0.427302	0.40818	0.406003	0.360244	0.337563	0.424706	0.418089	0.342197
APOE	4480464	116837	TRUE	TRUE	30.7318	29.6376	35.211	27.6695	23.1184	43.0136	41.8466	29.6223
APP	65220	36577	TRUE	TRUE	0.538585	0.441811	0.455202	0.471845	0.388244	0.485219	0.393771	0.48974
BCKDK	23388	15487	TRUE	TRUE	0.14839	0.177493	0.192733	0.196489	0.170884	0.214996	0.181314	0.183671
BHMG1	13	13	FALSE	FALSE	0.000137	0.00011821	0	8.48033e-05	0.000155703	6.95555e-05	0	0
BIN1	523878	105121	TRUE	TRUE	3.92074	4.35499	4.41323	3.34201	4.18817	3.51443	3.26685	3.33223
BLNK	133875	62129	TRUE	TRUE	1.11676	1.19333	1.09704	0.772812	0.788789	0.809766	1.13471	0.857225
CASS4	11709	8286	TRUE	TRUE	0.106664	0.112773	0.0868878	0.0825136	0.078007	0.0573138	0.0675128	0.0621387
CD2AP	58777	32933	TRUE	TRUE	0.505431	0.424493	0.387723	0.341927	0.391281	0.337414	0.37916	0.523121
CD33	111450	55093	TRUE	TRUE	0.968999	0.935753	0.79666	0.654766	0.783963	0.61188	0.745734	0.718353
CELF1	79278	45018	TRUE	TRUE	0.656757	0.656717	0.622207	0.639586	0.42102	0.506573	0.495947	0.625723
CLNK	337	324	TRUE	FALSE	0.00291614	0.002246	0.00157978	0.00347693	0.00210199	0.00278222	0.00138652	0.00144509
CLPTM1	34276	22696	TRUE	TRUE	0.258695	0.260949	0.260212	0.260346	0.221876	0.282743	0.242321	0.255636
CLU	1014	662	TRUE	FALSE	0.00686956	0.00726993	0.0051907	0.00822592	0.0111327	0.00535578	0.00789249	0.00635838
CNTNAP2	15441	8425	TRUE	TRUE	0.0978765	0.102902	0.107199	0.228545	0.0796419	0.101134	0.118067	0.141185
COX7C	362994	100816	TRUE	TRUE	2.26676	2.31083	2.56534	2.49101	3.56878	2.95312	2.90273	2.5065
CR1	92	75	FALSE	FALSE	0.000450142	0.000650157	0.000225683	0.000763229	0.000233554	0.00118244	0.000213311	0.00274566
CTSB	849685	121353	TRUE	TRUE	6.31048	7.28187	6.96615	5.65129	4.98957	7.15379	5.3414	5.89335
CTSH	230451	82120	TRUE	TRUE	1.53058	1.62876	1.7671	2.14841	1.3153	1.82117	2.06826	1.88945
DOC2A	3523	2857	TRUE	TRUE	0.0257559	0.0268928	0.0282103	0.0304444	0.0171273	0.0330389	0.0388225	0.0306358
DSG2	189	179	TRUE	FALSE	0.00148743	0.00206868	0.00180546	0.00101764	0.00186843	0.00111289	0.00117321	0.00101156
ECHDC3	1268	945	TRUE	FALSE	0.00857227	0.0122939	0.00970436	0.00958277	0.0100428	0.00862489	0.0107722	0.0106936
EED	31756	20757	TRUE	TRUE	0.269674	0.243572	0.225683	0.222778	0.194706	0.213049	0.225683	0.237428
EPDR1	29	29	FALSE	FALSE	0.000371856	0.000177315	0	0.00025441	7.78513e-05	6.95555e-05	0.000106655	0.000144509
EPHA1	94	89	FALSE	FALSE	0.000684999	0.000709262	0.000225683	0.00050882	0.000389257	0.000834666	0.000213311	0.000289017
FERMT2	677	539	TRUE	FALSE	0.00395342	0.00366452	0.00383661	0.00737788	0.00459323	0.00695555	0.00426621	0.0112717
FOXF1	1	1	FALSE	FALSE	0	0	0	0	0	0	0	0
GRN	421175	104746	TRUE	TRUE	3.09696	3.2798	3.24035	2.80521	2.80343	3.43688	3.00139	3.12486
HESX1	3611	2662	TRUE	TRUE	0.0182014	0.0213961	0.0189573	0.0177239	0.0187622	0.0158587	0.0229309	0.169364
HLA-DQA1	15080	5533	TRUE	TRUE	0.00479499	0.0192092	0.046265	0.0438433	0.0133904	0.0861793	0.985495	0.111127
HLA-DRB1	113601	29314	TRUE	TRUE	0.200568	0.438206	0.671632	0.613297	0.263371	0.759755	5.391	0.922254
HLA-DRB5	101379	23666	TRUE	TRUE	0.146159	0.31509	0.545701	0.509074	0.228338	0.63219	5.32285	0.598988
HS3ST1	32012	19346	TRUE	TRUE	0.290909	0.282227	0.235387	0.195132	0.221176	0.163038	0.177688	0.237572
HS3ST5	112	104	TRUE	FALSE	0.00101771	0.00100479	0.000677048	0.000339213	0.000856364	0.000834666	0.000746587	0.000433526
ICA1	32439	20154	TRUE	TRUE	0.285273	0.264909	0.258407	0.209803	0.224679	0.192043	0.175341	0.196821
IDUA	7227	5289	TRUE	TRUE	0.0558372	0.0589869	0.060483	0.0501187	0.0546516	0.0552271	0.0516212	0.0612717
IL34	73	65	FALSE	FALSE	0.000606713	0.000531946	0.000451365	0.000763229	0.000778513	0.000556444	0	0.000578035
INPP5D	99674	50814	TRUE	TRUE	0.901223	0.813228	0.696682	0.538077	0.634255	0.559505	0.683767	0.618642
JAZF1	15987	10863	TRUE	TRUE	0.123241	0.135233	0.130445	0.117877	0.105566	0.106142	0.124787	0.108237
KAT8	30988	20169	TRUE	TRUE	0.237988	0.270524	0.228842	0.219386	0.221876	0.217987	0.230802	0.203613
KLF16	15764	11138	TRUE	TRUE	0.114434	0.134169	0.126608	0.124067	0.107746	0.121514	0.119987	0.129046
LILRB2	11411	5509	TRUE	TRUE	0.0459928	0.0390094	0.0539382	0.144844	0.0408719	0.0964735	0.0796715	0.321965
MAF	637279	112568	TRUE	TRUE	6.31909	5.27165	4.1898	3.32717	4.47762	2.98658	3.74115	3.76214
MEF2C	825458	122751	TRUE	TRUE	7.423	6.7384	5.94742	5.65019	5.4074	4.97732	5.28808	5.52601
MINDY2	3539	2897	TRUE	TRUE	0.0246404	0.0298481	0.0279847	0.0185719	0.0187622	0.0367253	0.0356229	0.0276012
MME	258	249	TRUE	FALSE	0.002329	0.00195047	0.0013541	0.00237449	0.00140132	0.00201711	0.00127986	0.00216763
MS4A2	8	8	FALSE	FALSE	1.95714e-05	0.00011821	0.000225683	8.48033e-05	7.78513e-05	0	0.000213311	0
MS4A4A	67233	31482	TRUE	TRUE	0.490205	0.470241	0.509592	0.436906	0.412145	0.528274	0.603882	0.482225
MS4A6A	104929	28948	TRUE	TRUE	0.558548	0.656658	0.768901	0.716672	0.511172	0.729151	2.05695	0.783671
MYO15A	493	418	TRUE	FALSE	0.00397299	0.00449199	0.00383661	0.0027137	0.00373686	0.00431244	0.00469283	0.00289017
NCK2	67554	37800	TRUE	TRUE	0.472532	0.501625	0.62153	0.607531	0.369171	0.633373	0.416062	0.51763
NME8	16	12	FALSE	FALSE	0	0	0	0	0	0	0.000319966	0
PICALM	109068	55507	TRUE	TRUE	0.939896	0.835983	0.714737	0.731004	0.684858	0.625026	0.766852	0.747832
PLCG2	36190	23769	TRUE	TRUE	0.321147	0.293043	0.255021	0.228375	0.233632	0.197607	0.250107	0.243642
PLEKHA1	31738	20633	TRUE	TRUE	0.256033	0.244104	0.227488	0.22617	0.208174	0.258886	0.24776	0.195954
PRDM7	39	39	FALSE	FALSE	0.000293571	0.000354631	0	0.000169607	0.000311405	0.000626	0	0
PRKD3	48355	31054	TRUE	TRUE	0.397045	0.362551	0.354999	0.383565	0.292487	0.336788	0.321139	0.375289
PTK2B	7431	5629	TRUE	TRUE	0.0565613	0.0534902	0.056872	0.0518148	0.0478786	0.0642693	0.0579138	0.0836705
RASGEF1C	38323	23328	TRUE	TRUE	0.301889	0.37449	0.330625	0.232022	0.271	0.219378	0.295648	0.213728
RBCK1	38264	23683	TRUE	TRUE	0.242431	0.267983	0.314602	0.285278	0.309692	0.284899	0.295542	0.494075
RHOH	26158	17360	TRUE	TRUE	0.205774	0.26225	0.234033	0.213789	0.179136	0.125617	0.174595	0.183526
RIN3	32513	21187	TRUE	TRUE	0.265916	0.261186	0.250282	0.239908	0.229194	0.207693	0.228242	0.199566
SCIMP	36783	22673	TRUE	TRUE	0.271984	0.269283	0.273302	0.213619	0.200078	0.336162	0.311007	0.288006
SEC61G	103461	53276	TRUE	TRUE	0.63472	0.694072	0.757617	0.928002	0.771273	0.844543	0.698699	0.912572
SHARPIN	32438	21940	TRUE	TRUE	0.236481	0.242508	0.268337	0.242028	0.247879	0.255547	0.243601	0.249133
SIGLEC11	18806	12936	TRUE	TRUE	0.151228	0.152491	0.174227	0.151967	0.100117	0.135981	0.133532	0.165751
SLC24A4	4787	3431	TRUE	TRUE	0.0394168	0.0450381	0.0383661	0.0312076	0.034021	0.0298393	0.0359428	0.0258671
SLC2A4RG	8023	5647	TRUE	TRUE	0.0590273	0.0659613	0.0663507	0.0506275	0.072791	0.0596787	0.0622867	0.0559249
SNX1	52840	33543	TRUE	TRUE	0.410901	0.397837	0.394493	0.373558	0.348462	0.395632	0.367854	0.391618
SORL1	306866	88486	TRUE	TRUE	2.58949	2.37077	2.36967	1.75933	1.87404	2.19288	2.71011	1.85853
SORT1	72841	41954	TRUE	TRUE	0.608866	0.551924	0.522455	0.453443	0.455742	0.536204	0.523038	0.469798
SPDYE3	3661	2909	TRUE	TRUE	0.0362658	0.0271884	0.0266306	0.0278155	0.0213313	0.0224664	0.0211177	0.0187861
SPI1	258528	90635	TRUE	TRUE	1.78894	1.85697	1.87587	2.01815	1.91008	1.90902	1.8589	1.96199
SPPL2A	86943	46846	TRUE	TRUE	0.631158	0.57728	0.600542	0.762381	0.476917	0.69952	0.622547	0.826445
SUZ12P1	2825	2479	TRUE	TRUE	0.0203738	0.0251788	0.0209885	0.0177239	0.0156481	0.0265007	0.0249573	0.0299133
TMEM106B	38466	25144	TRUE	TRUE	0.317878	0.299072	0.281878	0.234481	0.252939	0.263198	0.281037	0.278035
TNIP1	18185	11700	TRUE	TRUE	0.107271	0.111059	0.140375	0.223541	0.10868	0.134242	0.132146	0.225867
TPCN1	34320	22522	TRUE	TRUE	0.292964	0.281281	0.269691	0.221336	0.222577	0.233081	0.25192	0.209971
TREM2	1010113	113446	TRUE	TRUE	7.27852	7.21349	8.14195	5.78502	6.34005	10.964	7.95723	5.59364
TREML2	12	11	FALSE	FALSE	0	0	0	8.48033e-05	0	6.95555e-05	0	0
TSPAN14	62331	37190	TRUE	TRUE	0.475546	0.567882	0.536899	0.453443	0.381471	0.425819	0.473336	0.412572
TSPOAP1	10	10	FALSE	FALSE	1.95714e-05	0.000177315	0.000225683	8.48033e-05	7.78513e-05	0.000139111	0.000106655	0
TSPOAP1-AS1	346	337	TRUE	FALSE	0.00185928	0.0045511	0.00451365	0.0025441	0.000778513	0.003756	0.00362628	0.00404624
UMAD1	2732	2246	TRUE	TRUE	0.0232312	0.0226964	0.0167005	0.0193351	0.0165823	0.0241358	0.0151451	0.0189306
UNC5CL	248	199	TRUE	FALSE	0.00227028	0.00206868	0.00225683	0.00101764	0.000934216	0.00180844	0.00234642	0.00216763
USP6NL	41613	26020	TRUE	TRUE	0.31874	0.325256	0.355902	0.308429	0.236824	0.332197	0.305141	0.317486
WDR12	14068	9851	TRUE	TRUE	0.102104	0.0979372	0.105619	0.138823	0.078007	0.123252	0.0966297	0.116908
WDR81	10793	7779	TRUE	TRUE	0.0863685	0.0913766	0.0805687	0.0730156	0.0675749	0.0811018	0.0848976	0.0796243
WNT3	91	87	FALSE	FALSE	0.000782855	0.000472841	0.000451365	0.000424016	0.000544959	0.000834666	0.000426621	0.000578035
ZCWPW1	11885	8242	TRUE	TRUE	0.0951561	0.104202	0.0941097	0.0765773	0.0856364	0.0779718	0.102709	0.0809249
		criteria	expr in 100+ cells	expr in 1000+ cells
		# genes	88	77
		% full GWAS list	0.871287	0.762376

## Sheet: DE Heatmap
condition	cluster	gene	avg_log2FC
cell state	Antigen-presenting response (HLA)	HLA-DRB5	2.26461
cell state	Antigen-presenting response (HLA)	HLA-DRB1	2.18015
cell state	Antigen-presenting response (HLA)	HLA-DQA1	0.947794
cell state	Antigen-presenting response (HLA)	MS4A6A	0.911714
cell state	Antigen-presenting response (HLA)	APOE	0.419368
cell state	Antigen-presenting response (HLA)	CTSH	0.212561
cell state	Antigen-presenting response (HLA)	SORL1	0.169531
cell state	Antigen-presenting response (HLA)	COX7C	0.138607
cell state	Antigen-presenting response (HLA)	MS4A4A	0.117478
cell state	Antigen-presenting response (HLA)	CELF1	-0.104311
cell state	Antigen-presenting response (HLA)	BIN1	-0.196325
cell state	Antigen-presenting response (HLA)	CTSB	-0.211547
cell state	Antigen-presenting response (HLA)	MEF2C	-0.247853
cell state	Antigen-presenting response (HLA)	MAF	-0.348749
cell state	Cytokines response 1 (CRM-1)	BIN1	0.166639
cell state	Cytokines response 1 (CRM-1)	APOE	0.146677
cell state	Cytokines response 1 (CRM-1)	CTSB	0.137023
cell state	Cytokines response 1 (CRM-1)	TREM2	0.119409
cell state	Cytokines response 1 (CRM-1)	NCK2	0.11658
cell state	Cytokines response 1 (CRM-1)	MAF	-0.20194
cell state	Cytokines response 2 (CRM-2)	CTSH	0.259004
cell state	Cytokines response 2 (CRM-2)	SEC61G	0.172294
cell state	Cytokines response 2 (CRM-2)	CNTNAP2	0.157393
cell state	Cytokines response 2 (CRM-2)	TNIP1	0.125406
cell state	Cytokines response 2 (CRM-2)	SPPL2A	0.117552
cell state	Cytokines response 2 (CRM-2)	NCK2	0.110418
cell state	Cytokines response 2 (CRM-2)	CD2AP	-0.108256
cell state	Cytokines response 2 (CRM-2)	GRN	-0.119103
cell state	Cytokines response 2 (CRM-2)	CTSB	-0.140623
cell state	Cytokines response 2 (CRM-2)	MEF2C	-0.164705
cell state	Cytokines response 2 (CRM-2)	CD33	-0.168507
cell state	Cytokines response 2 (CRM-2)	BIN1	-0.172702
cell state	Cytokines response 2 (CRM-2)	BLNK	-0.201648
cell state	Cytokines response 2 (CRM-2)	INPP5D	-0.20603
cell state	Cytokines response 2 (CRM-2)	APOE	-0.214059
cell state	Cytokines response 2 (CRM-2)	SORL1	-0.295644
cell state	Cytokines response 2 (CRM-2)	TREM2	-0.343547
cell state	Cytokines response 2 (CRM-2)	MAF	-0.496981
cell state	Disease associated (DAM)	TREM2	0.58168
cell state	Disease associated (DAM)	APOE	0.486545
cell state	Disease associated (DAM)	CTSB	0.188064
cell state	Disease associated (DAM)	COX7C	0.166161
cell state	Disease associated (DAM)	ABCA1	0.139749
cell state	Disease associated (DAM)	NCK2	0.139229
cell state	Disease associated (DAM)	GRN	0.128049
cell state	Disease associated (DAM)	SEC61G	0.103707
cell state	Disease associated (DAM)	PLCG2	-0.100715
cell state	Disease associated (DAM)	RHOH	-0.103319
cell state	Disease associated (DAM)	HS3ST1	-0.112044
cell state	Disease associated (DAM)	BIN1	-0.113784
cell state	Disease associated (DAM)	CD2AP	-0.116062
cell state	Disease associated (DAM)	ABI3	-0.163416
cell state	Disease associated (DAM)	BLNK	-0.172859
cell state	Disease associated (DAM)	PICALM	-0.178409
cell state	Disease associated (DAM)	INPP5D	-0.188236
cell state	Disease associated (DAM)	CD33	-0.214213
cell state	Disease associated (DAM)	MEF2C	-0.338523
cell state	Disease associated (DAM)	MAF	-0.634909
cell state	Homeostatic (HM)	MAF	0.54255
cell state	Homeostatic (HM)	MEF2C	0.33337
cell state	Homeostatic (HM)	INPP5D	0.20167
cell state	Homeostatic (HM)	SORL1	0.185992
cell state	Homeostatic (HM)	CD33	0.165619
cell state	Homeostatic (HM)	PICALM	0.163933
cell state	Homeostatic (HM)	BLNK	0.121458
cell state	Homeostatic (HM)	CD2AP	0.11392
cell state	Homeostatic (HM)	ADAM10	0.108733
cell state	Homeostatic (HM)	CTSH	-0.134338
cell state	Homeostatic (HM)	SEC61G	-0.13508
cell state	Homeostatic (HM)	COX7C	-0.208445
cell state	Homeostatic (HM)	HLA-DQA1	-0.210487
cell state	Homeostatic (HM)	MS4A6A	-0.242891
cell state	Homeostatic (HM)	HLA-DRB5	-0.83268
cell state	Homeostatic (HM)	HLA-DRB1	-0.846708
cell state	Interferon response (IRM)	LILRB2	0.314505
cell state	Interferon response (IRM)	RBCK1	0.235378
cell state	Interferon response (IRM)	HESX1	0.198885
cell state	Interferon response (IRM)	SPPL2A	0.167386
cell state	Interferon response (IRM)	SEC61G	0.1526
cell state	Interferon response (IRM)	TNIP1	0.123043
cell state	Interferon response (IRM)	HLA-DRB1	0.121216
cell state	Interferon response (IRM)	CTSH	0.115738
cell state	Interferon response (IRM)	CD33	-0.104841
cell state	Interferon response (IRM)	APOE	-0.106066
cell state	Interferon response (IRM)	INPP5D	-0.120835
cell state	Interferon response (IRM)	BLNK	-0.123488
cell state	Interferon response (IRM)	BIN1	-0.169545
cell state	Interferon response (IRM)	MEF2C	-0.18699
cell state	Interferon response (IRM)	SORL1	-0.231431
cell state	Interferon response (IRM)	MAF	-0.335776
cell state	Interferon response (IRM)	TREM2	-0.374298
cell state	Ribosomal response (RM)	COX7C	0.401047
cell state	Ribosomal response (RM)	BIN1	0.110794
cell state	Ribosomal response (RM)	APP	-0.104796
cell state	Ribosomal response (RM)	INPP5D	-0.111525
cell state	Ribosomal response (RM)	PICALM	-0.118741
cell state	Ribosomal response (RM)	GRN	-0.120895
cell state	Ribosomal response (RM)	ADAM17	-0.128933
cell state	Ribosomal response (RM)	MAF	-0.13008
cell state	Ribosomal response (RM)	HLA-DQA1	-0.130237
cell state	Ribosomal response (RM)	ABCA1	-0.134002
cell state	Ribosomal response (RM)	NCK2	-0.145678
cell state	Ribosomal response (RM)	ADAM10	-0.157473
cell state	Ribosomal response (RM)	SPPL2A	-0.164348
cell state	Ribosomal response (RM)	CELF1	-0.188957
cell state	Ribosomal response (RM)	BLNK	-0.189165
cell state	Ribosomal response (RM)	MS4A6A	-0.215388
cell state	Ribosomal response (RM)	TREM2	-0.222495
cell state	Ribosomal response (RM)	MEF2C	-0.225025
cell state	Ribosomal response (RM)	CTSH	-0.232089
cell state	Ribosomal response (RM)	SORL1	-0.233868
cell state	Ribosomal response (RM)	CTSB	-0.307501
cell state	Ribosomal response (RM)	APOE	-0.487139
cell state	Ribosomal response (RM)	HLA-DRB5	-0.49752
cell state	Ribosomal response (RM)	HLA-DRB1	-0.536935
cell state	Transitioning CRM	CTSB	0.219125
cell state	Transitioning CRM	ABI3	0.176865
cell state	Transitioning CRM	BIN1	0.168381
cell state	Transitioning CRM	BLNK	0.142632
cell state	Transitioning CRM	TSPAN14	0.108616
cell state	Transitioning CRM	RASGEF1C	0.108072
cell state	Transitioning CRM	COX7C	-0.125302
cell state	Transitioning CRM	HLA-DQA1	-0.125395
cell state	Transitioning CRM	HLA-DRB1	-0.345411
cell state	Transitioning CRM	HLA-DRB5	-0.40351
plaques	APP-NLGF	HLA-DRB5	0.663677
plaques	APP-NLGF	HLA-DRB1	0.442416
plaques	APP-NLGF	APOE	0.359373
plaques	APP-NLGF	MS4A6A	0.19352
plaques	APP-NLGF	HLA-DQA1	0.111004
plaques	APP-NLGF	COX7C	0.104311
plaques	APP-NLGF	NCK2	-0.108527
plaques	APP-NLGF	INPP5D	-0.113705
plaques	APP-NLGF	ADAM10	-0.118846
plaques	APP-NLGF	KAT8	-0.121483
plaques	APP-NLGF	TPCN1	-0.1225
plaques	APP-NLGF	EED	-0.123111
plaques	APP-NLGF	CLPTM1	-0.124263
plaques	APP-NLGF	SPPL2A	-0.133036
plaques	APP-NLGF	SNX1	-0.136363
plaques	APP-NLGF	APP	-0.14316
plaques	APP-NLGF	PLCG2	-0.144258
plaques	APP-NLGF	TREM2	-0.154878
plaques	APP-NLGF	RHOH	-0.161173
plaques	APP-NLGF	MAF	-0.1648
plaques	APP-NLGF	SORT1	-0.187621
plaques	APP-NLGF	ICA1	-0.190177
plaques	APP-NLGF	CELF1	-0.210564
plaques	APP-NLGF	RASGEF1C	-0.210877
plaques	APP-NLGF	MEF2C	-0.213304
plaques	APP-NLGF	CD2AP	-0.222131
plaques	APP-NLGF	SORL1	-0.237038
plaques	APP-NLGF	PICALM	-0.243982
plaques	APP-NLGF	HS3ST1	-0.271418
plaques	APP-NLGF	CTSH	-0.327008
plaques	APP-NLGF	BLNK	-0.331285
plaques	APP-NLGF	ABI3	-0.33683
plaques	APP-NLGF	SPI1	-0.38163
plaques	APP-NLGF	GRN	-0.425455
plaques	APP-NLGF	CD33	-0.493833
plaques	APP-NLGF	CTSB	-0.505189
plaques	APP-NLGF	BIN1	-0.519365
plaques	APP-NLGF/ApoeKO	GRN	0.316258
plaques	APP-NLGF/ApoeKO	CD33	0.283647
plaques	APP-NLGF/ApoeKO	ABI3	0.263603
plaques	APP-NLGF/ApoeKO	MEF2C	0.262413
plaques	APP-NLGF/ApoeKO	SPI1	0.228191
plaques	APP-NLGF/ApoeKO	BIN1	0.211377
plaques	APP-NLGF/ApoeKO	HS3ST1	0.186126
plaques	APP-NLGF/ApoeKO	CD2AP	0.17504
plaques	APP-NLGF/ApoeKO	TREM2	0.159745
plaques	APP-NLGF/ApoeKO	SCIMP	0.150228
plaques	APP-NLGF/ApoeKO	COX7C	0.136096
plaques	APP-NLGF/ApoeKO	ICA1	0.124924
plaques	APP-NLGF/ApoeKO	USP6NL	-0.101044
plaques	APP-NLGF/ApoeKO	NCK2	-0.112528
plaques	APP-NLGF/ApoeKO	RASGEF1C	-0.117583
plaques	APP-NLGF/ApoeKO	APOE	-0.121112
plaques	APP-NLGF/ApoeKO	MS4A4A	-0.186293
plaques	APP-NLGF/ApoeKO	HLA-DQA1	-0.189144
plaques	APP-NLGF/ApoeKO	SORL1	-0.358972
plaques	APP-NLGF/ApoeKO	HLA-DRB5	-0.524824
plaques	APP-NLGF/ApoeKO	MS4A6A	-0.680174
plaques	APP-NLGF/ApoeKO	HLA-DRB1	-0.883645
sAb	sAb	CTSH	0.589963
sAb	sAb	SEC61G	0.416748
sAb	sAb	NCK2	0.384917
sAb	sAb	SPPL2A	0.304316
sAb	sAb	LILRB2	0.284926
sAb	sAb	SPI1	0.266523
sAb	sAb	TNIP1	0.221361
sAb	sAb	CNTNAP2	0.166122
sAb	sAb	PRKD3	0.129975
sAb	sAb	ICA1	-0.100672
sAb	sAb	MS4A4A	-0.103094
sAb	sAb	ADAM10	-0.105037
sAb	sAb	USP6NL	-0.105608
sAb	sAb	TPCN1	-0.108453
sAb	sAb	SCIMP	-0.1103
sAb	sAb	CD33	-0.124944
sAb	sAb	CASS4	-0.131029
sAb	sAb	ANKH	-0.135463
sAb	sAb	CD2AP	-0.145937
sAb	sAb	APOE	-0.151198
sAb	sAb	RIN3	-0.153461
sAb	sAb	SORT1	-0.161463
sAb	sAb	HS3ST1	-0.184982
sAb	sAb	GRN	-0.197509
sAb	sAb	PLCG2	-0.203974
sAb	sAb	CTSB	-0.217946
sAb	sAb	RASGEF1C	-0.236142
sAb	sAb	PICALM	-0.253737
sAb	sAb	BLNK	-0.373424
sAb	sAb	BIN1	-0.504308
sAb	sAb	MEF2C	-0.511006
sAb	sAb	INPP5D	-0.558656
sAb	sAb	SORL1	-0.633339
sAb	sAb	MAF	-0.765395
sAb	sAb	TREM2	-0.927806
TREM2/APOE	TREM2-KO	MAF	0.48045
TREM2/APOE	TREM2-KO	SORL1	0.350619
TREM2/APOE	TREM2-KO	GRN	0.227169
TREM2/APOE	TREM2-KO	CTSB	0.226674
TREM2/APOE	TREM2-KO	BIN1	0.201048
TREM2/APOE	TREM2-KO	MEF2C	0.190646
TREM2/APOE	TREM2-KO	PICALM	0.182285
TREM2/APOE	TREM2-KO	CELF1	0.16069
TREM2/APOE	TREM2-KO	ANKH	0.15039
TREM2/APOE	TREM2-KO	SORT1	0.138121
TREM2/APOE	TREM2-KO	TPCN1	0.13041
TREM2/APOE	TREM2-KO	RASGEF1C	-0.113632
TREM2/APOE	TREM2-KO	APOE	-0.228763
TREM2/APOE	TREM2-KO	MS4A6A	-0.311363
TREM2/APOE	TREM2-KO	HLA-DQA1	-0.346778
TREM2/APOE	TREM2-KO	HLA-DRB5	-0.902391
TREM2/APOE	TREM2-KO	HLA-DRB1	-0.927564
TREM2/APOE	TREM2-KO	TREM2	-2.04487
TREM2/APOE	APOE-KO	MEF2C	0.259936
TREM2/APOE	APOE-KO	MAF	0.252741
TREM2/APOE	APOE-KO	MINDY2	0.202394
TREM2/APOE	APOE-KO	SUZ12P1	0.160233
TREM2/APOE	APOE-KO	SPI1	0.12198
TREM2/APOE	APOE-KO	CTSB	0.119969
TREM2/APOE	APOE-KO	COX7C	0.117718
TREM2/APOE	APOE-KO	MS4A6A	-0.201306
TREM2/APOE	APOE-KO	HLA-DRB1	-0.301358
TREM2/APOE	APOE-KO	HLA-DRB5	-0.34952
TREM2/APOE	APOE-KO	SORL1	-0.411427
TREM2/APOE	APOE-KO	APOE	-3.12143
Mutations	TREM2-R47H	MAF	0.440906
Mutations	TREM2-R47H	GRN	0.221367
Mutations	TREM2-R47H	CTSH	0.200554
Mutations	TREM2-R47H	MEF2C	0.179169
Mutations	TREM2-R47H	CD33	0.144549
Mutations	TREM2-R47H	NCK2	-0.116635
Mutations	TREM2-R47H	RASGEF1C	-0.118924
Mutations	TREM2-R47H	APOE	-0.1283
Mutations	TREM2-R47H	HLA-DQA1	-0.328904
Mutations	TREM2-R47H	MS4A6A	-0.383283
Mutations	TREM2-R47H	HLA-DRB5	-0.599041
Mutations	TREM2-R47H	HLA-DRB1	-0.699951
Mutations	TREM2-R47H	TREM2	-0.740424
Mutations	APOE22	MINDY2	0.124633
Mutations	APOE22	SUZ12P1	0.104917
Mutations	APOE22	HLA-DRB5	-0.105569
Mutations	APOE22	MS4A4A	-0.106403
Mutations	APOE22	PICALM	-0.111451
Mutations	APOE22	RASGEF1C	-0.122468
Mutations	APOE22	GRN	-0.130843
Mutations	APOE22	CELF1	-0.134542
Mutations	APOE22	CTSB	-0.145701
Mutations	APOE22	CTSH	-0.152813
Mutations	APOE22	BIN1	-0.161358
Mutations	APOE22	BLNK	-0.216371
Mutations	APOE22	SORL1	-0.245573
Mutations	APOE22	HLA-DRB1	-0.31486
Mutations	APOE22	MS4A6A	-0.357937
Mutations	APOE22	APOE	-0.733053
Mutations	APOE44	MINDY2	0.121249
Mutations	APOE44	SUZ12P1	0.109704
Mutations	APOE44	SORT1	-0.10714
Mutations	APOE44	NCK2	-0.11377
Mutations	APOE44	CELF1	-0.117161
Mutations	APOE44	GRN	-0.122173
Mutations	APOE44	CTSH	-0.122987
Mutations	APOE44	PICALM	-0.131483
Mutations	APOE44	BIN1	-0.163141
Mutations	APOE44	TREM2	-0.163964
Mutations	APOE44	BLNK	-0.190945
Mutations	APOE44	HLA-DRB1	-0.193273
Mutations	APOE44	HLA-DRB5	-0.330914
Mutations	APOE44	APOE	-0.376273
Mutations	APOE44	SORL1	-0.468321

## Sheet: GWAS_studies
gene	jansen	lambert	kunkle	bellenguez
ABCA1	-	-	-	yes
ABCA7	yes	yes	yes	yes
ABI3	yes	-	-	yes
ACE	-	-	yes	yes
ADAM10	yes	-	-	-
ADAM17	-	-	-	yes
ADAMTS1	-	-	-	yes
ADAMTS4	yes	-	-	-
ALPK2	yes	-	-	-
ANK3	-	-	-	yes
ANKH	-	-	-	yes
APH1B	yes	-	-	yes
APOE	yes	-	yes	-
APP	-	-	-	yes
BCKDK	-	-	-	yes
BHMG1	yes	-	-	-
BIN1	yes	yes	yes	yes
BLNK	-	-	-	yes
CASS4	yes	yes	yes	yes
CD2AP	yes	yes	yes	yes
CD33	yes	yes	-	-
CELF1	-	yes		-
CLNK	yes	-	-	yes
CLPTM1	yes	-	-	-
CLU	-	yes	yes	yes
CNTNAP2	yes	-	-	-
COX7C	-	-	-	yes
CR1	yes	yes	yes	yes
CTSB	-	-	-	yes
CTSH	-	-	-	yes
DOC2A	-	-	-	yes
DSG2	-	yes	-	-
ECHDC3	yes	-	yes	-
EED	-	-	-	yes
EPDR1	-	-	-	yes
EPHA1	yes	yes	yes	yes
FERMT2	-	yes	yes	yes
FOXF1	-	-	-	yes
GRN	-	-	-	yes
HESX1	yes	-	-	-
HLA-DQA1	-	-	-	yes
HLA-DRB1	yes	yes	yes	-
HLA-DRB5	-	yes	-	-
HS3ST1	yes	-	-	-
HS3ST5	-	-	-	yes
ICA1	-	-	-	yes
IDUA	-	-	-	yes
IGH gene cluster	-	-	-	yes
IL34	-	-	-	yes
INPP5D	yes	yes	yes	yes
JAZF1	-	-	-	yes
KAT8	yes	-	-	-
KLF16	-	-	-	yes
LILRB2	-	-	-	yes
MAF	-	-	-	yes
MEF2C	-	yes		-
MINDY2	-	-	-	yes
MME	-	-	-	yes
MS4A2	-	-	yes	-
MS4A4A	-	-	-	yes
MS4A6A	yes	yes	-	-
MYO15A	-	-	-	yes
NCK2	-	-	-	yes
NME8	-	yes	-	-
PICALM	yes	yes	yes	-
PLCG2	-	-	-	yes
PLEKHA1	-	-	-	yes
PRDM7	-	-	-	yes
PRKD3	-	-	-	yes
PTK2B	yes	yes	yes	yes
RASGEF1C	-	-	-	yes
RBCK1	-	-	-	yes
RHOH	-	-	-	yes
RIN3	-	yes	-	-
SCIMP	yes	-	-	yes
SEC61G	-	-	-	yes
SHARPIN	-	-	-	yes
SIGLEC11	-	-	-	yes
SLC24A4	yes	yes	yes	yes
SLC2A4RG	-	-	-	yes
SNX1	-	-	-	yes
SORL1	yes	yes	yes	yes
SORT1	-	-	-	yes
SPDYE3	-	-	-	yes
SPI1	-	-	yes	yes
SPPL2A	-	-	-	yes
SUZ12P1	yes	-	-	-
TMEM106B	-	-	-	yes
TNIP1	-	-	-	yes
TPCN1	-	-	-	yes
TREM2	yes	-	yes	yes
TREML2	-	-	-	yes
TSPAN14	-	-	-	yes
TSPOAP1	-	-	-	yes
TSPOAP1-AS1	yes	-	-	-
UMAD1	-	-	-	yes
UNC5CL	-	-	-	yes
USP6NL	-	-	-	yes
WDR12	-	-	-	yes
WDR81	-	-	-	yes
WNT3	-	-	-	yes
ZCWPW1	yes	yes	yes	-
