# Supplementary material for: Xenografted human microglia display diverse transcriptomic states in response to Alzheimer’s disease-related amyloid-β pathology
Source: Nat Neurosci. 2024 Mar 27;27(5):886–900. doi: 10.1038/s41593-024-01600-y (PMC11089003; doi:10.1038/s41593-024-01600-y)
Supplement: Supplementary file 7 — Statistics and QC of the sequencing libraries. The table reports summary statistics such as average number of genes, reads and percentage of reads mapping to mitochondrial genes for each of the 23 sequencing libraries included in this study. The percentage of cells removed by applying our QC criteria is also indicated. [file 41593_2024_1600_MOESM7_ESM.xlsx]

## Sheet: sequencing stats
library	mean_reads	median_reads	mean_genes	median_genes	mean_pcmito	median_pcmito	qc_lowq	qc_doublets	qc_mito	qc_all
lib1	4519.35	4169	2054.55	2055	8.02	6.39	0.0337	0.0158	0.0914	0.1266
lib2	5590.14	5092	2330.85	2321	7.02	6.03	0.0205	0.0171	0.0628	0.0923
lib3&4	4349.79	3880	1875.14	1822	4.18	3.49	0.0252	0.017	0.0185	0.0518
lib5	7128.07	6233.5	2175.99	2105	5.09	4.43	0.0189	0.0159	0.0254	0.0547
lib7	5638.54	5111.5	1863.69	1818	5.94	5.38	0.0179	0.0184	0.0277	0.0597
lib8	5376.28	4651	1631.06	1538	3.67	3.31	0.0131	0.0164	0.0052	0.0324
lib9	6596.74	5783	1942.36	1890	6.32	5.15	0.0227	0.0138	0.0486	0.077
lib11	7035.85	6418	2049.14	1992	4.85	4.3	0.0012	0.0156	0.019	0.0353
lib12	7084.59	6488	1982.29	1929	5.36	4.83	0.0013	0.0162	0.0224	0.0395
lib13	8567.85	7367	2111.67	2016	4.7	4.04	0.0004	0.0188	0.0153	0.0344
lib17	7385.53	6576	2005.01	1947	5.36	4.55	0.0318	0.0178	0.0387	0.0741
lib18	7088.09	5858	2067.22	1952	4.21	3.64	0.0306	0.0192	0.0203	0.0601
lib19	5850.94	5340	1785.01	1745	6.72	5.98	0.038	0.0165	0.0439	0.0822
lib20	6142.5	5492	1893.32	1838.5	6.62	6.11	0.0355	0.0173	0.0346	0.0762
lib21	5545.07	5091	1664.19	1656	7.41	6.34	0.078	0.0164	0.0777	0.1483
lib22	6425.29	5725.5	1857.88	1789	4.94	4.49	0.0315	0.0195	0.0186	0.0614
lib23	7078.32	5957	2056.25	1952	4.39	4.04	0.0237	0.022	0.0108	0.0518
lib24	6178.8	5418	1962.56	1900	5.4	4.67	0.0332	0.0193	0.028	0.0704
lib25	6296.52	5639	2121.6	2105	5.35	4.61	0.0232	0.0167	0.0357	0.0709
lib14	6762.07	6171.5	1873.04	1920	7.97	5.44	0.0335	0.0148	0.1275	0.1605
lib16	5198.24	4654	1552.26	1543	7.03	5.46	0.0708	0.0165	0.0957	0.1654
libNN	3622.05	3394	1856.89	1871	3.33	2.91	0.0394	0.014	0.0064	0.0574
	mean_reads	median_reads	mean_genes	median_genes	mean_pcmito	median_pcmito	qc_lowq	qc_doublets	qc_mito	qc_all
average stats	6157.3	5477.68	1941.45	1895.66	5.63091	4.79955	0.0283682	0.0170455	0.0397364	0.0764727
	mean_reads	mean number of reads/cell
	median_reads	median number of reads/cell
	mean_genes	mean number of genes/cell
	median_genes	median number of genes/cell
	mean_pcmito	mean perecentage of reads/cell mapping on mitochondrial genes
	median_pcmito	median perecentage of reads/cell mapping on mitochondrial genes
	qc_lowq	percentage of cells/library that will be removed applying the following criteria: reads < 1000, genes < 100
	qc_doublets	percentage of cells/library that will be removed applying the following criteria: reads or genes > mean +3sd (note: more doublets removed with cell hashing information)
	qc_mito	percentage of cells/library that will be removed applying the following criteria: pcmito >15%
	qc_all	percentage of cells/library that will be removed applying the union of qc_low, qc_doublets and qc_mito criteria
