# Supplementary material for: Xenografted human microglia display diverse transcriptomic states in response to Alzheimer’s disease-related amyloid-β pathology
Source: Nat Neurosci. 2024 Mar 27;27(5):886–900. doi: 10.1038/s41593-024-01600-y (PMC11089003; doi:10.1038/s41593-024-01600-y)
Supplement: Supplementary file 8 — Metadata by transplanted mouse replicate. Detailed metadata of the 106 transplanted mice used in this study, including genotype of the host, genotype of the transplanted human cells, age, sex and type of injection. The number of sequenced cells for each tested condition is also indicated. [file 41593_2024_1600_MOESM8_ESM.xlsx]

## Sheet: cells per replicate
mouse.id	mouse.genotype	xMG.genotype	injection	age	gender	n
MG1143	APP-NLGF/ApoeKO	APOE-KO	None	6m	F	1424
MG1145	APP-NLGF/ApoeKO	APOE-KO	None	6m	F	992
MG1149	APP-NLGF/ApoeKO	APOE33	None	6m	M	900
MG1150	APP-NLGF/ApoeKO	APOE33	None	6m	M	1866
MG1151	APP-NLGF/ApoeKO	APOE33	None	6m	F	1924
MG1194	APP-NLGF/ApoeKO	APOE-KO	None	6m	M	1638
MG1195	APP-NLGF/ApoeKO	APOE-KO	None	6m	M	2176
MG1220	APP-NLGF/ApoeKO	APOE22	None	6m	M	1711
MG1222	APP-NLGF/ApoeKO	APOE22	None	6m	F	1034
MG1223	APP-NLGF/ApoeKO	APOE22	None	6m	F	1673
MG1228	APP-NLGF/ApoeKO	APOE44	None	6m	F	1504
MG1232	APP-NLGF/ApoeKO	APOE44	None	6m	M	1031
MG1233	APP-NLGF/ApoeKO	APOE44	None	6m	M	1149
MG1371	APP-WT	WT	None	5m	F	822
MG1372	APP-WT	WT	None	5m	M	978
MG1480	APP-NLGF	APOE33	None	6m	F	1608
MG1481	APP-NLGF	APOE33	None	6m	F	1371
MG1482	APP-NLGF	APOE33	None	6m	F	1195
MG1488	APP-NLGF	APOE44	None	6m	F	1582
MG1490	APP-NLGF	APOE44	None	6m	M	1439
MG1491	APP-NLGF	APOE44	None	6m	M	1633
MG1496	APP-NLGF	APOE22	None	6m	F	1657
MG1497	APP-NLGF	APOE22	None	6m	F	1553
MG1498	APP-NLGF	APOE22	None	6m	M	1565
MG1507	APP-NLGF	APOE-KO	None	6m	F	1592
MG1508	APP-NLGF	APOE-KO	None	6m	M	1398
MG1509	APP-NLGF	APOE-KO	None	6m	M	1624
MG165	APP-NLGF	APOE44	None	6m	M	2869
MG1668	APP-WT	APOE44	oAb	3m	M	1391
MG1669	APP-WT	APOE44	oAb	3m	F	1142
MG1670	APP-WT	APOE44	Scr	3m	F	1308
MG1675	APP-WT	APOE22	oAb	3m	F	1150
MG1676	APP-WT	APOE22	oAb	3m	F	1327
MG1677	APP-WT	APOE22	Scr	3m	F	1359
MG168	APP-NLGF	APOE22	None	6m	F	1586
MG1682	APP-WT	APOE33	oAb	3m	M	1255
MG1683	APP-WT	APOE33	oAb	3m	F	1458
MG1684	APP-WT	APOE33	Scr	3m	F	1565
MG1691	APP-WT	APOE33	oAb	3m	F	1346
MG1692	APP-WT	APOE33	Scr	3m	F	1428
MG1693	APP-WT	APOE33	oAb	3m	F	1732
MG1704	APP-WT	APOE44	oAb	3m	F	1341
MG1705	APP-WT	APOE44	oAb	3m	F	1255
MG1706	APP-WT	APOE44	Scr	3m	F	1238
MG1712	APP-WT	APOE-KO	None	6m	M	1435
MG1713	APP-WT	APOE-KO	None	6m	M	1071
MG1716	APP-WT	APOE-KO	None	6m	F	1277
MG1722	APP-WT	APOE22	None	6m	M	1437
MG1723	APP-WT	APOE22	None	6m	M	1476
MG1733	APP-WT	APOE22	oAb	3m	F	1215
MG1734	APP-WT	APOE22	oAb	3m	F	1608
MG1735	APP-WT	APOE22	Scr	3m	F	1526
MG187	APP-NLGF	APOE44	None	6m	F	1193
MG190	APP-NLGF	APOE22	None	6m	M	836
MG191	APP-NLGF	APOE22	None	6m	F	439
MG195	APP-NLGF	APOE-KO	None	6m	M	1101
MG196	APP-NLGF	APOE-KO	None	6m	F	2130
MG248	APP-NLGF	APOE-KO	None	6m	F	1634
MG249	APP-NLGF	APOE-KO	None	6m	F	2320
MG269	APP-NLGF	APOE33	None	6m	F	826
MG270	APP-NLGF	APOE33	None	6m	F	1347
MG272	APP-NLGF	APOE33	None	6m	M	1547
MG277	APP-NLGF	APOE44	None	6m	F	1435
MG437	APP-NLGF	APOE-KO	None	6m	M	1402
MG438	APP-NLGF	APOE-KO	None	6m	M	811
MG447	APP-NLGF	WT	None	6m	F	1918
MG448	APP-NLGF	WT	None	6m	F	1364
MG461	APP-NLGF	TREM2-KO	None	6m	M	148
MG462	APP-NLGF	TREM2-KO	None	6m	F	558
MG463	APP-NLGF	TREM2-KO	None	6m	F	595
MG467	APP-NLGF	TREM2-R47H	None	6m	F	1347
MG471	APP-NLGF	TREM2-R47H	None	6m	M	2447
MG472	APP-NLGF	TREM2-R47H	None	6m	M	2051
MG555	APP-NLGF/ApoeKO	APOE-KO	None	6m	M	884
MG556	APP-NLGF/ApoeKO	APOE22	None	6m	M	1087
MG557	APP-NLGF/ApoeKO	APOE44	None	6m	M	1111
MG560	APP-NLGF/ApoeKO	APOE-KO	None	6m	M	956
MG561	APP-NLGF/ApoeKO	APOE22	None	6m	M	831
MG562	APP-NLGF/ApoeKO	APOE33	None	6m	F	957
MG563	APP-NLGF/ApoeKO	APOE33	None	6m	F	945
MG565	APP-NLGF/ApoeKO	APOE33	None	6m	M	1146
MG567	APP-NLGF/ApoeKO	APOE-KO	None	6m	F	1059
MG570	APP-NLGF/ApoeKO	APOE22	None	6m	F	1059
MG571	APP-WT	APOE33	None	6m	M	1112
MG575	APP-WT	APOE44	None	6m	M	1033
MG576	APP-WT	APOE33	None	6m	F	1181
MG577	APP-WT	APOE44	None	6m	F	1006
MG578	APP-WT	APOE44	None	6m	F	500
MG591	APP-NLGF/ApoeKO	APOE44	None	6m	M	1000
MG648	APP-WT	APOE22	None	6m	M	1118
MG724	APP-NLGF	WT	None	7m	M	1055
MG725	APP-NLGF	WT	None	7m	M	1176
MG733	APP-NLGF	WT	None	7m	F	1242
RM41	WT	WT	oAb	2m	NA	2471
RM42	WT	WT	Scr	2m	NA	2543
MG162	APP-NLGF	APOE33	None	3m	M	826
MG163	APP-NLGF	APOE33	None	3m	M	540
MG164	APP-NLGF	APOE44	None	3m	M	1078
MG166	APP-NLGF	APOE22	None	3m	M	971
MG167	APP-NLGF	APOE22	None	3m	F	958
MG185	APP-NLGF	APOE44	None	3m	F	842
MG186	APP-NLGF	APOE44	None	3m	M	1050
MG188	APP-NLGF	APOE22	None	3m	M	506
MG197	APP-NLGF	APOE33	None	3m	M	777
MG353	APP-NLGF	APOE22	None	3m	F	1696
MG425	APP-NLGF	APOE33	None	3m	M	1578
					average/mouse	1307.33
					total	138577

## Sheet: cells per condition
	mouse.genotype	n
	APP-NLGF	53594
	APP-NLGF/ApoeKO	30057
	APP-WT	39090
	WT	5014
	xMG.genotype	n
	APOE-KO	26924
	APOE22	27247
	APOE33	26709
	APOE44	26160
	TREM2-KO	1301
	TREM2-R47H	5845
	WT	13569
	injection	n
	None	98097
	Scr	10967
	oAb	18691
	gender	n
	F	69847
	M	52894
	NA (pooled)	5014
	cell state	n
	Homeostatic (HM)	51095
	Transitioning CRM	16919
	Cytokines response 1 (CRM-1)	4431
	Cytokines response 2 (CRM-2)	11792
	Ribosomal response (RM)	12845
	Disease associated (DAM)	14377
	Antigen-presenting response (HLA)	9376
	Interferon response (IRM)	6920
	age	n
	2m	5014
	3m	35466
	6m	98097
