# Supplementary material for: Xenografted human microglia display diverse transcriptomic states in response to Alzheimer’s disease-related amyloid-β pathology
Source: Nat Neurosci. 2024 Mar 27;27(5):886–900. doi: 10.1038/s41593-024-01600-y (PMC11089003; doi:10.1038/s41593-024-01600-y)
Supplement: Supplementary file 9 — Metadata by single cells. Detailed metadata of the single cells sequenced in this study, including all metadata as in Supplementary Table 2, the assigned cell state and the UMAP coordinates as in Fig. 1b. [file 41593_2024_1600_MOESM9_ESM.xlsx]

## Sheet: metadata
cell_id	umap_1	umap_2	cell.state_v2.1	mouse.id	mouse.genotype	xMG.genotype	xMG.background	injection	age	gender	all
AAACGCTAGCTTCTAG-1_lib8	-5.20031	-3.36604	Antigen-presenting response (HLA)	MG447	APP-NLGF	WT	H9	None	6m	F	APP-NLGF_WT_H9_None_6m_F_MG447
AAAGAACCACCAAAGG-1_lib8	-4.85087	-2.61908	Antigen-presenting response (HLA)	MG447	APP-NLGF	WT	H9	None	6m	F	APP-NLGF_WT_H9_None_6m_F_MG447
AAAGAACCACGCGGTT-1_lib8	-3.15531	-4.83143	Antigen-presenting response (HLA)	MG447	APP-NLGF	WT	H9	None	6m	F	APP-NLGF_WT_H9_None_6m_F_MG447
AAAGGGCGTCTCAGGC-1_lib8	-4.76849	-2.86539	Antigen-presenting response (HLA)	MG447	APP-NLGF	WT	H9	None	6m	F	APP-NLGF_WT_H9_None_6m_F_MG447
AAAGTCCTCTTCTGGC-1_lib8	-5.10942	-1.46025	Antigen-presenting response (HLA)	MG447	APP-NLGF	WT	H9	None	6m	F	APP-NLGF_WT_H9_None_6m_F_MG447
AAAGTGATCTGCTCTG-1_lib8	-4.66943	-3.19917	Antigen-presenting response (HLA)	MG447	APP-NLGF	WT	H9	None	6m	F	APP-NLGF_WT_H9_None_6m_F_MG447
AAATGGAGTACGATCT-1_lib8	-4.89558	-1.83524	Antigen-presenting response (HLA)	MG447	APP-NLGF	WT	H9	None	6m	F	APP-NLGF_WT_H9_None_6m_F_MG447
AACAACCAGAGACAAG-1_lib8	-4.79454	-2.38898	Antigen-presenting response (HLA)	MG447	APP-NLGF	WT	H9	None	6m	F	APP-NLGF_WT_H9_None_6m_F_MG447
AACAACCTCAGGAGAC-1_lib8	-4.01227	-2.73054	Antigen-presenting response (HLA)	MG448	APP-NLGF	WT	H9	None	6m	F	APP-NLGF_WT_H9_None_6m_F_MG448
AACAAGATCTAGGAAA-1_lib8	-5.10774	-0.874176	Antigen-presenting response (HLA)	MG447	APP-NLGF	WT	H9	None	6m	F	APP-NLGF_WT_H9_None_6m_F_MG447
AACCAACTCGATGGAG-1_lib8	-3.9102	-2.99364	Antigen-presenting response (HLA)	MG448	APP-NLGF	WT	H9	None	6m	F	APP-NLGF_WT_H9_None_6m_F_MG448
AACCATGGTTAGCGGA-1_lib8	-4.85467	-3.40808	Antigen-presenting response (HLA)	MG447	APP-NLGF	WT	H9	None	6m	F	APP-NLGF_WT_H9_None_6m_F_MG447
AACCCAATCGACCACG-1_lib8	-5.13628	-2.10138	Antigen-presenting response (HLA)	MG447	APP-NLGF	WT	H9	None	6m	F	APP-NLGF_WT_H9_None_6m_F_MG447
AACCTGAGTTCTGACA-1_lib8	-4.92355	-3.40652	Antigen-presenting response (HLA)	MG447	APP-NLGF	WT	H9	None	6m	F	APP-NLGF_WT_H9_None_6m_F_MG447
AACCTGATCGAAGAAT-1_lib8	-4.32193	-3.27231	Antigen-presenting response (HLA)	MG447	APP-NLGF	WT	H9	None	6m	F	APP-NLGF_WT_H9_None_6m_F_MG447
AACCTTTAGCAACTTC-1_lib8	-4.637	-3.25421	Antigen-presenting response (HLA)	MG447	APP-NLGF	WT	H9	None	6m	F	APP-NLGF_WT_H9_None_6m_F_MG447
AACGAAAAGAGCCGTA-1_lib8	-4.28565	-3.20567	Antigen-presenting response (HLA)	MG447	APP-NLGF	WT	H9	None	6m	F	APP-NLGF_WT_H9_None_6m_F_MG447
AACGTCAGTCCGACGT-1_lib8	-4.33393	-3.79005	Antigen-presenting response (HLA)	MG448	APP-NLGF	WT	H9	None	6m	F	APP-NLGF_WT_H9_None_6m_F_MG448
AAGACAAAGTGGATAT-1_lib8	-5.42602	-3.44615	Antigen-presenting response (HLA)	MG447	APP-NLGF	WT	H9	None	6m	F	APP-NLGF_WT_H9_None_6m_F_MG447
AAGACAAGTGGAATGC-1_lib8	-4.62766	-3.67863	Antigen-presenting response (HLA)	MG447	APP-NLGF	WT	H9	None	6m	F	APP-NLGF_WT_H9_None_6m_F_MG447
AAGCATCCAAGCCATT-1_lib8	-1.48653	-3.14405	Antigen-presenting response (HLA)	MG447	APP-NLGF	WT	H9	None	6m	F	APP-NLGF_WT_H9_None_6m_F_MG447
AAGGAATAGTACGTCT-1_lib8	-3.45019	-4.61673	Antigen-presenting response (HLA)	MG447	APP-NLGF	WT	H9	None	6m	F	APP-NLGF_WT_H9_None_6m_F_MG447
AAGTACCAGAGTCACG-1_lib8	-4.58198	-3.20817	Antigen-presenting response (HLA)	MG448	APP-NLGF	WT	H9	None	6m	F	APP-NLGF_WT_H9_None_6m_F_MG448
AAGTACCAGTGATCGG-1_lib8	-3.48293	-4.59143	Antigen-presenting response (HLA)	MG447	APP-NLGF	WT	H9	None	6m	F	APP-NLGF_WT_H9_None_6m_F_MG447
AAGTGAATCCGATCGG-1_lib8	-4.10284	-3.06417	Antigen-presenting response (HLA)	MG448	APP-NLGF	WT	H9	None	6m	F	APP-NLGF_WT_H9_None_6m_F_MG448
AAGTTCGCAGACAAGC-1_lib8	-4.70802	-2.59076	Antigen-presenting response (HLA)	MG447	APP-NLGF	WT	H9	None	6m	F	APP-NLGF_WT_H9_None_6m_F_MG447
AAGTTCGGTTGGTAGG-1_lib8	-5.28889	-1.50256	Antigen-presenting response (HLA)	MG447	APP-NLGF	WT	H9	None	6m	F	APP-NLGF_WT_H9_None_6m_F_MG447
AATCGACGTGGGAGAG-1_lib8	-4.65188	-3.40506	Antigen-presenting response (HLA)	MG448	APP-NLGF	WT	H9	None	6m	F	APP-NLGF_WT_H9_None_6m_F_MG448
AATGCCATCTAAGCGT-1_lib8	-4.80889	-2.7196	Antigen-presenting response (HLA)	MG447	APP-NLGF	WT	H9	None	6m	F	APP-NLGF_WT_H9_None_6m_F_MG447
ACAAAGAGTAACATCC-1_lib8	-4.87175	-2.74488	Antigen-presenting response (HLA)	MG447	APP-NLGF	WT	H9	None	6m	F	APP-NLGF_WT_H9_None_6m_F_MG447
ACAAAGAGTACAGTAA-1_lib8	-3.43412	-3.26824	Antigen-presenting response (HLA)	MG448	APP-NLGF	WT	H9	None	6m	F	APP-NLGF_WT_H9_None_6m_F_MG448
ACAACCAAGACCAAAT-1_lib8	-5.29592	-3.34745	Antigen-presenting response (HLA)	MG448	APP-NLGF	WT	H9	None	6m	F	APP-NLGF_WT_H9_None_6m_F_MG448
ACAACCAAGTCCTACA-1_lib8	-5.29499	-1.42071	Antigen-presenting response (HLA)	MG447	APP-NLGF	WT	H9	None	6m	F	APP-NLGF_WT_H9_None_6m_F_MG447
ACAACCACAGGTCCCA-1_lib8	-4.78356	-2.57588	Antigen-presenting response (HLA)	MG447	APP-NLGF	WT	H9	None	6m	F	APP-NLGF_WT_H9_None_6m_F_MG447
ACAAGCTAGGAGTCTG-1_lib8	-4.90382	-2.42812	Antigen-presenting response (HLA)	MG447	APP-NLGF	WT	H9	None	6m	F	APP-NLGF_WT_H9_None_6m_F_MG447
ACACTGACAAATGGCG-1_lib8	-3.90988	-3.44556	Antigen-presenting response (HLA)	MG448	APP-NLGF	WT	H9	None	6m	F	APP-NLGF_WT_H9_None_6m_F_MG448
ACACTGACATATGCGT-1_lib8	-4.87224	-1.94052	Antigen-presenting response (HLA)	MG447	APP-NLGF	WT	H9	None	6m	F	APP-NLGF_WT_H9_None_6m_F_MG447
ACAGAAAGTTGCAACT-1_lib8	-4.7744	-2.4484	Antigen-presenting response (HLA)	MG448	APP-NLGF	WT	H9	None	6m	F	APP-NLGF_WT_H9_None_6m_F_MG448
ACATCCCCAAGTGCTT-1_lib8	-4.63509	-2.95293	Antigen-presenting response (HLA)	MG447	APP-NLGF	WT	H9	None	6m	F	APP-NLGF_WT_H9_None_6m_F_MG447
ACATGCAAGAGGATCC-1_lib8	-5.17162	-3.31584	Antigen-presenting response (HLA)	MG448	APP-NLGF	WT	H9	None	6m	F	APP-NLGF_WT_H9_None_6m_F_MG448
ACATTTCAGGACAACC-1_lib8	-4.98404	-3.35928	Antigen-presenting response (HLA)	MG447	APP-NLGF	WT	H9	None	6m	F	APP-NLGF_WT_H9_None_6m_F_MG447
ACATTTCTCTAGCCAA-1_lib8	-4.68279	-2.58057	Antigen-presenting response (HLA)	MG447	APP-NLGF	WT	H9	None	6m	F	APP-NLGF_WT_H9_None_6m_F_MG447
ACCACAAAGGGAGTGG-1_lib8	-5.38199	-3.32831	Antigen-presenting response (HLA)	MG447	APP-NLGF	WT	H9	None	6m	F	APP-NLGF_WT_H9_None_6m_F_MG447
ACCATTTGTAACAGTA-1_lib8	-3.36857	-4.12664	Antigen-presenting response (HLA)	MG447	APP-NLGF	WT	H9	None	6m	F	APP-NLGF_WT_H9_None_6m_F_MG447
ACCATTTGTGCCTATA-1_lib8	-4.49949	-3.4542	Antigen-presenting response (HLA)	MG448	APP-NLGF	WT	H9	None	6m	F	APP-NLGF_WT_H9_None_6m_F_MG448
ACCGTTCTCGACACCG-1_lib8	-5.16324	-2.03496	Antigen-presenting response (HLA)	MG448	APP-NLGF	WT	H9	None	6m	F	APP-NLGF_WT_H9_None_6m_F_MG448
ACCGTTCTCGCCGAAC-1_lib8	-3.53229	-4.57368	Antigen-presenting response (HLA)	MG447	APP-NLGF	WT	H9	None	6m	F	APP-NLGF_WT_H9_None_6m_F_MG447
ACCTACCGTACAGTTC-1_lib8	-4.1288	-2.63463	Antigen-presenting response (HLA)	MG448	APP-NLGF	WT	H9	None	6m	F	APP-NLGF_WT_H9_None_6m_F_MG448
ACCTGAAAGCGATGAC-1_lib8	-4.84566	-3.29307	Antigen-presenting response (HLA)	MG448	APP-NLGF	WT	H9	None	6m	F	APP-NLGF_WT_H9_None_6m_F_MG448
ACGATCACAGAGACTG-1_lib8	-4.45868	-2.87216	Antigen-presenting response (HLA)	MG448	APP-NLGF	WT	H9	None	6m	F	APP-NLGF_WT_H9_None_6m_F_MG448
ACGCACGAGAAATTGC-1_lib8	-4.44988	-3.45711	Antigen-presenting response (HLA)	MG448	APP-NLGF	WT	H9	None	6m	F	APP-NLGF_WT_H9_None_6m_F_MG448
ACGGAAGAGGCCACTC-1_lib8	-4.94559	-1.95242	Antigen-presenting response (HLA)	MG447	APP-NLGF	WT	H9	None	6m	F	APP-NLGF_WT_H9_None_6m_F_MG447
ACGGGTCGTCATGCAT-1_lib8	-4.79976	-3.11092	Antigen-presenting response (HLA)	MG447	APP-NLGF	WT	H9	None	6m	F	APP-NLGF_WT_H9_None_6m_F_MG447
ACGGTCGCAGTGACCC-1_lib8	-4.56804	-2.8559	Antigen-presenting response (HLA)	MG448	APP-NLGF	WT	H9	None	6m	F	APP-NLGF_WT_H9_None_6m_F_MG448
ACGTTCCGTTGTTGCA-1_lib8	-4.68689	-2.77747	Antigen-presenting response (HLA)	MG447	APP-NLGF	WT	H9	None	6m	F	APP-NLGF_WT_H9_None_6m_F_MG447
ACTACGACAATCGTCA-1_lib8	-4.05284	-3.43516	Antigen-presenting response (HLA)	MG447	APP-NLGF	WT	H9	None	6m	F	APP-NLGF_WT_H9_None_6m_F_MG447
ACTATCTGTGTAACGG-1_lib8	-3.81489	-2.91328	Antigen-presenting response (HLA)	MG447	APP-NLGF	WT	H9	None	6m	F	APP-NLGF_WT_H9_None_6m_F_MG447
ACTATTCGTTAGCTAC-1_lib8	-4.60926	-2.51889	Antigen-presenting response (HLA)	MG448	APP-NLGF	WT	H9	None	6m	F	APP-NLGF_WT_H9_None_6m_F_MG448
ACTCCCAAGTAAAGCT-1_lib8	-3.54893	-2.16403	Antigen-presenting response (HLA)	MG447	APP-NLGF	WT	H9	None	6m	F	APP-NLGF_WT_H9_None_6m_F_MG447
ACTCTCGCACGGTAGA-1_lib8	-3.09515	-3.70811	Antigen-presenting response (HLA)	MG447	APP-NLGF	WT	H9	None	6m	F	APP-NLGF_WT_H9_None_6m_F_MG447
ACTCTCGTCAAAGGAT-1_lib8	-4.79915	-3.06241	Antigen-presenting response (HLA)	MG447	APP-NLGF	WT	H9	None	6m	F	APP-NLGF_WT_H9_None_6m_F_MG447
ACTGATGGTACAAAGT-1_lib8	-4.60957	-3.48836	Antigen-presenting response (HLA)	MG447	APP-NLGF	WT	H9	None	6m	F	APP-NLGF_WT_H9_None_6m_F_MG447
ACTGCAACATGTGGTT-1_lib8	-4.68079	-3.15029	Antigen-presenting response (HLA)	MG447	APP-NLGF	WT	H9	None	6m	F	APP-NLGF_WT_H9_None_6m_F_MG447
ACTGTGACACACCAGC-1_lib8	-4.61245	-3.49758	Antigen-presenting response (HLA)	MG448	APP-NLGF	WT	H9	None	6m	F	APP-NLGF_WT_H9_None_6m_F_MG448
ACTTAGGTCTCTTCAA-1_lib8	-3.86908	-4.07786	Antigen-presenting response (HLA)	MG447	APP-NLGF	WT	H9	None	6m	F	APP-NLGF_WT_H9_None_6m_F_MG447
ACTTATCAGTGTCATC-1_lib8	-3.65353	-3.66272	Antigen-presenting response (HLA)	MG447	APP-NLGF	WT	H9	None	6m	F	APP-NLGF_WT_H9_None_6m_F_MG447
ACTTATCCAGGTCAGA-1_lib8	-4.82273	-2.45807	Antigen-presenting response (HLA)	MG447	APP-NLGF	WT	H9	None	6m	F	APP-NLGF_WT_H9_None_6m_F_MG447
ACTTTGTGTGTTATCG-1_lib8	-4.95695	-3.24047	Antigen-presenting response (HLA)	MG448	APP-NLGF	WT	H9	None	6m	F	APP-NLGF_WT_H9_None_6m_F_MG448
ACTTTGTTCCAAAGGG-1_lib8	-3.63324	-2.95942	Antigen-presenting response (HLA)	MG447	APP-NLGF	WT	H9	None	6m	F	APP-NLGF_WT_H9_None_6m_F_MG447
AGACAAACACAGGATG-1_lib8	-4.62388	-3.38235	Antigen-presenting response (HLA)	MG447	APP-NLGF	WT	H9	None	6m	F	APP-NLGF_WT_H9_None_6m_F_MG447
AGACAAAGTGGACCAA-1_lib8	-3.8197	-3.31151	Antigen-presenting response (HLA)	MG447	APP-NLGF	WT	H9	None	6m	F	APP-NLGF_WT_H9_None_6m_F_MG447
AGACAGGGTGTCATTG-1_lib8	-3.52424	-4.96642	Antigen-presenting response (HLA)	MG447	APP-NLGF	WT	H9	None	6m	F	APP-NLGF_WT_H9_None_6m_F_MG447
AGACCATTCACCGGGT-1_lib8	-2.91593	2.19656	Antigen-presenting response (HLA)	MG448	APP-NLGF	WT	H9	None	6m	F	APP-NLGF_WT_H9_None_6m_F_MG448
AGACCATTCGGAACTT-1_lib8	-5.28382	-1.1419	Antigen-presenting response (HLA)	MG447	APP-NLGF	WT	H9	None	6m	F	APP-NLGF_WT_H9_None_6m_F_MG447
AGAGAATGTATCGCTA-1_lib8	-3.28426	-2.71124	Antigen-presenting response (HLA)	MG448	APP-NLGF	WT	H9	None	6m	F	APP-NLGF_WT_H9_None_6m_F_MG448
AGATAGAAGTGATGGC-1_lib8	-5.04925	-1.59997	Antigen-presenting response (HLA)	MG448	APP-NLGF	WT	H9	None	6m	F	APP-NLGF_WT_H9_None_6m_F_MG448
AGATCCATCAAGGCTT-1_lib8	-4.00041	-3.39808	Antigen-presenting response (HLA)	MG448	APP-NLGF	WT	H9	None	6m	F	APP-NLGF_WT_H9_None_6m_F_MG448
AGATCGTCAATCACGT-1_lib8	-5.15772	-3.34528	Antigen-presenting response (HLA)	MG447	APP-NLGF	WT	H9	None	6m	F	APP-NLGF_WT_H9_None_6m_F_MG447
AGATGAACACCCAAGC-1_lib8	-4.92515	-2.87496	Antigen-presenting response (HLA)	MG448	APP-NLGF	WT	H9	None	6m	F	APP-NLGF_WT_H9_None_6m_F_MG448
AGATGCTAGCGATGGT-1_lib8	-4.74691	-2.26009	Antigen-presenting response (HLA)	MG447	APP-NLGF	WT	H9	None	6m	F	APP-NLGF_WT_H9_None_6m_F_MG447
AGATGCTCATAATGAG-1_lib8	-4.8973	-1.84622	Antigen-presenting response (HLA)	MG447	APP-NLGF	WT	H9	None	6m	F	APP-NLGF_WT_H9_None_6m_F_MG447
AGCCAGCGTCAAGTTC-1_lib8	-4.35657	-3.50466	Antigen-presenting response (HLA)	MG447	APP-NLGF	WT	H9	None	6m	F	APP-NLGF_WT_H9_None_6m_F_MG447
AGCGATTTCGCGCCAA-1_lib8	-4.53239	-2.29106	Antigen-presenting response (HLA)	MG447	APP-NLGF	WT	H9	None	6m	F	APP-NLGF_WT_H9_None_6m_F_MG447
AGCGCCAAGATAGCTA-1_lib8	-4.81251	-3.12911	Antigen-presenting response (HLA)	MG447	APP-NLGF	WT	H9	None	6m	F	APP-NLGF_WT_H9_None_6m_F_MG447
AGCGCTGCAAGGTTGG-1_lib8	-3.28204	-4.71093	Antigen-presenting response (HLA)	MG447	APP-NLGF	WT	H9	None	6m	F	APP-NLGF_WT_H9_None_6m_F_MG447
AGCGCTGTCCTCAGAA-1_lib8	-3.94278	-3.84871	Antigen-presenting response (HLA)	MG447	APP-NLGF	WT	H9	None	6m	F	APP-NLGF_WT_H9_None_6m_F_MG447
AGGAAATAGCGTACAG-1_lib8	-3.65989	-4.82075	Antigen-presenting response (HLA)	MG447	APP-NLGF	WT	H9	None	6m	F	APP-NLGF_WT_H9_None_6m_F_MG447
AGGAAATCAACGCATT-1_lib8	-3.47091	-3.62283	Antigen-presenting response (HLA)	MG447	APP-NLGF	WT	H9	None	6m	F	APP-NLGF_WT_H9_None_6m_F_MG447
AGGAATAGTCACAGAG-1_lib8	-3.61586	-3.45057	Antigen-presenting response (HLA)	MG447	APP-NLGF	WT	H9	None	6m	F	APP-NLGF_WT_H9_None_6m_F_MG447
AGGACTTCAGTTGTCA-1_lib8	-3.02948	2.92791	Antigen-presenting response (HLA)	MG447	APP-NLGF	WT	H9	None	6m	F	APP-NLGF_WT_H9_None_6m_F_MG447
AGGAGGTGTCGTGGAA-1_lib8	-3.51081	-4.95231	Antigen-presenting response (HLA)	MG447	APP-NLGF	WT	H9	None	6m	F	APP-NLGF_WT_H9_None_6m_F_MG447
AGGATAATCTGCCTCA-1_lib8	-4.62025	-3.45007	Antigen-presenting response (HLA)	MG448	APP-NLGF	WT	H9	None	6m	F	APP-NLGF_WT_H9_None_6m_F_MG448
AGGATCTGTAACTTCG-1_lib8	-3.18107	-3.52567	Antigen-presenting response (HLA)	MG447	APP-NLGF	WT	H9	None	6m	F	APP-NLGF_WT_H9_None_6m_F_MG447
AGGTCTAAGGGCTTCC-1_lib8	-4.52744	-3.29304	Antigen-presenting response (HLA)	MG448	APP-NLGF	WT	H9	None	6m	F	APP-NLGF_WT_H9_None_6m_F_MG448
AGGTTACAGTAGAGTT-1_lib8	-4.35611	-3.09503	Antigen-presenting response (HLA)	MG448	APP-NLGF	WT	H9	None	6m	F	APP-NLGF_WT_H9_None_6m_F_MG448
AGGTTACCATCCGAAT-1_lib8	-4.39539	-3.40581	Antigen-presenting response (HLA)	MG448	APP-NLGF	WT	H9	None	6m	F	APP-NLGF_WT_H9_None_6m_F_MG448
AGGTTACTCGAGTTGT-1_lib8	-4.4932	-3.34167	Antigen-presenting response (HLA)	MG447	APP-NLGF	WT	H9	None	6m	F	APP-NLGF_WT_H9_None_6m_F_MG447
AGGTTGTCAGTCGAGA-1_lib8	-4.86706	-1.72903	Antigen-presenting response (HLA)	MG447	APP-NLGF	WT	H9	None	6m	F	APP-NLGF_WT_H9_None_6m_F_MG447
AGTAACCCATCGCTCT-1_lib8	-3.64502	-2.99958	Antigen-presenting response (HLA)	MG447	APP-NLGF	WT	H9	None	6m	F	APP-NLGF_WT_H9_None_6m_F_MG447
AGTACCAAGGCACCAA-1_lib8	-4.52373	-3.20222	Antigen-presenting response (HLA)	MG447	APP-NLGF	WT	H9	None	6m	F	APP-NLGF_WT_H9_None_6m_F_MG447
AGTAGTCGTATTCCTT-1_lib8	-5.22398	-1.21497	Antigen-presenting response (HLA)	MG447	APP-NLGF	WT	H9	None	6m	F	APP-NLGF_WT_H9_None_6m_F_MG447
AGTAGTCGTCTCGCGA-1_lib8	-4.26542	-3.20089	Antigen-presenting response (HLA)	MG448	APP-NLGF	WT	H9	None	6m	F	APP-NLGF_WT_H9_None_6m_F_MG448
AGTCATGTCAGTCATG-1_lib8	-4.812	-1.98162	Antigen-presenting response (HLA)	MG448	APP-NLGF	WT	H9	None	6m	F	APP-NLGF_WT_H9_None_6m_F_MG448
AGTCTCCAGGAACTCG-1_lib8	-3.77188	-3.05818	Antigen-presenting response (HLA)	MG448	APP-NLGF	WT	H9	None	6m	F	APP-NLGF_WT_H9_None_6m_F_MG448
AGTCTCCCACATTCGA-1_lib8	-5.32035	-3.57078	Antigen-presenting response (HLA)	MG447	APP-NLGF	WT	H9	None	6m	F	APP-NLGF_WT_H9_None_6m_F_MG447
AGTGATCGTCCGGTCA-1_lib8	-4.4797	-3.70981	Antigen-presenting response (HLA)	MG448	APP-NLGF	WT	H9	None	6m	F	APP-NLGF_WT_H9_None_6m_F_MG448
AGTGATCTCTGGAGAG-1_lib8	-3.89159	-2.67582	Antigen-presenting response (HLA)	MG448	APP-NLGF	WT	H9	None	6m	F	APP-NLGF_WT_H9_None_6m_F_MG448
AGTGCCGTCAAGTCTG-1_lib8	-2.84726	-4.48922	Antigen-presenting response (HLA)	MG447	APP-NLGF	WT	H9	None	6m	F	APP-NLGF_WT_H9_None_6m_F_MG447
AGTTAGCTCCTTACCG-1_lib8	-4.52688	-3.50763	Antigen-presenting response (HLA)	MG447	APP-NLGF	WT	H9	None	6m	F	APP-NLGF_WT_H9_None_6m_F_MG447
AGTTCCCAGATTGCGG-1_lib8	-3.74045	-2.49087	Antigen-presenting response (HLA)	MG447	APP-NLGF	WT	H9	None	6m	F	APP-NLGF_WT_H9_None_6m_F_MG447
AGTTCCCAGCAACTTC-1_lib8	-4.6396	-3.20347	Antigen-presenting response (HLA)	MG448	APP-NLGF	WT	H9	None	6m	F	APP-NLGF_WT_H9_None_6m_F_MG448
AGTTCCCGTGCGGCTT-1_lib8	-4.82185	-3.44528	Antigen-presenting response (HLA)	MG447	APP-NLGF	WT	H9	None	6m	F	APP-NLGF_WT_H9_None_6m_F_MG447
ATACCTTAGGAACGTC-1_lib8	-3.94774	-3.06075	Antigen-presenting response (HLA)	MG447	APP-NLGF	WT	H9	None	6m	F	APP-NLGF_WT_H9_None_6m_F_MG447
ATACCTTGTCGGAACA-1_lib8	-3.47609	-3.43374	Antigen-presenting response (HLA)	MG448	APP-NLGF	WT	H9	None	6m	F	APP-NLGF_WT_H9_None_6m_F_MG448
ATACCTTTCGACGACC-1_lib8	-4.84804	-2.98426	Antigen-presenting response (HLA)	MG447	APP-NLGF	WT	H9	None	6m	F	APP-NLGF_WT_H9_None_6m_F_MG447
ATAGACCCACGACGTC-1_lib8	-4.47534	-3.84098	Antigen-presenting response (HLA)	MG447	APP-NLGF	WT	H9	None	6m	F	APP-NLGF_WT_H9_None_6m_F_MG447
ATCAGGTCAGCGGTTC-1_lib8	-4.7514	-3.09198	Antigen-presenting response (HLA)	MG447	APP-NLGF	WT	H9	None	6m	F	APP-NLGF_WT_H9_None_6m_F_MG447
ATCCACCCACTTGACA-1_lib8	-5.21387	-1.44834	Antigen-presenting response (HLA)	MG448	APP-NLGF	WT	H9	None	6m	F	APP-NLGF_WT_H9_None_6m_F_MG448
ATCCACCGTTCTAACG-1_lib8	-4.86424	-2.42484	Antigen-presenting response (HLA)	MG447	APP-NLGF	WT	H9	None	6m	F	APP-NLGF_WT_H9_None_6m_F_MG447
ATCCCTGTCTTCGGTC-1_lib8	-4.00858	-3.5422	Antigen-presenting response (HLA)	MG447	APP-NLGF	WT	H9	None	6m	F	APP-NLGF_WT_H9_None_6m_F_MG447
ATCGATGGTGTACATC-1_lib8	-3.65313	-3.00408	Antigen-presenting response (HLA)	MG447	APP-NLGF	WT	H9	None	6m	F	APP-NLGF_WT_H9_None_6m_F_MG447
ATCGTAGTCTATCGCC-1_lib8	-4.28831	-2.99327	Antigen-presenting response (HLA)	MG448	APP-NLGF	WT	H9	None	6m	F	APP-NLGF_WT_H9_None_6m_F_MG448
ATCTCTATCAAATGCC-1_lib8	-4.97721	-1.51113	Antigen-presenting response (HLA)	MG448	APP-NLGF	WT	H9	None	6m	F	APP-NLGF_WT_H9_None_6m_F_MG448
ATGAAAGAGTCCGTCG-1_lib8	-4.27541	-1.89893	Antigen-presenting response (HLA)	MG447	APP-NLGF	WT	H9	None	6m	F	APP-NLGF_WT_H9_None_6m_F_MG447
ATGAAAGGTCCCACGA-1_lib8	-3.40283	-2.60332	Antigen-presenting response (HLA)	MG448	APP-NLGF	WT	H9	None	6m	F	APP-NLGF_WT_H9_None_6m_F_MG448
ATGACCAAGTGGAAAG-1_lib8	-3.37541	-2.49857	Antigen-presenting response (HLA)	MG448	APP-NLGF	WT	H9	None	6m	F	APP-NLGF_WT_H9_None_6m_F_MG448
ATGAGTCGTAGCGCTC-1_lib8	-4.81601	-2.49339	Antigen-presenting response (HLA)	MG448	APP-NLGF	WT	H9	None	6m	F	APP-NLGF_WT_H9_None_6m_F_MG448
ATGATCGAGTCGGGAT-1_lib8	-4.75673	-3.33211	Antigen-presenting response (HLA)	MG448	APP-NLGF	WT	H9	None	6m	F	APP-NLGF_WT_H9_None_6m_F_MG448
ATGCCTCTCATGACAC-1_lib8	-4.41187	-2.61138	Antigen-presenting response (HLA)	MG447	APP-NLGF	WT	H9	None	6m	F	APP-NLGF_WT_H9_None_6m_F_MG447
ATGGGAGAGCGATGCA-1_lib8	-4.84874	-3.42321	Antigen-presenting response (HLA)	MG447	APP-NLGF	WT	H9	None	6m	F	APP-NLGF_WT_H9_None_6m_F_MG447
ATGGGTTCAGTTTCGA-1_lib8	-4.09679	-3.00737	Antigen-presenting response (HLA)	MG448	APP-NLGF	WT	H9	None	6m	F	APP-NLGF_WT_H9_None_6m_F_MG448
ATGGTTGGTCTTGTCC-1_lib8	-4.83477	-3.24391	Antigen-presenting response (HLA)	MG448	APP-NLGF	WT	H9	None	6m	F	APP-NLGF_WT_H9_None_6m_F_MG448
ATTACCTTCTCATAGG-1_lib8	-5.15747	-3.3053	Antigen-presenting response (HLA)	MG447	APP-NLGF	WT	H9	None	6m	F	APP-NLGF_WT_H9_None_6m_F_MG447
ATTCATCCACATTGTG-1_lib8	-5.24309	-1.22357	Antigen-presenting response (HLA)	MG448	APP-NLGF	WT	H9	None	6m	F	APP-NLGF_WT_H9_None_6m_F_MG448
ATTCATCGTATCACCA-1_lib8	-4.65576	-2.54361	Antigen-presenting response (HLA)	MG448	APP-NLGF	WT	H9	None	6m	F	APP-NLGF_WT_H9_None_6m_F_MG448
ATTCCATGTTGATGTC-1_lib8	-0.684366	-2.43397	Antigen-presenting response (HLA)	MG447	APP-NLGF	WT	H9	None	6m	F	APP-NLGF_WT_H9_None_6m_F_MG447
ATTGGGTAGGCTTAGG-1_lib8	-5.25769	-1.28258	Antigen-presenting response (HLA)	MG448	APP-NLGF	WT	H9	None	6m	F	APP-NLGF_WT_H9_None_6m_F_MG448
ATTTCACTCCGCAAAT-1_lib8	-3.45103	-4.87999	Antigen-presenting response (HLA)	MG447	APP-NLGF	WT	H9	None	6m	F	APP-NLGF_WT_H9_None_6m_F_MG447
CAACAACTCTGAGATC-1_lib8	-5.19749	-1.20284	Antigen-presenting response (HLA)	MG447	APP-NLGF	WT	H9	None	6m	F	APP-NLGF_WT_H9_None_6m_F_MG447
CAACAGTTCCGGACGT-1_lib8	-3.60542	-4.88625	Antigen-presenting response (HLA)	MG447	APP-NLGF	WT	H9	None	6m	F	APP-NLGF_WT_H9_None_6m_F_MG447
CAACCTCTCACCGGGT-1_lib8	-4.91338	-1.83465	Antigen-presenting response (HLA)	MG447	APP-NLGF	WT	H9	None	6m	F	APP-NLGF_WT_H9_None_6m_F_MG447
CAACGATGTTGGTGTT-1_lib8	-4.71537	-3.39033	Antigen-presenting response (HLA)	MG447	APP-NLGF	WT	H9	None	6m	F	APP-NLGF_WT_H9_None_6m_F_MG447
CAAGACTAGGCGACAT-1_lib8	-3.79616	-3.2305	Antigen-presenting response (HLA)	MG447	APP-NLGF	WT	H9	None	6m	F	APP-NLGF_WT_H9_None_6m_F_MG447
CAAGACTAGTTAGTGA-1_lib8	-4.47347	-2.96652	Antigen-presenting response (HLA)	MG447	APP-NLGF	WT	H9	None	6m	F	APP-NLGF_WT_H9_None_6m_F_MG447
CAAGCTAGTCAACCAT-1_lib8	-4.06136	-3.36375	Antigen-presenting response (HLA)	MG447	APP-NLGF	WT	H9	None	6m	F	APP-NLGF_WT_H9_None_6m_F_MG447
CAATCGACAGCCCACA-1_lib8	-5.01931	-3.30631	Antigen-presenting response (HLA)	MG448	APP-NLGF	WT	H9	None	6m	F	APP-NLGF_WT_H9_None_6m_F_MG448
CACAACAGTAACAAGT-1_lib8	-4.49177	-2.96016	Antigen-presenting response (HLA)	MG447	APP-NLGF	WT	H9	None	6m	F	APP-NLGF_WT_H9_None_6m_F_MG447
CACTGGGGTACCAATC-1_lib8	-3.73379	-3.03681	Antigen-presenting response (HLA)	MG447	APP-NLGF	WT	H9	None	6m	F	APP-NLGF_WT_H9_None_6m_F_MG447
CACTGTCGTAGCGCCT-1_lib8	-5.24331	-1.56208	Antigen-presenting response (HLA)	MG448	APP-NLGF	WT	H9	None	6m	F	APP-NLGF_WT_H9_None_6m_F_MG448
CACTTCGAGAGAGAAC-1_lib8	-3.61005	-3.01506	Antigen-presenting response (HLA)	MG447	APP-NLGF	WT	H9	None	6m	F	APP-NLGF_WT_H9_None_6m_F_MG447
CACTTCGGTGCGGTAA-1_lib8	-4.01248	-3.51221	Antigen-presenting response (HLA)	MG448	APP-NLGF	WT	H9	None	6m	F	APP-NLGF_WT_H9_None_6m_F_MG448
CAGAGCCAGCCTTGAT-1_lib8	-4.91213	-2.40502	Antigen-presenting response (HLA)	MG447	APP-NLGF	WT	H9	None	6m	F	APP-NLGF_WT_H9_None_6m_F_MG447
CAGCAATAGGACTGGT-1_lib8	-4.87714	-2.79372	Antigen-presenting response (HLA)	MG448	APP-NLGF	WT	H9	None	6m	F	APP-NLGF_WT_H9_None_6m_F_MG448
CAGCACGAGATCGCTT-1_lib8	-3.389	-4.44916	Antigen-presenting response (HLA)	MG447	APP-NLGF	WT	H9	None	6m	F	APP-NLGF_WT_H9_None_6m_F_MG447
CAGCAGCAGTTGGCTT-1_lib8	-4.5712	-3.59453	Antigen-presenting response (HLA)	MG447	APP-NLGF	WT	H9	None	6m	F	APP-NLGF_WT_H9_None_6m_F_MG447
CAGCCAGAGACCGTTT-1_lib8	-4.35103	-2.8706	Antigen-presenting response (HLA)	MG448	APP-NLGF	WT	H9	None	6m	F	APP-NLGF_WT_H9_None_6m_F_MG448
CAGGTATAGACCGTTT-1_lib8	-4.52275	-3.61106	Antigen-presenting response (HLA)	MG447	APP-NLGF	WT	H9	None	6m	F	APP-NLGF_WT_H9_None_6m_F_MG447
CAGGTATGTGGCTTGC-1_lib8	-4.34447	-2.65932	Antigen-presenting response (HLA)	MG447	APP-NLGF	WT	H9	None	6m	F	APP-NLGF_WT_H9_None_6m_F_MG447
CAGTTAGCACTCCCTA-1_lib8	-5.15944	-3.18405	Antigen-presenting response (HLA)	MG448	APP-NLGF	WT	H9	None	6m	F	APP-NLGF_WT_H9_None_6m_F_MG448
CAGTTAGTCATTGGTG-1_lib8	-4.82117	-3.24772	Antigen-presenting response (HLA)	MG447	APP-NLGF	WT	H9	None	6m	F	APP-NLGF_WT_H9_None_6m_F_MG447
CAGTTCCGTTATGTCG-1_lib8	-4.51623	-3.32222	Antigen-presenting response (HLA)	MG448	APP-NLGF	WT	H9	None	6m	F	APP-NLGF_WT_H9_None_6m_F_MG448
CATACAGGTGCGTCGT-1_lib8	-4.88636	-3.34166	Antigen-presenting response (HLA)	MG448	APP-NLGF	WT	H9	None	6m	F	APP-NLGF_WT_H9_None_6m_F_MG448
CATACCCTCCCTTCCC-1_lib8	-3.19879	-2.1721	Antigen-presenting response (HLA)	MG447	APP-NLGF	WT	H9	None	6m	F	APP-NLGF_WT_H9_None_6m_F_MG447
CATACTTAGGACGCTA-1_lib8	-3.87801	-3.04403	Antigen-presenting response (HLA)	MG448	APP-NLGF	WT	H9	None	6m	F	APP-NLGF_WT_H9_None_6m_F_MG448
CATCAAGAGTTACTCG-1_lib8	-4.13103	-2.69553	Antigen-presenting response (HLA)	MG448	APP-NLGF	WT	H9	None	6m	F	APP-NLGF_WT_H9_None_6m_F_MG448
CATCCACGTATGAAAC-1_lib8	-4.80731	-2.3271	Antigen-presenting response (HLA)	MG447	APP-NLGF	WT	H9	None	6m	F	APP-NLGF_WT_H9_None_6m_F_MG447
CATCCCAGTAGCTAAA-1_lib8	-5.05431	-3.26659	Antigen-presenting response (HLA)	MG448	APP-NLGF	WT	H9	None	6m	F	APP-NLGF_WT_H9_None_6m_F_MG448
CATCGCTCAGTAACCT-1_lib8	-4.62897	-3.31194	Antigen-presenting response (HLA)	MG448	APP-NLGF	WT	H9	None	6m	F	APP-NLGF_WT_H9_None_6m_F_MG448
CATCGCTGTATCACGT-1_lib8	-1.87562	2.79468	Antigen-presenting response (HLA)	MG448	APP-NLGF	WT	H9	None	6m	F	APP-NLGF_WT_H9_None_6m_F_MG448
CATCGGGAGCTCGAAG-1_lib8	-4.83064	-2.3	Antigen-presenting response (HLA)	MG448	APP-NLGF	WT	H9	None	6m	F	APP-NLGF_WT_H9_None_6m_F_MG448
CATCGTCTCTCGTCAC-1_lib8	-4.42263	-3.05108	Antigen-presenting response (HLA)	MG447	APP-NLGF	WT	H9	None	6m	F	APP-NLGF_WT_H9_None_6m_F_MG447
CATGAGTGTCTGCCTT-1_lib8	-4.70883	-2.6698	Antigen-presenting response (HLA)	MG447	APP-NLGF	WT	H9	None	6m	F	APP-NLGF_WT_H9_None_6m_F_MG447
CATGCGGCAGGTTCGC-1_lib8	-3.26964	-2.92428	Antigen-presenting response (HLA)	MG448	APP-NLGF	WT	H9	None	6m	F	APP-NLGF_WT_H9_None_6m_F_MG448
CATGCTCCAATAGAGT-1_lib8	-4.27917	-2.8223	Antigen-presenting response (HLA)	MG447	APP-NLGF	WT	H9	None	6m	F	APP-NLGF_WT_H9_None_6m_F_MG447
CATGGATTCAACCTCC-1_lib8	-4.13902	-3.00323	Antigen-presenting response (HLA)	MG447	APP-NLGF	WT	H9	None	6m	F	APP-NLGF_WT_H9_None_6m_F_MG447
CATGGATTCCCGGTAG-1_lib8	-4.49816	-3.07012	Antigen-presenting response (HLA)	MG447	APP-NLGF	WT	H9	None	6m	F	APP-NLGF_WT_H9_None_6m_F_MG447
CATTCCGAGAATAACC-1_lib8	-5.1561	-1.16661	Antigen-presenting response (HLA)	MG448	APP-NLGF	WT	H9	None	6m	F	APP-NLGF_WT_H9_None_6m_F_MG448
CATTGAGCAGGAGGAG-1_lib8	-5.37982	-0.874739	Antigen-presenting response (HLA)	MG447	APP-NLGF	WT	H9	None	6m	F	APP-NLGF_WT_H9_None_6m_F_MG447
CATTGAGGTAGGCTGA-1_lib8	-4.31394	-2.81961	Antigen-presenting response (HLA)	MG447	APP-NLGF	WT	H9	None	6m	F	APP-NLGF_WT_H9_None_6m_F_MG447
CCAAGCGTCAAGCCTA-1_lib8	-5.30893	-1.24069	Antigen-presenting response (HLA)	MG447	APP-NLGF	WT	H9	None	6m	F	APP-NLGF_WT_H9_None_6m_F_MG447
CCAATTTAGCGACAGT-1_lib8	-4.73334	-3.13492	Antigen-presenting response (HLA)	MG448	APP-NLGF	WT	H9	None	6m	F	APP-NLGF_WT_H9_None_6m_F_MG448
CCACGAGTCCGTTGGG-1_lib8	-4.53267	-3.50532	Antigen-presenting response (HLA)	MG448	APP-NLGF	WT	H9	None	6m	F	APP-NLGF_WT_H9_None_6m_F_MG448
CCATAAGTCGGTAGAG-1_lib8	-4.63806	-1.99995	Antigen-presenting response (HLA)	MG447	APP-NLGF	WT	H9	None	6m	F	APP-NLGF_WT_H9_None_6m_F_MG447
CCATCACGTCGTGATT-1_lib8	-4.58434	-2.64603	Antigen-presenting response (HLA)	MG447	APP-NLGF	WT	H9	None	6m	F	APP-NLGF_WT_H9_None_6m_F_MG447
CCCATTGCAAGACGGT-1_lib8	-3.95735	-3.29171	Antigen-presenting response (HLA)	MG447	APP-NLGF	WT	H9	None	6m	F	APP-NLGF_WT_H9_None_6m_F_MG447
CCCATTGCAATTCACG-1_lib8	-5.18855	-1.10333	Antigen-presenting response (HLA)	MG448	APP-NLGF	WT	H9	None	6m	F	APP-NLGF_WT_H9_None_6m_F_MG448
CCCGGAAGTGTTGCCG-1_lib8	-4.39132	-3.29189	Antigen-presenting response (HLA)	MG448	APP-NLGF	WT	H9	None	6m	F	APP-NLGF_WT_H9_None_6m_F_MG448
CCCTCTCGTCATATGC-1_lib8	-4.8816	-3.24254	Antigen-presenting response (HLA)	MG447	APP-NLGF	WT	H9	None	6m	F	APP-NLGF_WT_H9_None_6m_F_MG447
CCCTTAGAGCCGTAAG-1_lib8	-3.37019	-3.19462	Antigen-presenting response (HLA)	MG447	APP-NLGF	WT	H9	None	6m	F	APP-NLGF_WT_H9_None_6m_F_MG447
CCGAACGCACCTCAGG-1_lib8	-4.79277	-3.15832	Antigen-presenting response (HLA)	MG447	APP-NLGF	WT	H9	None	6m	F	APP-NLGF_WT_H9_None_6m_F_MG447
CCGGACAAGAGAAGGT-1_lib8	-4.23899	-3.6374	Antigen-presenting response (HLA)	MG447	APP-NLGF	WT	H9	None	6m	F	APP-NLGF_WT_H9_None_6m_F_MG447
CCGGGTATCTCCCATG-1_lib8	-4.84451	-2.83097	Antigen-presenting response (HLA)	MG448	APP-NLGF	WT	H9	None	6m	F	APP-NLGF_WT_H9_None_6m_F_MG448
CCGGTAGCAGTAGAGC-1_lib8	-4.17237	-2.81256	Antigen-presenting response (HLA)	MG447	APP-NLGF	WT	H9	None	6m	F	APP-NLGF_WT_H9_None_6m_F_MG447
CCGTGAGAGGCATTTC-1_lib8	-4.72805	-3.04413	Antigen-presenting response (HLA)	MG447	APP-NLGF	WT	H9	None	6m	F	APP-NLGF_WT_H9_None_6m_F_MG447
CCTAACCTCGTAATGC-1_lib8	-4.82646	-2.50144	Antigen-presenting response (HLA)	MG447	APP-NLGF	WT	H9	None	6m	F	APP-NLGF_WT_H9_None_6m_F_MG447
CCTAAGACAACTCGAT-1_lib8	-5.23732	-1.16781	Antigen-presenting response (HLA)	MG447	APP-NLGF	WT	H9	None	6m	F	APP-NLGF_WT_H9_None_6m_F_MG447
CCTAAGACACAATGCT-1_lib8	-4.62665	-2.61869	Antigen-presenting response (HLA)	MG448	APP-NLGF	WT	H9	None	6m	F	APP-NLGF_WT_H9_None_6m_F_MG448
CCTCAACCAAATGAGT-1_lib8	-4.52585	-2.71986	Antigen-presenting response (HLA)	MG447	APP-NLGF	WT	H9	None	6m	F	APP-NLGF_WT_H9_None_6m_F_MG447
CCTCACACAGTATTCG-1_lib8	-4.90424	-3.17127	Antigen-presenting response (HLA)	MG447	APP-NLGF	WT	H9	None	6m	F	APP-NLGF_WT_H9_None_6m_F_MG447
CCTCAGTCAAGTGATA-1_lib8	-4.45603	-3.55087	Antigen-presenting response (HLA)	MG447	APP-NLGF	WT	H9	None	6m	F	APP-NLGF_WT_H9_None_6m_F_MG447
CCTCCTCCAGCTTTCC-1_lib8	-3.69771	-3.7166	Antigen-presenting response (HLA)	MG447	APP-NLGF	WT	H9	None	6m	F	APP-NLGF_WT_H9_None_6m_F_MG447
CCTGTTGAGGGTCAAC-1_lib8	-4.28678	-3.31536	Antigen-presenting response (HLA)	MG448	APP-NLGF	WT	H9	None	6m	F	APP-NLGF_WT_H9_None_6m_F_MG448
CCTGTTGCAGCTTCGG-1_lib8	-4.4398	-2.76889	Antigen-presenting response (HLA)	MG447	APP-NLGF	WT	H9	None	6m	F	APP-NLGF_WT_H9_None_6m_F_MG447
CCTGTTGCAGGATTCT-1_lib8	-4.81699	-2.72725	Antigen-presenting response (HLA)	MG447	APP-NLGF	WT	H9	None	6m	F	APP-NLGF_WT_H9_None_6m_F_MG447
CCTTTGGAGGTCGAGT-1_lib8	-3.89122	-3.50801	Antigen-presenting response (HLA)	MG448	APP-NLGF	WT	H9	None	6m	F	APP-NLGF_WT_H9_None_6m_F_MG448
CCTTTGGGTACGAGTG-1_lib8	-4.61373	-2.29865	Antigen-presenting response (HLA)	MG447	APP-NLGF	WT	H9	None	6m	F	APP-NLGF_WT_H9_None_6m_F_MG447
CGAAGTTTCACTCACC-1_lib8	-3.80292	-1.94006	Antigen-presenting response (HLA)	MG448	APP-NLGF	WT	H9	None	6m	F	APP-NLGF_WT_H9_None_6m_F_MG448
CGAGTTACAACGATCT-1_lib8	-4.38844	-2.79842	Antigen-presenting response (HLA)	MG447	APP-NLGF	WT	H9	None	6m	F	APP-NLGF_WT_H9_None_6m_F_MG447
CGCATAACACAGAAGC-1_lib8	-4.61278	-3.35546	Antigen-presenting response (HLA)	MG448	APP-NLGF	WT	H9	None	6m	F	APP-NLGF_WT_H9_None_6m_F_MG448
CGCATAAGTCGTATGT-1_lib8	-4.47981	-3.62104	Antigen-presenting response (HLA)	MG447	APP-NLGF	WT	H9	None	6m	F	APP-NLGF_WT_H9_None_6m_F_MG447
CGCCATTTCGTCGACG-1_lib8	-4.88083	-2.01321	Antigen-presenting response (HLA)	MG448	APP-NLGF	WT	H9	None	6m	F	APP-NLGF_WT_H9_None_6m_F_MG448
CGGAGAAAGCCTGGAA-1_lib8	-4.72464	-3.4783	Antigen-presenting response (HLA)	MG447	APP-NLGF	WT	H9	None	6m	F	APP-NLGF_WT_H9_None_6m_F_MG447
CGGAGAACATGACAAA-1_lib8	-4.78771	-3.57155	Antigen-presenting response (HLA)	MG448	APP-NLGF	WT	H9	None	6m	F	APP-NLGF_WT_H9_None_6m_F_MG448
CGGCAGTGTTTGGAAA-1_lib8	-3.88315	-3.13053	Antigen-presenting response (HLA)	MG448	APP-NLGF	WT	H9	None	6m	F	APP-NLGF_WT_H9_None_6m_F_MG448
CGGGCATAGCATTTCG-1_lib8	-3.61038	-2.92985	Antigen-presenting response (HLA)	MG448	APP-NLGF	WT	H9	None	6m	F	APP-NLGF_WT_H9_None_6m_F_MG448
CGGGCATGTATTCCTT-1_lib8	-5.2563	-1.46516	Antigen-presenting response (HLA)	MG447	APP-NLGF	WT	H9	None	6m	F	APP-NLGF_WT_H9_None_6m_F_MG447
CGGGTCAAGCTGTCCG-1_lib8	-4.45572	-3.73783	Antigen-presenting response (HLA)	MG447	APP-NLGF	WT	H9	None	6m	F	APP-NLGF_WT_H9_None_6m_F_MG447
CGGGTCAGTTGCTAGT-1_lib8	-2.88572	1.22094	Antigen-presenting response (HLA)	MG447	APP-NLGF	WT	H9	None	6m	F	APP-NLGF_WT_H9_None_6m_F_MG447
CGGGTGTAGCAGGGAG-1_lib8	-4.65349	-2.6702	Antigen-presenting response (HLA)	MG447	APP-NLGF	WT	H9	None	6m	F	APP-NLGF_WT_H9_None_6m_F_MG447
CGGGTGTGTGGCAGAT-1_lib8	-3.6855	-2.51182	Antigen-presenting response (HLA)	MG447	APP-NLGF	WT	H9	None	6m	F	APP-NLGF_WT_H9_None_6m_F_MG447
CGTAATGTCAACTGAC-1_lib8	-3.84146	-3.55602	Antigen-presenting response (HLA)	MG448	APP-NLGF	WT	H9	None	6m	F	APP-NLGF_WT_H9_None_6m_F_MG448
CGTGATACAACGGGTA-1_lib8	-3.92606	-3.47063	Antigen-presenting response (HLA)	MG447	APP-NLGF	WT	H9	None	6m	F	APP-NLGF_WT_H9_None_6m_F_MG447
CGTTCTGAGAGTTGCG-1_lib8	-4.26388	-3.03551	Antigen-presenting response (HLA)	MG448	APP-NLGF	WT	H9	None	6m	F	APP-NLGF_WT_H9_None_6m_F_MG448
CGTTCTGTCCTCCACA-1_lib8	-4.32272	-2.76224	Antigen-presenting response (HLA)	MG447	APP-NLGF	WT	H9	None	6m	F	APP-NLGF_WT_H9_None_6m_F_MG447
CGTTGGGAGTGCGCTC-1_lib8	-4.53262	-3.22411	Antigen-presenting response (HLA)	MG448	APP-NLGF	WT	H9	None	6m	F	APP-NLGF_WT_H9_None_6m_F_MG448
CTAAGTGTCAAACCTG-1_lib8	-3.4528	-4.55728	Antigen-presenting response (HLA)	MG447	APP-NLGF	WT	H9	None	6m	F	APP-NLGF_WT_H9_None_6m_F_MG447
CTACAGATCTCTCTTC-1_lib8	-5.0741	-1.41115	Antigen-presenting response (HLA)	MG447	APP-NLGF	WT	H9	None	6m	F	APP-NLGF_WT_H9_None_6m_F_MG447
CTAGACACACAAGTGG-1_lib8	-4.86736	-3.04428	Antigen-presenting response (HLA)	MG447	APP-NLGF	WT	H9	None	6m	F	APP-NLGF_WT_H9_None_6m_F_MG447
CTAGACACACGACAGA-1_lib8	-3.894	-3.53096	Antigen-presenting response (HLA)	MG447	APP-NLGF	WT	H9	None	6m	F	APP-NLGF_WT_H9_None_6m_F_MG447
CTAGGTACAGGAGGTT-1_lib8	-4.38482	-3.28506	Antigen-presenting response (HLA)	MG448	APP-NLGF	WT	H9	None	6m	F	APP-NLGF_WT_H9_None_6m_F_MG448
CTCAAGAAGCGTACAG-1_lib8	-4.27395	-2.90034	Antigen-presenting response (HLA)	MG448	APP-NLGF	WT	H9	None	6m	F	APP-NLGF_WT_H9_None_6m_F_MG448
CTCAGAAGTACTGGGA-1_lib8	-3.41122	-3.54317	Antigen-presenting response (HLA)	MG447	APP-NLGF	WT	H9	None	6m	F	APP-NLGF_WT_H9_None_6m_F_MG447
CTCATCGTCGCCAACG-1_lib8	-3.5714	-4.93704	Antigen-presenting response (HLA)	MG448	APP-NLGF	WT	H9	None	6m	F	APP-NLGF_WT_H9_None_6m_F_MG448
CTCATGCCATCGTCCT-1_lib8	-4.14627	-3.07519	Antigen-presenting response (HLA)	MG447	APP-NLGF	WT	H9	None	6m	F	APP-NLGF_WT_H9_None_6m_F_MG447
CTCCAACGTGGTTTAC-1_lib8	-4.45594	-3.69333	Antigen-presenting response (HLA)	MG447	APP-NLGF	WT	H9	None	6m	F	APP-NLGF_WT_H9_None_6m_F_MG447
CTCCCAACAGCTGTTA-1_lib8	-5.06947	-2.69473	Antigen-presenting response (HLA)	MG447	APP-NLGF	WT	H9	None	6m	F	APP-NLGF_WT_H9_None_6m_F_MG447
CTCCTTTCATCTAGAC-1_lib8	-3.39564	-3.21731	Antigen-presenting response (HLA)	MG447	APP-NLGF	WT	H9	None	6m	F	APP-NLGF_WT_H9_None_6m_F_MG447
CTCTCGAAGCCGTAAG-1_lib8	-3.69103	-3.20848	Antigen-presenting response (HLA)	MG447	APP-NLGF	WT	H9	None	6m	F	APP-NLGF_WT_H9_None_6m_F_MG447
CTCTCGACACTTGTCC-1_lib8	-3.92926	-2.97617	Antigen-presenting response (HLA)	MG448	APP-NLGF	WT	H9	None	6m	F	APP-NLGF_WT_H9_None_6m_F_MG448
CTCTGGTGTGGATGAC-1_lib8	-4.7123	-2.70513	Antigen-presenting response (HLA)	MG447	APP-NLGF	WT	H9	None	6m	F	APP-NLGF_WT_H9_None_6m_F_MG447
CTGAATGTCATACGGT-1_lib8	-4.08644	-3.15392	Antigen-presenting response (HLA)	MG448	APP-NLGF	WT	H9	None	6m	F	APP-NLGF_WT_H9_None_6m_F_MG448
CTGAGCGGTCTTCCGT-1_lib8	-4.58171	-3.27249	Antigen-presenting response (HLA)	MG447	APP-NLGF	WT	H9	None	6m	F	APP-NLGF_WT_H9_None_6m_F_MG447
CTGATCCCAGCTCATA-1_lib8	-4.92452	-3.09164	Antigen-presenting response (HLA)	MG447	APP-NLGF	WT	H9	None	6m	F	APP-NLGF_WT_H9_None_6m_F_MG447
CTGCCATGTACAGTCT-1_lib8	-4.79677	-1.98888	Antigen-presenting response (HLA)	MG448	APP-NLGF	WT	H9	None	6m	F	APP-NLGF_WT_H9_None_6m_F_MG448
CTGGACGGTCCTCCTA-1_lib8	-3.99652	-2.91563	Antigen-presenting response (HLA)	MG448	APP-NLGF	WT	H9	None	6m	F	APP-NLGF_WT_H9_None_6m_F_MG448
CTGGTCTTCGCAATTG-1_lib8	-5.07554	-3.47934	Antigen-presenting response (HLA)	MG447	APP-NLGF	WT	H9	None	6m	F	APP-NLGF_WT_H9_None_6m_F_MG447
CTGGTCTTCGTGCGAC-1_lib8	-5.04608	-3.18968	Antigen-presenting response (HLA)	MG448	APP-NLGF	WT	H9	None	6m	F	APP-NLGF_WT_H9_None_6m_F_MG448
CTGTACCTCTATCGTT-1_lib8	-4.54672	-3.41338	Antigen-presenting response (HLA)	MG447	APP-NLGF	WT	H9	None	6m	F	APP-NLGF_WT_H9_None_6m_F_MG447
CTTACCGCACAATTCG-1_lib8	-4.2109	-3.0323	Antigen-presenting response (HLA)	MG448	APP-NLGF	WT	H9	None	6m	F	APP-NLGF_WT_H9_None_6m_F_MG448
CTTACCGTCATTATCC-1_lib8	-5.10354	-3.36768	Antigen-presenting response (HLA)	MG448	APP-NLGF	WT	H9	None	6m	F	APP-NLGF_WT_H9_None_6m_F_MG448
CTTAGGAGTGAAAGTT-1_lib8	-4.4375	-3.57655	Antigen-presenting response (HLA)	MG447	APP-NLGF	WT	H9	None	6m	F	APP-NLGF_WT_H9_None_6m_F_MG447
CTTAGGATCCGCATAA-1_lib8	-3.6273	-2.38493	Antigen-presenting response (HLA)	MG448	APP-NLGF	WT	H9	None	6m	F	APP-NLGF_WT_H9_None_6m_F_MG448
CTTCAATCAGACCCGT-1_lib8	-4.84438	-3.56769	Antigen-presenting response (HLA)	MG447	APP-NLGF	WT	H9	None	6m	F	APP-NLGF_WT_H9_None_6m_F_MG447
CTTCCGACACGGGTAA-1_lib8	-3.42679	-4.83509	Antigen-presenting response (HLA)	MG447	APP-NLGF	WT	H9	None	6m	F	APP-NLGF_WT_H9_None_6m_F_MG447
CTTCTAATCATGCTAG-1_lib8	-4.81709	-3.24153	Antigen-presenting response (HLA)	MG448	APP-NLGF	WT	H9	None	6m	F	APP-NLGF_WT_H9_None_6m_F_MG448
CTTGATTCAGAGGCTA-1_lib8	-3.93938	-3.94779	Antigen-presenting response (HLA)	MG447	APP-NLGF	WT	H9	None	6m	F	APP-NLGF_WT_H9_None_6m_F_MG447
GAAACCTTCGATTTCT-1_lib8	-4.85587	-2.87019	Antigen-presenting response (HLA)	MG448	APP-NLGF	WT	H9	None	6m	F	APP-NLGF_WT_H9_None_6m_F_MG448
GAACACTAGGGTATAT-1_lib8	-5.00016	-1.33499	Antigen-presenting response (HLA)	MG448	APP-NLGF	WT	H9	None	6m	F	APP-NLGF_WT_H9_None_6m_F_MG448
GAAGAATAGAGAACCC-1_lib8	-3.45309	-3.49559	Antigen-presenting response (HLA)	MG447	APP-NLGF	WT	H9	None	6m	F	APP-NLGF_WT_H9_None_6m_F_MG447
GAAGGGTCAGCATGCC-1_lib8	-3.54543	-2.8748	Antigen-presenting response (HLA)	MG448	APP-NLGF	WT	H9	None	6m	F	APP-NLGF_WT_H9_None_6m_F_MG448
GAAGGGTCAGTCAACT-1_lib8	-3.49573	-3.52145	Antigen-presenting response (HLA)	MG448	APP-NLGF	WT	H9	None	6m	F	APP-NLGF_WT_H9_None_6m_F_MG448
GACACGCGTGATCATC-1_lib8	-4.70335	-3.00061	Antigen-presenting response (HLA)	MG448	APP-NLGF	WT	H9	None	6m	F	APP-NLGF_WT_H9_None_6m_F_MG448
GACAGCCCAAGTGCTT-1_lib8	-4.60893	-3.33986	Antigen-presenting response (HLA)	MG447	APP-NLGF	WT	H9	None	6m	F	APP-NLGF_WT_H9_None_6m_F_MG447
GACAGCCTCCGACAGC-1_lib8	-4.75936	-2.37488	Antigen-presenting response (HLA)	MG447	APP-NLGF	WT	H9	None	6m	F	APP-NLGF_WT_H9_None_6m_F_MG447
GACCCTTTCGTTCGCT-1_lib8	-1.44391	-0.236548	Antigen-presenting response (HLA)	MG448	APP-NLGF	WT	H9	None	6m	F	APP-NLGF_WT_H9_None_6m_F_MG448
GACGTTACACTGCATA-1_lib8	-4.88391	-2.38828	Antigen-presenting response (HLA)	MG448	APP-NLGF	WT	H9	None	6m	F	APP-NLGF_WT_H9_None_6m_F_MG448
GACTCAAGTTTATGCG-1_lib8	-4.04526	-3.36735	Antigen-presenting response (HLA)	MG448	APP-NLGF	WT	H9	None	6m	F	APP-NLGF_WT_H9_None_6m_F_MG448
GACTCTCAGGTTCTTG-1_lib8	-4.65503	-2.53147	Antigen-presenting response (HLA)	MG447	APP-NLGF	WT	H9	None	6m	F	APP-NLGF_WT_H9_None_6m_F_MG447
GAGAAATAGTGGAAAG-1_lib8	-4.78958	-2.17705	Antigen-presenting response (HLA)	MG447	APP-NLGF	WT	H9	None	6m	F	APP-NLGF_WT_H9_None_6m_F_MG447
GAGAAATGTTGCACGC-1_lib8	-4.12123	-3.563	Antigen-presenting response (HLA)	MG447	APP-NLGF	WT	H9	None	6m	F	APP-NLGF_WT_H9_None_6m_F_MG447
GAGACCCGTTCGTGCG-1_lib8	-4.57697	-2.74876	Antigen-presenting response (HLA)	MG447	APP-NLGF	WT	H9	None	6m	F	APP-NLGF_WT_H9_None_6m_F_MG447
GAGACTTTCATAGACC-1_lib8	-3.47762	-3.0491	Antigen-presenting response (HLA)	MG448	APP-NLGF	WT	H9	None	6m	F	APP-NLGF_WT_H9_None_6m_F_MG448
GAGAGGTGTCCTACAA-1_lib8	-4.80756	-2.08579	Antigen-presenting response (HLA)	MG447	APP-NLGF	WT	H9	None	6m	F	APP-NLGF_WT_H9_None_6m_F_MG447
GAGAGGTTCTTACTGT-1_lib8	-3.3017	-2.44245	Antigen-presenting response (HLA)	MG448	APP-NLGF	WT	H9	None	6m	F	APP-NLGF_WT_H9_None_6m_F_MG448
GAGATGGTCAGGTAAA-1_lib8	-4.52243	-2.88832	Antigen-presenting response (HLA)	MG447	APP-NLGF	WT	H9	None	6m	F	APP-NLGF_WT_H9_None_6m_F_MG447
GAGCCTGTCCCGTGAG-1_lib8	-4.79462	-3.2294	Antigen-presenting response (HLA)	MG447	APP-NLGF	WT	H9	None	6m	F	APP-NLGF_WT_H9_None_6m_F_MG447
GAGGCCTGTACTGCGC-1_lib8	-3.4483	-4.70503	Antigen-presenting response (HLA)	MG447	APP-NLGF	WT	H9	None	6m	F	APP-NLGF_WT_H9_None_6m_F_MG447
GAGGGTAAGTATAGGT-1_lib8	-5.26257	-3.30828	Antigen-presenting response (HLA)	MG447	APP-NLGF	WT	H9	None	6m	F	APP-NLGF_WT_H9_None_6m_F_MG447
GAGTGTTCACTAACGT-1_lib8	-3.72053	-3.93908	Antigen-presenting response (HLA)	MG447	APP-NLGF	WT	H9	None	6m	F	APP-NLGF_WT_H9_None_6m_F_MG447
GAGTTACGTGAGCAGT-1_lib8	-3.56406	-4.64271	Antigen-presenting response (HLA)	MG447	APP-NLGF	WT	H9	None	6m	F	APP-NLGF_WT_H9_None_6m_F_MG447
GAGTTGTGTGTTCATG-1_lib8	-4.49522	-3.47216	Antigen-presenting response (HLA)	MG447	APP-NLGF	WT	H9	None	6m	F	APP-NLGF_WT_H9_None_6m_F_MG447
GATAGCTGTGAACGGT-1_lib8	-4.59129	-3.3543	Antigen-presenting response (HLA)	MG447	APP-NLGF	WT	H9	None	6m	F	APP-NLGF_WT_H9_None_6m_F_MG447
GATCACAGTAACCAGG-1_lib8	-4.45515	-3.21244	Antigen-presenting response (HLA)	MG447	APP-NLGF	WT	H9	None	6m	F	APP-NLGF_WT_H9_None_6m_F_MG447
GATCCCTGTGTTATCG-1_lib8	-3.71267	-3.9347	Antigen-presenting response (HLA)	MG447	APP-NLGF	WT	H9	None	6m	F	APP-NLGF_WT_H9_None_6m_F_MG447
GATGAGGCACCCAAGC-1_lib8	-3.54891	-3.02568	Antigen-presenting response (HLA)	MG448	APP-NLGF	WT	H9	None	6m	F	APP-NLGF_WT_H9_None_6m_F_MG448
GATGGAGCATCGGAGA-1_lib8	-5.25259	-1.20218	Antigen-presenting response (HLA)	MG448	APP-NLGF	WT	H9	None	6m	F	APP-NLGF_WT_H9_None_6m_F_MG448
GATGTTGAGGTTACAA-1_lib8	-3.53025	-4.60328	Antigen-presenting response (HLA)	MG447	APP-NLGF	WT	H9	None	6m	F	APP-NLGF_WT_H9_None_6m_F_MG447
GATGTTGGTAGGAGGG-1_lib8	-4.91614	-2.6055	Antigen-presenting response (HLA)	MG447	APP-NLGF	WT	H9	None	6m	F	APP-NLGF_WT_H9_None_6m_F_MG447
GATGTTGGTGTCTTCC-1_lib8	-5.04904	-3.43273	Antigen-presenting response (HLA)	MG448	APP-NLGF	WT	H9	None	6m	F	APP-NLGF_WT_H9_None_6m_F_MG448
GCAACATTCCATACTT-1_lib8	-5.47293	-3.4073	Antigen-presenting response (HLA)	MG447	APP-NLGF	WT	H9	None	6m	F	APP-NLGF_WT_H9_None_6m_F_MG447
GCACGTGCACAAAGCG-1_lib8	-4.10717	-2.91586	Antigen-presenting response (HLA)	MG448	APP-NLGF	WT	H9	None	6m	F	APP-NLGF_WT_H9_None_6m_F_MG448
GCAGCTGGTGTGCTTA-1_lib8	-5.36771	-1.01164	Antigen-presenting response (HLA)	MG447	APP-NLGF	WT	H9	None	6m	F	APP-NLGF_WT_H9_None_6m_F_MG447
GCATCGGTCTTTGCAT-1_lib8	-3.28755	-3.93869	Antigen-presenting response (HLA)	MG447	APP-NLGF	WT	H9	None	6m	F	APP-NLGF_WT_H9_None_6m_F_MG447
GCATCTCCAGCGTGCT-1_lib8	-4.7999	-2.43583	Antigen-presenting response (HLA)	MG448	APP-NLGF	WT	H9	None	6m	F	APP-NLGF_WT_H9_None_6m_F_MG448
GCCAACGCATCCTAAG-1_lib8	-5.0864	-1.33609	Antigen-presenting response (HLA)	MG448	APP-NLGF	WT	H9	None	6m	F	APP-NLGF_WT_H9_None_6m_F_MG448
GCCAACGTCTCATTAC-1_lib8	-4.57771	-3.56456	Antigen-presenting response (HLA)	MG448	APP-NLGF	WT	H9	None	6m	F	APP-NLGF_WT_H9_None_6m_F_MG448
GCCAGGTAGGTCACAG-1_lib8	-3.39577	-4.30827	Antigen-presenting response (HLA)	MG447	APP-NLGF	WT	H9	None	6m	F	APP-NLGF_WT_H9_None_6m_F_MG447
GCCAGTGAGACTAGAT-1_lib8	-3.46101	-4.68746	Antigen-presenting response (HLA)	MG447	APP-NLGF	WT	H9	None	6m	F	APP-NLGF_WT_H9_None_6m_F_MG447
GCTACAAGTATCGGTT-1_lib8	-3.86858	-3.34623	Antigen-presenting response (HLA)	MG447	APP-NLGF	WT	H9	None	6m	F	APP-NLGF_WT_H9_None_6m_F_MG447
GCTCAAAGTCATCGGC-1_lib8	-4.89682	-3.37925	Antigen-presenting response (HLA)	MG447	APP-NLGF	WT	H9	None	6m	F	APP-NLGF_WT_H9_None_6m_F_MG447
GCTGGGTAGATGTAGT-1_lib8	-5.31611	-0.905818	Antigen-presenting response (HLA)	MG447	APP-NLGF	WT	H9	None	6m	F	APP-NLGF_WT_H9_None_6m_F_MG447
GCTGGGTAGGAAGTGA-1_lib8	-4.68993	-3.30921	Antigen-presenting response (HLA)	MG447	APP-NLGF	WT	H9	None	6m	F	APP-NLGF_WT_H9_None_6m_F_MG447
GCTTGGGAGCCTGGAA-1_lib8	-4.88879	-3.10826	Antigen-presenting response (HLA)	MG447	APP-NLGF	WT	H9	None	6m	F	APP-NLGF_WT_H9_None_6m_F_MG447
GCTTGGGTCCAGTGCG-1_lib8	-4.27243	-3.29011	Antigen-presenting response (HLA)	MG448	APP-NLGF	WT	H9	None	6m	F	APP-NLGF_WT_H9_None_6m_F_MG448
GGAAGTGAGTAGCAAT-1_lib8	-3.76767	-3.12984	Antigen-presenting response (HLA)	MG447	APP-NLGF	WT	H9	None	6m	F	APP-NLGF_WT_H9_None_6m_F_MG447
GGAAGTGTCTTGATTC-1_lib8	-4.61887	-2.8838	Antigen-presenting response (HLA)	MG447	APP-NLGF	WT	H9	None	6m	F	APP-NLGF_WT_H9_None_6m_F_MG447
GGAATCTAGGCAGGTT-1_lib8	-5.13612	-1.91846	Antigen-presenting response (HLA)	MG447	APP-NLGF	WT	H9	None	6m	F	APP-NLGF_WT_H9_None_6m_F_MG447
GGAATCTAGTCTAACC-1_lib8	-4.78122	-3.46585	Antigen-presenting response (HLA)	MG448	APP-NLGF	WT	H9	None	6m	F	APP-NLGF_WT_H9_None_6m_F_MG448
GGACGTCAGCGGACAT-1_lib8	-3.70048	-2.63539	Antigen-presenting response (HLA)	MG448	APP-NLGF	WT	H9	None	6m	F	APP-NLGF_WT_H9_None_6m_F_MG448
GGACGTCTCATCGCAA-1_lib8	-4.1685	-3.66612	Antigen-presenting response (HLA)	MG447	APP-NLGF	WT	H9	None	6m	F	APP-NLGF_WT_H9_None_6m_F_MG447
GGAGAACGTACGCTAT-1_lib8	-4.67905	-2.6866	Antigen-presenting response (HLA)	MG447	APP-NLGF	WT	H9	None	6m	F	APP-NLGF_WT_H9_None_6m_F_MG447
GGAGAACTCGATACAC-1_lib8	-4.71611	-3.50104	Antigen-presenting response (HLA)	MG448	APP-NLGF	WT	H9	None	6m	F	APP-NLGF_WT_H9_None_6m_F_MG448
GGATCTAAGCCAGACA-1_lib8	-4.76993	-2.44562	Antigen-presenting response (HLA)	MG447	APP-NLGF	WT	H9	None	6m	F	APP-NLGF_WT_H9_None_6m_F_MG447
GGATCTAGTTACACAC-1_lib8	-4.68438	-3.27957	Antigen-presenting response (HLA)	MG447	APP-NLGF	WT	H9	None	6m	F	APP-NLGF_WT_H9_None_6m_F_MG447
GGATCTATCATCGCAA-1_lib8	-4.89206	-3.21428	Antigen-presenting response (HLA)	MG448	APP-NLGF	WT	H9	None	6m	F	APP-NLGF_WT_H9_None_6m_F_MG448
GGCACGTAGCCGATCC-1_lib8	-4.59352	-3.45028	Antigen-presenting response (HLA)	MG447	APP-NLGF	WT	H9	None	6m	F	APP-NLGF_WT_H9_None_6m_F_MG447
GGCAGTCAGGTCACAG-1_lib8	-3.24259	-2.87095	Antigen-presenting response (HLA)	MG447	APP-NLGF	WT	H9	None	6m	F	APP-NLGF_WT_H9_None_6m_F_MG447
GGCAGTCCAACCGCCA-1_lib8	-4.46857	-3.80929	Antigen-presenting response (HLA)	MG447	APP-NLGF	WT	H9	None	6m	F	APP-NLGF_WT_H9_None_6m_F_MG447
GGCGTCATCGCAATTG-1_lib8	-3.95063	-2.72704	Antigen-presenting response (HLA)	MG448	APP-NLGF	WT	H9	None	6m	F	APP-NLGF_WT_H9_None_6m_F_MG448
GGCTTTCAGACACACG-1_lib8	-4.75955	-1.81965	Antigen-presenting response (HLA)	MG447	APP-NLGF	WT	H9	None	6m	F	APP-NLGF_WT_H9_None_6m_F_MG447
GGCTTTCGTCAGTCTA-1_lib8	-4.34933	-3.18857	Antigen-presenting response (HLA)	MG448	APP-NLGF	WT	H9	None	6m	F	APP-NLGF_WT_H9_None_6m_F_MG448
GGCTTTCTCCAAGGGA-1_lib8	-3.73948	-2.455	Antigen-presenting response (HLA)	MG448	APP-NLGF	WT	H9	None	6m	F	APP-NLGF_WT_H9_None_6m_F_MG448
GGGAAGTTCAACGCTA-1_lib8	-4.96251	-3.30044	Antigen-presenting response (HLA)	MG447	APP-NLGF	WT	H9	None	6m	F	APP-NLGF_WT_H9_None_6m_F_MG447
GGGACCTTCGAGCCTG-1_lib8	-4.56114	-3.46976	Antigen-presenting response (HLA)	MG448	APP-NLGF	WT	H9	None	6m	F	APP-NLGF_WT_H9_None_6m_F_MG448
GGGACTCGTCCAATCA-1_lib8	-4.83308	-2.50348	Antigen-presenting response (HLA)	MG447	APP-NLGF	WT	H9	None	6m	F	APP-NLGF_WT_H9_None_6m_F_MG447
GGGACTCTCGCAATTG-1_lib8	-4.76726	-2.37683	Antigen-presenting response (HLA)	MG447	APP-NLGF	WT	H9	None	6m	F	APP-NLGF_WT_H9_None_6m_F_MG447
GGGAGATTCGGTGTAT-1_lib8	-5.00156	-1.80751	Antigen-presenting response (HLA)	MG448	APP-NLGF	WT	H9	None	6m	F	APP-NLGF_WT_H9_None_6m_F_MG448
GGGCCATGTAGTCGTT-1_lib8	-4.41978	-3.4149	Antigen-presenting response (HLA)	MG447	APP-NLGF	WT	H9	None	6m	F	APP-NLGF_WT_H9_None_6m_F_MG447
GGGTAGAAGTGCTACT-1_lib8	-4.60341	-3.69108	Antigen-presenting response (HLA)	MG448	APP-NLGF	WT	H9	None	6m	F	APP-NLGF_WT_H9_None_6m_F_MG448
GGGTAGACAGTATGAA-1_lib8	-4.04252	-2.94637	Antigen-presenting response (HLA)	MG447	APP-NLGF	WT	H9	None	6m	F	APP-NLGF_WT_H9_None_6m_F_MG447
GGGTAGAGTGGCTGAA-1_lib8	-4.79786	-2.41672	Antigen-presenting response (HLA)	MG447	APP-NLGF	WT	H9	None	6m	F	APP-NLGF_WT_H9_None_6m_F_MG447
GGGTATTTCTAGCCAA-1_lib8	-4.66788	-3.4365	Antigen-presenting response (HLA)	MG447	APP-NLGF	WT	H9	None	6m	F	APP-NLGF_WT_H9_None_6m_F_MG447
GGGTCACAGGAGGGTG-1_lib8	-3.48773	-4.57631	Antigen-presenting response (HLA)	MG447	APP-NLGF	WT	H9	None	6m	F	APP-NLGF_WT_H9_None_6m_F_MG447
GGGTCTGGTCATCCGG-1_lib8	-4.84459	-2.64511	Antigen-presenting response (HLA)	MG448	APP-NLGF	WT	H9	None	6m	F	APP-NLGF_WT_H9_None_6m_F_MG448
GGTAATCCAGATAAAC-1_lib8	-5.09124	-3.17347	Antigen-presenting response (HLA)	MG448	APP-NLGF	WT	H9	None	6m	F	APP-NLGF_WT_H9_None_6m_F_MG448
GGTAATCTCTGTCTCG-1_lib8	-4.64427	-2.91047	Antigen-presenting response (HLA)	MG448	APP-NLGF	WT	H9	None	6m	F	APP-NLGF_WT_H9_None_6m_F_MG448
GGTAGAGCATTCCTAT-1_lib8	-3.76641	-3.97839	Antigen-presenting response (HLA)	MG447	APP-NLGF	WT	H9	None	6m	F	APP-NLGF_WT_H9_None_6m_F_MG447
GGTTCTCGTCGAGTGA-1_lib8	-4.81378	-1.67617	Antigen-presenting response (HLA)	MG448	APP-NLGF	WT	H9	None	6m	F	APP-NLGF_WT_H9_None_6m_F_MG448
GTAACCATCAACCTCC-1_lib8	-4.78978	-2.42573	Antigen-presenting response (HLA)	MG447	APP-NLGF	WT	H9	None	6m	F	APP-NLGF_WT_H9_None_6m_F_MG447
GTAGAGGCAACCGCTG-1_lib8	-4.4509	-2.9	Antigen-presenting response (HLA)	MG448	APP-NLGF	WT	H9	None	6m	F	APP-NLGF_WT_H9_None_6m_F_MG448
GTAGAGGGTCTCGACG-1_lib8	-5.31997	-1.06354	Antigen-presenting response (HLA)	MG447	APP-NLGF	WT	H9	None	6m	F	APP-NLGF_WT_H9_None_6m_F_MG447
GTAGATCGTGGACAGT-1_lib8	-5.32779	-1.32004	Antigen-presenting response (HLA)	MG447	APP-NLGF	WT	H9	None	6m	F	APP-NLGF_WT_H9_None_6m_F_MG447
GTAGATCTCGATGGAG-1_lib8	-4.80527	-2.93942	Antigen-presenting response (HLA)	MG448	APP-NLGF	WT	H9	None	6m	F	APP-NLGF_WT_H9_None_6m_F_MG448
GTAGCTAGTATACGGG-1_lib8	-4.7858	-3.53846	Antigen-presenting response (HLA)	MG447	APP-NLGF	WT	H9	None	6m	F	APP-NLGF_WT_H9_None_6m_F_MG447
GTAGGAGTCCAGCAAT-1_lib8	-5.37637	-3.17566	Antigen-presenting response (HLA)	MG447	APP-NLGF	WT	H9	None	6m	F	APP-NLGF_WT_H9_None_6m_F_MG447
GTAGGAGTCTCGTCGT-1_lib8	-4.59252	-3.53562	Antigen-presenting response (HLA)	MG448	APP-NLGF	WT	H9	None	6m	F	APP-NLGF_WT_H9_None_6m_F_MG448
GTAGTACTCCGAGCTG-1_lib8	-5.27379	-1.53449	Antigen-presenting response (HLA)	MG448	APP-NLGF	WT	H9	None	6m	F	APP-NLGF_WT_H9_None_6m_F_MG448
GTATTTCAGGCTATCT-1_lib8	-3.6917	-3.55266	Antigen-presenting response (HLA)	MG447	APP-NLGF	WT	H9	None	6m	F	APP-NLGF_WT_H9_None_6m_F_MG447
GTCCACTGTCACGACC-1_lib8	-3.67755	-3.00308	Antigen-presenting response (HLA)	MG448	APP-NLGF	WT	H9	None	6m	F	APP-NLGF_WT_H9_None_6m_F_MG448
GTCCTCATCCGGCAAC-1_lib8	-3.55407	-2.67028	Antigen-presenting response (HLA)	MG448	APP-NLGF	WT	H9	None	6m	F	APP-NLGF_WT_H9_None_6m_F_MG448
GTCGAATCACAAACGG-1_lib8	-4.86354	-2.27929	Antigen-presenting response (HLA)	MG448	APP-NLGF	WT	H9	None	6m	F	APP-NLGF_WT_H9_None_6m_F_MG448
GTCGTAAAGTGTAGTA-1_lib8	-3.78875	-3.56777	Antigen-presenting response (HLA)	MG447	APP-NLGF	WT	H9	None	6m	F	APP-NLGF_WT_H9_None_6m_F_MG447
GTGAGCCCAACAGCCC-1_lib8	-4.87274	-1.77779	Antigen-presenting response (HLA)	MG448	APP-NLGF	WT	H9	None	6m	F	APP-NLGF_WT_H9_None_6m_F_MG448
GTGAGTTTCGATCCCT-1_lib8	-3.58932	-3.30657	Antigen-presenting response (HLA)	MG448	APP-NLGF	WT	H9	None	6m	F	APP-NLGF_WT_H9_None_6m_F_MG448
GTGCACGGTGTTCATG-1_lib8	-3.5815	-2.94986	Antigen-presenting response (HLA)	MG448	APP-NLGF	WT	H9	None	6m	F	APP-NLGF_WT_H9_None_6m_F_MG448
GTGCAGCAGAGCAGCT-1_lib8	-5.03446	-3.40907	Antigen-presenting response (HLA)	MG447	APP-NLGF	WT	H9	None	6m	F	APP-NLGF_WT_H9_None_6m_F_MG447
GTGCTGGTCCCAACTC-1_lib8	-5.16921	-1.3749	Antigen-presenting response (HLA)	MG448	APP-NLGF	WT	H9	None	6m	F	APP-NLGF_WT_H9_None_6m_F_MG448
GTGGAAGAGACTAGAT-1_lib8	-5.24358	-1.50663	Antigen-presenting response (HLA)	MG448	APP-NLGF	WT	H9	None	6m	F	APP-NLGF_WT_H9_None_6m_F_MG448
GTGGAAGAGGAAACGA-1_lib8	-4.57436	-3.22355	Antigen-presenting response (HLA)	MG447	APP-NLGF	WT	H9	None	6m	F	APP-NLGF_WT_H9_None_6m_F_MG447
GTGGAGAGTCCGGACT-1_lib8	-3.93129	-3.2265	Antigen-presenting response (HLA)	MG447	APP-NLGF	WT	H9	None	6m	F	APP-NLGF_WT_H9_None_6m_F_MG447
GTGGCGTGTCTTACTT-1_lib8	-3.27263	-2.9343	Antigen-presenting response (HLA)	MG448	APP-NLGF	WT	H9	None	6m	F	APP-NLGF_WT_H9_None_6m_F_MG448
GTGGGAAGTATACCCA-1_lib8	-4.7467	-2.97863	Antigen-presenting response (HLA)	MG447	APP-NLGF	WT	H9	None	6m	F	APP-NLGF_WT_H9_None_6m_F_MG447
GTGGTTAGTGTGAGCA-1_lib8	-3.8558	-2.94728	Antigen-presenting response (HLA)	MG447	APP-NLGF	WT	H9	None	6m	F	APP-NLGF_WT_H9_None_6m_F_MG447
GTGTGATGTACCCGAC-1_lib8	-4.40961	-3.48336	Antigen-presenting response (HLA)	MG447	APP-NLGF	WT	H9	None	6m	F	APP-NLGF_WT_H9_None_6m_F_MG447
GTGTGATTCCCACAGG-1_lib8	-4.91264	-3.22593	Antigen-presenting response (HLA)	MG447	APP-NLGF	WT	H9	None	6m	F	APP-NLGF_WT_H9_None_6m_F_MG447
GTGTGGCCAACGGGTA-1_lib8	-4.55815	-3.39192	Antigen-presenting response (HLA)	MG448	APP-NLGF	WT	H9	None	6m	F	APP-NLGF_WT_H9_None_6m_F_MG448
GTGTGGCGTCCCTGAG-1_lib8	-4.798	-3.23412	Antigen-presenting response (HLA)	MG447	APP-NLGF	WT	H9	None	6m	F	APP-NLGF_WT_H9_None_6m_F_MG447
GTGTGGCTCTCACTCG-1_lib8	-5.2757	-1.34994	Antigen-presenting response (HLA)	MG447	APP-NLGF	WT	H9	None	6m	F	APP-NLGF_WT_H9_None_6m_F_MG447
GTGTTAGTCACTGGTA-1_lib8	-4.54993	-3.19615	Antigen-presenting response (HLA)	MG447	APP-NLGF	WT	H9	None	6m	F	APP-NLGF_WT_H9_None_6m_F_MG447
GTTACAGAGAAATTGC-1_lib8	-4.79821	-2.43511	Antigen-presenting response (HLA)	MG447	APP-NLGF	WT	H9	None	6m	F	APP-NLGF_WT_H9_None_6m_F_MG447
GTTACAGTCAGGCGAA-1_lib8	-4.80797	-2.82584	Antigen-presenting response (HLA)	MG447	APP-NLGF	WT	H9	None	6m	F	APP-NLGF_WT_H9_None_6m_F_MG447
GTTATGGCAGGTGTGA-1_lib8	-3.66942	-2.3101	Antigen-presenting response (HLA)	MG448	APP-NLGF	WT	H9	None	6m	F	APP-NLGF_WT_H9_None_6m_F_MG448
GTTCCGTCACTCTCGT-1_lib8	3.2326	0.835512	Antigen-presenting response (HLA)	MG447	APP-NLGF	WT	H9	None	6m	F	APP-NLGF_WT_H9_None_6m_F_MG447
TAACACGTCCGTCACT-1_lib8	-4.79123	-2.4381	Antigen-presenting response (HLA)	MG447	APP-NLGF	WT	H9	None	6m	F	APP-NLGF_WT_H9_None_6m_F_MG447
TAACCAGAGGTCGTCC-1_lib8	-4.82664	-2.85249	Antigen-presenting response (HLA)	MG447	APP-NLGF	WT	H9	None	6m	F	APP-NLGF_WT_H9_None_6m_F_MG447
TAACTTCCAGGCGAAT-1_lib8	-4.94673	-1.24775	Antigen-presenting response (HLA)	MG448	APP-NLGF	WT	H9	None	6m	F	APP-NLGF_WT_H9_None_6m_F_MG448
TAATTCCCAACTGCCG-1_lib8	-5.25728	-3.38808	Antigen-presenting response (HLA)	MG448	APP-NLGF	WT	H9	None	6m	F	APP-NLGF_WT_H9_None_6m_F_MG448
TAATTCCGTCTCTCAC-1_lib8	-3.50354	-2.97645	Antigen-presenting response (HLA)	MG448	APP-NLGF	WT	H9	None	6m	F	APP-NLGF_WT_H9_None_6m_F_MG448
TACAGGTTCGTCTCAC-1_lib8	-4.51461	-3.26049	Antigen-presenting response (HLA)	MG447	APP-NLGF	WT	H9	None	6m	F	APP-NLGF_WT_H9_None_6m_F_MG447
TACATTCTCTGGTCAA-1_lib8	-4.81962	-3.07187	Antigen-presenting response (HLA)	MG448	APP-NLGF	WT	H9	None	6m	F	APP-NLGF_WT_H9_None_6m_F_MG448
TACCTCGCACCGTCGA-1_lib8	-4.97836	-1.80351	Antigen-presenting response (HLA)	MG447	APP-NLGF	WT	H9	None	6m	F	APP-NLGF_WT_H9_None_6m_F_MG447
TACGGGCTCCATTTGT-1_lib8	-5.27968	-1.15913	Antigen-presenting response (HLA)	MG447	APP-NLGF	WT	H9	None	6m	F	APP-NLGF_WT_H9_None_6m_F_MG447
TACGGGCTCGCAGTCG-1_lib8	-4.79937	-2.71193	Antigen-presenting response (HLA)	MG447	APP-NLGF	WT	H9	None	6m	F	APP-NLGF_WT_H9_None_6m_F_MG447
TACGTCCTCCCGTTCA-1_lib8	-3.99036	-3.11152	Antigen-presenting response (HLA)	MG448	APP-NLGF	WT	H9	None	6m	F	APP-NLGF_WT_H9_None_6m_F_MG448
TACTTGTCAAATCAGA-1_lib8	-4.87249	-3.38628	Antigen-presenting response (HLA)	MG447	APP-NLGF	WT	H9	None	6m	F	APP-NLGF_WT_H9_None_6m_F_MG447
TAGATCGTCTAAACGC-1_lib8	-4.38945	-3.23273	Antigen-presenting response (HLA)	MG448	APP-NLGF	WT	H9	None	6m	F	APP-NLGF_WT_H9_None_6m_F_MG448
TAGGGTTCAATAAGGT-1_lib8	-5.18398	-1.1894	Antigen-presenting response (HLA)	MG447	APP-NLGF	WT	H9	None	6m	F	APP-NLGF_WT_H9_None_6m_F_MG447
TATCAGGGTGGGCTTC-1_lib8	-4.91878	-1.66683	Antigen-presenting response (HLA)	MG447	APP-NLGF	WT	H9	None	6m	F	APP-NLGF_WT_H9_None_6m_F_MG447
TATCAGGGTTCCTAGA-1_lib8	-4.49776	-3.52998	Antigen-presenting response (HLA)	MG448	APP-NLGF	WT	H9	None	6m	F	APP-NLGF_WT_H9_None_6m_F_MG448
TATCGCCTCCGTGGCA-1_lib8	-4.89834	-1.75003	Antigen-presenting response (HLA)	MG447	APP-NLGF	WT	H9	None	6m	F	APP-NLGF_WT_H9_None_6m_F_MG447
TATCTTGGTCGCGTTG-1_lib8	-3.54508	-2.3473	Antigen-presenting response (HLA)	MG448	APP-NLGF	WT	H9	None	6m	F	APP-NLGF_WT_H9_None_6m_F_MG448
TATGTTCAGAAAGCGA-1_lib8	-4.19437	-3.14379	Antigen-presenting response (HLA)	MG447	APP-NLGF	WT	H9	None	6m	F	APP-NLGF_WT_H9_None_6m_F_MG447
TATTGCTAGCTGTCCG-1_lib8	-5.32979	-3.529	Antigen-presenting response (HLA)	MG447	APP-NLGF	WT	H9	None	6m	F	APP-NLGF_WT_H9_None_6m_F_MG447
TATTTCGGTCGCATGC-1_lib8	-3.24033	-2.87205	Antigen-presenting response (HLA)	MG447	APP-NLGF	WT	H9	None	6m	F	APP-NLGF_WT_H9_None_6m_F_MG447
TCAAGCATCACTCGAA-1_lib8	-4.62519	-2.58064	Antigen-presenting response (HLA)	MG447	APP-NLGF	WT	H9	None	6m	F	APP-NLGF_WT_H9_None_6m_F_MG447
TCAATTCTCCTGGTCT-1_lib8	-4.34129	-2.98769	Antigen-presenting response (HLA)	MG448	APP-NLGF	WT	H9	None	6m	F	APP-NLGF_WT_H9_None_6m_F_MG448
TCACGGGTCGTGCATA-1_lib8	-4.41786	-3.1007	Antigen-presenting response (HLA)	MG447	APP-NLGF	WT	H9	None	6m	F	APP-NLGF_WT_H9_None_6m_F_MG447
TCACTCGCAGCGGTTC-1_lib8	-3.95195	-3.52884	Antigen-presenting response (HLA)	MG447	APP-NLGF	WT	H9	None	6m	F	APP-NLGF_WT_H9_None_6m_F_MG447
TCAGGGCGTTGGTAGG-1_lib8	-3.56297	-3.61192	Antigen-presenting response (HLA)	MG447	APP-NLGF	WT	H9	None	6m	F	APP-NLGF_WT_H9_None_6m_F_MG447
TCAGTTTAGCGTGCCT-1_lib8	-5.19512	-1.33251	Antigen-presenting response (HLA)	MG447	APP-NLGF	WT	H9	None	6m	F	APP-NLGF_WT_H9_None_6m_F_MG447
TCAGTTTGTTTGGAAA-1_lib8	-4.93366	-3.26706	Antigen-presenting response (HLA)	MG447	APP-NLGF	WT	H9	None	6m	F	APP-NLGF_WT_H9_None_6m_F_MG447
TCATACTGTCTACAGT-1_lib8	-4.90481	-1.52987	Antigen-presenting response (HLA)	MG447	APP-NLGF	WT	H9	None	6m	F	APP-NLGF_WT_H9_None_6m_F_MG447
TCATGCCGTCTAGGTT-1_lib8	-3.92862	-2.79929	Antigen-presenting response (HLA)	MG448	APP-NLGF	WT	H9	None	6m	F	APP-NLGF_WT_H9_None_6m_F_MG448
TCATTCAGTGGAACCA-1_lib8	2.75929	2.7183	Antigen-presenting response (HLA)	MG448	APP-NLGF	WT	H9	None	6m	F	APP-NLGF_WT_H9_None_6m_F_MG448
TCCAGAAAGAAAGCGA-1_lib8	-4.43628	-3.58298	Antigen-presenting response (HLA)	MG447	APP-NLGF	WT	H9	None	6m	F	APP-NLGF_WT_H9_None_6m_F_MG447
TCCAGAAGTTTAAGGA-1_lib8	-4.48402	-3.12329	Antigen-presenting response (HLA)	MG447	APP-NLGF	WT	H9	None	6m	F	APP-NLGF_WT_H9_None_6m_F_MG447
TCCCAGTCAGCTGGTC-1_lib8	-5.26314	-1.02436	Antigen-presenting response (HLA)	MG447	APP-NLGF	WT	H9	None	6m	F	APP-NLGF_WT_H9_None_6m_F_MG447
TCCGAAATCTACTTCA-1_lib8	-4.84524	-2.82411	Antigen-presenting response (HLA)	MG448	APP-NLGF	WT	H9	None	6m	F	APP-NLGF_WT_H9_None_6m_F_MG448
TCCTAATAGGTACAAT-1_lib8	-3.93757	-3.20853	Antigen-presenting response (HLA)	MG448	APP-NLGF	WT	H9	None	6m	F	APP-NLGF_WT_H9_None_6m_F_MG448
TCCTCGAAGACATATG-1_lib8	-3.43693	-3.66294	Antigen-presenting response (HLA)	MG447	APP-NLGF	WT	H9	None	6m	F	APP-NLGF_WT_H9_None_6m_F_MG447
TCCTCTTGTGGCATCC-1_lib8	-3.62479	-3.65757	Antigen-presenting response (HLA)	MG447	APP-NLGF	WT	H9	None	6m	F	APP-NLGF_WT_H9_None_6m_F_MG447
TCCTTTCTCGGCAGTC-1_lib8	-4.56937	-3.64355	Antigen-presenting response (HLA)	MG447	APP-NLGF	WT	H9	None	6m	F	APP-NLGF_WT_H9_None_6m_F_MG447
TCGACCTAGTCACTCA-1_lib8	-5.27519	-1.22292	Antigen-presenting response (HLA)	MG447	APP-NLGF	WT	H9	None	6m	F	APP-NLGF_WT_H9_None_6m_F_MG447
TCGCACTAGTGGTTCT-1_lib8	-3.635	-2.90226	Antigen-presenting response (HLA)	MG448	APP-NLGF	WT	H9	None	6m	F	APP-NLGF_WT_H9_None_6m_F_MG448
TCGCACTCAATGTCAC-1_lib8	-4.71319	-2.35778	Antigen-presenting response (HLA)	MG447	APP-NLGF	WT	H9	None	6m	F	APP-NLGF_WT_H9_None_6m_F_MG447
TCGCAGGCAGGTCCCA-1_lib8	-4.78538	-3.18664	Antigen-presenting response (HLA)	MG448	APP-NLGF	WT	H9	None	6m	F	APP-NLGF_WT_H9_None_6m_F_MG448
TCGCTCACAGCGTTGC-1_lib8	-4.05093	-2.91744	Antigen-presenting response (HLA)	MG447	APP-NLGF	WT	H9	None	6m	F	APP-NLGF_WT_H9_None_6m_F_MG447
TCGCTTGGTTAAGGGC-1_lib8	-4.63246	-2.80992	Antigen-presenting response (HLA)	MG448	APP-NLGF	WT	H9	None	6m	F	APP-NLGF_WT_H9_None_6m_F_MG448
TCGGATAAGCCATCCG-1_lib8	-4.53419	-2.80471	Antigen-presenting response (HLA)	MG448	APP-NLGF	WT	H9	None	6m	F	APP-NLGF_WT_H9_None_6m_F_MG448
TCGGATAGTCACAATC-1_lib8	-3.27633	-3.56523	Antigen-presenting response (HLA)	MG447	APP-NLGF	WT	H9	None	6m	F	APP-NLGF_WT_H9_None_6m_F_MG447
TCGGGACGTCTTGCTC-1_lib8	-5.04728	-3.43996	Antigen-presenting response (HLA)	MG447	APP-NLGF	WT	H9	None	6m	F	APP-NLGF_WT_H9_None_6m_F_MG447
TCGGGCATCGCTTTAT-1_lib8	-4.99715	-3.49814	Antigen-presenting response (HLA)	MG447	APP-NLGF	WT	H9	None	6m	F	APP-NLGF_WT_H9_None_6m_F_MG447
TCGGGTGAGGTACAAT-1_lib8	-4.60728	-3.56935	Antigen-presenting response (HLA)	MG447	APP-NLGF	WT	H9	None	6m	F	APP-NLGF_WT_H9_None_6m_F_MG447
TCGTGCTGTAGTGGCA-1_lib8	-5.19587	-1.10718	Antigen-presenting response (HLA)	MG447	APP-NLGF	WT	H9	None	6m	F	APP-NLGF_WT_H9_None_6m_F_MG447
TCTACATCACTCAGAT-1_lib8	-4.69974	-2.39211	Antigen-presenting response (HLA)	MG447	APP-NLGF	WT	H9	None	6m	F	APP-NLGF_WT_H9_None_6m_F_MG447
TCTATCACAGCTTCGG-1_lib8	-4.90938	-3.35311	Antigen-presenting response (HLA)	MG447	APP-NLGF	WT	H9	None	6m	F	APP-NLGF_WT_H9_None_6m_F_MG447
TCTCCGATCTTCGCTG-1_lib8	-4.95464	-3.53762	Antigen-presenting response (HLA)	MG447	APP-NLGF	WT	H9	None	6m	F	APP-NLGF_WT_H9_None_6m_F_MG447
TCTGGCTTCCAACTGA-1_lib8	-4.4311	-2.54933	Antigen-presenting response (HLA)	MG447	APP-NLGF	WT	H9	None	6m	F	APP-NLGF_WT_H9_None_6m_F_MG447
TCTGTCGAGCCTAGGA-1_lib8	-5.19662	-1.15719	Antigen-presenting response (HLA)	MG447	APP-NLGF	WT	H9	None	6m	F	APP-NLGF_WT_H9_None_6m_F_MG447
TCTTAGTAGGCCCAAA-1_lib8	-3.66272	-3.39627	Antigen-presenting response (HLA)	MG447	APP-NLGF	WT	H9	None	6m	F	APP-NLGF_WT_H9_None_6m_F_MG447
TCTTAGTCAAAGGCTG-1_lib8	-3.88924	-4.43388	Antigen-presenting response (HLA)	MG447	APP-NLGF	WT	H9	None	6m	F	APP-NLGF_WT_H9_None_6m_F_MG447
TGACCCTCACCTGTCT-1_lib8	-3.87455	-2.80265	Antigen-presenting response (HLA)	MG448	APP-NLGF	WT	H9	None	6m	F	APP-NLGF_WT_H9_None_6m_F_MG448
TGAGCATTCACGGTCG-1_lib8	-4.7773	-3.10878	Antigen-presenting response (HLA)	MG447	APP-NLGF	WT	H9	None	6m	F	APP-NLGF_WT_H9_None_6m_F_MG447
TGAGCGCGTGTGTCCG-1_lib8	-3.10293	1.27629	Antigen-presenting response (HLA)	MG447	APP-NLGF	WT	H9	None	6m	F	APP-NLGF_WT_H9_None_6m_F_MG447
TGAGGAGGTTCTCGCT-1_lib8	-3.65772	-3.00162	Antigen-presenting response (HLA)	MG447	APP-NLGF	WT	H9	None	6m	F	APP-NLGF_WT_H9_None_6m_F_MG447
TGAGGGAGTCGTGCCA-1_lib8	-5.16727	-1.25132	Antigen-presenting response (HLA)	MG448	APP-NLGF	WT	H9	None	6m	F	APP-NLGF_WT_H9_None_6m_F_MG448
TGAGGTTTCTCTAGGA-1_lib8	-3.28487	-2.44248	Antigen-presenting response (HLA)	MG447	APP-NLGF	WT	H9	None	6m	F	APP-NLGF_WT_H9_None_6m_F_MG447
TGAGTCAAGTTACGTC-1_lib8	-4.95822	-2.88351	Antigen-presenting response (HLA)	MG447	APP-NLGF	WT	H9	None	6m	F	APP-NLGF_WT_H9_None_6m_F_MG447
TGAGTCACAGCTTCCT-1_lib8	-3.73936	-3.17096	Antigen-presenting response (HLA)	MG448	APP-NLGF	WT	H9	None	6m	F	APP-NLGF_WT_H9_None_6m_F_MG448
TGATCTTTCATTACGG-1_lib8	-4.74554	-3.18275	Antigen-presenting response (HLA)	MG448	APP-NLGF	WT	H9	None	6m	F	APP-NLGF_WT_H9_None_6m_F_MG448
TGATTCTCAGACGCTC-1_lib8	-4.8044	-2.6548	Antigen-presenting response (HLA)	MG448	APP-NLGF	WT	H9	None	6m	F	APP-NLGF_WT_H9_None_6m_F_MG448
TGCAGATAGTGATTCC-1_lib8	-3.62695	-4.33043	Antigen-presenting response (HLA)	MG447	APP-NLGF	WT	H9	None	6m	F	APP-NLGF_WT_H9_None_6m_F_MG447
TGCAGGCGTGACACAG-1_lib8	-3.92813	-2.09723	Antigen-presenting response (HLA)	MG448	APP-NLGF	WT	H9	None	6m	F	APP-NLGF_WT_H9_None_6m_F_MG448
TGCAGGCTCGCTGATA-1_lib8	-4.42253	-3.77465	Antigen-presenting response (HLA)	MG447	APP-NLGF	WT	H9	None	6m	F	APP-NLGF_WT_H9_None_6m_F_MG447
TGCAGTACACGCAGTC-1_lib8	-4.74679	-1.99771	Antigen-presenting response (HLA)	MG448	APP-NLGF	WT	H9	None	6m	F	APP-NLGF_WT_H9_None_6m_F_MG448
TGCATCCGTACTGTTG-1_lib8	-5.08109	-2.00133	Antigen-presenting response (HLA)	MG447	APP-NLGF	WT	H9	None	6m	F	APP-NLGF_WT_H9_None_6m_F_MG447
TGCATGACATTACGGT-1_lib8	-4.93308	-0.998753	Antigen-presenting response (HLA)	MG448	APP-NLGF	WT	H9	None	6m	F	APP-NLGF_WT_H9_None_6m_F_MG448
TGCCGAGCAGGATCTT-1_lib8	-4.33866	-2.97251	Antigen-presenting response (HLA)	MG447	APP-NLGF	WT	H9	None	6m	F	APP-NLGF_WT_H9_None_6m_F_MG447
TGCGACGAGTCTTCGA-1_lib8	-4.45254	-3.02101	Antigen-presenting response (HLA)	MG447	APP-NLGF	WT	H9	None	6m	F	APP-NLGF_WT_H9_None_6m_F_MG447
TGCGACGTCAGGAACG-1_lib8	-4.49339	-3.38203	Antigen-presenting response (HLA)	MG447	APP-NLGF	WT	H9	None	6m	F	APP-NLGF_WT_H9_None_6m_F_MG447
TGCGATAGTGCGAGTA-1_lib8	-4.07926	-3.68354	Antigen-presenting response (HLA)	MG447	APP-NLGF	WT	H9	None	6m	F	APP-NLGF_WT_H9_None_6m_F_MG447
TGCGGCAAGCGTGCTC-1_lib8	-3.23248	-2.29422	Antigen-presenting response (HLA)	MG448	APP-NLGF	WT	H9	None	6m	F	APP-NLGF_WT_H9_None_6m_F_MG448
TGCGGCAGTTTCACAG-1_lib8	-3.90567	-4.32996	Antigen-presenting response (HLA)	MG447	APP-NLGF	WT	H9	None	6m	F	APP-NLGF_WT_H9_None_6m_F_MG447
TGCTCCACAGGCATTT-1_lib8	-5.27415	-1.4703	Antigen-presenting response (HLA)	MG447	APP-NLGF	WT	H9	None	6m	F	APP-NLGF_WT_H9_None_6m_F_MG447
TGCTCGTAGGAGAGGC-1_lib8	-3.84671	-3.12324	Antigen-presenting response (HLA)	MG448	APP-NLGF	WT	H9	None	6m	F	APP-NLGF_WT_H9_None_6m_F_MG448
TGCTGAATCTCGCTCA-1_lib8	-4.90868	-3.58516	Antigen-presenting response (HLA)	MG448	APP-NLGF	WT	H9	None	6m	F	APP-NLGF_WT_H9_None_6m_F_MG448
TGCTTCGCACCTCGTT-1_lib8	-5.06117	-3.3323	Antigen-presenting response (HLA)	MG448	APP-NLGF	WT	H9	None	6m	F	APP-NLGF_WT_H9_None_6m_F_MG448
TGGATCACAGGACATG-1_lib8	-5.20863	-1.51398	Antigen-presenting response (HLA)	MG447	APP-NLGF	WT	H9	None	6m	F	APP-NLGF_WT_H9_None_6m_F_MG447
TGGCGTGAGGTTCCGC-1_lib8	-5.08868	-3.33757	Antigen-presenting response (HLA)	MG448	APP-NLGF	WT	H9	None	6m	F	APP-NLGF_WT_H9_None_6m_F_MG448
TGGCGTGCATCATTTC-1_lib8	-3.50021	-4.73071	Antigen-presenting response (HLA)	MG447	APP-NLGF	WT	H9	None	6m	F	APP-NLGF_WT_H9_None_6m_F_MG447
TGGGAAGTCCTGGTCT-1_lib8	-3.78408	-4.53373	Antigen-presenting response (HLA)	MG447	APP-NLGF	WT	H9	None	6m	F	APP-NLGF_WT_H9_None_6m_F_MG447
TGGGCTGGTTAAGACA-1_lib8	-4.48656	-3.47391	Antigen-presenting response (HLA)	MG448	APP-NLGF	WT	H9	None	6m	F	APP-NLGF_WT_H9_None_6m_F_MG448
TGGTACACACTGGCGT-1_lib8	1.20491	-3.34956	Antigen-presenting response (HLA)	MG448	APP-NLGF	WT	H9	None	6m	F	APP-NLGF_WT_H9_None_6m_F_MG448
TGGTTAGAGACCGTTT-1_lib8	-4.76518	-2.14838	Antigen-presenting response (HLA)	MG447	APP-NLGF	WT	H9	None	6m	F	APP-NLGF_WT_H9_None_6m_F_MG447
TGTAGACGTCGCTCGA-1_lib8	-4.84085	-3.17743	Antigen-presenting response (HLA)	MG448	APP-NLGF	WT	H9	None	6m	F	APP-NLGF_WT_H9_None_6m_F_MG448
TGTCAGAAGAACCGCA-1_lib8	-5.11367	-1.23684	Antigen-presenting response (HLA)	MG447	APP-NLGF	WT	H9	None	6m	F	APP-NLGF_WT_H9_None_6m_F_MG447
TGTCAGACAGTATACC-1_lib8	-4.89268	-1.91381	Antigen-presenting response (HLA)	MG447	APP-NLGF	WT	H9	None	6m	F	APP-NLGF_WT_H9_None_6m_F_MG447
TGTCCCAAGTCTGCAT-1_lib8	-4.98377	-2.74904	Antigen-presenting response (HLA)	MG448	APP-NLGF	WT	H9	None	6m	F	APP-NLGF_WT_H9_None_6m_F_MG448
TGTGAGTCATGGCGCT-1_lib8	-4.83618	-3.41658	Antigen-presenting response (HLA)	MG447	APP-NLGF	WT	H9	None	6m	F	APP-NLGF_WT_H9_None_6m_F_MG447
TGTGAGTGTTTATGCG-1_lib8	-4.25525	-2.74885	Antigen-presenting response (HLA)	MG448	APP-NLGF	WT	H9	None	6m	F	APP-NLGF_WT_H9_None_6m_F_MG448
TGTTACTCAAGGTACG-1_lib8	-4.25892	-3.30571	Antigen-presenting response (HLA)	MG447	APP-NLGF	WT	H9	None	6m	F	APP-NLGF_WT_H9_None_6m_F_MG447
TGTTCATAGCCGTAAG-1_lib8	-5.24588	-0.938316	Antigen-presenting response (HLA)	MG447	APP-NLGF	WT	H9	None	6m	F	APP-NLGF_WT_H9_None_6m_F_MG447
TGTTCATGTGCGGATA-1_lib8	-5.00759	-3.36879	Antigen-presenting response (HLA)	MG447	APP-NLGF	WT	H9	None	6m	F	APP-NLGF_WT_H9_None_6m_F_MG447
TGTTCCGAGGCGCTTC-1_lib8	-3.47112	-4.73973	Antigen-presenting response (HLA)	MG447	APP-NLGF	WT	H9	None	6m	F	APP-NLGF_WT_H9_None_6m_F_MG447
TGTTGAGGTATGCGTT-1_lib8	-4.86987	-1.7029	Antigen-presenting response (HLA)	MG448	APP-NLGF	WT	H9	None	6m	F	APP-NLGF_WT_H9_None_6m_F_MG448
TTACCGCGTCGACGCT-1_lib8	-4.52905	-3.14166	Antigen-presenting response (HLA)	MG448	APP-NLGF	WT	H9	None	6m	F	APP-NLGF_WT_H9_None_6m_F_MG448
TTACCGCGTGCCTGAC-1_lib8	-3.78531	-2.82594	Antigen-presenting response (HLA)	MG448	APP-NLGF	WT	H9	None	6m	F	APP-NLGF_WT_H9_None_6m_F_MG448
TTAGGGTGTCGCAGTC-1_lib8	-4.82351	-2.94093	Antigen-presenting response (HLA)	MG447	APP-NLGF	WT	H9	None	6m	F	APP-NLGF_WT_H9_None_6m_F_MG447
TTCAATCAGGATTTGA-1_lib8	-4.6437	-3.16305	Antigen-presenting response (HLA)	MG448	APP-NLGF	WT	H9	None	6m	F	APP-NLGF_WT_H9_None_6m_F_MG448
TTCAATCAGTTTCTTC-1_lib8	-5.17917	-1.86206	Antigen-presenting response (HLA)	MG448	APP-NLGF	WT	H9	None	6m	F	APP-NLGF_WT_H9_None_6m_F_MG448
TTCACCGCACTCAAGT-1_lib8	-4.72227	-3.57713	Antigen-presenting response (HLA)	MG447	APP-NLGF	WT	H9	None	6m	F	APP-NLGF_WT_H9_None_6m_F_MG447
TTCACGCAGGGTTAAT-1_lib8	-3.41182	-4.59427	Antigen-presenting response (HLA)	MG447	APP-NLGF	WT	H9	None	6m	F	APP-NLGF_WT_H9_None_6m_F_MG447
TTCACGCAGGTTTACC-1_lib8	-3.96829	-3.6201	Antigen-presenting response (HLA)	MG447	APP-NLGF	WT	H9	None	6m	F	APP-NLGF_WT_H9_None_6m_F_MG447
TTCAGGATCTGTTGGA-1_lib8	-4.008	-2.7782	Antigen-presenting response (HLA)	MG447	APP-NLGF	WT	H9	None	6m	F	APP-NLGF_WT_H9_None_6m_F_MG447
TTCCTCTAGACCATGG-1_lib8	-3.49785	-3.55477	Antigen-presenting response (HLA)	MG447	APP-NLGF	WT	H9	None	6m	F	APP-NLGF_WT_H9_None_6m_F_MG447
TTCCTCTAGCATTTGC-1_lib8	-3.9467	-3.50671	Antigen-presenting response (HLA)	MG447	APP-NLGF	WT	H9	None	6m	F	APP-NLGF_WT_H9_None_6m_F_MG447
TTCGCTGAGAACCGCA-1_lib8	-4.086	-3.32548	Antigen-presenting response (HLA)	MG447	APP-NLGF	WT	H9	None	6m	F	APP-NLGF_WT_H9_None_6m_F_MG447
TTCGCTGAGGGCTTCC-1_lib8	-5.26685	-1.48633	Antigen-presenting response (HLA)	MG447	APP-NLGF	WT	H9	None	6m	F	APP-NLGF_WT_H9_None_6m_F_MG447
TTCGGTCTCTATGCCC-1_lib8	-4.9253	-2.93116	Antigen-presenting response (HLA)	MG448	APP-NLGF	WT	H9	None	6m	F	APP-NLGF_WT_H9_None_6m_F_MG448
TTCTAACGTTGCAAGG-1_lib8	-4.65945	-2.81117	Antigen-presenting response (HLA)	MG447	APP-NLGF	WT	H9	None	6m	F	APP-NLGF_WT_H9_None_6m_F_MG447
TTCTAGTAGATTCGAA-1_lib8	-4.73093	-3.18178	Antigen-presenting response (HLA)	MG448	APP-NLGF	WT	H9	None	6m	F	APP-NLGF_WT_H9_None_6m_F_MG448
TTCTGTAGTGGAATGC-1_lib8	-3.95832	-3.33718	Antigen-presenting response (HLA)	MG448	APP-NLGF	WT	H9	None	6m	F	APP-NLGF_WT_H9_None_6m_F_MG448
TTCTTCCAGAATTGCA-1_lib8	-5.23697	-1.3843	Antigen-presenting response (HLA)	MG447	APP-NLGF	WT	H9	None	6m	F	APP-NLGF_WT_H9_None_6m_F_MG447
TTCTTCCAGTCGCGAA-1_lib8	-3.84692	-3.41945	Antigen-presenting response (HLA)	MG447	APP-NLGF	WT	H9	None	6m	F	APP-NLGF_WT_H9_None_6m_F_MG447
TTCTTGAAGGGCAATC-1_lib8	-4.41085	-2.87015	Antigen-presenting response (HLA)	MG448	APP-NLGF	WT	H9	None	6m	F	APP-NLGF_WT_H9_None_6m_F_MG448
TTGAACGAGCCAGAGT-1_lib8	-4.71143	-3.38626	Antigen-presenting response (HLA)	MG448	APP-NLGF	WT	H9	None	6m	F	APP-NLGF_WT_H9_None_6m_F_MG448
TTGAACGGTGTTAGCT-1_lib8	-3.45005	-2.97802	Antigen-presenting response (HLA)	MG448	APP-NLGF	WT	H9	None	6m	F	APP-NLGF_WT_H9_None_6m_F_MG448
TTGACCCGTATACCCA-1_lib8	-3.77471	-2.93579	Antigen-presenting response (HLA)	MG448	APP-NLGF	WT	H9	None	6m	F	APP-NLGF_WT_H9_None_6m_F_MG448
TTGAGTGTCAAATGCC-1_lib8	-5.21709	-1.36828	Antigen-presenting response (HLA)	MG447	APP-NLGF	WT	H9	None	6m	F	APP-NLGF_WT_H9_None_6m_F_MG447
TTGCGTCAGCAGTACG-1_lib8	-4.845	-3.17572	Antigen-presenting response (HLA)	MG447	APP-NLGF	WT	H9	None	6m	F	APP-NLGF_WT_H9_None_6m_F_MG447
TTGCTGCCATCGGCCA-1_lib8	-4.53717	-3.25403	Antigen-presenting response (HLA)	MG448	APP-NLGF	WT	H9	None	6m	F	APP-NLGF_WT_H9_None_6m_F_MG448
TTGGGCGAGGAATTAC-1_lib8	-4.36754	-3.38831	Antigen-presenting response (HLA)	MG447	APP-NLGF	WT	H9	None	6m	F	APP-NLGF_WT_H9_None_6m_F_MG447
TTGGGCGTCCTCTCGA-1_lib8	-3.94032	-3.56613	Antigen-presenting response (HLA)	MG447	APP-NLGF	WT	H9	None	6m	F	APP-NLGF_WT_H9_None_6m_F_MG447
TTGTGGACAAAGGCGT-1_lib8	-3.20162	-4.91107	Antigen-presenting response (HLA)	MG447	APP-NLGF	WT	H9	None	6m	F	APP-NLGF_WT_H9_None_6m_F_MG447
TTTAGTCGTAGTACGG-1_lib8	-4.82529	-2.32511	Antigen-presenting response (HLA)	MG448	APP-NLGF	WT	H9	None	6m	F	APP-NLGF_WT_H9_None_6m_F_MG448
TTTCACATCGCTCTCA-1_lib8	-4.11047	-3.46985	Antigen-presenting response (HLA)	MG447	APP-NLGF	WT	H9	None	6m	F	APP-NLGF_WT_H9_None_6m_F_MG447
TTTCAGTAGGATAATC-1_lib8	-5.02341	-3.3621	Antigen-presenting response (HLA)	MG447	APP-NLGF	WT	H9	None	6m	F	APP-NLGF_WT_H9_None_6m_F_MG447
TTTCAGTTCTGTAACG-1_lib8	-4.87558	-2.86762	Antigen-presenting response (HLA)	MG447	APP-NLGF	WT	H9	None	6m	F	APP-NLGF_WT_H9_None_6m_F_MG447
TTTCCTCAGCCATCCG-1_lib8	-5.02867	-3.20964	Antigen-presenting response (HLA)	MG448	APP-NLGF	WT	H9	None	6m	F	APP-NLGF_WT_H9_None_6m_F_MG448
TTTGATCGTCCGAAAG-1_lib8	-4.23845	-3.15637	Antigen-presenting response (HLA)	MG448	APP-NLGF	WT	H9	None	6m	F	APP-NLGF_WT_H9_None_6m_F_MG448
TTTGGAGCAACATACC-1_lib8	-4.68759	-3.73526	Antigen-presenting response (HLA)	MG447	APP-NLGF	WT	H9	None	6m	F	APP-NLGF_WT_H9_None_6m_F_MG447
TTTGGTTTCCACTGAA-1_lib8	-4.9069	-3.37441	Antigen-presenting response (HLA)	MG447	APP-NLGF	WT	H9	None	6m	F	APP-NLGF_WT_H9_None_6m_F_MG447
AAACGCTCAATGAAAC-1_lib14	-4.76082	-3.49251	Antigen-presenting response (HLA)	MG725	APP-NLGF	WT	H9	None	6m	M	APP-NLGF_WT_H9_None_6m_M_MG725
AAAGAACCACAAGTTC-1_lib14	-4.71186	-2.81271	Antigen-presenting response (HLA)	MG724	APP-NLGF	WT	H9	None	6m	M	APP-NLGF_WT_H9_None_6m_M_MG724
AAAGGGCAGTCCCGAC-1_lib14	-4.10194	-2.92998	Antigen-presenting response (HLA)	MG724	APP-NLGF	WT	H9	None	6m	M	APP-NLGF_WT_H9_None_6m_M_MG724
AAAGTCCTCAACTACG-1_lib14	-4.57701	-3.42715	Antigen-presenting response (HLA)	MG724	APP-NLGF	WT	H9	None	6m	M	APP-NLGF_WT_H9_None_6m_M_MG724
AACAAAGGTCAGGAGT-1_lib14	-3.82972	-3.12226	Antigen-presenting response (HLA)	MG733	APP-NLGF	WT	H9	None	6m	F	APP-NLGF_WT_H9_None_6m_F_MG733
AACAACCGTAGGTTTC-1_lib14	-4.59202	-3.62557	Antigen-presenting response (HLA)	MG725	APP-NLGF	WT	H9	None	6m	M	APP-NLGF_WT_H9_None_6m_M_MG725
AACAGGGTCGCAGAGA-1_lib14	-4.5247	-3.48438	Antigen-presenting response (HLA)	MG725	APP-NLGF	WT	H9	None	6m	M	APP-NLGF_WT_H9_None_6m_M_MG725
AACCTTTCAGAAATCA-1_lib14	-4.79252	-2.67493	Antigen-presenting response (HLA)	MG733	APP-NLGF	WT	H9	None	6m	F	APP-NLGF_WT_H9_None_6m_F_MG733
AACCTTTGTATGAAAC-1_lib14	-4.06441	-3.23252	Antigen-presenting response (HLA)	MG724	APP-NLGF	WT	H9	None	6m	M	APP-NLGF_WT_H9_None_6m_M_MG724
AAGACTCTCACTTGGA-1_lib14	-4.8278	-2.4884	Antigen-presenting response (HLA)	MG733	APP-NLGF	WT	H9	None	6m	F	APP-NLGF_WT_H9_None_6m_F_MG733
AAGCATCGTGCCTATA-1_lib14	-5.14492	-1.66332	Antigen-presenting response (HLA)	MG733	APP-NLGF	WT	H9	None	6m	F	APP-NLGF_WT_H9_None_6m_F_MG733
AAGCCATGTATTGCCA-1_lib14	-5.25228	-1.21006	Antigen-presenting response (HLA)	MG733	APP-NLGF	WT	H9	None	6m	F	APP-NLGF_WT_H9_None_6m_F_MG733
AAGCGAGCAAGTGCAG-1_lib14	-4.64635	-3.44073	Antigen-presenting response (HLA)	MG725	APP-NLGF	WT	H9	None	6m	M	APP-NLGF_WT_H9_None_6m_M_MG725
AAGGTAACACAAGTTC-1_lib14	-3.60478	-2.39986	Antigen-presenting response (HLA)	MG725	APP-NLGF	WT	H9	None	6m	M	APP-NLGF_WT_H9_None_6m_M_MG725
AATAGAGGTAGCGCCT-1_lib14	-5.25009	-1.50205	Antigen-presenting response (HLA)	MG733	APP-NLGF	WT	H9	None	6m	F	APP-NLGF_WT_H9_None_6m_F_MG733
AATGCCATCTACTCAT-1_lib14	-5.22897	-0.985391	Antigen-presenting response (HLA)	MG724	APP-NLGF	WT	H9	None	6m	M	APP-NLGF_WT_H9_None_6m_M_MG724
AATGGCTAGAGTGAAG-1_lib14	-3.44957	-3.59726	Antigen-presenting response (HLA)	MG724	APP-NLGF	WT	H9	None	6m	M	APP-NLGF_WT_H9_None_6m_M_MG724
AATTTCCGTCACTCAA-1_lib14	-4.74818	-2.45739	Antigen-presenting response (HLA)	MG725	APP-NLGF	WT	H9	None	6m	M	APP-NLGF_WT_H9_None_6m_M_MG725
ACAACCAAGTGGTGAC-1_lib14	-4.66635	-3.34391	Antigen-presenting response (HLA)	MG725	APP-NLGF	WT	H9	None	6m	M	APP-NLGF_WT_H9_None_6m_M_MG725
ACAACCAGTATTTCCT-1_lib14	-3.68782	-3.36125	Antigen-presenting response (HLA)	MG724	APP-NLGF	WT	H9	None	6m	M	APP-NLGF_WT_H9_None_6m_M_MG724
ACAACCAGTTCAAGTC-1_lib14	-4.34538	-3.39684	Antigen-presenting response (HLA)	MG725	APP-NLGF	WT	H9	None	6m	M	APP-NLGF_WT_H9_None_6m_M_MG725
ACAAGCTAGCTAGATA-1_lib14	-3.43757	-3.6163	Antigen-presenting response (HLA)	MG725	APP-NLGF	WT	H9	None	6m	M	APP-NLGF_WT_H9_None_6m_M_MG725
ACAAGCTGTAATTGGA-1_lib14	-4.74278	-3.48152	Antigen-presenting response (HLA)	MG724	APP-NLGF	WT	H9	None	6m	M	APP-NLGF_WT_H9_None_6m_M_MG724
ACAGAAAAGGCTCAAG-1_lib14	-5.19381	-3.43107	Antigen-presenting response (HLA)	MG733	APP-NLGF	WT	H9	None	6m	F	APP-NLGF_WT_H9_None_6m_F_MG733
ACAGCCGGTCACCACG-1_lib14	-3.56358	-2.79983	Antigen-presenting response (HLA)	MG724	APP-NLGF	WT	H9	None	6m	M	APP-NLGF_WT_H9_None_6m_M_MG724
ACCACAAAGTAAGAGG-1_lib14	-3.57433	-4.50239	Antigen-presenting response (HLA)	MG733	APP-NLGF	WT	H9	None	6m	F	APP-NLGF_WT_H9_None_6m_F_MG733
ACCATTTGTAGGTAGC-1_lib14	-4.92982	-3.33928	Antigen-presenting response (HLA)	MG725	APP-NLGF	WT	H9	None	6m	M	APP-NLGF_WT_H9_None_6m_M_MG725
ACCCTCAGTACGGTTT-1_lib14	-4.99399	-3.46049	Antigen-presenting response (HLA)	MG724	APP-NLGF	WT	H9	None	6m	M	APP-NLGF_WT_H9_None_6m_M_MG724
ACCCTTGAGAAGCGCT-1_lib14	-4.7876	-3.28893	Antigen-presenting response (HLA)	MG725	APP-NLGF	WT	H9	None	6m	M	APP-NLGF_WT_H9_None_6m_M_MG725
ACCCTTGGTGGTAATA-1_lib14	-4.93738	-3.39665	Antigen-presenting response (HLA)	MG724	APP-NLGF	WT	H9	None	6m	M	APP-NLGF_WT_H9_None_6m_M_MG724
ACGATCAGTAGCGTTT-1_lib14	-4.68735	-2.63738	Antigen-presenting response (HLA)	MG733	APP-NLGF	WT	H9	None	6m	F	APP-NLGF_WT_H9_None_6m_F_MG733
ACGCACGGTTTCCAAG-1_lib14	-3.54559	-2.61219	Antigen-presenting response (HLA)	MG725	APP-NLGF	WT	H9	None	6m	M	APP-NLGF_WT_H9_None_6m_M_MG725
ACTATTCCAAGCGAAC-1_lib14	-4.40678	-3.33624	Antigen-presenting response (HLA)	MG725	APP-NLGF	WT	H9	None	6m	M	APP-NLGF_WT_H9_None_6m_M_MG725
ACTTAGGAGGGATGTC-1_lib14	-5.46769	-0.86317	Antigen-presenting response (HLA)	MG724	APP-NLGF	WT	H9	None	6m	M	APP-NLGF_WT_H9_None_6m_M_MG724
ACTTAGGCAATCTGCA-1_lib14	-3.93598	-3.4904	Antigen-presenting response (HLA)	MG733	APP-NLGF	WT	H9	None	6m	F	APP-NLGF_WT_H9_None_6m_F_MG733
ACTTATCGTCCTCATC-1_lib14	-4.46551	-3.48761	Antigen-presenting response (HLA)	MG733	APP-NLGF	WT	H9	None	6m	F	APP-NLGF_WT_H9_None_6m_F_MG733
ACTTCGCTCGCATTGA-1_lib14	-4.57575	-3.47373	Antigen-presenting response (HLA)	MG724	APP-NLGF	WT	H9	None	6m	M	APP-NLGF_WT_H9_None_6m_M_MG724
ACTTTGTCATAATCGC-1_lib14	-4.89164	-1.96045	Antigen-presenting response (HLA)	MG724	APP-NLGF	WT	H9	None	6m	M	APP-NLGF_WT_H9_None_6m_M_MG724
AGAACAATCTACTCAT-1_lib14	-5.43563	-3.40548	Antigen-presenting response (HLA)	MG724	APP-NLGF	WT	H9	None	6m	M	APP-NLGF_WT_H9_None_6m_M_MG724
AGAACCTAGGTAGCCA-1_lib14	-3.8066	-4.40768	Antigen-presenting response (HLA)	MG725	APP-NLGF	WT	H9	None	6m	M	APP-NLGF_WT_H9_None_6m_M_MG725
AGAAGCGTCTTGGTCC-1_lib14	-3.97744	-3.31878	Antigen-presenting response (HLA)	MG733	APP-NLGF	WT	H9	None	6m	F	APP-NLGF_WT_H9_None_6m_F_MG733
AGAAGTATCCTAGAGT-1_lib14	-4.51824	-3.76052	Antigen-presenting response (HLA)	MG733	APP-NLGF	WT	H9	None	6m	F	APP-NLGF_WT_H9_None_6m_F_MG733
AGACACTGTCGCAGTC-1_lib14	-5.33224	-3.37291	Antigen-presenting response (HLA)	MG724	APP-NLGF	WT	H9	None	6m	M	APP-NLGF_WT_H9_None_6m_M_MG724
AGACAGGTCCTAACAG-1_lib14	-5.09584	-1.91591	Antigen-presenting response (HLA)	MG724	APP-NLGF	WT	H9	None	6m	M	APP-NLGF_WT_H9_None_6m_M_MG724
AGACTCACAGATCACT-1_lib14	-3.63297	-3.06228	Antigen-presenting response (HLA)	MG724	APP-NLGF	WT	H9	None	6m	M	APP-NLGF_WT_H9_None_6m_M_MG724
AGAGAATAGCTGAAGC-1_lib14	-4.30169	-3.12569	Antigen-presenting response (HLA)	MG733	APP-NLGF	WT	H9	None	6m	F	APP-NLGF_WT_H9_None_6m_F_MG733
AGAGAATAGGACAGTC-1_lib14	-4.59208	-2.57033	Antigen-presenting response (HLA)	MG724	APP-NLGF	WT	H9	None	6m	M	APP-NLGF_WT_H9_None_6m_M_MG724
AGAGAATCATTCACCC-1_lib14	-4.54301	-2.99464	Antigen-presenting response (HLA)	MG725	APP-NLGF	WT	H9	None	6m	M	APP-NLGF_WT_H9_None_6m_M_MG725
AGAGAATGTACCGCGT-1_lib14	-4.0263	-3.13508	Antigen-presenting response (HLA)	MG724	APP-NLGF	WT	H9	None	6m	M	APP-NLGF_WT_H9_None_6m_M_MG724
AGAGCCCCATATCGGT-1_lib14	-4.23021	-3.04077	Antigen-presenting response (HLA)	MG733	APP-NLGF	WT	H9	None	6m	F	APP-NLGF_WT_H9_None_6m_F_MG733
AGAGCCCTCACGGAGA-1_lib14	-4.43062	-3.05499	Antigen-presenting response (HLA)	MG733	APP-NLGF	WT	H9	None	6m	F	APP-NLGF_WT_H9_None_6m_F_MG733
AGATCCAAGACGGAAA-1_lib14	-4.99394	-3.18349	Antigen-presenting response (HLA)	MG724	APP-NLGF	WT	H9	None	6m	M	APP-NLGF_WT_H9_None_6m_M_MG724
AGCCAATTCTCGCAGG-1_lib14	-4.35013	-3.06507	Antigen-presenting response (HLA)	MG725	APP-NLGF	WT	H9	None	6m	M	APP-NLGF_WT_H9_None_6m_M_MG725
AGCGCCAGTACTTCCC-1_lib14	-4.33167	-3.32039	Antigen-presenting response (HLA)	MG733	APP-NLGF	WT	H9	None	6m	F	APP-NLGF_WT_H9_None_6m_F_MG733
AGCGCTGCATTGTAGC-1_lib14	-4.87865	-3.62404	Antigen-presenting response (HLA)	MG725	APP-NLGF	WT	H9	None	6m	M	APP-NLGF_WT_H9_None_6m_M_MG725
AGGACGAGTATGATCC-1_lib14	-3.28055	-2.88413	Antigen-presenting response (HLA)	MG724	APP-NLGF	WT	H9	None	6m	M	APP-NLGF_WT_H9_None_6m_M_MG724
AGGACGAGTGTGTACT-1_lib14	-4.39828	-3.64684	Antigen-presenting response (HLA)	MG733	APP-NLGF	WT	H9	None	6m	F	APP-NLGF_WT_H9_None_6m_F_MG733
AGGACTTGTACGATCT-1_lib14	-3.15911	-4.97378	Antigen-presenting response (HLA)	MG725	APP-NLGF	WT	H9	None	6m	M	APP-NLGF_WT_H9_None_6m_M_MG725
AGGATCTAGCGTTGTT-1_lib14	-5.16422	-3.51673	Antigen-presenting response (HLA)	MG725	APP-NLGF	WT	H9	None	6m	M	APP-NLGF_WT_H9_None_6m_M_MG725
AGGATCTAGTCTGCGC-1_lib14	-4.91837	-3.35944	Antigen-presenting response (HLA)	MG733	APP-NLGF	WT	H9	None	6m	F	APP-NLGF_WT_H9_None_6m_F_MG733
AGGGTCCTCAAGTAAG-1_lib14	-4.99356	-3.33184	Antigen-presenting response (HLA)	MG724	APP-NLGF	WT	H9	None	6m	M	APP-NLGF_WT_H9_None_6m_M_MG724
AGGGTTTAGCGAATGC-1_lib14	-4.29303	-3.25943	Antigen-presenting response (HLA)	MG725	APP-NLGF	WT	H9	None	6m	M	APP-NLGF_WT_H9_None_6m_M_MG725
AGGGTTTGTACCCACG-1_lib14	-3.64296	-2.9671	Antigen-presenting response (HLA)	MG733	APP-NLGF	WT	H9	None	6m	F	APP-NLGF_WT_H9_None_6m_F_MG733
AGGTCTACATCTCATT-1_lib14	-3.57242	-2.85941	Antigen-presenting response (HLA)	MG724	APP-NLGF	WT	H9	None	6m	M	APP-NLGF_WT_H9_None_6m_M_MG724
AGGTGTTCATTAGGCT-1_lib14	-4.16596	-3.5124	Antigen-presenting response (HLA)	MG725	APP-NLGF	WT	H9	None	6m	M	APP-NLGF_WT_H9_None_6m_M_MG725
AGGTTACAGAATCCCT-1_lib14	-4.98078	-2.85079	Antigen-presenting response (HLA)	MG725	APP-NLGF	WT	H9	None	6m	M	APP-NLGF_WT_H9_None_6m_M_MG725
AGGTTGTAGTATGCAA-1_lib14	-5.02572	-3.33835	Antigen-presenting response (HLA)	MG725	APP-NLGF	WT	H9	None	6m	M	APP-NLGF_WT_H9_None_6m_M_MG725
AGGTTGTTCTACCACC-1_lib14	-5.38562	-3.41593	Antigen-presenting response (HLA)	MG724	APP-NLGF	WT	H9	None	6m	M	APP-NLGF_WT_H9_None_6m_M_MG724
AGTACTGGTACTTGTG-1_lib14	-4.04895	-4.14681	Antigen-presenting response (HLA)	MG725	APP-NLGF	WT	H9	None	6m	M	APP-NLGF_WT_H9_None_6m_M_MG725
ATATCCTGTCTCTCCA-1_lib14	-3.6826	-3.71582	Antigen-presenting response (HLA)	MG733	APP-NLGF	WT	H9	None	6m	F	APP-NLGF_WT_H9_None_6m_F_MG733
ATCACAGAGGTGGGTT-1_lib14	-4.5517	-3.37879	Antigen-presenting response (HLA)	MG725	APP-NLGF	WT	H9	None	6m	M	APP-NLGF_WT_H9_None_6m_M_MG725
ATCACAGCACTGGAAG-1_lib14	-4.49594	-3.37197	Antigen-presenting response (HLA)	MG724	APP-NLGF	WT	H9	None	6m	M	APP-NLGF_WT_H9_None_6m_M_MG724
ATCAGGTGTGACAACG-1_lib14	-4.73038	-3.28619	Antigen-presenting response (HLA)	MG725	APP-NLGF	WT	H9	None	6m	M	APP-NLGF_WT_H9_None_6m_M_MG725
ATCGCCTGTAAGATTG-1_lib14	-5.0521	-3.40576	Antigen-presenting response (HLA)	MG733	APP-NLGF	WT	H9	None	6m	F	APP-NLGF_WT_H9_None_6m_F_MG733
ATCGTGATCCTCTAAT-1_lib14	-4.53467	-3.29156	Antigen-presenting response (HLA)	MG733	APP-NLGF	WT	H9	None	6m	F	APP-NLGF_WT_H9_None_6m_F_MG733
ATCTTCACATCTAGAC-1_lib14	-3.2136	-2.50192	Antigen-presenting response (HLA)	MG724	APP-NLGF	WT	H9	None	6m	M	APP-NLGF_WT_H9_None_6m_M_MG724
ATCTTCATCACCTTAT-1_lib14	-4.8723	-1.57188	Antigen-presenting response (HLA)	MG733	APP-NLGF	WT	H9	None	6m	F	APP-NLGF_WT_H9_None_6m_F_MG733
ATGGTTGGTTCTGAGT-1_lib14	-4.82579	-3.5091	Antigen-presenting response (HLA)	MG733	APP-NLGF	WT	H9	None	6m	F	APP-NLGF_WT_H9_None_6m_F_MG733
ATTACCTCAAGTATCC-1_lib14	-4.69661	-3.49388	Antigen-presenting response (HLA)	MG725	APP-NLGF	WT	H9	None	6m	M	APP-NLGF_WT_H9_None_6m_M_MG725
ATTACCTCACGTGAGA-1_lib14	-5.42182	-3.41155	Antigen-presenting response (HLA)	MG725	APP-NLGF	WT	H9	None	6m	M	APP-NLGF_WT_H9_None_6m_M_MG725
ATTCAGGGTGATGAAT-1_lib14	-4.86754	-2.75077	Antigen-presenting response (HLA)	MG725	APP-NLGF	WT	H9	None	6m	M	APP-NLGF_WT_H9_None_6m_M_MG725
ATTCGTTCAACAAAGT-1_lib14	-3.84725	-3.12845	Antigen-presenting response (HLA)	MG733	APP-NLGF	WT	H9	None	6m	F	APP-NLGF_WT_H9_None_6m_F_MG733
ATTCTACGTCCTTAAG-1_lib14	-3.69924	-3.19262	Antigen-presenting response (HLA)	MG725	APP-NLGF	WT	H9	None	6m	M	APP-NLGF_WT_H9_None_6m_M_MG725
ATTTCACTCATACGGT-1_lib14	-3.84626	-2.99644	Antigen-presenting response (HLA)	MG733	APP-NLGF	WT	H9	None	6m	F	APP-NLGF_WT_H9_None_6m_F_MG733
CAAAGAAAGTTGAAGT-1_lib14	-4.26866	-3.55709	Antigen-presenting response (HLA)	MG725	APP-NLGF	WT	H9	None	6m	M	APP-NLGF_WT_H9_None_6m_M_MG725
CAAAGAAGTTTAGAGA-1_lib14	-4.82276	-2.61446	Antigen-presenting response (HLA)	MG724	APP-NLGF	WT	H9	None	6m	M	APP-NLGF_WT_H9_None_6m_M_MG724
CAACAACTCAAGGACG-1_lib14	-5.47781	-3.37897	Antigen-presenting response (HLA)	MG724	APP-NLGF	WT	H9	None	6m	M	APP-NLGF_WT_H9_None_6m_M_MG724
CAACCAACATAGTCAC-1_lib14	-4.91074	-3.40309	Antigen-presenting response (HLA)	MG725	APP-NLGF	WT	H9	None	6m	M	APP-NLGF_WT_H9_None_6m_M_MG725
CAACCTCCAAGTTGGG-1_lib14	-4.35652	-3.09702	Antigen-presenting response (HLA)	MG733	APP-NLGF	WT	H9	None	6m	F	APP-NLGF_WT_H9_None_6m_F_MG733
CAAGCTATCGCCCAGA-1_lib14	-4.8704	-3.18675	Antigen-presenting response (HLA)	MG724	APP-NLGF	WT	H9	None	6m	M	APP-NLGF_WT_H9_None_6m_M_MG724
CACCAAACAACTGGTT-1_lib14	-4.91736	-3.39064	Antigen-presenting response (HLA)	MG733	APP-NLGF	WT	H9	None	6m	F	APP-NLGF_WT_H9_None_6m_F_MG733
CACTGGGAGTATGAAC-1_lib14	-4.75967	-3.28684	Antigen-presenting response (HLA)	MG725	APP-NLGF	WT	H9	None	6m	M	APP-NLGF_WT_H9_None_6m_M_MG725
CACTGGGCAAGAGTGC-1_lib14	-4.10101	-3.36652	Antigen-presenting response (HLA)	MG733	APP-NLGF	WT	H9	None	6m	F	APP-NLGF_WT_H9_None_6m_F_MG733
CACTGTCAGGGCAGAG-1_lib14	-3.96585	-3.03057	Antigen-presenting response (HLA)	MG724	APP-NLGF	WT	H9	None	6m	M	APP-NLGF_WT_H9_None_6m_M_MG724
CAGATCAAGCGACATG-1_lib14	-4.84096	-3.27539	Antigen-presenting response (HLA)	MG733	APP-NLGF	WT	H9	None	6m	F	APP-NLGF_WT_H9_None_6m_F_MG733
CAGCACGCAGCTCATA-1_lib14	-4.78898	-3.53888	Antigen-presenting response (HLA)	MG733	APP-NLGF	WT	H9	None	6m	F	APP-NLGF_WT_H9_None_6m_F_MG733
CAGCCAGCAGTATACC-1_lib14	-3.71476	-2.73105	Antigen-presenting response (HLA)	MG724	APP-NLGF	WT	H9	None	6m	M	APP-NLGF_WT_H9_None_6m_M_MG724
CAGGGCTTCCCAATAG-1_lib14	-5.18003	-3.37381	Antigen-presenting response (HLA)	MG725	APP-NLGF	WT	H9	None	6m	M	APP-NLGF_WT_H9_None_6m_M_MG725
CAGGTATCAGTTTCAG-1_lib14	-4.73896	-2.95722	Antigen-presenting response (HLA)	MG733	APP-NLGF	WT	H9	None	6m	F	APP-NLGF_WT_H9_None_6m_F_MG733
CATACTTTCCTACGAA-1_lib14	-5.31023	-3.45089	Antigen-presenting response (HLA)	MG733	APP-NLGF	WT	H9	None	6m	F	APP-NLGF_WT_H9_None_6m_F_MG733
CATCCACAGTTTGAGA-1_lib14	-4.9105	-1.71193	Antigen-presenting response (HLA)	MG733	APP-NLGF	WT	H9	None	6m	F	APP-NLGF_WT_H9_None_6m_F_MG733
CATCCACCATATTCGG-1_lib14	-4.90681	-3.44513	Antigen-presenting response (HLA)	MG725	APP-NLGF	WT	H9	None	6m	M	APP-NLGF_WT_H9_None_6m_M_MG725
CATCGCTAGACAGCGT-1_lib14	-4.69883	-3.37126	Antigen-presenting response (HLA)	MG725	APP-NLGF	WT	H9	None	6m	M	APP-NLGF_WT_H9_None_6m_M_MG725
CATCGCTAGCGTGAAC-1_lib14	-4.79847	-3.18474	Antigen-presenting response (HLA)	MG724	APP-NLGF	WT	H9	None	6m	M	APP-NLGF_WT_H9_None_6m_M_MG724
CATCGTCGTAGCTTTG-1_lib14	-3.91533	-3.89712	Antigen-presenting response (HLA)	MG725	APP-NLGF	WT	H9	None	6m	M	APP-NLGF_WT_H9_None_6m_M_MG725
CATGCTCAGAAGCGCT-1_lib14	-3.86151	-3.65815	Antigen-presenting response (HLA)	MG724	APP-NLGF	WT	H9	None	6m	M	APP-NLGF_WT_H9_None_6m_M_MG724
CATTCATCATTAGGAA-1_lib14	-3.90909	-3.70538	Antigen-presenting response (HLA)	MG733	APP-NLGF	WT	H9	None	6m	F	APP-NLGF_WT_H9_None_6m_F_MG733
CATTCTAGTATGGTTC-1_lib14	-3.61174	-2.84599	Antigen-presenting response (HLA)	MG733	APP-NLGF	WT	H9	None	6m	F	APP-NLGF_WT_H9_None_6m_F_MG733
CATTGTTAGCACGTCC-1_lib14	-5.09216	-3.53991	Antigen-presenting response (HLA)	MG733	APP-NLGF	WT	H9	None	6m	F	APP-NLGF_WT_H9_None_6m_F_MG733
CATTGTTCACTGTGAT-1_lib14	-4.86455	-3.50699	Antigen-presenting response (HLA)	MG724	APP-NLGF	WT	H9	None	6m	M	APP-NLGF_WT_H9_None_6m_M_MG724
CCAATTTCAGGCTCTG-1_lib14	-4.65374	-3.43009	Antigen-presenting response (HLA)	MG724	APP-NLGF	WT	H9	None	6m	M	APP-NLGF_WT_H9_None_6m_M_MG724
CCACAAAAGTAGTGCG-1_lib14	-4.4262	-3.23833	Antigen-presenting response (HLA)	MG733	APP-NLGF	WT	H9	None	6m	F	APP-NLGF_WT_H9_None_6m_F_MG733
CCACGTTCAACAGTGG-1_lib14	-3.62694	-3.67345	Antigen-presenting response (HLA)	MG733	APP-NLGF	WT	H9	None	6m	F	APP-NLGF_WT_H9_None_6m_F_MG733
CCATCACCACCAGACC-1_lib14	-4.16502	-3.56348	Antigen-presenting response (HLA)	MG724	APP-NLGF	WT	H9	None	6m	M	APP-NLGF_WT_H9_None_6m_M_MG724
CCCAACTTCCCGTTCA-1_lib14	-4.87416	-2.99642	Antigen-presenting response (HLA)	MG724	APP-NLGF	WT	H9	None	6m	M	APP-NLGF_WT_H9_None_6m_M_MG724
CCCGAAGAGACGCCAA-1_lib14	-4.15182	-2.2107	Antigen-presenting response (HLA)	MG724	APP-NLGF	WT	H9	None	6m	M	APP-NLGF_WT_H9_None_6m_M_MG724
CCCTAACGTTGGACTT-1_lib14	-4.08445	-3.14305	Antigen-presenting response (HLA)	MG733	APP-NLGF	WT	H9	None	6m	F	APP-NLGF_WT_H9_None_6m_F_MG733
CCCTCTCCAAATTAGG-1_lib14	-0.948276	-2.3247	Antigen-presenting response (HLA)	MG733	APP-NLGF	WT	H9	None	6m	F	APP-NLGF_WT_H9_None_6m_F_MG733
CCCTGATCACTTTATC-1_lib14	-4.47192	-2.98062	Antigen-presenting response (HLA)	MG733	APP-NLGF	WT	H9	None	6m	F	APP-NLGF_WT_H9_None_6m_F_MG733
CCGAACGTCAGGAACG-1_lib14	-3.50258	-3.62072	Antigen-presenting response (HLA)	MG733	APP-NLGF	WT	H9	None	6m	F	APP-NLGF_WT_H9_None_6m_F_MG733
CCGGGTAAGGCATCTT-1_lib14	-3.77791	-3.00147	Antigen-presenting response (HLA)	MG733	APP-NLGF	WT	H9	None	6m	F	APP-NLGF_WT_H9_None_6m_F_MG733
CCTAACCTCGTCCATC-1_lib14	-4.94481	-1.67636	Antigen-presenting response (HLA)	MG733	APP-NLGF	WT	H9	None	6m	F	APP-NLGF_WT_H9_None_6m_F_MG733
CCTCAGTGTACTTGTG-1_lib14	-4.89253	-1.54055	Antigen-presenting response (HLA)	MG724	APP-NLGF	WT	H9	None	6m	M	APP-NLGF_WT_H9_None_6m_M_MG724
CCTCCTCCACCGCTGA-1_lib14	-5.45063	-3.35556	Antigen-presenting response (HLA)	MG733	APP-NLGF	WT	H9	None	6m	F	APP-NLGF_WT_H9_None_6m_F_MG733
CCTCTAGGTTATGTGC-1_lib14	-4.89574	-3.27976	Antigen-presenting response (HLA)	MG733	APP-NLGF	WT	H9	None	6m	F	APP-NLGF_WT_H9_None_6m_F_MG733
CCTGCATCAACACTAC-1_lib14	-4.89933	-1.76029	Antigen-presenting response (HLA)	MG733	APP-NLGF	WT	H9	None	6m	F	APP-NLGF_WT_H9_None_6m_F_MG733
CCTTGTGCACCTATCC-1_lib14	-4.87602	-2.53315	Antigen-presenting response (HLA)	MG725	APP-NLGF	WT	H9	None	6m	M	APP-NLGF_WT_H9_None_6m_M_MG725
CGAGTGCCACGACGTC-1_lib14	-3.24982	-3.59603	Antigen-presenting response (HLA)	MG724	APP-NLGF	WT	H9	None	6m	M	APP-NLGF_WT_H9_None_6m_M_MG724
CGAGTGCTCATACGGT-1_lib14	-4.31006	-3.22794	Antigen-presenting response (HLA)	MG724	APP-NLGF	WT	H9	None	6m	M	APP-NLGF_WT_H9_None_6m_M_MG724
CGCATGGTCGAGATGG-1_lib14	-4.00419	-3.17104	Antigen-presenting response (HLA)	MG733	APP-NLGF	WT	H9	None	6m	F	APP-NLGF_WT_H9_None_6m_F_MG733
CGCATGGTCTGGTGGC-1_lib14	-3.98808	-3.06777	Antigen-presenting response (HLA)	MG733	APP-NLGF	WT	H9	None	6m	F	APP-NLGF_WT_H9_None_6m_F_MG733
CGGAACCAGCGATGAC-1_lib14	-5.02184	-3.55816	Antigen-presenting response (HLA)	MG733	APP-NLGF	WT	H9	None	6m	F	APP-NLGF_WT_H9_None_6m_F_MG733
CGGCAGTTCCTTATGT-1_lib14	-3.61054	-3.47225	Antigen-presenting response (HLA)	MG724	APP-NLGF	WT	H9	None	6m	M	APP-NLGF_WT_H9_None_6m_M_MG724
CGGGCATAGAGCGACT-1_lib14	-3.93428	-2.87081	Antigen-presenting response (HLA)	MG733	APP-NLGF	WT	H9	None	6m	F	APP-NLGF_WT_H9_None_6m_F_MG733
CGTAGTAGTTTGGAGG-1_lib14	-0.682497	-2.58842	Antigen-presenting response (HLA)	MG733	APP-NLGF	WT	H9	None	6m	F	APP-NLGF_WT_H9_None_6m_F_MG733
CGTCAAATCAGCCTTC-1_lib14	-4.78079	-3.31561	Antigen-presenting response (HLA)	MG733	APP-NLGF	WT	H9	None	6m	F	APP-NLGF_WT_H9_None_6m_F_MG733
CGTCAAATCTGGCCAG-1_lib14	-4.9429	-3.46253	Antigen-presenting response (HLA)	MG725	APP-NLGF	WT	H9	None	6m	M	APP-NLGF_WT_H9_None_6m_M_MG725
CGTCCATTCTTGGTGA-1_lib14	-3.68108	-3.00903	Antigen-presenting response (HLA)	MG725	APP-NLGF	WT	H9	None	6m	M	APP-NLGF_WT_H9_None_6m_M_MG725
CGTGTCTAGAAGAACG-1_lib14	-3.80171	-3.30109	Antigen-presenting response (HLA)	MG733	APP-NLGF	WT	H9	None	6m	F	APP-NLGF_WT_H9_None_6m_F_MG733
CGTTAGAAGTGATTCC-1_lib14	-5.23521	-1.599	Antigen-presenting response (HLA)	MG733	APP-NLGF	WT	H9	None	6m	F	APP-NLGF_WT_H9_None_6m_F_MG733
CTAACCCGTGCATGAG-1_lib14	-4.61923	-2.96802	Antigen-presenting response (HLA)	MG733	APP-NLGF	WT	H9	None	6m	F	APP-NLGF_WT_H9_None_6m_F_MG733
CTACATTCAGTCGGTC-1_lib14	-4.71968	-3.58021	Antigen-presenting response (HLA)	MG725	APP-NLGF	WT	H9	None	6m	M	APP-NLGF_WT_H9_None_6m_M_MG725
CTACGGGGTGACAGGT-1_lib14	-3.43735	-2.40373	Antigen-presenting response (HLA)	MG724	APP-NLGF	WT	H9	None	6m	M	APP-NLGF_WT_H9_None_6m_M_MG724
CTAGACAAGATAACGT-1_lib14	-4.44954	-3.50678	Antigen-presenting response (HLA)	MG725	APP-NLGF	WT	H9	None	6m	M	APP-NLGF_WT_H9_None_6m_M_MG725
CTCCCTCCAAGAGTAT-1_lib14	-4.89217	-3.33671	Antigen-presenting response (HLA)	MG733	APP-NLGF	WT	H9	None	6m	F	APP-NLGF_WT_H9_None_6m_F_MG733
CTCCTTTAGCCATGCC-1_lib14	-4.77054	-2.93503	Antigen-presenting response (HLA)	MG733	APP-NLGF	WT	H9	None	6m	F	APP-NLGF_WT_H9_None_6m_F_MG733
CTCTCAGAGCCGATTT-1_lib14	-4.33895	-3.2714	Antigen-presenting response (HLA)	MG725	APP-NLGF	WT	H9	None	6m	M	APP-NLGF_WT_H9_None_6m_M_MG725
CTCTCGAAGCACCGAA-1_lib14	-4.56184	-3.32481	Antigen-presenting response (HLA)	MG725	APP-NLGF	WT	H9	None	6m	M	APP-NLGF_WT_H9_None_6m_M_MG725
CTCTCGATCAGACAAA-1_lib14	-4.83902	-2.88457	Antigen-presenting response (HLA)	MG724	APP-NLGF	WT	H9	None	6m	M	APP-NLGF_WT_H9_None_6m_M_MG724
CTCTCGATCGAACCAT-1_lib14	-4.85966	-2.85206	Antigen-presenting response (HLA)	MG733	APP-NLGF	WT	H9	None	6m	F	APP-NLGF_WT_H9_None_6m_F_MG733
CTCTGGTTCCTCACTG-1_lib14	-4.35432	-3.65686	Antigen-presenting response (HLA)	MG724	APP-NLGF	WT	H9	None	6m	M	APP-NLGF_WT_H9_None_6m_M_MG724
CTGAATGTCCTTATCA-1_lib14	-4.40349	-2.46355	Antigen-presenting response (HLA)	MG733	APP-NLGF	WT	H9	None	6m	F	APP-NLGF_WT_H9_None_6m_F_MG733
CTGGACGTCTCGAGTA-1_lib14	-5.07263	-3.3503	Antigen-presenting response (HLA)	MG733	APP-NLGF	WT	H9	None	6m	F	APP-NLGF_WT_H9_None_6m_F_MG733
CTGGTCTAGACTGTTC-1_lib14	-4.72282	-3.49531	Antigen-presenting response (HLA)	MG733	APP-NLGF	WT	H9	None	6m	F	APP-NLGF_WT_H9_None_6m_F_MG733
CTGGTCTCAATAACCC-1_lib14	-4.96459	-3.33687	Antigen-presenting response (HLA)	MG733	APP-NLGF	WT	H9	None	6m	F	APP-NLGF_WT_H9_None_6m_F_MG733
CTGGTCTGTAACCAGG-1_lib14	-4.99189	-3.7287	Antigen-presenting response (HLA)	MG733	APP-NLGF	WT	H9	None	6m	F	APP-NLGF_WT_H9_None_6m_F_MG733
CTGTACCCAATTGCCA-1_lib14	-3.61293	-2.96213	Antigen-presenting response (HLA)	MG733	APP-NLGF	WT	H9	None	6m	F	APP-NLGF_WT_H9_None_6m_F_MG733
CTGTAGACACGGTGAA-1_lib14	-5.29516	-1.44748	Antigen-presenting response (HLA)	MG733	APP-NLGF	WT	H9	None	6m	F	APP-NLGF_WT_H9_None_6m_F_MG733
CTGTAGAGTCGATGCC-1_lib14	-4.0645	-3.39001	Antigen-presenting response (HLA)	MG725	APP-NLGF	WT	H9	None	6m	M	APP-NLGF_WT_H9_None_6m_M_MG725
CTTACCGTCTCCGATC-1_lib14	-4.89529	-3.65543	Antigen-presenting response (HLA)	MG733	APP-NLGF	WT	H9	None	6m	F	APP-NLGF_WT_H9_None_6m_F_MG733
CTTAGGATCTAAGCGT-1_lib14	-3.61163	-2.58765	Antigen-presenting response (HLA)	MG724	APP-NLGF	WT	H9	None	6m	M	APP-NLGF_WT_H9_None_6m_M_MG724
CTTCCGATCAGGTGTT-1_lib14	-4.75756	-2.59975	Antigen-presenting response (HLA)	MG733	APP-NLGF	WT	H9	None	6m	F	APP-NLGF_WT_H9_None_6m_F_MG733
CTTCCGATCCATTGTT-1_lib14	-4.52559	-3.69649	Antigen-presenting response (HLA)	MG733	APP-NLGF	WT	H9	None	6m	F	APP-NLGF_WT_H9_None_6m_F_MG733
CTTCTCTAGAGTCAAT-1_lib14	-3.51648	-3.43714	Antigen-presenting response (HLA)	MG733	APP-NLGF	WT	H9	None	6m	F	APP-NLGF_WT_H9_None_6m_F_MG733
GAACACTCACACGGTC-1_lib14	-4.81652	-3.40253	Antigen-presenting response (HLA)	MG725	APP-NLGF	WT	H9	None	6m	M	APP-NLGF_WT_H9_None_6m_M_MG725
GAAGCGACAAATAGCA-1_lib14	-4.18069	-3.84374	Antigen-presenting response (HLA)	MG724	APP-NLGF	WT	H9	None	6m	M	APP-NLGF_WT_H9_None_6m_M_MG724
GAAGGGTGTGCATGAG-1_lib14	-4.74689	-3.44732	Antigen-presenting response (HLA)	MG725	APP-NLGF	WT	H9	None	6m	M	APP-NLGF_WT_H9_None_6m_M_MG725
GAATAGATCGGCTATA-1_lib14	-4.72027	-3.41468	Antigen-presenting response (HLA)	MG725	APP-NLGF	WT	H9	None	6m	M	APP-NLGF_WT_H9_None_6m_M_MG725
GACATCAAGGCATCGA-1_lib14	-3.97389	-3.05121	Antigen-presenting response (HLA)	MG724	APP-NLGF	WT	H9	None	6m	M	APP-NLGF_WT_H9_None_6m_M_MG724
GACGTTAGTTCCGCGA-1_lib14	-3.07537	-2.79623	Antigen-presenting response (HLA)	MG725	APP-NLGF	WT	H9	None	6m	M	APP-NLGF_WT_H9_None_6m_M_MG725
GACGTTATCTTGTGCC-1_lib14	-4.13122	-3.37442	Antigen-presenting response (HLA)	MG733	APP-NLGF	WT	H9	None	6m	F	APP-NLGF_WT_H9_None_6m_F_MG733
GACTATGTCTGCACCT-1_lib14	-3.16944	-2.7763	Antigen-presenting response (HLA)	MG733	APP-NLGF	WT	H9	None	6m	F	APP-NLGF_WT_H9_None_6m_F_MG733
GACTCAAGTTGGCCTG-1_lib14	-4.12932	-3.30109	Antigen-presenting response (HLA)	MG733	APP-NLGF	WT	H9	None	6m	F	APP-NLGF_WT_H9_None_6m_F_MG733
GACTCTCGTCCTCCTA-1_lib14	-4.12896	-3.3102	Antigen-presenting response (HLA)	MG733	APP-NLGF	WT	H9	None	6m	F	APP-NLGF_WT_H9_None_6m_F_MG733
GACTGATGTGAGAGGG-1_lib14	-3.83381	-3.86672	Antigen-presenting response (HLA)	MG725	APP-NLGF	WT	H9	None	6m	M	APP-NLGF_WT_H9_None_6m_M_MG725
GAGACTTTCCCGAGGT-1_lib14	-5.13985	-1.14632	Antigen-presenting response (HLA)	MG725	APP-NLGF	WT	H9	None	6m	M	APP-NLGF_WT_H9_None_6m_M_MG725
GAGGCAAAGGTCACAG-1_lib14	-4.65438	-2.94979	Antigen-presenting response (HLA)	MG733	APP-NLGF	WT	H9	None	6m	F	APP-NLGF_WT_H9_None_6m_F_MG733
GAGGCAAAGTCATAGA-1_lib14	-3.51101	-4.12213	Antigen-presenting response (HLA)	MG725	APP-NLGF	WT	H9	None	6m	M	APP-NLGF_WT_H9_None_6m_M_MG725
GAGGCAAGTTAACCTG-1_lib14	-5.25185	-1.57197	Antigen-presenting response (HLA)	MG724	APP-NLGF	WT	H9	None	6m	M	APP-NLGF_WT_H9_None_6m_M_MG724
GAGGCCTAGGTGATAT-1_lib14	-4.7615	-3.45362	Antigen-presenting response (HLA)	MG733	APP-NLGF	WT	H9	None	6m	F	APP-NLGF_WT_H9_None_6m_F_MG733
GAGGGTAGTCCTGGTG-1_lib14	-3.7025	-2.68973	Antigen-presenting response (HLA)	MG733	APP-NLGF	WT	H9	None	6m	F	APP-NLGF_WT_H9_None_6m_F_MG733
GAGTTGTAGGTAACTA-1_lib14	-3.46552	-3.5849	Antigen-presenting response (HLA)	MG733	APP-NLGF	WT	H9	None	6m	F	APP-NLGF_WT_H9_None_6m_F_MG733
GATCAGTTCATCGACA-1_lib14	-5.2691	-1.52722	Antigen-presenting response (HLA)	MG725	APP-NLGF	WT	H9	None	6m	M	APP-NLGF_WT_H9_None_6m_M_MG725
GATTGGTCAACAGCCC-1_lib14	-4.49484	-3.4661	Antigen-presenting response (HLA)	MG733	APP-NLGF	WT	H9	None	6m	F	APP-NLGF_WT_H9_None_6m_F_MG733
GCAACCGGTGAACCGA-1_lib14	-3.95432	-3.01708	Antigen-presenting response (HLA)	MG733	APP-NLGF	WT	H9	None	6m	F	APP-NLGF_WT_H9_None_6m_F_MG733
GCACATACAGCCTTCT-1_lib14	-4.69644	-3.45998	Antigen-presenting response (HLA)	MG725	APP-NLGF	WT	H9	None	6m	M	APP-NLGF_WT_H9_None_6m_M_MG725
GCACGTGAGTAGCAAT-1_lib14	-4.31704	-2.89908	Antigen-presenting response (HLA)	MG733	APP-NLGF	WT	H9	None	6m	F	APP-NLGF_WT_H9_None_6m_F_MG733
GCAGCCACAAGTGACG-1_lib14	-4.87946	-3.47331	Antigen-presenting response (HLA)	MG725	APP-NLGF	WT	H9	None	6m	M	APP-NLGF_WT_H9_None_6m_M_MG725
GCAGGCTGTGTATACC-1_lib14	-3.28662	1.68331	Antigen-presenting response (HLA)	MG724	APP-NLGF	WT	H9	None	6m	M	APP-NLGF_WT_H9_None_6m_M_MG724
GCATCTCGTGTTACAC-1_lib14	-3.27618	-2.79915	Antigen-presenting response (HLA)	MG733	APP-NLGF	WT	H9	None	6m	F	APP-NLGF_WT_H9_None_6m_F_MG733
GCCAGGTAGTAAGAGG-1_lib14	-4.63458	-3.50898	Antigen-presenting response (HLA)	MG724	APP-NLGF	WT	H9	None	6m	M	APP-NLGF_WT_H9_None_6m_M_MG724
GCCAGGTGTGTAACGG-1_lib14	-4.78168	-3.38311	Antigen-presenting response (HLA)	MG725	APP-NLGF	WT	H9	None	6m	M	APP-NLGF_WT_H9_None_6m_M_MG725
GCCAGTGCACAATGCT-1_lib14	-4.39899	-3.62343	Antigen-presenting response (HLA)	MG724	APP-NLGF	WT	H9	None	6m	M	APP-NLGF_WT_H9_None_6m_M_MG724
GCCAGTGTCCAACCGG-1_lib14	-4.33655	-3.38763	Antigen-presenting response (HLA)	MG724	APP-NLGF	WT	H9	None	6m	M	APP-NLGF_WT_H9_None_6m_M_MG724
GCCGATGAGTCTAACC-1_lib14	-5.01196	-3.39836	Antigen-presenting response (HLA)	MG725	APP-NLGF	WT	H9	None	6m	M	APP-NLGF_WT_H9_None_6m_M_MG725
GCCGATGGTCTTGCTC-1_lib14	-4.91396	-3.53031	Antigen-presenting response (HLA)	MG724	APP-NLGF	WT	H9	None	6m	M	APP-NLGF_WT_H9_None_6m_M_MG724
GCGAGAAAGGAAAGAC-1_lib14	-4.22473	-3.48294	Antigen-presenting response (HLA)	MG733	APP-NLGF	WT	H9	None	6m	F	APP-NLGF_WT_H9_None_6m_F_MG733
GCGATCGAGGTCTTTG-1_lib14	-3.55535	-2.82481	Antigen-presenting response (HLA)	MG724	APP-NLGF	WT	H9	None	6m	M	APP-NLGF_WT_H9_None_6m_M_MG724
GCGGATCAGCCTTGAT-1_lib14	-4.79072	-3.36908	Antigen-presenting response (HLA)	MG724	APP-NLGF	WT	H9	None	6m	M	APP-NLGF_WT_H9_None_6m_M_MG724
GCGGATCCAGGACTTT-1_lib14	-4.70793	-3.559	Antigen-presenting response (HLA)	MG733	APP-NLGF	WT	H9	None	6m	F	APP-NLGF_WT_H9_None_6m_F_MG733
GCTCAAAGTTCAAGGG-1_lib14	-4.74063	-3.37344	Antigen-presenting response (HLA)	MG724	APP-NLGF	WT	H9	None	6m	M	APP-NLGF_WT_H9_None_6m_M_MG724
GGAATGGAGTTGGACG-1_lib14	-4.47316	-3.12098	Antigen-presenting response (HLA)	MG724	APP-NLGF	WT	H9	None	6m	M	APP-NLGF_WT_H9_None_6m_M_MG724
GGAGAACGTCTAGGTT-1_lib14	-4.25751	-3.37783	Antigen-presenting response (HLA)	MG725	APP-NLGF	WT	H9	None	6m	M	APP-NLGF_WT_H9_None_6m_M_MG725
GGCTTTCTCGGACTTA-1_lib14	-4.58872	-3.30118	Antigen-presenting response (HLA)	MG725	APP-NLGF	WT	H9	None	6m	M	APP-NLGF_WT_H9_None_6m_M_MG725
GGGAGATTCCCAGGAC-1_lib14	-4.90367	-3.23403	Antigen-presenting response (HLA)	MG733	APP-NLGF	WT	H9	None	6m	F	APP-NLGF_WT_H9_None_6m_F_MG733
GGGAGTAAGAAACTGT-1_lib14	-4.6728	-3.16028	Antigen-presenting response (HLA)	MG725	APP-NLGF	WT	H9	None	6m	M	APP-NLGF_WT_H9_None_6m_M_MG725
GGGCCATCACGTCGGT-1_lib14	-4.6854	-3.50831	Antigen-presenting response (HLA)	MG733	APP-NLGF	WT	H9	None	6m	F	APP-NLGF_WT_H9_None_6m_F_MG733
GGGTCTGAGATAGTCA-1_lib14	-4.04956	-3.16833	Antigen-presenting response (HLA)	MG733	APP-NLGF	WT	H9	None	6m	F	APP-NLGF_WT_H9_None_6m_F_MG733
GGTAATCAGGCAGTCA-1_lib14	-3.47237	-4.70269	Antigen-presenting response (HLA)	MG725	APP-NLGF	WT	H9	None	6m	M	APP-NLGF_WT_H9_None_6m_M_MG725
GGTGAAGTCTCTTAAC-1_lib14	-4.15574	-2.81699	Antigen-presenting response (HLA)	MG724	APP-NLGF	WT	H9	None	6m	M	APP-NLGF_WT_H9_None_6m_M_MG724
GGTGTTATCTAACGGT-1_lib14	-3.77019	-3.8972	Antigen-presenting response (HLA)	MG725	APP-NLGF	WT	H9	None	6m	M	APP-NLGF_WT_H9_None_6m_M_MG725
GTAACACAGCTAGCCC-1_lib14	-4.79033	-2.44642	Antigen-presenting response (HLA)	MG724	APP-NLGF	WT	H9	None	6m	M	APP-NLGF_WT_H9_None_6m_M_MG724
GTAACCACAATGTCTG-1_lib14	-4.36539	-3.27288	Antigen-presenting response (HLA)	MG724	APP-NLGF	WT	H9	None	6m	M	APP-NLGF_WT_H9_None_6m_M_MG724
GTAACCAGTGCCCGTA-1_lib14	-4.46352	-3.4989	Antigen-presenting response (HLA)	MG725	APP-NLGF	WT	H9	None	6m	M	APP-NLGF_WT_H9_None_6m_M_MG725
GTAATCGCACAAAGTA-1_lib14	-3.88016	-2.83205	Antigen-presenting response (HLA)	MG733	APP-NLGF	WT	H9	None	6m	F	APP-NLGF_WT_H9_None_6m_F_MG733
GTCATGAAGTAAGACT-1_lib14	-3.69694	-2.67281	Antigen-presenting response (HLA)	MG724	APP-NLGF	WT	H9	None	6m	M	APP-NLGF_WT_H9_None_6m_M_MG724
GTCCACTCATAACAGA-1_lib14	-3.96935	-2.93273	Antigen-presenting response (HLA)	MG733	APP-NLGF	WT	H9	None	6m	F	APP-NLGF_WT_H9_None_6m_F_MG733
GTCCCATAGAGTGAAG-1_lib14	-3.51876	-2.83081	Antigen-presenting response (HLA)	MG733	APP-NLGF	WT	H9	None	6m	F	APP-NLGF_WT_H9_None_6m_F_MG733
GTCCCATCAAACTCTG-1_lib14	-4.04978	-3.33397	Antigen-presenting response (HLA)	MG733	APP-NLGF	WT	H9	None	6m	F	APP-NLGF_WT_H9_None_6m_F_MG733
GTCTCACAGAGGACTC-1_lib14	-4.76309	-3.46658	Antigen-presenting response (HLA)	MG725	APP-NLGF	WT	H9	None	6m	M	APP-NLGF_WT_H9_None_6m_M_MG725
GTCTGTCAGGCCTGCT-1_lib14	-3.78828	-3.52378	Antigen-presenting response (HLA)	MG724	APP-NLGF	WT	H9	None	6m	M	APP-NLGF_WT_H9_None_6m_M_MG724
GTGACGCTCGAGAAAT-1_lib14	-4.72747	-3.40558	Antigen-presenting response (HLA)	MG724	APP-NLGF	WT	H9	None	6m	M	APP-NLGF_WT_H9_None_6m_M_MG724
GTGAGCCTCCTACCAC-1_lib14	-4.98955	-3.34461	Antigen-presenting response (HLA)	MG724	APP-NLGF	WT	H9	None	6m	M	APP-NLGF_WT_H9_None_6m_M_MG724
GTGAGCCTCGATTGAC-1_lib14	-3.98225	-3.08913	Antigen-presenting response (HLA)	MG725	APP-NLGF	WT	H9	None	6m	M	APP-NLGF_WT_H9_None_6m_M_MG725
GTGCTGGAGATGATTG-1_lib14	-4.58741	-3.34789	Antigen-presenting response (HLA)	MG725	APP-NLGF	WT	H9	None	6m	M	APP-NLGF_WT_H9_None_6m_M_MG725
GTGCTGGAGCGCCTCA-1_lib14	-4.99483	-2.87272	Antigen-presenting response (HLA)	MG724	APP-NLGF	WT	H9	None	6m	M	APP-NLGF_WT_H9_None_6m_M_MG724
GTGGAGATCGCTGTTC-1_lib14	-4.91372	-3.26609	Antigen-presenting response (HLA)	MG733	APP-NLGF	WT	H9	None	6m	F	APP-NLGF_WT_H9_None_6m_F_MG733
GTGGGAAGTTTCTATC-1_lib14	-3.9171	-3.11572	Antigen-presenting response (HLA)	MG724	APP-NLGF	WT	H9	None	6m	M	APP-NLGF_WT_H9_None_6m_M_MG724
GTGTGATAGCTGTTCA-1_lib14	-4.6031	-3.30333	Antigen-presenting response (HLA)	MG733	APP-NLGF	WT	H9	None	6m	F	APP-NLGF_WT_H9_None_6m_F_MG733
GTGTTAGAGAGTTCGG-1_lib14	-4.92533	-3.46981	Antigen-presenting response (HLA)	MG725	APP-NLGF	WT	H9	None	6m	M	APP-NLGF_WT_H9_None_6m_M_MG725
GTTACGACATGAGAAT-1_lib14	-4.41199	-3.50837	Antigen-presenting response (HLA)	MG724	APP-NLGF	WT	H9	None	6m	M	APP-NLGF_WT_H9_None_6m_M_MG724
GTTGTCCCACTAGAGG-1_lib14	-4.95627	-3.40571	Antigen-presenting response (HLA)	MG725	APP-NLGF	WT	H9	None	6m	M	APP-NLGF_WT_H9_None_6m_M_MG725
TAAGCACCAGACGGAT-1_lib14	-4.76049	-2.99563	Antigen-presenting response (HLA)	MG725	APP-NLGF	WT	H9	None	6m	M	APP-NLGF_WT_H9_None_6m_M_MG725
TAAGCGTAGAGTCACG-1_lib14	-4.18136	-3.14908	Antigen-presenting response (HLA)	MG733	APP-NLGF	WT	H9	None	6m	F	APP-NLGF_WT_H9_None_6m_F_MG733
TACATTCGTTCTATCT-1_lib14	-4.96364	-3.21259	Antigen-presenting response (HLA)	MG733	APP-NLGF	WT	H9	None	6m	F	APP-NLGF_WT_H9_None_6m_F_MG733
TACCGAACATTGCCTC-1_lib14	-3.46781	-2.73465	Antigen-presenting response (HLA)	MG733	APP-NLGF	WT	H9	None	6m	F	APP-NLGF_WT_H9_None_6m_F_MG733
TACGGTATCACCGCTT-1_lib14	-3.90613	-3.56186	Antigen-presenting response (HLA)	MG725	APP-NLGF	WT	H9	None	6m	M	APP-NLGF_WT_H9_None_6m_M_MG725
TACGTCCGTTATGACC-1_lib14	-4.41016	-2.56603	Antigen-presenting response (HLA)	MG733	APP-NLGF	WT	H9	None	6m	F	APP-NLGF_WT_H9_None_6m_F_MG733
TACTTCAGTGGTCAAG-1_lib14	-4.77669	-3.36411	Antigen-presenting response (HLA)	MG725	APP-NLGF	WT	H9	None	6m	M	APP-NLGF_WT_H9_None_6m_M_MG725
TAGAGTCTCACACCGG-1_lib14	-4.60592	-2.57423	Antigen-presenting response (HLA)	MG733	APP-NLGF	WT	H9	None	6m	F	APP-NLGF_WT_H9_None_6m_F_MG733
TAGATCGCAGTCAGTT-1_lib14	-3.73256	-3.26661	Antigen-presenting response (HLA)	MG724	APP-NLGF	WT	H9	None	6m	M	APP-NLGF_WT_H9_None_6m_M_MG724
TAGGTACGTGACACGA-1_lib14	-4.78574	-1.64238	Antigen-presenting response (HLA)	MG733	APP-NLGF	WT	H9	None	6m	F	APP-NLGF_WT_H9_None_6m_F_MG733
TATACCTGTGTTTACG-1_lib14	-4.14079	-3.81949	Antigen-presenting response (HLA)	MG733	APP-NLGF	WT	H9	None	6m	F	APP-NLGF_WT_H9_None_6m_F_MG733
TATCTTGGTGGAAATT-1_lib14	-4.83269	-3.39632	Antigen-presenting response (HLA)	MG724	APP-NLGF	WT	H9	None	6m	M	APP-NLGF_WT_H9_None_6m_M_MG724
TCAAGACGTGCATCTA-1_lib14	-5.23676	-1.51152	Antigen-presenting response (HLA)	MG724	APP-NLGF	WT	H9	None	6m	M	APP-NLGF_WT_H9_None_6m_M_MG724
TCAGCAATCAAGCGTT-1_lib14	-4.83131	-3.20073	Antigen-presenting response (HLA)	MG724	APP-NLGF	WT	H9	None	6m	M	APP-NLGF_WT_H9_None_6m_M_MG724
TCAGCAATCAGCAGAG-1_lib14	-3.80157	-4.15214	Antigen-presenting response (HLA)	MG725	APP-NLGF	WT	H9	None	6m	M	APP-NLGF_WT_H9_None_6m_M_MG725
TCAGCAATCTATACTC-1_lib14	-4.51091	-3.39319	Antigen-presenting response (HLA)	MG725	APP-NLGF	WT	H9	None	6m	M	APP-NLGF_WT_H9_None_6m_M_MG725
TCAGTGAGTAACGCGA-1_lib14	-4.16256	-3.40421	Antigen-presenting response (HLA)	MG733	APP-NLGF	WT	H9	None	6m	F	APP-NLGF_WT_H9_None_6m_F_MG733
TCATGCCAGTGCCCGT-1_lib14	-4.61376	-3.44447	Antigen-presenting response (HLA)	MG724	APP-NLGF	WT	H9	None	6m	M	APP-NLGF_WT_H9_None_6m_M_MG724
TCATGCCTCTGTGCTC-1_lib14	-4.46842	-3.8322	Antigen-presenting response (HLA)	MG733	APP-NLGF	WT	H9	None	6m	F	APP-NLGF_WT_H9_None_6m_F_MG733
TCATTTGCAGCTATAC-1_lib14	-4.93209	-3.35103	Antigen-presenting response (HLA)	MG733	APP-NLGF	WT	H9	None	6m	F	APP-NLGF_WT_H9_None_6m_F_MG733
TCCATGCTCCTACGGG-1_lib14	-4.4294	-3.24494	Antigen-presenting response (HLA)	MG724	APP-NLGF	WT	H9	None	6m	M	APP-NLGF_WT_H9_None_6m_M_MG724
TCCCAGTTCCTCCACA-1_lib14	-4.81281	-3.49313	Antigen-presenting response (HLA)	MG725	APP-NLGF	WT	H9	None	6m	M	APP-NLGF_WT_H9_None_6m_M_MG725
TCCTCGAAGCAAATGT-1_lib14	-4.25241	-3.44703	Antigen-presenting response (HLA)	MG725	APP-NLGF	WT	H9	None	6m	M	APP-NLGF_WT_H9_None_6m_M_MG725
TCCTTTCAGCTATCTG-1_lib14	-3.875	-3.12723	Antigen-presenting response (HLA)	MG733	APP-NLGF	WT	H9	None	6m	F	APP-NLGF_WT_H9_None_6m_F_MG733
TCGCACTAGCTCATAC-1_lib14	-4.70989	-3.35111	Antigen-presenting response (HLA)	MG733	APP-NLGF	WT	H9	None	6m	F	APP-NLGF_WT_H9_None_6m_F_MG733
TCGGGACGTATTGACC-1_lib14	-3.38469	-2.29684	Antigen-presenting response (HLA)	MG733	APP-NLGF	WT	H9	None	6m	F	APP-NLGF_WT_H9_None_6m_F_MG733
TCGGGTGAGCTGGTGA-1_lib14	-4.72547	-3.49357	Antigen-presenting response (HLA)	MG724	APP-NLGF	WT	H9	None	6m	M	APP-NLGF_WT_H9_None_6m_M_MG724
TCGGGTGTCCTAGCTC-1_lib14	-3.75424	-3.94041	Antigen-presenting response (HLA)	MG725	APP-NLGF	WT	H9	None	6m	M	APP-NLGF_WT_H9_None_6m_M_MG725
TCGGTCTCACACGGAA-1_lib14	-4.13681	-3.2208	Antigen-presenting response (HLA)	MG724	APP-NLGF	WT	H9	None	6m	M	APP-NLGF_WT_H9_None_6m_M_MG724
TCTACCGGTTCGGTTA-1_lib14	-4.28882	-3.46167	Antigen-presenting response (HLA)	MG733	APP-NLGF	WT	H9	None	6m	F	APP-NLGF_WT_H9_None_6m_F_MG733
TCTACCGTCGGTCAGC-1_lib14	-4.03609	-4.15949	Antigen-presenting response (HLA)	MG725	APP-NLGF	WT	H9	None	6m	M	APP-NLGF_WT_H9_None_6m_M_MG725
TCTTAGTCACCAGGTC-1_lib14	-4.74698	-3.27299	Antigen-presenting response (HLA)	MG725	APP-NLGF	WT	H9	None	6m	M	APP-NLGF_WT_H9_None_6m_M_MG725
TGAATCGTCAAGCTGT-1_lib14	-3.88332	-3.05392	Antigen-presenting response (HLA)	MG733	APP-NLGF	WT	H9	None	6m	F	APP-NLGF_WT_H9_None_6m_F_MG733
TGACCCTAGTCCTACA-1_lib14	-4.76518	-2.71395	Antigen-presenting response (HLA)	MG733	APP-NLGF	WT	H9	None	6m	F	APP-NLGF_WT_H9_None_6m_F_MG733
TGACGCGAGGTCCCTG-1_lib14	-3.59874	-2.54561	Antigen-presenting response (HLA)	MG724	APP-NLGF	WT	H9	None	6m	M	APP-NLGF_WT_H9_None_6m_M_MG724
TGACGCGTCCGTGGGT-1_lib14	-3.12659	-4.88963	Antigen-presenting response (HLA)	MG725	APP-NLGF	WT	H9	None	6m	M	APP-NLGF_WT_H9_None_6m_M_MG725
TGAGCATGTACTTGTG-1_lib14	-4.63167	-3.41175	Antigen-presenting response (HLA)	MG725	APP-NLGF	WT	H9	None	6m	M	APP-NLGF_WT_H9_None_6m_M_MG725
TGATCAGTCTAGCAAC-1_lib14	-4.04395	-2.91478	Antigen-presenting response (HLA)	MG725	APP-NLGF	WT	H9	None	6m	M	APP-NLGF_WT_H9_None_6m_M_MG725
TGATGCAGTATTAAGG-1_lib14	-4.69138	-3.14198	Antigen-presenting response (HLA)	MG733	APP-NLGF	WT	H9	None	6m	F	APP-NLGF_WT_H9_None_6m_F_MG733
TGATGGTGTTAAGCAA-1_lib14	-4.38392	-3.62271	Antigen-presenting response (HLA)	MG725	APP-NLGF	WT	H9	None	6m	M	APP-NLGF_WT_H9_None_6m_M_MG725
TGCATCCCAGGTTCGC-1_lib14	-3.32192	-2.4338	Antigen-presenting response (HLA)	MG733	APP-NLGF	WT	H9	None	6m	F	APP-NLGF_WT_H9_None_6m_F_MG733
TGCCGAGAGTCGAGGT-1_lib14	-4.8415	-3.41334	Antigen-presenting response (HLA)	MG733	APP-NLGF	WT	H9	None	6m	F	APP-NLGF_WT_H9_None_6m_F_MG733
TGCCGAGCAAAGACTA-1_lib14	-4.87419	-3.58671	Antigen-presenting response (HLA)	MG725	APP-NLGF	WT	H9	None	6m	M	APP-NLGF_WT_H9_None_6m_M_MG725
TGCGGGTTCATGCAGT-1_lib14	-4.83382	-3.50298	Antigen-presenting response (HLA)	MG733	APP-NLGF	WT	H9	None	6m	F	APP-NLGF_WT_H9_None_6m_F_MG733
TGCTTCGAGCACACCC-1_lib14	-4.9364	-3.47803	Antigen-presenting response (HLA)	MG725	APP-NLGF	WT	H9	None	6m	M	APP-NLGF_WT_H9_None_6m_M_MG725
TGCTTGCTCCATATGG-1_lib14	-3.64132	-3.09958	Antigen-presenting response (HLA)	MG733	APP-NLGF	WT	H9	None	6m	F	APP-NLGF_WT_H9_None_6m_F_MG733
TGGAACTGTCTTGGTA-1_lib14	-4.95437	-3.36859	Antigen-presenting response (HLA)	MG724	APP-NLGF	WT	H9	None	6m	M	APP-NLGF_WT_H9_None_6m_M_MG724
TGGAGAGTCAGTCCGG-1_lib14	-4.77668	-3.45146	Antigen-presenting response (HLA)	MG733	APP-NLGF	WT	H9	None	6m	F	APP-NLGF_WT_H9_None_6m_F_MG733
TGTAACGCACGACTAT-1_lib14	-4.90415	-3.31983	Antigen-presenting response (HLA)	MG733	APP-NLGF	WT	H9	None	6m	F	APP-NLGF_WT_H9_None_6m_F_MG733
TGTAACGTCTAGTGAC-1_lib14	-4.554	-3.25189	Antigen-presenting response (HLA)	MG725	APP-NLGF	WT	H9	None	6m	M	APP-NLGF_WT_H9_None_6m_M_MG725
TGTACAGAGACATACA-1_lib14	-4.45176	-3.41249	Antigen-presenting response (HLA)	MG733	APP-NLGF	WT	H9	None	6m	F	APP-NLGF_WT_H9_None_6m_F_MG733
TGTCAGAGTGGGAGAG-1_lib14	-4.1835	-3.23396	Antigen-presenting response (HLA)	MG733	APP-NLGF	WT	H9	None	6m	F	APP-NLGF_WT_H9_None_6m_F_MG733
TGTGAGTTCCTCTAAT-1_lib14	-5.13712	-3.29864	Antigen-presenting response (HLA)	MG733	APP-NLGF	WT	H9	None	6m	F	APP-NLGF_WT_H9_None_6m_F_MG733
TTACAGGCAGAGCTAG-1_lib14	-4.46851	-3.37294	Antigen-presenting response (HLA)	MG733	APP-NLGF	WT	H9	None	6m	F	APP-NLGF_WT_H9_None_6m_F_MG733
TTAGTCTAGTAGACAT-1_lib14	-4.79895	-2.14368	Antigen-presenting response (HLA)	MG733	APP-NLGF	WT	H9	None	6m	F	APP-NLGF_WT_H9_None_6m_F_MG733
TTATTGCAGTCTTCGA-1_lib14	-3.74077	-3.84342	Antigen-presenting response (HLA)	MG733	APP-NLGF	WT	H9	None	6m	F	APP-NLGF_WT_H9_None_6m_F_MG733
TTCAGGATCCTACGAA-1_lib14	-3.65797	-3.16917	Antigen-presenting response (HLA)	MG724	APP-NLGF	WT	H9	None	6m	M	APP-NLGF_WT_H9_None_6m_M_MG724
TTCATTGGTAGATGTA-1_lib14	-4.45156	-3.73143	Antigen-presenting response (HLA)	MG725	APP-NLGF	WT	H9	None	6m	M	APP-NLGF_WT_H9_None_6m_M_MG725
TTCCTAAAGTATGAGT-1_lib14	-4.82732	-1.79753	Antigen-presenting response (HLA)	MG724	APP-NLGF	WT	H9	None	6m	M	APP-NLGF_WT_H9_None_6m_M_MG724
TTCCTCTAGGTAGCAC-1_lib14	-4.76657	-3.39451	Antigen-presenting response (HLA)	MG724	APP-NLGF	WT	H9	None	6m	M	APP-NLGF_WT_H9_None_6m_M_MG724
TTCTTCCCAATGCTCA-1_lib14	-4.69693	-3.21414	Antigen-presenting response (HLA)	MG733	APP-NLGF	WT	H9	None	6m	F	APP-NLGF_WT_H9_None_6m_F_MG733
TTCTTGAGTTCCTTGC-1_lib14	-4.90556	-3.35739	Antigen-presenting response (HLA)	MG725	APP-NLGF	WT	H9	None	6m	M	APP-NLGF_WT_H9_None_6m_M_MG725
TTGACCCAGTGTTCAC-1_lib14	-3.50911	-3.62329	Antigen-presenting response (HLA)	MG733	APP-NLGF	WT	H9	None	6m	F	APP-NLGF_WT_H9_None_6m_F_MG733
TTGCTGCTCATTGCTT-1_lib14	-4.87777	-3.35297	Antigen-presenting response (HLA)	MG733	APP-NLGF	WT	H9	None	6m	F	APP-NLGF_WT_H9_None_6m_F_MG733
TTGGATGAGTTGCCCG-1_lib14	-4.5476	-3.51589	Antigen-presenting response (HLA)	MG733	APP-NLGF	WT	H9	None	6m	F	APP-NLGF_WT_H9_None_6m_F_MG733
TTGGGATGTGCGAGTA-1_lib14	-5.24689	-1.52089	Antigen-presenting response (HLA)	MG733	APP-NLGF	WT	H9	None	6m	F	APP-NLGF_WT_H9_None_6m_F_MG733
TTGTTTGAGGTGAGAA-1_lib14	-4.38652	-3.32557	Antigen-presenting response (HLA)	MG725	APP-NLGF	WT	H9	None	6m	M	APP-NLGF_WT_H9_None_6m_M_MG725
TTTACTGGTCATCACA-1_lib14	-4.50146	-3.47387	Antigen-presenting response (HLA)	MG724	APP-NLGF	WT	H9	None	6m	M	APP-NLGF_WT_H9_None_6m_M_MG724
TTTATGCAGGGCCAAT-1_lib14	-4.59743	-3.54325	Antigen-presenting response (HLA)	MG724	APP-NLGF	WT	H9	None	6m	M	APP-NLGF_WT_H9_None_6m_M_MG724
TTTCAGTGTACGTGAG-1_lib14	-4.26024	-3.28213	Antigen-presenting response (HLA)	MG724	APP-NLGF	WT	H9	None	6m	M	APP-NLGF_WT_H9_None_6m_M_MG724
TTTCGATGTTCAATCG-1_lib14	-4.46241	-3.34198	Antigen-presenting response (HLA)	MG725	APP-NLGF	WT	H9	None	6m	M	APP-NLGF_WT_H9_None_6m_M_MG725
TTTGACTGTGCCTACG-1_lib14	-4.03098	-3.35702	Antigen-presenting response (HLA)	MG733	APP-NLGF	WT	H9	None	6m	F	APP-NLGF_WT_H9_None_6m_F_MG733
TTTGGAGTCGCTCTCA-1_lib14	-4.5864	-3.38594	Antigen-presenting response (HLA)	MG733	APP-NLGF	WT	H9	None	6m	F	APP-NLGF_WT_H9_None_6m_F_MG733
TTTGGTTCAATGACCT-1_lib14	-4.53794	-3.31536	Antigen-presenting response (HLA)	MG724	APP-NLGF	WT	H9	None	6m	M	APP-NLGF_WT_H9_None_6m_M_MG724
TTTGGTTCATGGGCAA-1_lib14	-4.73207	-3.48603	Antigen-presenting response (HLA)	MG725	APP-NLGF	WT	H9	None	6m	M	APP-NLGF_WT_H9_None_6m_M_MG725
AAACGCTTCATTCACT-1_lib8	-3.8581	1.95376	Cytokines response 1 (CRM-1)	MG447	APP-NLGF	WT	H9	None	6m	F	APP-NLGF_WT_H9_None_6m_F_MG447
AACGTCAGTACGGATG-1_lib8	-4.34713	2.19966	Cytokines response 1 (CRM-1)	MG448	APP-NLGF	WT	H9	None	6m	F	APP-NLGF_WT_H9_None_6m_F_MG448
AAGCGTTCACCAGACC-1_lib8	-3.62508	2.05415	Cytokines response 1 (CRM-1)	MG447	APP-NLGF	WT	H9	None	6m	F	APP-NLGF_WT_H9_None_6m_F_MG447
AAGGAATAGCGTTGTT-1_lib8	-3.19662	1.58455	Cytokines response 1 (CRM-1)	MG448	APP-NLGF	WT	H9	None	6m	F	APP-NLGF_WT_H9_None_6m_F_MG448
AAGTACCAGAGCAGTC-1_lib8	-4.40609	2.17447	Cytokines response 1 (CRM-1)	MG448	APP-NLGF	WT	H9	None	6m	F	APP-NLGF_WT_H9_None_6m_F_MG448
AATAGAGCAGTTTCAG-1_lib8	-3.10428	1.75898	Cytokines response 1 (CRM-1)	MG447	APP-NLGF	WT	H9	None	6m	F	APP-NLGF_WT_H9_None_6m_F_MG447
AATCGACTCGCCAGAC-1_lib8	-5.80931	1.44948	Cytokines response 1 (CRM-1)	MG448	APP-NLGF	WT	H9	None	6m	F	APP-NLGF_WT_H9_None_6m_F_MG448
AATGAAGAGACATAAC-1_lib8	-3.63754	2.14372	Cytokines response 1 (CRM-1)	MG447	APP-NLGF	WT	H9	None	6m	F	APP-NLGF_WT_H9_None_6m_F_MG447
AATGGAATCTAGGCCG-1_lib8	-4.04716	2.03585	Cytokines response 1 (CRM-1)	MG447	APP-NLGF	WT	H9	None	6m	F	APP-NLGF_WT_H9_None_6m_F_MG447
AATTTCCTCGAACACT-1_lib8	-4.37038	2.46889	Cytokines response 1 (CRM-1)	MG447	APP-NLGF	WT	H9	None	6m	F	APP-NLGF_WT_H9_None_6m_F_MG447
ACAAAGAAGTGCGACA-1_lib8	-3.54542	1.7635	Cytokines response 1 (CRM-1)	MG447	APP-NLGF	WT	H9	None	6m	F	APP-NLGF_WT_H9_None_6m_F_MG447
ACACTGAGTGTCTTGA-1_lib8	-4.50203	1.88475	Cytokines response 1 (CRM-1)	MG448	APP-NLGF	WT	H9	None	6m	F	APP-NLGF_WT_H9_None_6m_F_MG448
ACAGCCGTCAAATGAG-1_lib8	-3.08449	0.386806	Cytokines response 1 (CRM-1)	MG447	APP-NLGF	WT	H9	None	6m	F	APP-NLGF_WT_H9_None_6m_F_MG447
ACATCGAGTGGGTTGA-1_lib8	-4.08234	2.01099	Cytokines response 1 (CRM-1)	MG447	APP-NLGF	WT	H9	None	6m	F	APP-NLGF_WT_H9_None_6m_F_MG447
ACCAAACAGAGATGCC-1_lib8	-4.43188	2.22157	Cytokines response 1 (CRM-1)	MG448	APP-NLGF	WT	H9	None	6m	F	APP-NLGF_WT_H9_None_6m_F_MG448
ACCAAACAGGATGGCT-1_lib8	-3.60375	1.93626	Cytokines response 1 (CRM-1)	MG447	APP-NLGF	WT	H9	None	6m	F	APP-NLGF_WT_H9_None_6m_F_MG447
ACCTGAAAGGCTCAAG-1_lib8	-3.83229	2.32211	Cytokines response 1 (CRM-1)	MG448	APP-NLGF	WT	H9	None	6m	F	APP-NLGF_WT_H9_None_6m_F_MG448
ACCTGTCAGTGGTTCT-1_lib8	-4.0808	2.06279	Cytokines response 1 (CRM-1)	MG447	APP-NLGF	WT	H9	None	6m	F	APP-NLGF_WT_H9_None_6m_F_MG447
ACCTGTCCAGCGGTCT-1_lib8	-3.42715	1.59322	Cytokines response 1 (CRM-1)	MG448	APP-NLGF	WT	H9	None	6m	F	APP-NLGF_WT_H9_None_6m_F_MG448
ACCTGTCTCAGGAGAC-1_lib8	-3.88483	1.42938	Cytokines response 1 (CRM-1)	MG447	APP-NLGF	WT	H9	None	6m	F	APP-NLGF_WT_H9_None_6m_F_MG447
ACGATCAAGTATGATG-1_lib8	-4.32531	2.03206	Cytokines response 1 (CRM-1)	MG447	APP-NLGF	WT	H9	None	6m	F	APP-NLGF_WT_H9_None_6m_F_MG447
ACGGAAGAGGACGGAG-1_lib8	-3.56198	1.84382	Cytokines response 1 (CRM-1)	MG448	APP-NLGF	WT	H9	None	6m	F	APP-NLGF_WT_H9_None_6m_F_MG448
ACGTAACAGCGACATG-1_lib8	-3.87519	1.77107	Cytokines response 1 (CRM-1)	MG447	APP-NLGF	WT	H9	None	6m	F	APP-NLGF_WT_H9_None_6m_F_MG447
ACTCTCGTCCTCGATC-1_lib8	-2.61921	2.65898	Cytokines response 1 (CRM-1)	MG448	APP-NLGF	WT	H9	None	6m	F	APP-NLGF_WT_H9_None_6m_F_MG448
ACTGATGTCATGGATC-1_lib8	-3.95479	1.74084	Cytokines response 1 (CRM-1)	MG448	APP-NLGF	WT	H9	None	6m	F	APP-NLGF_WT_H9_None_6m_F_MG448
ACTTCCGAGTATGTAG-1_lib8	-3.7457	2.31488	Cytokines response 1 (CRM-1)	MG448	APP-NLGF	WT	H9	None	6m	F	APP-NLGF_WT_H9_None_6m_F_MG448
ACTTCGCAGCGATGAC-1_lib8	-4.24355	1.86004	Cytokines response 1 (CRM-1)	MG447	APP-NLGF	WT	H9	None	6m	F	APP-NLGF_WT_H9_None_6m_F_MG447
AGAAATGGTTTAAGGA-1_lib8	-4.24894	2.37866	Cytokines response 1 (CRM-1)	MG448	APP-NLGF	WT	H9	None	6m	F	APP-NLGF_WT_H9_None_6m_F_MG448
AGAAATGTCGACGCTG-1_lib8	-3.92313	1.99075	Cytokines response 1 (CRM-1)	MG447	APP-NLGF	WT	H9	None	6m	F	APP-NLGF_WT_H9_None_6m_F_MG447
AGAGCAGAGCAACCAG-1_lib8	-4.10384	2.10039	Cytokines response 1 (CRM-1)	MG447	APP-NLGF	WT	H9	None	6m	F	APP-NLGF_WT_H9_None_6m_F_MG447
AGAGCCCGTTCTGACA-1_lib8	-3.91828	2.2395	Cytokines response 1 (CRM-1)	MG448	APP-NLGF	WT	H9	None	6m	F	APP-NLGF_WT_H9_None_6m_F_MG448
AGATCCATCGACGACC-1_lib8	-4.27405	2.29723	Cytokines response 1 (CRM-1)	MG448	APP-NLGF	WT	H9	None	6m	F	APP-NLGF_WT_H9_None_6m_F_MG448
AGCCAATCAGTAGTGG-1_lib8	-3.60236	2.12276	Cytokines response 1 (CRM-1)	MG448	APP-NLGF	WT	H9	None	6m	F	APP-NLGF_WT_H9_None_6m_F_MG448
AGCCAGCCAGCAGAAC-1_lib8	-3.50346	2.53053	Cytokines response 1 (CRM-1)	MG447	APP-NLGF	WT	H9	None	6m	F	APP-NLGF_WT_H9_None_6m_F_MG447
AGCGTATCAGGAGACT-1_lib8	-4.56325	2.3347	Cytokines response 1 (CRM-1)	MG447	APP-NLGF	WT	H9	None	6m	F	APP-NLGF_WT_H9_None_6m_F_MG447
AGGACGACATTGAGCT-1_lib8	-4.24355	1.93993	Cytokines response 1 (CRM-1)	MG448	APP-NLGF	WT	H9	None	6m	F	APP-NLGF_WT_H9_None_6m_F_MG448
AGGCTGCCACTAGGCC-1_lib8	-3.82656	2.31759	Cytokines response 1 (CRM-1)	MG448	APP-NLGF	WT	H9	None	6m	F	APP-NLGF_WT_H9_None_6m_F_MG448
AGGCTGCCATCGAACT-1_lib8	-3.926	1.8788	Cytokines response 1 (CRM-1)	MG447	APP-NLGF	WT	H9	None	6m	F	APP-NLGF_WT_H9_None_6m_F_MG447
AGGGAGTTCAAGGACG-1_lib8	-3.55441	1.88078	Cytokines response 1 (CRM-1)	MG447	APP-NLGF	WT	H9	None	6m	F	APP-NLGF_WT_H9_None_6m_F_MG447
AGGGCTCCAATTTCGG-1_lib8	-4.23721	2.21628	Cytokines response 1 (CRM-1)	MG447	APP-NLGF	WT	H9	None	6m	F	APP-NLGF_WT_H9_None_6m_F_MG447
AGGGCTCTCTGAGTCA-1_lib8	-4.05966	1.98215	Cytokines response 1 (CRM-1)	MG447	APP-NLGF	WT	H9	None	6m	F	APP-NLGF_WT_H9_None_6m_F_MG447
AGGGTTTGTAAGGAGA-1_lib8	-2.62115	-5.68001	Cytokines response 1 (CRM-1)	MG447	APP-NLGF	WT	H9	None	6m	F	APP-NLGF_WT_H9_None_6m_F_MG447
AGGTGTTGTCGTATGT-1_lib8	-3.86927	2.15032	Cytokines response 1 (CRM-1)	MG448	APP-NLGF	WT	H9	None	6m	F	APP-NLGF_WT_H9_None_6m_F_MG448
AGTACCACAGTCAGTT-1_lib8	-3.63783	2.15515	Cytokines response 1 (CRM-1)	MG448	APP-NLGF	WT	H9	None	6m	F	APP-NLGF_WT_H9_None_6m_F_MG448
AGTGACTGTCGGCTAC-1_lib8	-4.48988	1.93867	Cytokines response 1 (CRM-1)	MG448	APP-NLGF	WT	H9	None	6m	F	APP-NLGF_WT_H9_None_6m_F_MG448
AGTTAGCGTTGCTCAA-1_lib8	-3.61346	1.95909	Cytokines response 1 (CRM-1)	MG447	APP-NLGF	WT	H9	None	6m	F	APP-NLGF_WT_H9_None_6m_F_MG447
ATACCGACACTACCGG-1_lib8	-4.41829	2.1533	Cytokines response 1 (CRM-1)	MG447	APP-NLGF	WT	H9	None	6m	F	APP-NLGF_WT_H9_None_6m_F_MG447
ATCACTTAGAAGCGCT-1_lib8	-3.66364	2.1579	Cytokines response 1 (CRM-1)	MG447	APP-NLGF	WT	H9	None	6m	F	APP-NLGF_WT_H9_None_6m_F_MG447
ATCGTCCAGTTGTAAG-1_lib8	-3.84533	2.0968	Cytokines response 1 (CRM-1)	MG447	APP-NLGF	WT	H9	None	6m	F	APP-NLGF_WT_H9_None_6m_F_MG447
ATGCCTCGTACCTAGT-1_lib8	-3.85339	1.6737	Cytokines response 1 (CRM-1)	MG447	APP-NLGF	WT	H9	None	6m	F	APP-NLGF_WT_H9_None_6m_F_MG447
ATGGATCTCAGACCGC-1_lib8	-3.8885	1.91933	Cytokines response 1 (CRM-1)	MG447	APP-NLGF	WT	H9	None	6m	F	APP-NLGF_WT_H9_None_6m_F_MG447
ATGTCTTCATACATCG-1_lib8	-3.72175	1.18139	Cytokines response 1 (CRM-1)	MG447	APP-NLGF	WT	H9	None	6m	F	APP-NLGF_WT_H9_None_6m_F_MG447
ATTCACTTCGGAATTC-1_lib8	-4.05387	1.81031	Cytokines response 1 (CRM-1)	MG447	APP-NLGF	WT	H9	None	6m	F	APP-NLGF_WT_H9_None_6m_F_MG447
ATTCCATCATACCGTA-1_lib8	-4.27304	2.07063	Cytokines response 1 (CRM-1)	MG448	APP-NLGF	WT	H9	None	6m	F	APP-NLGF_WT_H9_None_6m_F_MG448
ATTCCTAAGGTGGCTA-1_lib8	-3.40566	1.77098	Cytokines response 1 (CRM-1)	MG447	APP-NLGF	WT	H9	None	6m	F	APP-NLGF_WT_H9_None_6m_F_MG447
ATTCCTACAAGAGGCT-1_lib8	-3.71185	1.70557	Cytokines response 1 (CRM-1)	MG447	APP-NLGF	WT	H9	None	6m	F	APP-NLGF_WT_H9_None_6m_F_MG447
ATTCCTACACAAAGCG-1_lib8	-4.58867	2.31126	Cytokines response 1 (CRM-1)	MG447	APP-NLGF	WT	H9	None	6m	F	APP-NLGF_WT_H9_None_6m_F_MG447
ATTCGTTAGTTTCGAC-1_lib8	-3.93251	2.34725	Cytokines response 1 (CRM-1)	MG447	APP-NLGF	WT	H9	None	6m	F	APP-NLGF_WT_H9_None_6m_F_MG447
ATTTACCGTATGCGTT-1_lib8	-3.89679	1.95566	Cytokines response 1 (CRM-1)	MG447	APP-NLGF	WT	H9	None	6m	F	APP-NLGF_WT_H9_None_6m_F_MG447
ATTTCACTCACCATCC-1_lib8	-4.01059	1.25683	Cytokines response 1 (CRM-1)	MG448	APP-NLGF	WT	H9	None	6m	F	APP-NLGF_WT_H9_None_6m_F_MG448
ATTTCTGTCTGTGCGG-1_lib8	-4.02908	1.92781	Cytokines response 1 (CRM-1)	MG447	APP-NLGF	WT	H9	None	6m	F	APP-NLGF_WT_H9_None_6m_F_MG447
CAACAACGTACAGTTC-1_lib8	-4.1372	2.38148	Cytokines response 1 (CRM-1)	MG447	APP-NLGF	WT	H9	None	6m	F	APP-NLGF_WT_H9_None_6m_F_MG447
CAACAGTTCTGGGATT-1_lib8	-4.37854	2.54049	Cytokines response 1 (CRM-1)	MG447	APP-NLGF	WT	H9	None	6m	F	APP-NLGF_WT_H9_None_6m_F_MG447
CAACGATCAGTAGGAC-1_lib8	-4.12208	2.00009	Cytokines response 1 (CRM-1)	MG448	APP-NLGF	WT	H9	None	6m	F	APP-NLGF_WT_H9_None_6m_F_MG448
CAACGGCGTTACCCAA-1_lib8	-3.66136	2.1526	Cytokines response 1 (CRM-1)	MG447	APP-NLGF	WT	H9	None	6m	F	APP-NLGF_WT_H9_None_6m_F_MG447
CAAGACTAGTAAGGGA-1_lib8	-3.46831	1.71056	Cytokines response 1 (CRM-1)	MG448	APP-NLGF	WT	H9	None	6m	F	APP-NLGF_WT_H9_None_6m_F_MG448
CACAGATCATTAGGAA-1_lib8	-3.50217	1.89894	Cytokines response 1 (CRM-1)	MG448	APP-NLGF	WT	H9	None	6m	F	APP-NLGF_WT_H9_None_6m_F_MG448
CACGAATTCTCCATAT-1_lib8	-4.50706	2.03998	Cytokines response 1 (CRM-1)	MG448	APP-NLGF	WT	H9	None	6m	F	APP-NLGF_WT_H9_None_6m_F_MG448
CACGTTCGTTGTGTTG-1_lib8	-3.58376	2.10113	Cytokines response 1 (CRM-1)	MG447	APP-NLGF	WT	H9	None	6m	F	APP-NLGF_WT_H9_None_6m_F_MG447
CACTTCGAGAGTCACG-1_lib8	-3.67206	2.01347	Cytokines response 1 (CRM-1)	MG447	APP-NLGF	WT	H9	None	6m	F	APP-NLGF_WT_H9_None_6m_F_MG447
CAGAGCCGTACGATCT-1_lib8	-4.09553	2.22934	Cytokines response 1 (CRM-1)	MG447	APP-NLGF	WT	H9	None	6m	F	APP-NLGF_WT_H9_None_6m_F_MG447
CAGCGTGGTTAGGCTT-1_lib8	-3.49039	1.75873	Cytokines response 1 (CRM-1)	MG447	APP-NLGF	WT	H9	None	6m	F	APP-NLGF_WT_H9_None_6m_F_MG447
CAGGGCTTCTGAATGC-1_lib8	-3.92471	2.24913	Cytokines response 1 (CRM-1)	MG447	APP-NLGF	WT	H9	None	6m	F	APP-NLGF_WT_H9_None_6m_F_MG447
CAGGTATAGTTGCCTA-1_lib8	-4.30988	1.95803	Cytokines response 1 (CRM-1)	MG447	APP-NLGF	WT	H9	None	6m	F	APP-NLGF_WT_H9_None_6m_F_MG447
CAGGTATGTTCGGCCA-1_lib8	-4.09842	1.99158	Cytokines response 1 (CRM-1)	MG447	APP-NLGF	WT	H9	None	6m	F	APP-NLGF_WT_H9_None_6m_F_MG447
CAGTTAGAGCAATTAG-1_lib8	-4.21699	2.47115	Cytokines response 1 (CRM-1)	MG448	APP-NLGF	WT	H9	None	6m	F	APP-NLGF_WT_H9_None_6m_F_MG448
CAGTTCCTCCACGTGG-1_lib8	-3.80742	2.19632	Cytokines response 1 (CRM-1)	MG448	APP-NLGF	WT	H9	None	6m	F	APP-NLGF_WT_H9_None_6m_F_MG448
CATAAGCCACAGCATT-1_lib8	-5.11636	1.84221	Cytokines response 1 (CRM-1)	MG447	APP-NLGF	WT	H9	None	6m	F	APP-NLGF_WT_H9_None_6m_F_MG447
CATGAGTAGGCTCTCG-1_lib8	-3.68743	0.912871	Cytokines response 1 (CRM-1)	MG447	APP-NLGF	WT	H9	None	6m	F	APP-NLGF_WT_H9_None_6m_F_MG447
CATTCTACAGTAGAGC-1_lib8	-4.07342	1.98739	Cytokines response 1 (CRM-1)	MG447	APP-NLGF	WT	H9	None	6m	F	APP-NLGF_WT_H9_None_6m_F_MG447
CATTGAGAGTATAACG-1_lib8	-3.80014	2.36427	Cytokines response 1 (CRM-1)	MG447	APP-NLGF	WT	H9	None	6m	F	APP-NLGF_WT_H9_None_6m_F_MG447
CATTGTTAGGCTTTCA-1_lib8	-3.84204	1.25823	Cytokines response 1 (CRM-1)	MG447	APP-NLGF	WT	H9	None	6m	F	APP-NLGF_WT_H9_None_6m_F_MG447
CCAATGAAGCAAGCCA-1_lib8	-4.19752	2.11553	Cytokines response 1 (CRM-1)	MG448	APP-NLGF	WT	H9	None	6m	F	APP-NLGF_WT_H9_None_6m_F_MG448
CCACCATTCGACCCAG-1_lib8	-3.83035	2.00019	Cytokines response 1 (CRM-1)	MG448	APP-NLGF	WT	H9	None	6m	F	APP-NLGF_WT_H9_None_6m_F_MG448
CCCTAACAGGTCATTC-1_lib8	-3.54106	1.95138	Cytokines response 1 (CRM-1)	MG447	APP-NLGF	WT	H9	None	6m	F	APP-NLGF_WT_H9_None_6m_F_MG447
CCCTCTCCAAGTATCC-1_lib8	-3.58462	2.09264	Cytokines response 1 (CRM-1)	MG447	APP-NLGF	WT	H9	None	6m	F	APP-NLGF_WT_H9_None_6m_F_MG447
CCCTCTCGTGGCACTC-1_lib8	-3.80808	1.77333	Cytokines response 1 (CRM-1)	MG447	APP-NLGF	WT	H9	None	6m	F	APP-NLGF_WT_H9_None_6m_F_MG447
CCCTGATTCCTTGAAG-1_lib8	-4.08261	1.86637	Cytokines response 1 (CRM-1)	MG447	APP-NLGF	WT	H9	None	6m	F	APP-NLGF_WT_H9_None_6m_F_MG447
CCCTTAGAGAAGAGCA-1_lib8	-3.17919	-1.02768	Cytokines response 1 (CRM-1)	MG447	APP-NLGF	WT	H9	None	6m	F	APP-NLGF_WT_H9_None_6m_F_MG447
CCGATCTGTCCAGGTC-1_lib8	-3.38733	1.68678	Cytokines response 1 (CRM-1)	MG448	APP-NLGF	WT	H9	None	6m	F	APP-NLGF_WT_H9_None_6m_F_MG448
CCGATGGGTACTGTTG-1_lib8	-3.48577	1.94502	Cytokines response 1 (CRM-1)	MG448	APP-NLGF	WT	H9	None	6m	F	APP-NLGF_WT_H9_None_6m_F_MG448
CCGGACACAACTGATC-1_lib8	-3.50159	1.29739	Cytokines response 1 (CRM-1)	MG447	APP-NLGF	WT	H9	None	6m	F	APP-NLGF_WT_H9_None_6m_F_MG447
CCGTTCACACATTCTT-1_lib8	-5.7413	0.736963	Cytokines response 1 (CRM-1)	MG447	APP-NLGF	WT	H9	None	6m	F	APP-NLGF_WT_H9_None_6m_F_MG447
CCTAAGATCCGACGGT-1_lib8	-3.3633	1.88774	Cytokines response 1 (CRM-1)	MG447	APP-NLGF	WT	H9	None	6m	F	APP-NLGF_WT_H9_None_6m_F_MG447
CCTCAACAGCGTTACT-1_lib8	-3.85792	2.15846	Cytokines response 1 (CRM-1)	MG447	APP-NLGF	WT	H9	None	6m	F	APP-NLGF_WT_H9_None_6m_F_MG447
CCTCACAAGAAGAGCA-1_lib8	-4.05062	1.67484	Cytokines response 1 (CRM-1)	MG448	APP-NLGF	WT	H9	None	6m	F	APP-NLGF_WT_H9_None_6m_F_MG448
CCTTGTGAGATACGAT-1_lib8	-3.88459	2.01059	Cytokines response 1 (CRM-1)	MG447	APP-NLGF	WT	H9	None	6m	F	APP-NLGF_WT_H9_None_6m_F_MG447
CGAAGGAAGAATACAC-1_lib8	-3.7557	2.11051	Cytokines response 1 (CRM-1)	MG448	APP-NLGF	WT	H9	None	6m	F	APP-NLGF_WT_H9_None_6m_F_MG448
CGAATTGCAAATTGGA-1_lib8	-4.36989	2.1708	Cytokines response 1 (CRM-1)	MG447	APP-NLGF	WT	H9	None	6m	F	APP-NLGF_WT_H9_None_6m_F_MG447
CGAATTGGTATCGTTG-1_lib8	-4.14788	2.03732	Cytokines response 1 (CRM-1)	MG447	APP-NLGF	WT	H9	None	6m	F	APP-NLGF_WT_H9_None_6m_F_MG447
CGATCGGTCACCTACC-1_lib8	-3.83753	1.91752	Cytokines response 1 (CRM-1)	MG447	APP-NLGF	WT	H9	None	6m	F	APP-NLGF_WT_H9_None_6m_F_MG447
CGATGCGTCCATTGGA-1_lib8	-3.47506	1.94005	Cytokines response 1 (CRM-1)	MG447	APP-NLGF	WT	H9	None	6m	F	APP-NLGF_WT_H9_None_6m_F_MG447
CGCATAAAGCGCCTAC-1_lib8	-2.95235	2.38121	Cytokines response 1 (CRM-1)	MG447	APP-NLGF	WT	H9	None	6m	F	APP-NLGF_WT_H9_None_6m_F_MG447
CGCATGGGTCATGCAT-1_lib8	-4.27218	2.1702	Cytokines response 1 (CRM-1)	MG448	APP-NLGF	WT	H9	None	6m	F	APP-NLGF_WT_H9_None_6m_F_MG448
CGCCATTCAGTATGAA-1_lib8	-4.21939	2.62698	Cytokines response 1 (CRM-1)	MG447	APP-NLGF	WT	H9	None	6m	F	APP-NLGF_WT_H9_None_6m_F_MG447
CGGTCAGCACCGTGAC-1_lib8	-4.02408	2.24387	Cytokines response 1 (CRM-1)	MG447	APP-NLGF	WT	H9	None	6m	F	APP-NLGF_WT_H9_None_6m_F_MG447
CGTAAGTGTGCGGCTT-1_lib8	-4.2041	2.27388	Cytokines response 1 (CRM-1)	MG448	APP-NLGF	WT	H9	None	6m	F	APP-NLGF_WT_H9_None_6m_F_MG448
CGTAAGTTCTTCACAT-1_lib8	-4.06454	1.63969	Cytokines response 1 (CRM-1)	MG448	APP-NLGF	WT	H9	None	6m	F	APP-NLGF_WT_H9_None_6m_F_MG448
CGTGATACATGGGTCC-1_lib8	-4.22323	1.78378	Cytokines response 1 (CRM-1)	MG448	APP-NLGF	WT	H9	None	6m	F	APP-NLGF_WT_H9_None_6m_F_MG448
CGTGATAGTATGATCC-1_lib8	-3.57588	-0.179581	Cytokines response 1 (CRM-1)	MG447	APP-NLGF	WT	H9	None	6m	F	APP-NLGF_WT_H9_None_6m_F_MG447
CGTGCTTGTTGCTCCT-1_lib8	-3.65094	2.3357	Cytokines response 1 (CRM-1)	MG448	APP-NLGF	WT	H9	None	6m	F	APP-NLGF_WT_H9_None_6m_F_MG448
CGTTGGGGTTATTCCT-1_lib8	-4.80732	2.1887	Cytokines response 1 (CRM-1)	MG447	APP-NLGF	WT	H9	None	6m	F	APP-NLGF_WT_H9_None_6m_F_MG447
CTAAGTGCAGAGGCTA-1_lib8	-4.06766	1.79415	Cytokines response 1 (CRM-1)	MG447	APP-NLGF	WT	H9	None	6m	F	APP-NLGF_WT_H9_None_6m_F_MG447
CTACCCAAGGTAAGGA-1_lib8	-3.68809	2.09259	Cytokines response 1 (CRM-1)	MG447	APP-NLGF	WT	H9	None	6m	F	APP-NLGF_WT_H9_None_6m_F_MG447
CTACGGGCATTCCTAT-1_lib8	-4.23606	2.30518	Cytokines response 1 (CRM-1)	MG448	APP-NLGF	WT	H9	None	6m	F	APP-NLGF_WT_H9_None_6m_F_MG448
CTAGACAAGCCGTAAG-1_lib8	-3.81417	2.22385	Cytokines response 1 (CRM-1)	MG447	APP-NLGF	WT	H9	None	6m	F	APP-NLGF_WT_H9_None_6m_F_MG447
CTAGACAAGGAAAGAC-1_lib8	-4.26966	1.93095	Cytokines response 1 (CRM-1)	MG447	APP-NLGF	WT	H9	None	6m	F	APP-NLGF_WT_H9_None_6m_F_MG447
CTCAATTTCATGGCCG-1_lib8	-3.42836	1.87214	Cytokines response 1 (CRM-1)	MG447	APP-NLGF	WT	H9	None	6m	F	APP-NLGF_WT_H9_None_6m_F_MG447
CTCATCGTCTCAATCT-1_lib8	-4.28918	2.00811	Cytokines response 1 (CRM-1)	MG447	APP-NLGF	WT	H9	None	6m	F	APP-NLGF_WT_H9_None_6m_F_MG447
CTCCAACAGTTGTACC-1_lib8	-4.03686	1.90308	Cytokines response 1 (CRM-1)	MG448	APP-NLGF	WT	H9	None	6m	F	APP-NLGF_WT_H9_None_6m_F_MG448
CTCCACAAGGTCATCT-1_lib8	-3.90836	1.62969	Cytokines response 1 (CRM-1)	MG447	APP-NLGF	WT	H9	None	6m	F	APP-NLGF_WT_H9_None_6m_F_MG447
CTCCACACATTGCCTC-1_lib8	-4.32811	2.25964	Cytokines response 1 (CRM-1)	MG448	APP-NLGF	WT	H9	None	6m	F	APP-NLGF_WT_H9_None_6m_F_MG448
CTCCTCCAGACGAGCT-1_lib8	-2.80388	1.67379	Cytokines response 1 (CRM-1)	MG447	APP-NLGF	WT	H9	None	6m	F	APP-NLGF_WT_H9_None_6m_F_MG447
CTCCTCCTCGGCACTG-1_lib8	-3.93964	2.28051	Cytokines response 1 (CRM-1)	MG448	APP-NLGF	WT	H9	None	6m	F	APP-NLGF_WT_H9_None_6m_F_MG448
CTGAATGGTTTACGAC-1_lib8	-4.0486	2.26137	Cytokines response 1 (CRM-1)	MG447	APP-NLGF	WT	H9	None	6m	F	APP-NLGF_WT_H9_None_6m_F_MG447
CTGAATGTCCCTCATG-1_lib8	-4.08163	2.01276	Cytokines response 1 (CRM-1)	MG448	APP-NLGF	WT	H9	None	6m	F	APP-NLGF_WT_H9_None_6m_F_MG448
CTGATCCAGATGCTGG-1_lib8	-3.62353	2.15754	Cytokines response 1 (CRM-1)	MG447	APP-NLGF	WT	H9	None	6m	F	APP-NLGF_WT_H9_None_6m_F_MG447
CTGATCCCACGGCTAC-1_lib8	-3.69232	1.10833	Cytokines response 1 (CRM-1)	MG448	APP-NLGF	WT	H9	None	6m	F	APP-NLGF_WT_H9_None_6m_F_MG448
CTGCCATTCGAACCAT-1_lib8	-4.13535	2.23003	Cytokines response 1 (CRM-1)	MG447	APP-NLGF	WT	H9	None	6m	F	APP-NLGF_WT_H9_None_6m_F_MG447
CTGCGAGGTCAAGCCC-1_lib8	-4.27458	2.55477	Cytokines response 1 (CRM-1)	MG447	APP-NLGF	WT	H9	None	6m	F	APP-NLGF_WT_H9_None_6m_F_MG447
CTGGTCTCATGTACGT-1_lib8	-3.87203	1.75804	Cytokines response 1 (CRM-1)	MG447	APP-NLGF	WT	H9	None	6m	F	APP-NLGF_WT_H9_None_6m_F_MG447
CTGTACCGTGCGAGTA-1_lib8	-4.19479	2.27042	Cytokines response 1 (CRM-1)	MG447	APP-NLGF	WT	H9	None	6m	F	APP-NLGF_WT_H9_None_6m_F_MG447
CTGTAGATCTATCGTT-1_lib8	-3.90146	1.4339	Cytokines response 1 (CRM-1)	MG448	APP-NLGF	WT	H9	None	6m	F	APP-NLGF_WT_H9_None_6m_F_MG448
CTGTATTTCTTGGAAC-1_lib8	-4.18077	2.26787	Cytokines response 1 (CRM-1)	MG447	APP-NLGF	WT	H9	None	6m	F	APP-NLGF_WT_H9_None_6m_F_MG447
CTGTGAATCCGTTTCG-1_lib8	-3.56979	2.1709	Cytokines response 1 (CRM-1)	MG447	APP-NLGF	WT	H9	None	6m	F	APP-NLGF_WT_H9_None_6m_F_MG447
CTTCCGATCACTGTTT-1_lib8	-3.78505	1.80725	Cytokines response 1 (CRM-1)	MG447	APP-NLGF	WT	H9	None	6m	F	APP-NLGF_WT_H9_None_6m_F_MG447
CTTCGGTTCGGTCATA-1_lib8	-3.91756	2.00062	Cytokines response 1 (CRM-1)	MG447	APP-NLGF	WT	H9	None	6m	F	APP-NLGF_WT_H9_None_6m_F_MG447
CTTGATTTCATCGGGC-1_lib8	-4.32634	2.04618	Cytokines response 1 (CRM-1)	MG447	APP-NLGF	WT	H9	None	6m	F	APP-NLGF_WT_H9_None_6m_F_MG447
CTTTCAAAGGTGGTTG-1_lib8	-3.78367	1.28776	Cytokines response 1 (CRM-1)	MG448	APP-NLGF	WT	H9	None	6m	F	APP-NLGF_WT_H9_None_6m_F_MG448
GAAGCGACATATAGCC-1_lib8	-4.15089	2.38043	Cytokines response 1 (CRM-1)	MG448	APP-NLGF	WT	H9	None	6m	F	APP-NLGF_WT_H9_None_6m_F_MG448
GAAGGACCAAACTGCT-1_lib8	-3.67118	2.06994	Cytokines response 1 (CRM-1)	MG447	APP-NLGF	WT	H9	None	6m	F	APP-NLGF_WT_H9_None_6m_F_MG447
GAAGGGTCAACGTTAC-1_lib8	-3.10452	0.247144	Cytokines response 1 (CRM-1)	MG448	APP-NLGF	WT	H9	None	6m	F	APP-NLGF_WT_H9_None_6m_F_MG448
GAAGGGTTCCATCTGC-1_lib8	-4.21746	1.01238	Cytokines response 1 (CRM-1)	MG447	APP-NLGF	WT	H9	None	6m	F	APP-NLGF_WT_H9_None_6m_F_MG447
GAAGTAACACTACCCT-1_lib8	-3.68973	1.12176	Cytokines response 1 (CRM-1)	MG448	APP-NLGF	WT	H9	None	6m	F	APP-NLGF_WT_H9_None_6m_F_MG448
GAATAGAGTCGTTGCG-1_lib8	-3.79441	1.83273	Cytokines response 1 (CRM-1)	MG447	APP-NLGF	WT	H9	None	6m	F	APP-NLGF_WT_H9_None_6m_F_MG447
GACATCACATCACCAA-1_lib8	-3.92018	2.2778	Cytokines response 1 (CRM-1)	MG447	APP-NLGF	WT	H9	None	6m	F	APP-NLGF_WT_H9_None_6m_F_MG447
GACCTTCTCAACGAGG-1_lib8	-4.46922	1.75727	Cytokines response 1 (CRM-1)	MG447	APP-NLGF	WT	H9	None	6m	F	APP-NLGF_WT_H9_None_6m_F_MG447
GACGCTGCATACGCAT-1_lib8	-4.15886	2.28187	Cytokines response 1 (CRM-1)	MG448	APP-NLGF	WT	H9	None	6m	F	APP-NLGF_WT_H9_None_6m_F_MG448
GACTTCCTCGGTCTAA-1_lib8	-3.27974	2.18364	Cytokines response 1 (CRM-1)	MG448	APP-NLGF	WT	H9	None	6m	F	APP-NLGF_WT_H9_None_6m_F_MG448
GAGAAATCAAGAAATC-1_lib8	-4.07444	1.14242	Cytokines response 1 (CRM-1)	MG447	APP-NLGF	WT	H9	None	6m	F	APP-NLGF_WT_H9_None_6m_F_MG447
GAGTCTACAGGTGGAT-1_lib8	-4.22938	2.04704	Cytokines response 1 (CRM-1)	MG447	APP-NLGF	WT	H9	None	6m	F	APP-NLGF_WT_H9_None_6m_F_MG447
GAGTGTTTCTAGAACC-1_lib8	-3.67716	1.87559	Cytokines response 1 (CRM-1)	MG447	APP-NLGF	WT	H9	None	6m	F	APP-NLGF_WT_H9_None_6m_F_MG447
GCAACCGAGTTGCATC-1_lib8	-4.18228	1.90816	Cytokines response 1 (CRM-1)	MG447	APP-NLGF	WT	H9	None	6m	F	APP-NLGF_WT_H9_None_6m_F_MG447
GCAGCCACACAAGCTT-1_lib8	-3.77322	2.09516	Cytokines response 1 (CRM-1)	MG447	APP-NLGF	WT	H9	None	6m	F	APP-NLGF_WT_H9_None_6m_F_MG447
GCAGTTACAGCTGCCA-1_lib8	-4.56418	2.36545	Cytokines response 1 (CRM-1)	MG447	APP-NLGF	WT	H9	None	6m	F	APP-NLGF_WT_H9_None_6m_F_MG447
GCATCGGTCCTCACGT-1_lib8	-3.82019	1.52168	Cytokines response 1 (CRM-1)	MG448	APP-NLGF	WT	H9	None	6m	F	APP-NLGF_WT_H9_None_6m_F_MG448
GCCAACGAGTTGGCTT-1_lib8	-3.67624	1.8557	Cytokines response 1 (CRM-1)	MG448	APP-NLGF	WT	H9	None	6m	F	APP-NLGF_WT_H9_None_6m_F_MG448
GCCCAGAGTACCGTCG-1_lib8	-3.37999	1.79136	Cytokines response 1 (CRM-1)	MG448	APP-NLGF	WT	H9	None	6m	F	APP-NLGF_WT_H9_None_6m_F_MG448
GCCCGAAAGCAAATCA-1_lib8	-3.51827	1.75737	Cytokines response 1 (CRM-1)	MG447	APP-NLGF	WT	H9	None	6m	F	APP-NLGF_WT_H9_None_6m_F_MG447
GCGTGCACAATCTGCA-1_lib8	-3.76368	2.00081	Cytokines response 1 (CRM-1)	MG447	APP-NLGF	WT	H9	None	6m	F	APP-NLGF_WT_H9_None_6m_F_MG447
GCGTGCAGTTCGGTAT-1_lib8	-4.14263	2.18645	Cytokines response 1 (CRM-1)	MG447	APP-NLGF	WT	H9	None	6m	F	APP-NLGF_WT_H9_None_6m_F_MG447
GCTACCTGTCTCCCTA-1_lib8	-4.18235	2.25898	Cytokines response 1 (CRM-1)	MG448	APP-NLGF	WT	H9	None	6m	F	APP-NLGF_WT_H9_None_6m_F_MG448
GCTTTCGAGCACTAAA-1_lib8	-3.48608	1.97618	Cytokines response 1 (CRM-1)	MG447	APP-NLGF	WT	H9	None	6m	F	APP-NLGF_WT_H9_None_6m_F_MG447
GGCAGTCGTAGGTAGC-1_lib8	-3.67714	1.25815	Cytokines response 1 (CRM-1)	MG448	APP-NLGF	WT	H9	None	6m	F	APP-NLGF_WT_H9_None_6m_F_MG448
GGCTGTGGTATGAGCG-1_lib8	-4.17788	1.9544	Cytokines response 1 (CRM-1)	MG448	APP-NLGF	WT	H9	None	6m	F	APP-NLGF_WT_H9_None_6m_F_MG448
GGGTTATAGCAATAAC-1_lib8	-4.32974	1.84631	Cytokines response 1 (CRM-1)	MG447	APP-NLGF	WT	H9	None	6m	F	APP-NLGF_WT_H9_None_6m_F_MG447
GGTGAAGTCCGGACTG-1_lib8	-5.10576	1.54576	Cytokines response 1 (CRM-1)	MG448	APP-NLGF	WT	H9	None	6m	F	APP-NLGF_WT_H9_None_6m_F_MG448
GGTGTTACACAGTCGC-1_lib8	-4.35923	2.30905	Cytokines response 1 (CRM-1)	MG448	APP-NLGF	WT	H9	None	6m	F	APP-NLGF_WT_H9_None_6m_F_MG448
GGTTGTAAGTAGGGTC-1_lib8	-3.93049	1.9331	Cytokines response 1 (CRM-1)	MG447	APP-NLGF	WT	H9	None	6m	F	APP-NLGF_WT_H9_None_6m_F_MG447
GTCACGGGTAATGTGA-1_lib8	-3.38127	2.11574	Cytokines response 1 (CRM-1)	MG447	APP-NLGF	WT	H9	None	6m	F	APP-NLGF_WT_H9_None_6m_F_MG447
GTCCACTAGGGCATGT-1_lib8	-4.22933	2.16531	Cytokines response 1 (CRM-1)	MG447	APP-NLGF	WT	H9	None	6m	F	APP-NLGF_WT_H9_None_6m_F_MG447
GTCGAATGTGTACATC-1_lib8	-4.12455	1.8009	Cytokines response 1 (CRM-1)	MG448	APP-NLGF	WT	H9	None	6m	F	APP-NLGF_WT_H9_None_6m_F_MG448
GTGAGCCGTAGCTCGC-1_lib8	-4.24414	2.24536	Cytokines response 1 (CRM-1)	MG447	APP-NLGF	WT	H9	None	6m	F	APP-NLGF_WT_H9_None_6m_F_MG447
GTGAGTTCATGGAATA-1_lib8	-4.04696	2.18614	Cytokines response 1 (CRM-1)	MG447	APP-NLGF	WT	H9	None	6m	F	APP-NLGF_WT_H9_None_6m_F_MG447
GTGCGTGCAGAAGTTA-1_lib8	-3.28276	2.20911	Cytokines response 1 (CRM-1)	MG448	APP-NLGF	WT	H9	None	6m	F	APP-NLGF_WT_H9_None_6m_F_MG448
GTGGCGTCAGAGTGAC-1_lib8	-5.86254	1.52506	Cytokines response 1 (CRM-1)	MG448	APP-NLGF	WT	H9	None	6m	F	APP-NLGF_WT_H9_None_6m_F_MG448
GTGGCGTCATAAGCGG-1_lib8	-3.8259	2.15638	Cytokines response 1 (CRM-1)	MG447	APP-NLGF	WT	H9	None	6m	F	APP-NLGF_WT_H9_None_6m_F_MG447
GTGTGGCCAAGTGGCA-1_lib8	-4.21874	2.21781	Cytokines response 1 (CRM-1)	MG447	APP-NLGF	WT	H9	None	6m	F	APP-NLGF_WT_H9_None_6m_F_MG447
GTTACAGGTTTACCTT-1_lib8	-3.84008	2.20761	Cytokines response 1 (CRM-1)	MG447	APP-NLGF	WT	H9	None	6m	F	APP-NLGF_WT_H9_None_6m_F_MG447
GTTACCCTCTCCTACG-1_lib8	-4.32896	2.12603	Cytokines response 1 (CRM-1)	MG447	APP-NLGF	WT	H9	None	6m	F	APP-NLGF_WT_H9_None_6m_F_MG447
GTTACGACACAGCTGC-1_lib8	-3.91564	1.4183	Cytokines response 1 (CRM-1)	MG448	APP-NLGF	WT	H9	None	6m	F	APP-NLGF_WT_H9_None_6m_F_MG448
GTTCATTGTATTGACC-1_lib8	-4.34831	2.05603	Cytokines response 1 (CRM-1)	MG447	APP-NLGF	WT	H9	None	6m	F	APP-NLGF_WT_H9_None_6m_F_MG447
GTTCTATCAAACTCGT-1_lib8	-4.11383	1.96729	Cytokines response 1 (CRM-1)	MG448	APP-NLGF	WT	H9	None	6m	F	APP-NLGF_WT_H9_None_6m_F_MG448
GTTGAACTCGGCGATC-1_lib8	-3.81706	1.5761	Cytokines response 1 (CRM-1)	MG448	APP-NLGF	WT	H9	None	6m	F	APP-NLGF_WT_H9_None_6m_F_MG448
GTTGCGGAGCCACTCG-1_lib8	-3.81824	2.01452	Cytokines response 1 (CRM-1)	MG447	APP-NLGF	WT	H9	None	6m	F	APP-NLGF_WT_H9_None_6m_F_MG447
GTTTACTGTTATAGAG-1_lib8	-3.48344	1.76254	Cytokines response 1 (CRM-1)	MG447	APP-NLGF	WT	H9	None	6m	F	APP-NLGF_WT_H9_None_6m_F_MG447
TAACGACTCCCTCTTT-1_lib8	-4.26403	2.17054	Cytokines response 1 (CRM-1)	MG448	APP-NLGF	WT	H9	None	6m	F	APP-NLGF_WT_H9_None_6m_F_MG448
TAAGCGTAGTGTGTTC-1_lib8	-3.77781	2.12477	Cytokines response 1 (CRM-1)	MG448	APP-NLGF	WT	H9	None	6m	F	APP-NLGF_WT_H9_None_6m_F_MG448
TAATCTCCAAGCGAAC-1_lib8	-2.92467	1.80924	Cytokines response 1 (CRM-1)	MG447	APP-NLGF	WT	H9	None	6m	F	APP-NLGF_WT_H9_None_6m_F_MG447
TAATTCCTCTTGGCTC-1_lib8	-3.54938	1.92368	Cytokines response 1 (CRM-1)	MG448	APP-NLGF	WT	H9	None	6m	F	APP-NLGF_WT_H9_None_6m_F_MG448
TACCCACCATCCGAGC-1_lib8	-3.92313	1.50682	Cytokines response 1 (CRM-1)	MG448	APP-NLGF	WT	H9	None	6m	F	APP-NLGF_WT_H9_None_6m_F_MG448
TACGGGCAGGGTATAT-1_lib8	-4.31567	2.24878	Cytokines response 1 (CRM-1)	MG447	APP-NLGF	WT	H9	None	6m	F	APP-NLGF_WT_H9_None_6m_F_MG447
TACGTCCGTATGAGGC-1_lib8	-3.68103	1.9434	Cytokines response 1 (CRM-1)	MG447	APP-NLGF	WT	H9	None	6m	F	APP-NLGF_WT_H9_None_6m_F_MG447
TACTTACAGGTCATCT-1_lib8	-3.99427	1.77147	Cytokines response 1 (CRM-1)	MG447	APP-NLGF	WT	H9	None	6m	F	APP-NLGF_WT_H9_None_6m_F_MG447
TACTTACGTTTAAGGA-1_lib8	-4.14554	2.11627	Cytokines response 1 (CRM-1)	MG447	APP-NLGF	WT	H9	None	6m	F	APP-NLGF_WT_H9_None_6m_F_MG447
TACTTCACAGGCACAA-1_lib8	-3.21896	1.75661	Cytokines response 1 (CRM-1)	MG448	APP-NLGF	WT	H9	None	6m	F	APP-NLGF_WT_H9_None_6m_F_MG448
TACTTGTCATAATCGC-1_lib8	-3.84544	2.15964	Cytokines response 1 (CRM-1)	MG447	APP-NLGF	WT	H9	None	6m	F	APP-NLGF_WT_H9_None_6m_F_MG447
TAGACTGCAGGAATAT-1_lib8	-3.93137	2.04464	Cytokines response 1 (CRM-1)	MG447	APP-NLGF	WT	H9	None	6m	F	APP-NLGF_WT_H9_None_6m_F_MG447
TAGAGTCAGGGCTGAT-1_lib8	-4.15759	2.06138	Cytokines response 1 (CRM-1)	MG447	APP-NLGF	WT	H9	None	6m	F	APP-NLGF_WT_H9_None_6m_F_MG447
TAGATCGAGTGGTGGT-1_lib8	-3.69347	1.63363	Cytokines response 1 (CRM-1)	MG448	APP-NLGF	WT	H9	None	6m	F	APP-NLGF_WT_H9_None_6m_F_MG448
TATATCCCAACACAAA-1_lib8	-4.99254	2.0472	Cytokines response 1 (CRM-1)	MG447	APP-NLGF	WT	H9	None	6m	F	APP-NLGF_WT_H9_None_6m_F_MG447
TATCAGGGTAAGGTCG-1_lib8	-3.94147	2.29292	Cytokines response 1 (CRM-1)	MG447	APP-NLGF	WT	H9	None	6m	F	APP-NLGF_WT_H9_None_6m_F_MG447
TATTGCTCATTGAAGA-1_lib8	-4.29381	2.06284	Cytokines response 1 (CRM-1)	MG447	APP-NLGF	WT	H9	None	6m	F	APP-NLGF_WT_H9_None_6m_F_MG447
TATTGGGTCTTTGGAG-1_lib8	-4.17361	2.16355	Cytokines response 1 (CRM-1)	MG447	APP-NLGF	WT	H9	None	6m	F	APP-NLGF_WT_H9_None_6m_F_MG447
TCAAGACGTCTTGCTC-1_lib8	-4.39965	2.36987	Cytokines response 1 (CRM-1)	MG447	APP-NLGF	WT	H9	None	6m	F	APP-NLGF_WT_H9_None_6m_F_MG447
TCACATTGTGTGTGGA-1_lib8	-2.76476	2.76324	Cytokines response 1 (CRM-1)	MG447	APP-NLGF	WT	H9	None	6m	F	APP-NLGF_WT_H9_None_6m_F_MG447
TCAGCCTAGACGGATC-1_lib8	-4.25292	2.01721	Cytokines response 1 (CRM-1)	MG448	APP-NLGF	WT	H9	None	6m	F	APP-NLGF_WT_H9_None_6m_F_MG448
TCAGGGCCAACCACGC-1_lib8	-3.42123	1.97379	Cytokines response 1 (CRM-1)	MG448	APP-NLGF	WT	H9	None	6m	F	APP-NLGF_WT_H9_None_6m_F_MG448
TCAGTCCTCCCGTGTT-1_lib8	-4.33165	2.52802	Cytokines response 1 (CRM-1)	MG448	APP-NLGF	WT	H9	None	6m	F	APP-NLGF_WT_H9_None_6m_F_MG448
TCATATCAGACCACGA-1_lib8	-3.7427	2.11159	Cytokines response 1 (CRM-1)	MG447	APP-NLGF	WT	H9	None	6m	F	APP-NLGF_WT_H9_None_6m_F_MG447
TCATGAGCACCACATA-1_lib8	-3.76287	1.92089	Cytokines response 1 (CRM-1)	MG447	APP-NLGF	WT	H9	None	6m	F	APP-NLGF_WT_H9_None_6m_F_MG447
TCATGTTGTTGCTCCT-1_lib8	-4.0104	2.19975	Cytokines response 1 (CRM-1)	MG447	APP-NLGF	WT	H9	None	6m	F	APP-NLGF_WT_H9_None_6m_F_MG447
TCATTCACAGGATCTT-1_lib8	-3.71471	2.42204	Cytokines response 1 (CRM-1)	MG447	APP-NLGF	WT	H9	None	6m	F	APP-NLGF_WT_H9_None_6m_F_MG447
TCATTTGCATGTGCTA-1_lib8	-3.82847	1.3242	Cytokines response 1 (CRM-1)	MG447	APP-NLGF	WT	H9	None	6m	F	APP-NLGF_WT_H9_None_6m_F_MG447
TCCACCACAATAGAGT-1_lib8	-4.46273	2.13924	Cytokines response 1 (CRM-1)	MG447	APP-NLGF	WT	H9	None	6m	F	APP-NLGF_WT_H9_None_6m_F_MG447
TCCACCAGTTCGTTCC-1_lib8	-4.27595	2.62255	Cytokines response 1 (CRM-1)	MG447	APP-NLGF	WT	H9	None	6m	F	APP-NLGF_WT_H9_None_6m_F_MG447
TCCACGTTCTGTCGCT-1_lib8	-4.07159	1.67665	Cytokines response 1 (CRM-1)	MG448	APP-NLGF	WT	H9	None	6m	F	APP-NLGF_WT_H9_None_6m_F_MG448
TCCATCGGTGACACGA-1_lib8	-4.32138	1.84328	Cytokines response 1 (CRM-1)	MG448	APP-NLGF	WT	H9	None	6m	F	APP-NLGF_WT_H9_None_6m_F_MG448
TCCTCGATCATGGGAG-1_lib8	-3.93656	1.8646	Cytokines response 1 (CRM-1)	MG448	APP-NLGF	WT	H9	None	6m	F	APP-NLGF_WT_H9_None_6m_F_MG448
TCCTTCTGTCCGAAGA-1_lib8	-3.84772	1.99887	Cytokines response 1 (CRM-1)	MG448	APP-NLGF	WT	H9	None	6m	F	APP-NLGF_WT_H9_None_6m_F_MG448
TCCTTTCTCTGGAGAG-1_lib8	-4.15843	2.49095	Cytokines response 1 (CRM-1)	MG447	APP-NLGF	WT	H9	None	6m	F	APP-NLGF_WT_H9_None_6m_F_MG447
TCGACGGAGGAGTATT-1_lib8	-3.42591	1.77855	Cytokines response 1 (CRM-1)	MG447	APP-NLGF	WT	H9	None	6m	F	APP-NLGF_WT_H9_None_6m_F_MG447
TCGCACTAGGTCGCCT-1_lib8	-5.40697	1.66133	Cytokines response 1 (CRM-1)	MG447	APP-NLGF	WT	H9	None	6m	F	APP-NLGF_WT_H9_None_6m_F_MG447
TCGCAGGGTTGTATGC-1_lib8	-3.72181	1.75918	Cytokines response 1 (CRM-1)	MG447	APP-NLGF	WT	H9	None	6m	F	APP-NLGF_WT_H9_None_6m_F_MG447
TCGCTTGTCATTGTGG-1_lib8	-3.45476	1.82993	Cytokines response 1 (CRM-1)	MG447	APP-NLGF	WT	H9	None	6m	F	APP-NLGF_WT_H9_None_6m_F_MG447
TCGGGCAAGGTTAGTA-1_lib8	-4.39553	2.33282	Cytokines response 1 (CRM-1)	MG447	APP-NLGF	WT	H9	None	6m	F	APP-NLGF_WT_H9_None_6m_F_MG447
TCGTCCACACGGTCTG-1_lib8	-3.91757	2.00224	Cytokines response 1 (CRM-1)	MG448	APP-NLGF	WT	H9	None	6m	F	APP-NLGF_WT_H9_None_6m_F_MG448
TCGTGCTTCTATACGG-1_lib8	-3.86408	2.28091	Cytokines response 1 (CRM-1)	MG447	APP-NLGF	WT	H9	None	6m	F	APP-NLGF_WT_H9_None_6m_F_MG447
TCGTGGGAGTAAGACT-1_lib8	-4.17974	2.12601	Cytokines response 1 (CRM-1)	MG448	APP-NLGF	WT	H9	None	6m	F	APP-NLGF_WT_H9_None_6m_F_MG448
TCTAACTAGATAGGGA-1_lib8	-4.02067	1.85806	Cytokines response 1 (CRM-1)	MG447	APP-NLGF	WT	H9	None	6m	F	APP-NLGF_WT_H9_None_6m_F_MG447
TCTAACTCATGCCGAC-1_lib8	-4.27841	1.85255	Cytokines response 1 (CRM-1)	MG447	APP-NLGF	WT	H9	None	6m	F	APP-NLGF_WT_H9_None_6m_F_MG447
TCTACATAGTGCCTCG-1_lib8	-4.05047	2.03303	Cytokines response 1 (CRM-1)	MG448	APP-NLGF	WT	H9	None	6m	F	APP-NLGF_WT_H9_None_6m_F_MG448
TCTATCATCGAGATAA-1_lib8	-3.71599	1.30668	Cytokines response 1 (CRM-1)	MG448	APP-NLGF	WT	H9	None	6m	F	APP-NLGF_WT_H9_None_6m_F_MG448
TCTATCATCTGATGGT-1_lib8	-3.23932	1.98563	Cytokines response 1 (CRM-1)	MG447	APP-NLGF	WT	H9	None	6m	F	APP-NLGF_WT_H9_None_6m_F_MG447
TCTCACGAGACAAGCC-1_lib8	-4.53272	2.32554	Cytokines response 1 (CRM-1)	MG447	APP-NLGF	WT	H9	None	6m	F	APP-NLGF_WT_H9_None_6m_F_MG447
TCTCAGCTCGGTGTAT-1_lib8	-4.16348	1.77488	Cytokines response 1 (CRM-1)	MG448	APP-NLGF	WT	H9	None	6m	F	APP-NLGF_WT_H9_None_6m_F_MG448
TCTTAGTTCATTTGCT-1_lib8	-4.53966	2.34464	Cytokines response 1 (CRM-1)	MG447	APP-NLGF	WT	H9	None	6m	F	APP-NLGF_WT_H9_None_6m_F_MG447
TGACAGTTCATGAAAG-1_lib8	0.647559	1.75882	Cytokines response 1 (CRM-1)	MG447	APP-NLGF	WT	H9	None	6m	F	APP-NLGF_WT_H9_None_6m_F_MG447
TGAGACTTCCTAAACG-1_lib8	-3.4995	1.92225	Cytokines response 1 (CRM-1)	MG447	APP-NLGF	WT	H9	None	6m	F	APP-NLGF_WT_H9_None_6m_F_MG447
TGAGGGATCTAGGCCG-1_lib8	-4.258	2.62715	Cytokines response 1 (CRM-1)	MG447	APP-NLGF	WT	H9	None	6m	F	APP-NLGF_WT_H9_None_6m_F_MG447
TGAGTCACAGTCGAGA-1_lib8	-4.2898	1.94936	Cytokines response 1 (CRM-1)	MG447	APP-NLGF	WT	H9	None	6m	F	APP-NLGF_WT_H9_None_6m_F_MG447
TGAGTCATCGTACCTC-1_lib8	-4.24346	2.53869	Cytokines response 1 (CRM-1)	MG448	APP-NLGF	WT	H9	None	6m	F	APP-NLGF_WT_H9_None_6m_F_MG448
TGATTTCTCTGCTTTA-1_lib8	-4.05895	1.86223	Cytokines response 1 (CRM-1)	MG448	APP-NLGF	WT	H9	None	6m	F	APP-NLGF_WT_H9_None_6m_F_MG448
TGCAGATGTAACACGG-1_lib8	-3.69644	2.01824	Cytokines response 1 (CRM-1)	MG448	APP-NLGF	WT	H9	None	6m	F	APP-NLGF_WT_H9_None_6m_F_MG448
TGGTACAAGAGTCCGA-1_lib8	-3.64802	1.66662	Cytokines response 1 (CRM-1)	MG448	APP-NLGF	WT	H9	None	6m	F	APP-NLGF_WT_H9_None_6m_F_MG448
TGGTACAAGCATCAGG-1_lib8	-4.07113	2.32259	Cytokines response 1 (CRM-1)	MG447	APP-NLGF	WT	H9	None	6m	F	APP-NLGF_WT_H9_None_6m_F_MG447
TGGTAGTGTCCTACGG-1_lib8	-4.35999	2.18115	Cytokines response 1 (CRM-1)	MG447	APP-NLGF	WT	H9	None	6m	F	APP-NLGF_WT_H9_None_6m_F_MG447
TGTACAGTCCGTTTCG-1_lib8	-4.38273	2.14035	Cytokines response 1 (CRM-1)	MG448	APP-NLGF	WT	H9	None	6m	F	APP-NLGF_WT_H9_None_6m_F_MG448
TGTCAGATCAAAGACA-1_lib8	-3.47273	1.03937	Cytokines response 1 (CRM-1)	MG447	APP-NLGF	WT	H9	None	6m	F	APP-NLGF_WT_H9_None_6m_F_MG447
TGTCCACTCCCTCGTA-1_lib8	-3.7106	2.34164	Cytokines response 1 (CRM-1)	MG448	APP-NLGF	WT	H9	None	6m	F	APP-NLGF_WT_H9_None_6m_F_MG448
TGTTCATGTCCTTAAG-1_lib8	-3.97897	1.91753	Cytokines response 1 (CRM-1)	MG447	APP-NLGF	WT	H9	None	6m	F	APP-NLGF_WT_H9_None_6m_F_MG447
TTAGGCAGTTGTGTAC-1_lib8	-4.09044	1.72812	Cytokines response 1 (CRM-1)	MG447	APP-NLGF	WT	H9	None	6m	F	APP-NLGF_WT_H9_None_6m_F_MG447
TTAGTCTAGCCATTGT-1_lib8	-3.84842	2.05731	Cytokines response 1 (CRM-1)	MG447	APP-NLGF	WT	H9	None	6m	F	APP-NLGF_WT_H9_None_6m_F_MG447
TTATTGCAGGGTAGCT-1_lib8	-3.7849	1.31677	Cytokines response 1 (CRM-1)	MG448	APP-NLGF	WT	H9	None	6m	F	APP-NLGF_WT_H9_None_6m_F_MG448
TTATTGCTCCGTCAAA-1_lib8	-0.210536	4.23663	Cytokines response 1 (CRM-1)	MG447	APP-NLGF	WT	H9	None	6m	F	APP-NLGF_WT_H9_None_6m_F_MG447
TTCCAATCATATCGGT-1_lib8	-3.9826	1.90901	Cytokines response 1 (CRM-1)	MG447	APP-NLGF	WT	H9	None	6m	F	APP-NLGF_WT_H9_None_6m_F_MG447
TTCCTCTGTTCTCCAC-1_lib8	-4.34162	2.11965	Cytokines response 1 (CRM-1)	MG448	APP-NLGF	WT	H9	None	6m	F	APP-NLGF_WT_H9_None_6m_F_MG448
TTCCTTCCAGGACAGT-1_lib8	-3.42614	1.67191	Cytokines response 1 (CRM-1)	MG447	APP-NLGF	WT	H9	None	6m	F	APP-NLGF_WT_H9_None_6m_F_MG447
TTCGGTCTCTGAATCG-1_lib8	-3.60163	2.17396	Cytokines response 1 (CRM-1)	MG448	APP-NLGF	WT	H9	None	6m	F	APP-NLGF_WT_H9_None_6m_F_MG448
TTCTAACTCGAGTGGA-1_lib8	-4.08623	2.40003	Cytokines response 1 (CRM-1)	MG447	APP-NLGF	WT	H9	None	6m	F	APP-NLGF_WT_H9_None_6m_F_MG447
TTCTGTAAGTCTTCGA-1_lib8	-4.04541	2.25342	Cytokines response 1 (CRM-1)	MG447	APP-NLGF	WT	H9	None	6m	F	APP-NLGF_WT_H9_None_6m_F_MG447
TTGGTTTTCATAGCAC-1_lib8	-3.6386	2.08148	Cytokines response 1 (CRM-1)	MG447	APP-NLGF	WT	H9	None	6m	F	APP-NLGF_WT_H9_None_6m_F_MG447
TTGTGGATCCTTGAAG-1_lib8	-4.14017	2.09411	Cytokines response 1 (CRM-1)	MG448	APP-NLGF	WT	H9	None	6m	F	APP-NLGF_WT_H9_None_6m_F_MG448
TTGTTGTTCGACCACG-1_lib8	-3.47845	1.76622	Cytokines response 1 (CRM-1)	MG447	APP-NLGF	WT	H9	None	6m	F	APP-NLGF_WT_H9_None_6m_F_MG447
TTTCACAAGTAAACGT-1_lib8	-4.2571	2.04182	Cytokines response 1 (CRM-1)	MG448	APP-NLGF	WT	H9	None	6m	F	APP-NLGF_WT_H9_None_6m_F_MG448
TTTCACACAGTAGTTC-1_lib8	-4.0884	2.15545	Cytokines response 1 (CRM-1)	MG447	APP-NLGF	WT	H9	None	6m	F	APP-NLGF_WT_H9_None_6m_F_MG447
TTTCATGAGGGATCGT-1_lib8	-4.14428	2.22722	Cytokines response 1 (CRM-1)	MG447	APP-NLGF	WT	H9	None	6m	F	APP-NLGF_WT_H9_None_6m_F_MG447
TTTGTTGCAATCAAGA-1_lib8	-3.88195	1.97169	Cytokines response 1 (CRM-1)	MG448	APP-NLGF	WT	H9	None	6m	F	APP-NLGF_WT_H9_None_6m_F_MG448
TTTGTTGCATGCAGGA-1_lib8	-3.92199	2.3001	Cytokines response 1 (CRM-1)	MG447	APP-NLGF	WT	H9	None	6m	F	APP-NLGF_WT_H9_None_6m_F_MG447
AACCTTTCAGGATTCT-1_lib14	-4.26682	2.53715	Cytokines response 1 (CRM-1)	MG724	APP-NLGF	WT	H9	None	6m	M	APP-NLGF_WT_H9_None_6m_M_MG724
AAGAACAAGAACAAGG-1_lib14	-3.33518	1.8692	Cytokines response 1 (CRM-1)	MG725	APP-NLGF	WT	H9	None	6m	M	APP-NLGF_WT_H9_None_6m_M_MG725
AAGGTAAGTACGCTAT-1_lib14	-4.01693	2.0417	Cytokines response 1 (CRM-1)	MG733	APP-NLGF	WT	H9	None	6m	F	APP-NLGF_WT_H9_None_6m_F_MG733
AATTTCCTCGCGTCGA-1_lib14	-4.31833	2.10957	Cytokines response 1 (CRM-1)	MG724	APP-NLGF	WT	H9	None	6m	M	APP-NLGF_WT_H9_None_6m_M_MG724
ACACAGTGTCTTCAAG-1_lib14	-3.86769	2.27258	Cytokines response 1 (CRM-1)	MG733	APP-NLGF	WT	H9	None	6m	F	APP-NLGF_WT_H9_None_6m_F_MG733
ACCAAACAGGTTGTTC-1_lib14	-3.99891	2.40897	Cytokines response 1 (CRM-1)	MG724	APP-NLGF	WT	H9	None	6m	M	APP-NLGF_WT_H9_None_6m_M_MG724
AGAACCTTCATGGATC-1_lib14	-4.0137	1.95856	Cytokines response 1 (CRM-1)	MG733	APP-NLGF	WT	H9	None	6m	F	APP-NLGF_WT_H9_None_6m_F_MG733
AGAGAGCGTAGTCTTG-1_lib14	-4.39062	2.13088	Cytokines response 1 (CRM-1)	MG724	APP-NLGF	WT	H9	None	6m	M	APP-NLGF_WT_H9_None_6m_M_MG724
AGCCAATCACTGTGAT-1_lib14	-2.37466	1.96817	Cytokines response 1 (CRM-1)	MG725	APP-NLGF	WT	H9	None	6m	M	APP-NLGF_WT_H9_None_6m_M_MG725
AGCCACGTCATTACGG-1_lib14	-3.44783	2.40271	Cytokines response 1 (CRM-1)	MG733	APP-NLGF	WT	H9	None	6m	F	APP-NLGF_WT_H9_None_6m_F_MG733
AGCGTCGCATGGGTTT-1_lib14	-4.32555	2.13188	Cytokines response 1 (CRM-1)	MG724	APP-NLGF	WT	H9	None	6m	M	APP-NLGF_WT_H9_None_6m_M_MG724
AGGCATTCAGAGAATT-1_lib14	-3.80903	2.15242	Cytokines response 1 (CRM-1)	MG725	APP-NLGF	WT	H9	None	6m	M	APP-NLGF_WT_H9_None_6m_M_MG725
AGGGTCCGTGTGAATA-1_lib14	-4.39448	2.27193	Cytokines response 1 (CRM-1)	MG733	APP-NLGF	WT	H9	None	6m	F	APP-NLGF_WT_H9_None_6m_F_MG733
ATCATTCAGCGTCTCG-1_lib14	-3.65796	2.12221	Cytokines response 1 (CRM-1)	MG725	APP-NLGF	WT	H9	None	6m	M	APP-NLGF_WT_H9_None_6m_M_MG725
ATCGTAGCACTTGAGT-1_lib14	-4.3024	1.5593	Cytokines response 1 (CRM-1)	MG724	APP-NLGF	WT	H9	None	6m	M	APP-NLGF_WT_H9_None_6m_M_MG724
ATGGGAGGTATAATGG-1_lib14	-4.15041	1.49819	Cytokines response 1 (CRM-1)	MG733	APP-NLGF	WT	H9	None	6m	F	APP-NLGF_WT_H9_None_6m_F_MG733
ATGGTTGTCTATCCAT-1_lib14	-4.36721	2.10396	Cytokines response 1 (CRM-1)	MG733	APP-NLGF	WT	H9	None	6m	F	APP-NLGF_WT_H9_None_6m_F_MG733
ATTACCTGTCTTACAG-1_lib14	-3.99259	2.11839	Cytokines response 1 (CRM-1)	MG733	APP-NLGF	WT	H9	None	6m	F	APP-NLGF_WT_H9_None_6m_F_MG733
ATTCTTGAGGAAAGGT-1_lib14	-3.69616	2.42225	Cytokines response 1 (CRM-1)	MG724	APP-NLGF	WT	H9	None	6m	M	APP-NLGF_WT_H9_None_6m_M_MG724
ATTCTTGGTTCCATTT-1_lib14	-3.46951	2.11972	Cytokines response 1 (CRM-1)	MG733	APP-NLGF	WT	H9	None	6m	F	APP-NLGF_WT_H9_None_6m_F_MG733
CAACAGTAGTTGAATG-1_lib14	-4.26586	2.23096	Cytokines response 1 (CRM-1)	MG724	APP-NLGF	WT	H9	None	6m	M	APP-NLGF_WT_H9_None_6m_M_MG724
CAACAGTTCGGCTTCT-1_lib14	-4.28815	2.17063	Cytokines response 1 (CRM-1)	MG724	APP-NLGF	WT	H9	None	6m	M	APP-NLGF_WT_H9_None_6m_M_MG724
CACATGACACTGTCGG-1_lib14	-3.78856	2.11708	Cytokines response 1 (CRM-1)	MG733	APP-NLGF	WT	H9	None	6m	F	APP-NLGF_WT_H9_None_6m_F_MG733
CAGCAGCCATTGAGCT-1_lib14	-3.51985	2.242	Cytokines response 1 (CRM-1)	MG733	APP-NLGF	WT	H9	None	6m	F	APP-NLGF_WT_H9_None_6m_F_MG733
CAGGCCAGTTGGAGAC-1_lib14	-4.27292	1.65173	Cytokines response 1 (CRM-1)	MG725	APP-NLGF	WT	H9	None	6m	M	APP-NLGF_WT_H9_None_6m_M_MG725
CATACTTCACTGGATT-1_lib14	-3.48526	2.07105	Cytokines response 1 (CRM-1)	MG725	APP-NLGF	WT	H9	None	6m	M	APP-NLGF_WT_H9_None_6m_M_MG725
CATCCGTGTGGTCAAG-1_lib14	-4.07095	2.17753	Cytokines response 1 (CRM-1)	MG733	APP-NLGF	WT	H9	None	6m	F	APP-NLGF_WT_H9_None_6m_F_MG733
CATTCCGCATTGAGCT-1_lib14	-4.31762	1.71113	Cytokines response 1 (CRM-1)	MG724	APP-NLGF	WT	H9	None	6m	M	APP-NLGF_WT_H9_None_6m_M_MG724
CATTGCCAGCAGGGAG-1_lib14	-3.67671	2.2345	Cytokines response 1 (CRM-1)	MG725	APP-NLGF	WT	H9	None	6m	M	APP-NLGF_WT_H9_None_6m_M_MG725
CCACAAAAGAAAGTCT-1_lib14	-4.03946	1.92397	Cytokines response 1 (CRM-1)	MG724	APP-NLGF	WT	H9	None	6m	M	APP-NLGF_WT_H9_None_6m_M_MG724
CCCAACTCATTAAGCC-1_lib14	-3.7972	2.43484	Cytokines response 1 (CRM-1)	MG733	APP-NLGF	WT	H9	None	6m	F	APP-NLGF_WT_H9_None_6m_F_MG733
CCCAACTTCATGCTAG-1_lib14	-4.5142	2.00658	Cytokines response 1 (CRM-1)	MG733	APP-NLGF	WT	H9	None	6m	F	APP-NLGF_WT_H9_None_6m_F_MG733
CCGATGGCAAGAATGT-1_lib14	-4.21472	1.88313	Cytokines response 1 (CRM-1)	MG724	APP-NLGF	WT	H9	None	6m	M	APP-NLGF_WT_H9_None_6m_M_MG724
CCGTAGGCATGGGAAC-1_lib14	-4.25837	1.54251	Cytokines response 1 (CRM-1)	MG733	APP-NLGF	WT	H9	None	6m	F	APP-NLGF_WT_H9_None_6m_F_MG733
CCTCAACCACGACAGA-1_lib14	-3.28003	2.22601	Cytokines response 1 (CRM-1)	MG725	APP-NLGF	WT	H9	None	6m	M	APP-NLGF_WT_H9_None_6m_M_MG725
CCTGCATGTACGGTTT-1_lib14	-3.92712	2.03546	Cytokines response 1 (CRM-1)	MG724	APP-NLGF	WT	H9	None	6m	M	APP-NLGF_WT_H9_None_6m_M_MG724
CGATGGCTCGCGTAGC-1_lib14	-3.92707	1.63688	Cytokines response 1 (CRM-1)	MG733	APP-NLGF	WT	H9	None	6m	F	APP-NLGF_WT_H9_None_6m_F_MG733
CGCATAAGTATGGTAA-1_lib14	-4.2995	2.01288	Cytokines response 1 (CRM-1)	MG733	APP-NLGF	WT	H9	None	6m	F	APP-NLGF_WT_H9_None_6m_F_MG733
CGCCAGAAGCTTCATG-1_lib14	-3.82638	1.47839	Cytokines response 1 (CRM-1)	MG725	APP-NLGF	WT	H9	None	6m	M	APP-NLGF_WT_H9_None_6m_M_MG725
CGCCAGACATGCCATA-1_lib14	-3.85206	2.04715	Cytokines response 1 (CRM-1)	MG733	APP-NLGF	WT	H9	None	6m	F	APP-NLGF_WT_H9_None_6m_F_MG733
CGTGAATGTTCACGAT-1_lib14	-4.16714	2.36792	Cytokines response 1 (CRM-1)	MG733	APP-NLGF	WT	H9	None	6m	F	APP-NLGF_WT_H9_None_6m_F_MG733
CTACATTAGTCAGCCC-1_lib14	-3.92384	2.25224	Cytokines response 1 (CRM-1)	MG724	APP-NLGF	WT	H9	None	6m	M	APP-NLGF_WT_H9_None_6m_M_MG724
CTCCAACAGCGCCGTT-1_lib14	-4.35413	2.19855	Cytokines response 1 (CRM-1)	MG733	APP-NLGF	WT	H9	None	6m	F	APP-NLGF_WT_H9_None_6m_F_MG733
CTCCATGAGTTCCGTA-1_lib14	-3.92391	2.21677	Cytokines response 1 (CRM-1)	MG733	APP-NLGF	WT	H9	None	6m	F	APP-NLGF_WT_H9_None_6m_F_MG733
CTCCTTTAGGTGGCTA-1_lib14	-3.72185	1.29755	Cytokines response 1 (CRM-1)	MG733	APP-NLGF	WT	H9	None	6m	F	APP-NLGF_WT_H9_None_6m_F_MG733
CTCCTTTCAGCACAGA-1_lib14	-4.20291	2.36386	Cytokines response 1 (CRM-1)	MG724	APP-NLGF	WT	H9	None	6m	M	APP-NLGF_WT_H9_None_6m_M_MG724
CTGATCCTCGAGGCAA-1_lib14	-4.07591	2.19563	Cytokines response 1 (CRM-1)	MG733	APP-NLGF	WT	H9	None	6m	F	APP-NLGF_WT_H9_None_6m_F_MG733
CTGCATCTCTTAGCAG-1_lib14	-4.26698	2.29019	Cytokines response 1 (CRM-1)	MG724	APP-NLGF	WT	H9	None	6m	M	APP-NLGF_WT_H9_None_6m_M_MG724
CTGTCGTTCACAATGC-1_lib14	-3.6296	1.40471	Cytokines response 1 (CRM-1)	MG725	APP-NLGF	WT	H9	None	6m	M	APP-NLGF_WT_H9_None_6m_M_MG725
GACATCACATTGCCTC-1_lib14	-4.06065	1.9559	Cytokines response 1 (CRM-1)	MG724	APP-NLGF	WT	H9	None	6m	M	APP-NLGF_WT_H9_None_6m_M_MG724
GATGTTGCAATGGCAG-1_lib14	-4.16565	2.31383	Cytokines response 1 (CRM-1)	MG724	APP-NLGF	WT	H9	None	6m	M	APP-NLGF_WT_H9_None_6m_M_MG724
GATTCGAGTCTGATCA-1_lib14	-3.74859	2.33539	Cytokines response 1 (CRM-1)	MG724	APP-NLGF	WT	H9	None	6m	M	APP-NLGF_WT_H9_None_6m_M_MG724
GCAGTTATCCCGTGAG-1_lib14	-3.87598	2.0133	Cytokines response 1 (CRM-1)	MG724	APP-NLGF	WT	H9	None	6m	M	APP-NLGF_WT_H9_None_6m_M_MG724
GCCATGGTCGTTCTAT-1_lib14	-4.20761	1.6685	Cytokines response 1 (CRM-1)	MG725	APP-NLGF	WT	H9	None	6m	M	APP-NLGF_WT_H9_None_6m_M_MG725
GCCCAGAAGCGAACTG-1_lib14	-2.43144	1.47736	Cytokines response 1 (CRM-1)	MG725	APP-NLGF	WT	H9	None	6m	M	APP-NLGF_WT_H9_None_6m_M_MG725
GCTACAATCGGCGATC-1_lib14	-4.13378	1.86242	Cytokines response 1 (CRM-1)	MG733	APP-NLGF	WT	H9	None	6m	F	APP-NLGF_WT_H9_None_6m_F_MG733
GCTGCAGCACTTACAG-1_lib14	-4.31916	2.08239	Cytokines response 1 (CRM-1)	MG733	APP-NLGF	WT	H9	None	6m	F	APP-NLGF_WT_H9_None_6m_F_MG733
GGCGTCATCAACTCTT-1_lib14	-4.13265	1.78552	Cytokines response 1 (CRM-1)	MG724	APP-NLGF	WT	H9	None	6m	M	APP-NLGF_WT_H9_None_6m_M_MG724
GGGAAGTTCAAACCTG-1_lib14	-3.75887	1.97394	Cytokines response 1 (CRM-1)	MG724	APP-NLGF	WT	H9	None	6m	M	APP-NLGF_WT_H9_None_6m_M_MG724
GGGTGAACACAATGCT-1_lib14	-4.24498	1.8983	Cytokines response 1 (CRM-1)	MG724	APP-NLGF	WT	H9	None	6m	M	APP-NLGF_WT_H9_None_6m_M_MG724
GGTGAAGCACGTAGTT-1_lib14	-2.49641	1.61741	Cytokines response 1 (CRM-1)	MG724	APP-NLGF	WT	H9	None	6m	M	APP-NLGF_WT_H9_None_6m_M_MG724
GTAAGTCCAACACGAG-1_lib14	-3.9656	1.61764	Cytokines response 1 (CRM-1)	MG733	APP-NLGF	WT	H9	None	6m	F	APP-NLGF_WT_H9_None_6m_F_MG733
GTACAACCAAGTATAG-1_lib14	-4.21472	1.44632	Cytokines response 1 (CRM-1)	MG725	APP-NLGF	WT	H9	None	6m	M	APP-NLGF_WT_H9_None_6m_M_MG725
GTATTGGTCTTGGATG-1_lib14	-4.30241	2.05821	Cytokines response 1 (CRM-1)	MG725	APP-NLGF	WT	H9	None	6m	M	APP-NLGF_WT_H9_None_6m_M_MG725
GTCGAATTCATCCTAT-1_lib14	-4.4225	2.3032	Cytokines response 1 (CRM-1)	MG724	APP-NLGF	WT	H9	None	6m	M	APP-NLGF_WT_H9_None_6m_M_MG724
GTCGTTCCAGTCGGAA-1_lib14	-3.28166	2.40524	Cytokines response 1 (CRM-1)	MG725	APP-NLGF	WT	H9	None	6m	M	APP-NLGF_WT_H9_None_6m_M_MG725
GTGGTTATCGATTTCT-1_lib14	-3.47218	1.83288	Cytokines response 1 (CRM-1)	MG733	APP-NLGF	WT	H9	None	6m	F	APP-NLGF_WT_H9_None_6m_F_MG733
GTGTGATCAGCTTTGA-1_lib14	-3.72184	2.2044	Cytokines response 1 (CRM-1)	MG725	APP-NLGF	WT	H9	None	6m	M	APP-NLGF_WT_H9_None_6m_M_MG725
GTGTGGCTCGAACGGA-1_lib14	-3.83563	1.94922	Cytokines response 1 (CRM-1)	MG733	APP-NLGF	WT	H9	None	6m	F	APP-NLGF_WT_H9_None_6m_F_MG733
GTGTTAGCAAGACGGT-1_lib14	-4.12677	2.21234	Cytokines response 1 (CRM-1)	MG724	APP-NLGF	WT	H9	None	6m	M	APP-NLGF_WT_H9_None_6m_M_MG724
GTTACAGTCAGCTCTC-1_lib14	-3.95029	1.56096	Cytokines response 1 (CRM-1)	MG733	APP-NLGF	WT	H9	None	6m	F	APP-NLGF_WT_H9_None_6m_F_MG733
GTTACCCCATACATCG-1_lib14	-4.16086	1.85808	Cytokines response 1 (CRM-1)	MG724	APP-NLGF	WT	H9	None	6m	M	APP-NLGF_WT_H9_None_6m_M_MG724
TAAGCGTCACCGGAAA-1_lib14	-3.61763	1.70491	Cytokines response 1 (CRM-1)	MG725	APP-NLGF	WT	H9	None	6m	M	APP-NLGF_WT_H9_None_6m_M_MG725
TACACCCTCTACTGCC-1_lib14	-3.79225	2.22409	Cytokines response 1 (CRM-1)	MG724	APP-NLGF	WT	H9	None	6m	M	APP-NLGF_WT_H9_None_6m_M_MG724
TACATTCTCCCAATAG-1_lib14	-4.24456	2.47259	Cytokines response 1 (CRM-1)	MG733	APP-NLGF	WT	H9	None	6m	F	APP-NLGF_WT_H9_None_6m_F_MG733
TACCGAAGTTCGTGCG-1_lib14	-4.26147	2.4035	Cytokines response 1 (CRM-1)	MG724	APP-NLGF	WT	H9	None	6m	M	APP-NLGF_WT_H9_None_6m_M_MG724
TACCTGCAGGCTGAAC-1_lib14	-3.80467	1.44325	Cytokines response 1 (CRM-1)	MG724	APP-NLGF	WT	H9	None	6m	M	APP-NLGF_WT_H9_None_6m_M_MG724
TACGTCCTCTAACGCA-1_lib14	-4.12511	1.60572	Cytokines response 1 (CRM-1)	MG724	APP-NLGF	WT	H9	None	6m	M	APP-NLGF_WT_H9_None_6m_M_MG724
TACTTGTAGAATAACC-1_lib14	-4.12809	1.99011	Cytokines response 1 (CRM-1)	MG724	APP-NLGF	WT	H9	None	6m	M	APP-NLGF_WT_H9_None_6m_M_MG724
TATCTGTCACTAACCA-1_lib14	-4.07956	2.35915	Cytokines response 1 (CRM-1)	MG724	APP-NLGF	WT	H9	None	6m	M	APP-NLGF_WT_H9_None_6m_M_MG724
TCAAGTGTCCATCTGC-1_lib14	-4.27639	1.66623	Cytokines response 1 (CRM-1)	MG724	APP-NLGF	WT	H9	None	6m	M	APP-NLGF_WT_H9_None_6m_M_MG724
TCAATCTCAACCGACC-1_lib14	-3.7413	2.20457	Cytokines response 1 (CRM-1)	MG733	APP-NLGF	WT	H9	None	6m	F	APP-NLGF_WT_H9_None_6m_F_MG733
TCACAAGTCAGCTTGA-1_lib14	-3.91873	1.57155	Cytokines response 1 (CRM-1)	MG725	APP-NLGF	WT	H9	None	6m	M	APP-NLGF_WT_H9_None_6m_M_MG725
TCAGTTTTCCTGCCAT-1_lib14	-4.32435	2.16505	Cytokines response 1 (CRM-1)	MG724	APP-NLGF	WT	H9	None	6m	M	APP-NLGF_WT_H9_None_6m_M_MG724
TCATGCCTCATGCAGT-1_lib14	-3.80905	1.92807	Cytokines response 1 (CRM-1)	MG725	APP-NLGF	WT	H9	None	6m	M	APP-NLGF_WT_H9_None_6m_M_MG725
TCATTGTTCCAAGAGG-1_lib14	-4.02122	2.00552	Cytokines response 1 (CRM-1)	MG733	APP-NLGF	WT	H9	None	6m	F	APP-NLGF_WT_H9_None_6m_F_MG733
TCCTCCCTCTCTGGTC-1_lib14	-4.24758	2.59649	Cytokines response 1 (CRM-1)	MG724	APP-NLGF	WT	H9	None	6m	M	APP-NLGF_WT_H9_None_6m_M_MG724
TCGCACTGTCTTGAGT-1_lib14	-4.40682	2.16622	Cytokines response 1 (CRM-1)	MG724	APP-NLGF	WT	H9	None	6m	M	APP-NLGF_WT_H9_None_6m_M_MG724
TCGCTCAAGTCACAGG-1_lib14	-3.89351	2.09931	Cytokines response 1 (CRM-1)	MG733	APP-NLGF	WT	H9	None	6m	F	APP-NLGF_WT_H9_None_6m_F_MG733
TCGTAGAAGCTCGACC-1_lib14	-4.39699	1.09879	Cytokines response 1 (CRM-1)	MG725	APP-NLGF	WT	H9	None	6m	M	APP-NLGF_WT_H9_None_6m_M_MG725
TCTATACGTTGCCGCA-1_lib14	-4.06963	1.94859	Cytokines response 1 (CRM-1)	MG724	APP-NLGF	WT	H9	None	6m	M	APP-NLGF_WT_H9_None_6m_M_MG724
TCTCCGAGTGGGTATG-1_lib14	-4.11899	1.77551	Cytokines response 1 (CRM-1)	MG733	APP-NLGF	WT	H9	None	6m	F	APP-NLGF_WT_H9_None_6m_F_MG733
TCTGCCAAGTTGAATG-1_lib14	-2.11652	1.57945	Cytokines response 1 (CRM-1)	MG724	APP-NLGF	WT	H9	None	6m	M	APP-NLGF_WT_H9_None_6m_M_MG724
TCTTAGTGTCCGGTCA-1_lib14	-4.31709	2.30913	Cytokines response 1 (CRM-1)	MG733	APP-NLGF	WT	H9	None	6m	F	APP-NLGF_WT_H9_None_6m_F_MG733
TGACAGTAGCATGTTC-1_lib14	-4.31759	2.09737	Cytokines response 1 (CRM-1)	MG733	APP-NLGF	WT	H9	None	6m	F	APP-NLGF_WT_H9_None_6m_F_MG733
TGACGCGCACTGTCCT-1_lib14	-3.65671	2.07336	Cytokines response 1 (CRM-1)	MG725	APP-NLGF	WT	H9	None	6m	M	APP-NLGF_WT_H9_None_6m_M_MG725
TGACTCCCATCGGTTA-1_lib14	-3.22884	1.88789	Cytokines response 1 (CRM-1)	MG725	APP-NLGF	WT	H9	None	6m	M	APP-NLGF_WT_H9_None_6m_M_MG725
TGAGGGAAGCAATTAG-1_lib14	-4.34979	2.00743	Cytokines response 1 (CRM-1)	MG733	APP-NLGF	WT	H9	None	6m	F	APP-NLGF_WT_H9_None_6m_F_MG733
TGTCAGAGTAACATAG-1_lib14	-2.69092	0.421868	Cytokines response 1 (CRM-1)	MG724	APP-NLGF	WT	H9	None	6m	M	APP-NLGF_WT_H9_None_6m_M_MG724
TGTTCCGGTCCAACGC-1_lib14	-4.1062	1.75465	Cytokines response 1 (CRM-1)	MG725	APP-NLGF	WT	H9	None	6m	M	APP-NLGF_WT_H9_None_6m_M_MG725
TGTTTGTTCAAAGAAC-1_lib14	-3.50837	2.08303	Cytokines response 1 (CRM-1)	MG725	APP-NLGF	WT	H9	None	6m	M	APP-NLGF_WT_H9_None_6m_M_MG725
TTAATCCAGGTAGCCA-1_lib14	-3.97657	1.88286	Cytokines response 1 (CRM-1)	MG725	APP-NLGF	WT	H9	None	6m	M	APP-NLGF_WT_H9_None_6m_M_MG725
TTAGGCATCAGTAGGG-1_lib14	-4.19553	2.48336	Cytokines response 1 (CRM-1)	MG733	APP-NLGF	WT	H9	None	6m	F	APP-NLGF_WT_H9_None_6m_F_MG733
TTAGGGTCAGCGACAA-1_lib14	-4.34215	1.78393	Cytokines response 1 (CRM-1)	MG725	APP-NLGF	WT	H9	None	6m	M	APP-NLGF_WT_H9_None_6m_M_MG725
TTAGTCTCAAGATTGA-1_lib14	-4.06886	2.29611	Cytokines response 1 (CRM-1)	MG724	APP-NLGF	WT	H9	None	6m	M	APP-NLGF_WT_H9_None_6m_M_MG724
TTCAGGATCCAACTAG-1_lib14	-4.08307	1.60498	Cytokines response 1 (CRM-1)	MG733	APP-NLGF	WT	H9	None	6m	F	APP-NLGF_WT_H9_None_6m_F_MG733
TTCTTGAGTAGCGCCT-1_lib14	-4.14054	2.05417	Cytokines response 1 (CRM-1)	MG733	APP-NLGF	WT	H9	None	6m	F	APP-NLGF_WT_H9_None_6m_F_MG733
TTGTTTGAGACAGCGT-1_lib14	-4.11844	1.88726	Cytokines response 1 (CRM-1)	MG733	APP-NLGF	WT	H9	None	6m	F	APP-NLGF_WT_H9_None_6m_F_MG733
TTTACGTTCTATCGTT-1_lib14	-3.9621	1.17513	Cytokines response 1 (CRM-1)	MG725	APP-NLGF	WT	H9	None	6m	M	APP-NLGF_WT_H9_None_6m_M_MG725
TTTACTGTCTCATTAC-1_lib14	-4.22512	2.22997	Cytokines response 1 (CRM-1)	MG733	APP-NLGF	WT	H9	None	6m	F	APP-NLGF_WT_H9_None_6m_F_MG733
TTTGGTTTCGCCAGAC-1_lib14	-4.17817	2.30579	Cytokines response 1 (CRM-1)	MG733	APP-NLGF	WT	H9	None	6m	F	APP-NLGF_WT_H9_None_6m_F_MG733
AAACCCACATGAGAAT-1_lib8	-6.51293	1.49648	Cytokines response 2 (CRM-2)	MG447	APP-NLGF	WT	H9	None	6m	F	APP-NLGF_WT_H9_None_6m_F_MG447
AAAGGATGTACAAGCG-1_lib8	-6.23784	1.10961	Cytokines response 2 (CRM-2)	MG447	APP-NLGF	WT	H9	None	6m	F	APP-NLGF_WT_H9_None_6m_F_MG447
AAAGTCCCAATGACCT-1_lib8	-5.49965	1.70604	Cytokines response 2 (CRM-2)	MG447	APP-NLGF	WT	H9	None	6m	F	APP-NLGF_WT_H9_None_6m_F_MG447
AACCTGAAGGGTCAAC-1_lib8	-5.24708	-0.689092	Cytokines response 2 (CRM-2)	MG447	APP-NLGF	WT	H9	None	6m	F	APP-NLGF_WT_H9_None_6m_F_MG447
AACCTTTCATGTAACC-1_lib8	-6.57184	1.70431	Cytokines response 2 (CRM-2)	MG447	APP-NLGF	WT	H9	None	6m	F	APP-NLGF_WT_H9_None_6m_F_MG447
AACGAAACAACTGTGT-1_lib8	-4.77514	0.159737	Cytokines response 2 (CRM-2)	MG448	APP-NLGF	WT	H9	None	6m	F	APP-NLGF_WT_H9_None_6m_F_MG448
AAGACAACAGAGGGTT-1_lib8	-5.55038	0.450373	Cytokines response 2 (CRM-2)	MG447	APP-NLGF	WT	H9	None	6m	F	APP-NLGF_WT_H9_None_6m_F_MG447
AAGCATCAGCCTCTGG-1_lib8	-5.468	1.33127	Cytokines response 2 (CRM-2)	MG447	APP-NLGF	WT	H9	None	6m	F	APP-NLGF_WT_H9_None_6m_F_MG447
AAGCATCTCCGACATA-1_lib8	-5.76962	0.665645	Cytokines response 2 (CRM-2)	MG447	APP-NLGF	WT	H9	None	6m	F	APP-NLGF_WT_H9_None_6m_F_MG447
AAGCGTTAGCTGAGTG-1_lib8	-5.89573	0.405401	Cytokines response 2 (CRM-2)	MG447	APP-NLGF	WT	H9	None	6m	F	APP-NLGF_WT_H9_None_6m_F_MG447
AAGTACCTCCACGTGG-1_lib8	-5.42206	0.933063	Cytokines response 2 (CRM-2)	MG447	APP-NLGF	WT	H9	None	6m	F	APP-NLGF_WT_H9_None_6m_F_MG447
AATGGCTAGTGGTCAG-1_lib8	-6.91622	1.63013	Cytokines response 2 (CRM-2)	MG448	APP-NLGF	WT	H9	None	6m	F	APP-NLGF_WT_H9_None_6m_F_MG448
AATGGCTGTAGACACG-1_lib8	-6.86249	1.46191	Cytokines response 2 (CRM-2)	MG447	APP-NLGF	WT	H9	None	6m	F	APP-NLGF_WT_H9_None_6m_F_MG447
ACAGGGAAGCAGGGAG-1_lib8	-5.53398	0.992363	Cytokines response 2 (CRM-2)	MG447	APP-NLGF	WT	H9	None	6m	F	APP-NLGF_WT_H9_None_6m_F_MG447
ACATTTCGTCACATTG-1_lib8	-6.97269	1.59203	Cytokines response 2 (CRM-2)	MG447	APP-NLGF	WT	H9	None	6m	F	APP-NLGF_WT_H9_None_6m_F_MG447
ACCAACACACACTGGC-1_lib8	-5.38725	1.19735	Cytokines response 2 (CRM-2)	MG447	APP-NLGF	WT	H9	None	6m	F	APP-NLGF_WT_H9_None_6m_F_MG447
ACCAACAGTCAGATTC-1_lib8	-5.52627	0.870612	Cytokines response 2 (CRM-2)	MG447	APP-NLGF	WT	H9	None	6m	F	APP-NLGF_WT_H9_None_6m_F_MG447
ACCCAAATCCTGGTCT-1_lib8	-5.8312	0.717035	Cytokines response 2 (CRM-2)	MG447	APP-NLGF	WT	H9	None	6m	F	APP-NLGF_WT_H9_None_6m_F_MG447
ACCCTTGCAACCCGCA-1_lib8	-6.0935	1.04364	Cytokines response 2 (CRM-2)	MG447	APP-NLGF	WT	H9	None	6m	F	APP-NLGF_WT_H9_None_6m_F_MG447
ACGATCAGTGACTATC-1_lib8	-5.30915	0.554685	Cytokines response 2 (CRM-2)	MG447	APP-NLGF	WT	H9	None	6m	F	APP-NLGF_WT_H9_None_6m_F_MG447
ACGATGTGTGTCCGTG-1_lib8	-6.80652	0.847815	Cytokines response 2 (CRM-2)	MG447	APP-NLGF	WT	H9	None	6m	F	APP-NLGF_WT_H9_None_6m_F_MG447
ACGGAAGTCTGCTAGA-1_lib8	-6.77334	1.41155	Cytokines response 2 (CRM-2)	MG448	APP-NLGF	WT	H9	None	6m	F	APP-NLGF_WT_H9_None_6m_F_MG448
ACGTAGTCAAACACCT-1_lib8	-5.15236	0.459777	Cytokines response 2 (CRM-2)	MG448	APP-NLGF	WT	H9	None	6m	F	APP-NLGF_WT_H9_None_6m_F_MG448
ACGTAGTCATGACTTG-1_lib8	-5.47259	0.758593	Cytokines response 2 (CRM-2)	MG448	APP-NLGF	WT	H9	None	6m	F	APP-NLGF_WT_H9_None_6m_F_MG448
ACGTAGTGTTGTGCAT-1_lib8	-5.93578	0.855483	Cytokines response 2 (CRM-2)	MG447	APP-NLGF	WT	H9	None	6m	F	APP-NLGF_WT_H9_None_6m_F_MG447
ACTATGGAGTGATAAC-1_lib8	-5.87282	1.09628	Cytokines response 2 (CRM-2)	MG447	APP-NLGF	WT	H9	None	6m	F	APP-NLGF_WT_H9_None_6m_F_MG447
ACTTCGCTCTGTCGCT-1_lib8	-4.58093	2.0595	Cytokines response 2 (CRM-2)	MG447	APP-NLGF	WT	H9	None	6m	F	APP-NLGF_WT_H9_None_6m_F_MG447
AGACAAATCTTAGTTC-1_lib8	-6.16853	-0.261439	Cytokines response 2 (CRM-2)	MG448	APP-NLGF	WT	H9	None	6m	F	APP-NLGF_WT_H9_None_6m_F_MG448
AGACCATGTTCTTGCC-1_lib8	-6.4907	0.578339	Cytokines response 2 (CRM-2)	MG447	APP-NLGF	WT	H9	None	6m	F	APP-NLGF_WT_H9_None_6m_F_MG447
AGAGCAGAGAGTTGCG-1_lib8	-5.19027	0.093111	Cytokines response 2 (CRM-2)	MG447	APP-NLGF	WT	H9	None	6m	F	APP-NLGF_WT_H9_None_6m_F_MG447
AGAGCCCAGGCAGGTT-1_lib8	-5.62694	1.17626	Cytokines response 2 (CRM-2)	MG448	APP-NLGF	WT	H9	None	6m	F	APP-NLGF_WT_H9_None_6m_F_MG448
AGCTACACAATTCTCT-1_lib8	-5.71152	1.48412	Cytokines response 2 (CRM-2)	MG447	APP-NLGF	WT	H9	None	6m	F	APP-NLGF_WT_H9_None_6m_F_MG447
AGCTTCCCACTAGGTT-1_lib8	-5.08745	0.184689	Cytokines response 2 (CRM-2)	MG447	APP-NLGF	WT	H9	None	6m	F	APP-NLGF_WT_H9_None_6m_F_MG447
AGGGAGTCACGACCTG-1_lib8	-5.84523	1.36978	Cytokines response 2 (CRM-2)	MG447	APP-NLGF	WT	H9	None	6m	F	APP-NLGF_WT_H9_None_6m_F_MG447
AGGGCTCCATCATCCC-1_lib8	-6.80892	1.63715	Cytokines response 2 (CRM-2)	MG448	APP-NLGF	WT	H9	None	6m	F	APP-NLGF_WT_H9_None_6m_F_MG448
AGGGTTTCAAGTAGTA-1_lib8	-7.05243	1.34368	Cytokines response 2 (CRM-2)	MG447	APP-NLGF	WT	H9	None	6m	F	APP-NLGF_WT_H9_None_6m_F_MG447
AGGTTGTAGACGCCAA-1_lib8	-6.95719	1.47645	Cytokines response 2 (CRM-2)	MG447	APP-NLGF	WT	H9	None	6m	F	APP-NLGF_WT_H9_None_6m_F_MG447
AGTAGCTCAAAGGTTA-1_lib8	-5.45343	0.710465	Cytokines response 2 (CRM-2)	MG447	APP-NLGF	WT	H9	None	6m	F	APP-NLGF_WT_H9_None_6m_F_MG447
AGTCAACAGTCGCCCA-1_lib8	-4.8698	-1.47195	Cytokines response 2 (CRM-2)	MG447	APP-NLGF	WT	H9	None	6m	F	APP-NLGF_WT_H9_None_6m_F_MG447
AGTCTCCAGCGGACAT-1_lib8	-5.81797	-0.314249	Cytokines response 2 (CRM-2)	MG447	APP-NLGF	WT	H9	None	6m	F	APP-NLGF_WT_H9_None_6m_F_MG447
AGTCTCCAGCGTCGAA-1_lib8	-6.38783	1.07813	Cytokines response 2 (CRM-2)	MG448	APP-NLGF	WT	H9	None	6m	F	APP-NLGF_WT_H9_None_6m_F_MG448
AGTGCCGTCCGAGAAG-1_lib8	-5.09047	0.0971513	Cytokines response 2 (CRM-2)	MG448	APP-NLGF	WT	H9	None	6m	F	APP-NLGF_WT_H9_None_6m_F_MG448
AGTTAGCTCAGCAATC-1_lib8	-6.07825	1.05803	Cytokines response 2 (CRM-2)	MG448	APP-NLGF	WT	H9	None	6m	F	APP-NLGF_WT_H9_None_6m_F_MG448
AGTTAGCTCAGTGTTG-1_lib8	-6.35875	0.575075	Cytokines response 2 (CRM-2)	MG447	APP-NLGF	WT	H9	None	6m	F	APP-NLGF_WT_H9_None_6m_F_MG447
AGTTAGCTCATGCCGG-1_lib8	-6.36507	0.437517	Cytokines response 2 (CRM-2)	MG447	APP-NLGF	WT	H9	None	6m	F	APP-NLGF_WT_H9_None_6m_F_MG447
AGTTCCCGTACGCGTC-1_lib8	-5.54146	1.14697	Cytokines response 2 (CRM-2)	MG447	APP-NLGF	WT	H9	None	6m	F	APP-NLGF_WT_H9_None_6m_F_MG447
AGTTCGAGTCTTGCGG-1_lib8	-6.45903	1.71259	Cytokines response 2 (CRM-2)	MG447	APP-NLGF	WT	H9	None	6m	F	APP-NLGF_WT_H9_None_6m_F_MG447
ATACCTTCACGGCCAT-1_lib8	-6.44481	2.00348	Cytokines response 2 (CRM-2)	MG447	APP-NLGF	WT	H9	None	6m	F	APP-NLGF_WT_H9_None_6m_F_MG447
ATAGACCCAGAAGCGT-1_lib8	-5.33216	1.10741	Cytokines response 2 (CRM-2)	MG447	APP-NLGF	WT	H9	None	6m	F	APP-NLGF_WT_H9_None_6m_F_MG447
ATAGAGAGTTTCCAAG-1_lib8	-6.74621	1.22925	Cytokines response 2 (CRM-2)	MG447	APP-NLGF	WT	H9	None	6m	F	APP-NLGF_WT_H9_None_6m_F_MG447
ATAGGCTTCGTGTCAA-1_lib8	-5.28528	1.32366	Cytokines response 2 (CRM-2)	MG447	APP-NLGF	WT	H9	None	6m	F	APP-NLGF_WT_H9_None_6m_F_MG447
ATCACAGTCACCCTCA-1_lib8	-5.19434	-0.762511	Cytokines response 2 (CRM-2)	MG447	APP-NLGF	WT	H9	None	6m	F	APP-NLGF_WT_H9_None_6m_F_MG447
ATCCACCAGAGAGCCT-1_lib8	-5.40854	1.4228	Cytokines response 2 (CRM-2)	MG447	APP-NLGF	WT	H9	None	6m	F	APP-NLGF_WT_H9_None_6m_F_MG447
ATCCCTGGTACAGTCT-1_lib8	-6.12463	1.90805	Cytokines response 2 (CRM-2)	MG447	APP-NLGF	WT	H9	None	6m	F	APP-NLGF_WT_H9_None_6m_F_MG447
ATCGATGCACATACGT-1_lib8	-5.44457	1.0813	Cytokines response 2 (CRM-2)	MG447	APP-NLGF	WT	H9	None	6m	F	APP-NLGF_WT_H9_None_6m_F_MG447
ATCGGATTCTCGTGAA-1_lib8	-5.32188	0.818876	Cytokines response 2 (CRM-2)	MG447	APP-NLGF	WT	H9	None	6m	F	APP-NLGF_WT_H9_None_6m_F_MG447
ATCGGCGGTTGCATGT-1_lib8	-5.34733	1.42579	Cytokines response 2 (CRM-2)	MG447	APP-NLGF	WT	H9	None	6m	F	APP-NLGF_WT_H9_None_6m_F_MG447
ATCTCTAAGTAAACGT-1_lib8	-6.11599	0.801759	Cytokines response 2 (CRM-2)	MG447	APP-NLGF	WT	H9	None	6m	F	APP-NLGF_WT_H9_None_6m_F_MG447
ATCTCTATCTAGGAAA-1_lib8	-5.50084	1.44401	Cytokines response 2 (CRM-2)	MG448	APP-NLGF	WT	H9	None	6m	F	APP-NLGF_WT_H9_None_6m_F_MG448
ATCTTCAAGTCATTGC-1_lib8	-5.57336	0.78172	Cytokines response 2 (CRM-2)	MG447	APP-NLGF	WT	H9	None	6m	F	APP-NLGF_WT_H9_None_6m_F_MG447
ATGAAAGAGGAAAGAC-1_lib8	-6.08577	0.883363	Cytokines response 2 (CRM-2)	MG447	APP-NLGF	WT	H9	None	6m	F	APP-NLGF_WT_H9_None_6m_F_MG447
ATGAGGGCATGTGGCC-1_lib8	-6.23833	1.729	Cytokines response 2 (CRM-2)	MG447	APP-NLGF	WT	H9	None	6m	F	APP-NLGF_WT_H9_None_6m_F_MG447
ATGAGGGTCGTGGCTG-1_lib8	-5.39509	0.729806	Cytokines response 2 (CRM-2)	MG447	APP-NLGF	WT	H9	None	6m	F	APP-NLGF_WT_H9_None_6m_F_MG447
ATGAGTCAGGGTGAAA-1_lib8	-5.56708	0.789054	Cytokines response 2 (CRM-2)	MG447	APP-NLGF	WT	H9	None	6m	F	APP-NLGF_WT_H9_None_6m_F_MG447
ATGATCGAGGATTACA-1_lib8	-5.35002	1.12484	Cytokines response 2 (CRM-2)	MG447	APP-NLGF	WT	H9	None	6m	F	APP-NLGF_WT_H9_None_6m_F_MG447
ATGCATGCACAGTACT-1_lib8	-5.47674	1.10024	Cytokines response 2 (CRM-2)	MG447	APP-NLGF	WT	H9	None	6m	F	APP-NLGF_WT_H9_None_6m_F_MG447
ATGCATGCATGACTAC-1_lib8	-5.68579	1.05218	Cytokines response 2 (CRM-2)	MG448	APP-NLGF	WT	H9	None	6m	F	APP-NLGF_WT_H9_None_6m_F_MG448
ATGCATGTCGGACGTC-1_lib8	-5.40807	0.162581	Cytokines response 2 (CRM-2)	MG448	APP-NLGF	WT	H9	None	6m	F	APP-NLGF_WT_H9_None_6m_F_MG448
ATGCGATGTCGCGTCA-1_lib8	-5.44511	1.28805	Cytokines response 2 (CRM-2)	MG447	APP-NLGF	WT	H9	None	6m	F	APP-NLGF_WT_H9_None_6m_F_MG447
ATGGTTGAGTCGAGGT-1_lib8	-5.85962	0.983597	Cytokines response 2 (CRM-2)	MG447	APP-NLGF	WT	H9	None	6m	F	APP-NLGF_WT_H9_None_6m_F_MG447
ATGGTTGCACTCGATA-1_lib8	-5.36029	-1.05629	Cytokines response 2 (CRM-2)	MG448	APP-NLGF	WT	H9	None	6m	F	APP-NLGF_WT_H9_None_6m_F_MG448
ATGTCCCGTGTCATGT-1_lib8	-5.64903	1.36236	Cytokines response 2 (CRM-2)	MG447	APP-NLGF	WT	H9	None	6m	F	APP-NLGF_WT_H9_None_6m_F_MG447
ATTCACTAGGAGAATG-1_lib8	-5.80274	0.915109	Cytokines response 2 (CRM-2)	MG448	APP-NLGF	WT	H9	None	6m	F	APP-NLGF_WT_H9_None_6m_F_MG448
ATTCTTGTCCGTAATG-1_lib8	-5.40229	0.758791	Cytokines response 2 (CRM-2)	MG447	APP-NLGF	WT	H9	None	6m	F	APP-NLGF_WT_H9_None_6m_F_MG447
ATTGTTCTCGCTTACC-1_lib8	-5.814	0.696993	Cytokines response 2 (CRM-2)	MG447	APP-NLGF	WT	H9	None	6m	F	APP-NLGF_WT_H9_None_6m_F_MG447
ATTGTTCTCTCTTGCG-1_lib8	-5.98781	1.49264	Cytokines response 2 (CRM-2)	MG448	APP-NLGF	WT	H9	None	6m	F	APP-NLGF_WT_H9_None_6m_F_MG448
ATTTCACCACTGCACG-1_lib8	-5.59744	1.34487	Cytokines response 2 (CRM-2)	MG448	APP-NLGF	WT	H9	None	6m	F	APP-NLGF_WT_H9_None_6m_F_MG448
ATTTCTGGTGATAGTA-1_lib8	-6.35285	0.198168	Cytokines response 2 (CRM-2)	MG448	APP-NLGF	WT	H9	None	6m	F	APP-NLGF_WT_H9_None_6m_F_MG448
CAAAGAACAATAGGAT-1_lib8	-5.64563	0.958573	Cytokines response 2 (CRM-2)	MG447	APP-NLGF	WT	H9	None	6m	F	APP-NLGF_WT_H9_None_6m_F_MG447
CAAAGAATCGATTGGT-1_lib8	-5.55544	1.33911	Cytokines response 2 (CRM-2)	MG447	APP-NLGF	WT	H9	None	6m	F	APP-NLGF_WT_H9_None_6m_F_MG447
CAACGATAGCGATGGT-1_lib8	-6.86389	1.46235	Cytokines response 2 (CRM-2)	MG448	APP-NLGF	WT	H9	None	6m	F	APP-NLGF_WT_H9_None_6m_F_MG448
CAAGACTCATGTCAGT-1_lib8	-5.9818	0.34218	Cytokines response 2 (CRM-2)	MG448	APP-NLGF	WT	H9	None	6m	F	APP-NLGF_WT_H9_None_6m_F_MG448
CAAGACTGTCCGAAGA-1_lib8	-6.08446	1.1416	Cytokines response 2 (CRM-2)	MG448	APP-NLGF	WT	H9	None	6m	F	APP-NLGF_WT_H9_None_6m_F_MG448
CAAGGGACACTAGAGG-1_lib8	-6.35638	1.74393	Cytokines response 2 (CRM-2)	MG447	APP-NLGF	WT	H9	None	6m	F	APP-NLGF_WT_H9_None_6m_F_MG447
CAATCGAAGAAGCGCT-1_lib8	-6.39471	0.539567	Cytokines response 2 (CRM-2)	MG447	APP-NLGF	WT	H9	None	6m	F	APP-NLGF_WT_H9_None_6m_F_MG447
CAATTTCTCGGCATTA-1_lib8	-6.57222	1.37397	Cytokines response 2 (CRM-2)	MG447	APP-NLGF	WT	H9	None	6m	F	APP-NLGF_WT_H9_None_6m_F_MG447
CACAACAAGAAGGATG-1_lib8	-4.98767	0.452231	Cytokines response 2 (CRM-2)	MG447	APP-NLGF	WT	H9	None	6m	F	APP-NLGF_WT_H9_None_6m_F_MG447
CACAACAGTGACTATC-1_lib8	-5.61415	1.45648	Cytokines response 2 (CRM-2)	MG447	APP-NLGF	WT	H9	None	6m	F	APP-NLGF_WT_H9_None_6m_F_MG447
CACCGTTAGCAACTTC-1_lib8	-7.02254	1.54932	Cytokines response 2 (CRM-2)	MG447	APP-NLGF	WT	H9	None	6m	F	APP-NLGF_WT_H9_None_6m_F_MG447
CACGGGTGTCCGAAAG-1_lib8	-4.78123	0.259108	Cytokines response 2 (CRM-2)	MG448	APP-NLGF	WT	H9	None	6m	F	APP-NLGF_WT_H9_None_6m_F_MG448
CACTGAATCGATGGAG-1_lib8	-6.53071	1.80926	Cytokines response 2 (CRM-2)	MG447	APP-NLGF	WT	H9	None	6m	F	APP-NLGF_WT_H9_None_6m_F_MG447
CAGATCAAGCATCCCG-1_lib8	-6.61179	1.80728	Cytokines response 2 (CRM-2)	MG448	APP-NLGF	WT	H9	None	6m	F	APP-NLGF_WT_H9_None_6m_F_MG448
CAGATCATCGCATTAG-1_lib8	-5.90392	1.06838	Cytokines response 2 (CRM-2)	MG447	APP-NLGF	WT	H9	None	6m	F	APP-NLGF_WT_H9_None_6m_F_MG447
CAGATTGCATGCCATA-1_lib8	-6.27622	-0.131197	Cytokines response 2 (CRM-2)	MG447	APP-NLGF	WT	H9	None	6m	F	APP-NLGF_WT_H9_None_6m_F_MG447
CAGCCAGCACGCTATA-1_lib8	-5.28516	1.22225	Cytokines response 2 (CRM-2)	MG447	APP-NLGF	WT	H9	None	6m	F	APP-NLGF_WT_H9_None_6m_F_MG447
CAGGCCATCACCTCGT-1_lib8	-5.31848	0.400825	Cytokines response 2 (CRM-2)	MG447	APP-NLGF	WT	H9	None	6m	F	APP-NLGF_WT_H9_None_6m_F_MG447
CAGTTAGAGACTGAGC-1_lib8	-6.12834	-0.105965	Cytokines response 2 (CRM-2)	MG447	APP-NLGF	WT	H9	None	6m	F	APP-NLGF_WT_H9_None_6m_F_MG447
CATACAGGTTGTTGCA-1_lib8	-5.24153	1.22829	Cytokines response 2 (CRM-2)	MG447	APP-NLGF	WT	H9	None	6m	F	APP-NLGF_WT_H9_None_6m_F_MG447
CATACTTAGCCGAACA-1_lib8	-5.46389	0.430739	Cytokines response 2 (CRM-2)	MG447	APP-NLGF	WT	H9	None	6m	F	APP-NLGF_WT_H9_None_6m_F_MG447
CATACTTCATGACGGA-1_lib8	-5.79286	0.87242	Cytokines response 2 (CRM-2)	MG447	APP-NLGF	WT	H9	None	6m	F	APP-NLGF_WT_H9_None_6m_F_MG447
CATCGGGCAAGAGTTA-1_lib8	-5.65905	1.21217	Cytokines response 2 (CRM-2)	MG447	APP-NLGF	WT	H9	None	6m	F	APP-NLGF_WT_H9_None_6m_F_MG447
CATGCAACAACAGCTT-1_lib8	-5.50319	-0.090938	Cytokines response 2 (CRM-2)	MG447	APP-NLGF	WT	H9	None	6m	F	APP-NLGF_WT_H9_None_6m_F_MG447
CATGCAACACGAGAAC-1_lib8	-5.82576	1.38182	Cytokines response 2 (CRM-2)	MG447	APP-NLGF	WT	H9	None	6m	F	APP-NLGF_WT_H9_None_6m_F_MG447
CATGCAAGTTGAAGTA-1_lib8	-6.13127	-0.0221767	Cytokines response 2 (CRM-2)	MG448	APP-NLGF	WT	H9	None	6m	F	APP-NLGF_WT_H9_None_6m_F_MG448
CATGCCTGTATGGGAC-1_lib8	-6.08912	1.02654	Cytokines response 2 (CRM-2)	MG448	APP-NLGF	WT	H9	None	6m	F	APP-NLGF_WT_H9_None_6m_F_MG448
CATGCGGGTCTGGTTA-1_lib8	-5.57793	1.34922	Cytokines response 2 (CRM-2)	MG447	APP-NLGF	WT	H9	None	6m	F	APP-NLGF_WT_H9_None_6m_F_MG447
CATGGTATCTTGATTC-1_lib8	-6.80234	1.77622	Cytokines response 2 (CRM-2)	MG448	APP-NLGF	WT	H9	None	6m	F	APP-NLGF_WT_H9_None_6m_F_MG448
CATTCTAGTAAGTTAG-1_lib8	-6.6331	1.35078	Cytokines response 2 (CRM-2)	MG447	APP-NLGF	WT	H9	None	6m	F	APP-NLGF_WT_H9_None_6m_F_MG447
CATTGCCGTCTTCGAA-1_lib8	-6.94407	1.62713	Cytokines response 2 (CRM-2)	MG447	APP-NLGF	WT	H9	None	6m	F	APP-NLGF_WT_H9_None_6m_F_MG447
CCAATGAGTAACATCC-1_lib8	-6.18899	0.130438	Cytokines response 2 (CRM-2)	MG447	APP-NLGF	WT	H9	None	6m	F	APP-NLGF_WT_H9_None_6m_F_MG447
CCACAAATCCCATAAG-1_lib8	-5.77701	1.18881	Cytokines response 2 (CRM-2)	MG448	APP-NLGF	WT	H9	None	6m	F	APP-NLGF_WT_H9_None_6m_F_MG448
CCACTTGTCCCACAGG-1_lib8	-6.65551	1.37975	Cytokines response 2 (CRM-2)	MG447	APP-NLGF	WT	H9	None	6m	F	APP-NLGF_WT_H9_None_6m_F_MG447
CCCAACTTCCCGAATA-1_lib8	-5.41565	1.33422	Cytokines response 2 (CRM-2)	MG447	APP-NLGF	WT	H9	None	6m	F	APP-NLGF_WT_H9_None_6m_F_MG447
CCCGGAATCTTTACAC-1_lib8	-6.16062	1.8185	Cytokines response 2 (CRM-2)	MG448	APP-NLGF	WT	H9	None	6m	F	APP-NLGF_WT_H9_None_6m_F_MG448
CCCTCTCAGGTTGGTG-1_lib8	-3.6896	-0.113873	Cytokines response 2 (CRM-2)	MG448	APP-NLGF	WT	H9	None	6m	F	APP-NLGF_WT_H9_None_6m_F_MG448
CCCTGATAGCACACCC-1_lib8	-6.0929	0.122236	Cytokines response 2 (CRM-2)	MG447	APP-NLGF	WT	H9	None	6m	F	APP-NLGF_WT_H9_None_6m_F_MG447
CCGGTAGGTGCAACAG-1_lib8	-6.77714	1.48331	Cytokines response 2 (CRM-2)	MG448	APP-NLGF	WT	H9	None	6m	F	APP-NLGF_WT_H9_None_6m_F_MG448
CCTAACCGTATACCTG-1_lib8	-5.38032	0.64231	Cytokines response 2 (CRM-2)	MG447	APP-NLGF	WT	H9	None	6m	F	APP-NLGF_WT_H9_None_6m_F_MG447
CCTAAGAAGCTAGAAT-1_lib8	-5.42774	0.422149	Cytokines response 2 (CRM-2)	MG447	APP-NLGF	WT	H9	None	6m	F	APP-NLGF_WT_H9_None_6m_F_MG447
CCTCTAGTCCGATTAG-1_lib8	-5.87746	1.27599	Cytokines response 2 (CRM-2)	MG448	APP-NLGF	WT	H9	None	6m	F	APP-NLGF_WT_H9_None_6m_F_MG448
CCTCTCCCAGCGTAGA-1_lib8	-5.6001	1.38129	Cytokines response 2 (CRM-2)	MG448	APP-NLGF	WT	H9	None	6m	F	APP-NLGF_WT_H9_None_6m_F_MG448
CGAGGCTTCCTTCGAC-1_lib8	-6.10186	1.84627	Cytokines response 2 (CRM-2)	MG447	APP-NLGF	WT	H9	None	6m	F	APP-NLGF_WT_H9_None_6m_F_MG447
CGATCGGCACTAAACC-1_lib8	-5.36916	1.27084	Cytokines response 2 (CRM-2)	MG447	APP-NLGF	WT	H9	None	6m	F	APP-NLGF_WT_H9_None_6m_F_MG447
CGATGGCAGTCACAGG-1_lib8	-6.46637	1.2959	Cytokines response 2 (CRM-2)	MG447	APP-NLGF	WT	H9	None	6m	F	APP-NLGF_WT_H9_None_6m_F_MG447
CGCAGGTGTATCTCTT-1_lib8	-5.68983	1.04467	Cytokines response 2 (CRM-2)	MG447	APP-NLGF	WT	H9	None	6m	F	APP-NLGF_WT_H9_None_6m_F_MG447
CGGAATTAGTACTGGG-1_lib8	-5.67751	1.39711	Cytokines response 2 (CRM-2)	MG447	APP-NLGF	WT	H9	None	6m	F	APP-NLGF_WT_H9_None_6m_F_MG447
CGGAGAACATGTGCCG-1_lib8	-4.83826	-0.0766117	Cytokines response 2 (CRM-2)	MG448	APP-NLGF	WT	H9	None	6m	F	APP-NLGF_WT_H9_None_6m_F_MG448
CGGGACTAGACGAGCT-1_lib8	-5.37604	1.21161	Cytokines response 2 (CRM-2)	MG447	APP-NLGF	WT	H9	None	6m	F	APP-NLGF_WT_H9_None_6m_F_MG447
CGGGACTCAGACGATG-1_lib8	-5.30906	1.2785	Cytokines response 2 (CRM-2)	MG447	APP-NLGF	WT	H9	None	6m	F	APP-NLGF_WT_H9_None_6m_F_MG447
CGGGCATCAGAATTCC-1_lib8	-6.0255	0.0295191	Cytokines response 2 (CRM-2)	MG447	APP-NLGF	WT	H9	None	6m	F	APP-NLGF_WT_H9_None_6m_F_MG447
CGGGTGTAGGTGCTGA-1_lib8	-5.83455	0.0460012	Cytokines response 2 (CRM-2)	MG447	APP-NLGF	WT	H9	None	6m	F	APP-NLGF_WT_H9_None_6m_F_MG447
CGTCAAATCCTTCTAA-1_lib8	-6.98648	1.68494	Cytokines response 2 (CRM-2)	MG448	APP-NLGF	WT	H9	None	6m	F	APP-NLGF_WT_H9_None_6m_F_MG448
CGTGAATTCGATGCTA-1_lib8	-6.86849	1.62649	Cytokines response 2 (CRM-2)	MG447	APP-NLGF	WT	H9	None	6m	F	APP-NLGF_WT_H9_None_6m_F_MG447
CGTGATAGTACATACC-1_lib8	-5.6397	1.33628	Cytokines response 2 (CRM-2)	MG448	APP-NLGF	WT	H9	None	6m	F	APP-NLGF_WT_H9_None_6m_F_MG448
CGTGTCTGTACAAACA-1_lib8	-5.39013	1.2064	Cytokines response 2 (CRM-2)	MG447	APP-NLGF	WT	H9	None	6m	F	APP-NLGF_WT_H9_None_6m_F_MG447
CGTTCTGAGCTCCCTT-1_lib8	-5.13984	-0.146806	Cytokines response 2 (CRM-2)	MG447	APP-NLGF	WT	H9	None	6m	F	APP-NLGF_WT_H9_None_6m_F_MG447
CGTTGGGAGACATCCT-1_lib8	-5.60097	-0.00592601	Cytokines response 2 (CRM-2)	MG447	APP-NLGF	WT	H9	None	6m	F	APP-NLGF_WT_H9_None_6m_F_MG447
CTAACTTAGATCACCT-1_lib8	-5.95359	1.44593	Cytokines response 2 (CRM-2)	MG447	APP-NLGF	WT	H9	None	6m	F	APP-NLGF_WT_H9_None_6m_F_MG447
CTACATTCAAGAGTAT-1_lib8	-5.83542	0.35828	Cytokines response 2 (CRM-2)	MG447	APP-NLGF	WT	H9	None	6m	F	APP-NLGF_WT_H9_None_6m_F_MG447
CTAGGTAGTTCAAAGA-1_lib8	-5.47576	0.894206	Cytokines response 2 (CRM-2)	MG447	APP-NLGF	WT	H9	None	6m	F	APP-NLGF_WT_H9_None_6m_F_MG447
CTATCCGTCAGCTAGT-1_lib8	-6.0839	1.865	Cytokines response 2 (CRM-2)	MG448	APP-NLGF	WT	H9	None	6m	F	APP-NLGF_WT_H9_None_6m_F_MG448
CTCACTGGTGTATCCA-1_lib8	-5.38227	1.10552	Cytokines response 2 (CRM-2)	MG447	APP-NLGF	WT	H9	None	6m	F	APP-NLGF_WT_H9_None_6m_F_MG447
CTCAGGGGTGAATAAC-1_lib8	-6.49529	1.82188	Cytokines response 2 (CRM-2)	MG447	APP-NLGF	WT	H9	None	6m	F	APP-NLGF_WT_H9_None_6m_F_MG447
CTCAGTCGTAGACAAT-1_lib8	-5.04785	1.36781	Cytokines response 2 (CRM-2)	MG447	APP-NLGF	WT	H9	None	6m	F	APP-NLGF_WT_H9_None_6m_F_MG447
CTCATGCGTGTAGCAG-1_lib8	-6.67677	1.13782	Cytokines response 2 (CRM-2)	MG448	APP-NLGF	WT	H9	None	6m	F	APP-NLGF_WT_H9_None_6m_F_MG448
CTCCATGGTTGACTAC-1_lib8	-5.58905	0.851159	Cytokines response 2 (CRM-2)	MG448	APP-NLGF	WT	H9	None	6m	F	APP-NLGF_WT_H9_None_6m_F_MG448
CTCCCAAAGTAGCTCT-1_lib8	-6.24194	-0.223404	Cytokines response 2 (CRM-2)	MG447	APP-NLGF	WT	H9	None	6m	F	APP-NLGF_WT_H9_None_6m_F_MG447
CTCCGATGTCGAGCAA-1_lib8	-5.50917	0.803776	Cytokines response 2 (CRM-2)	MG447	APP-NLGF	WT	H9	None	6m	F	APP-NLGF_WT_H9_None_6m_F_MG447
CTCCGATTCAAGTGTC-1_lib8	-5.69364	0.805907	Cytokines response 2 (CRM-2)	MG447	APP-NLGF	WT	H9	None	6m	F	APP-NLGF_WT_H9_None_6m_F_MG447
CTCGAGGGTTCGGACC-1_lib8	-5.40932	0.993319	Cytokines response 2 (CRM-2)	MG447	APP-NLGF	WT	H9	None	6m	F	APP-NLGF_WT_H9_None_6m_F_MG447
CTCTGGTTCTTACTGT-1_lib8	-5.71084	0.993435	Cytokines response 2 (CRM-2)	MG447	APP-NLGF	WT	H9	None	6m	F	APP-NLGF_WT_H9_None_6m_F_MG447
CTGATCCCACTGAGTT-1_lib8	-6.50154	1.4428	Cytokines response 2 (CRM-2)	MG447	APP-NLGF	WT	H9	None	6m	F	APP-NLGF_WT_H9_None_6m_F_MG447
CTGGTCTCAGCCCACA-1_lib8	-5.99538	1.061	Cytokines response 2 (CRM-2)	MG447	APP-NLGF	WT	H9	None	6m	F	APP-NLGF_WT_H9_None_6m_F_MG447
CTGTACCAGATGTTGA-1_lib8	-5.31884	1.29526	Cytokines response 2 (CRM-2)	MG447	APP-NLGF	WT	H9	None	6m	F	APP-NLGF_WT_H9_None_6m_F_MG447
CTGTCGTCAACCGTAT-1_lib8	-5.4919	0.768417	Cytokines response 2 (CRM-2)	MG447	APP-NLGF	WT	H9	None	6m	F	APP-NLGF_WT_H9_None_6m_F_MG447
CTTAGGACAAGAGCTG-1_lib8	-5.66352	1.54899	Cytokines response 2 (CRM-2)	MG447	APP-NLGF	WT	H9	None	6m	F	APP-NLGF_WT_H9_None_6m_F_MG447
CTTAGGACATCGCTGG-1_lib8	-6.20903	0.838786	Cytokines response 2 (CRM-2)	MG447	APP-NLGF	WT	H9	None	6m	F	APP-NLGF_WT_H9_None_6m_F_MG447
CTTCCGAGTTCTTGTT-1_lib8	-5.87928	1.34476	Cytokines response 2 (CRM-2)	MG448	APP-NLGF	WT	H9	None	6m	F	APP-NLGF_WT_H9_None_6m_F_MG448
CTTGAGAGTGGTCTAT-1_lib8	-6.36298	0.652107	Cytokines response 2 (CRM-2)	MG447	APP-NLGF	WT	H9	None	6m	F	APP-NLGF_WT_H9_None_6m_F_MG447
CTTTCAAAGTATGACA-1_lib8	-5.31537	1.28939	Cytokines response 2 (CRM-2)	MG447	APP-NLGF	WT	H9	None	6m	F	APP-NLGF_WT_H9_None_6m_F_MG447
CTTTCGGAGCAGGCTA-1_lib8	-6.67021	1.26762	Cytokines response 2 (CRM-2)	MG448	APP-NLGF	WT	H9	None	6m	F	APP-NLGF_WT_H9_None_6m_F_MG448
GAACTGTCAACGCATT-1_lib8	-6.07051	0.242951	Cytokines response 2 (CRM-2)	MG447	APP-NLGF	WT	H9	None	6m	F	APP-NLGF_WT_H9_None_6m_F_MG447
GAACTGTGTACTCGAT-1_lib8	-4.85319	0.0476051	Cytokines response 2 (CRM-2)	MG448	APP-NLGF	WT	H9	None	6m	F	APP-NLGF_WT_H9_None_6m_F_MG448
GAACTGTGTCTTTCAT-1_lib8	-5.2744	0.111772	Cytokines response 2 (CRM-2)	MG447	APP-NLGF	WT	H9	None	6m	F	APP-NLGF_WT_H9_None_6m_F_MG447
GAAGAATAGTAACGAT-1_lib8	-5.98567	1.05407	Cytokines response 2 (CRM-2)	MG447	APP-NLGF	WT	H9	None	6m	F	APP-NLGF_WT_H9_None_6m_F_MG447
GAATCGTAGGCCTTGC-1_lib8	-5.67887	1.44308	Cytokines response 2 (CRM-2)	MG447	APP-NLGF	WT	H9	None	6m	F	APP-NLGF_WT_H9_None_6m_F_MG447
GAATCGTTCAAGTAAG-1_lib8	-6.23774	1.87638	Cytokines response 2 (CRM-2)	MG447	APP-NLGF	WT	H9	None	6m	F	APP-NLGF_WT_H9_None_6m_F_MG447
GAATCGTTCACGTCCT-1_lib8	-5.74454	0.760101	Cytokines response 2 (CRM-2)	MG447	APP-NLGF	WT	H9	None	6m	F	APP-NLGF_WT_H9_None_6m_F_MG447
GACATCAAGACGGTTG-1_lib8	-6.44992	1.58459	Cytokines response 2 (CRM-2)	MG448	APP-NLGF	WT	H9	None	6m	F	APP-NLGF_WT_H9_None_6m_F_MG448
GACCAATGTACTGCCG-1_lib8	-6.12772	-0.171338	Cytokines response 2 (CRM-2)	MG447	APP-NLGF	WT	H9	None	6m	F	APP-NLGF_WT_H9_None_6m_F_MG447
GACCTTCGTGAAGCGT-1_lib8	-2.89925	2.27745	Cytokines response 2 (CRM-2)	MG447	APP-NLGF	WT	H9	None	6m	F	APP-NLGF_WT_H9_None_6m_F_MG447
GACTATGGTGTCCAAT-1_lib8	-5.65396	1.13043	Cytokines response 2 (CRM-2)	MG447	APP-NLGF	WT	H9	None	6m	F	APP-NLGF_WT_H9_None_6m_F_MG447
GACTCTCCACAACGAG-1_lib8	-6.86045	1.45195	Cytokines response 2 (CRM-2)	MG447	APP-NLGF	WT	H9	None	6m	F	APP-NLGF_WT_H9_None_6m_F_MG447
GACTGATGTAGCTTAC-1_lib8	-6.25378	1.00995	Cytokines response 2 (CRM-2)	MG447	APP-NLGF	WT	H9	None	6m	F	APP-NLGF_WT_H9_None_6m_F_MG447
GACTTCCAGATGTTCC-1_lib8	-6.34942	0.0992677	Cytokines response 2 (CRM-2)	MG447	APP-NLGF	WT	H9	None	6m	F	APP-NLGF_WT_H9_None_6m_F_MG447
GACTTCCAGCCTCTCT-1_lib8	-6.71256	1.22073	Cytokines response 2 (CRM-2)	MG447	APP-NLGF	WT	H9	None	6m	F	APP-NLGF_WT_H9_None_6m_F_MG447
GAGACCCTCATCAGTG-1_lib8	-5.52244	0.632554	Cytokines response 2 (CRM-2)	MG448	APP-NLGF	WT	H9	None	6m	F	APP-NLGF_WT_H9_None_6m_F_MG448
GAGATGGTCATGCAGT-1_lib8	-4.88664	0.409909	Cytokines response 2 (CRM-2)	MG447	APP-NLGF	WT	H9	None	6m	F	APP-NLGF_WT_H9_None_6m_F_MG447
GAGCCTGCAGTTTCGA-1_lib8	-5.36371	-0.992187	Cytokines response 2 (CRM-2)	MG447	APP-NLGF	WT	H9	None	6m	F	APP-NLGF_WT_H9_None_6m_F_MG447
GAGGGTAAGGAGAGGC-1_lib8	-5.15297	0.64827	Cytokines response 2 (CRM-2)	MG447	APP-NLGF	WT	H9	None	6m	F	APP-NLGF_WT_H9_None_6m_F_MG447
GAGTCATCAACCCGCA-1_lib8	-5.77996	1.80002	Cytokines response 2 (CRM-2)	MG447	APP-NLGF	WT	H9	None	6m	F	APP-NLGF_WT_H9_None_6m_F_MG447
GAGTCATTCAGTCCGG-1_lib8	-6.22488	-0.0556413	Cytokines response 2 (CRM-2)	MG447	APP-NLGF	WT	H9	None	6m	F	APP-NLGF_WT_H9_None_6m_F_MG447
GAGTGTTTCTGCGGAC-1_lib8	-6.69627	1.82567	Cytokines response 2 (CRM-2)	MG448	APP-NLGF	WT	H9	None	6m	F	APP-NLGF_WT_H9_None_6m_F_MG448
GATAGAACAGCAGTAG-1_lib8	-5.61611	1.04411	Cytokines response 2 (CRM-2)	MG447	APP-NLGF	WT	H9	None	6m	F	APP-NLGF_WT_H9_None_6m_F_MG447
GATCGTATCCCATTCG-1_lib8	-5.1884	1.05423	Cytokines response 2 (CRM-2)	MG447	APP-NLGF	WT	H9	None	6m	F	APP-NLGF_WT_H9_None_6m_F_MG447
GATGTTGCATGAGAAT-1_lib8	-5.6864	0.788552	Cytokines response 2 (CRM-2)	MG447	APP-NLGF	WT	H9	None	6m	F	APP-NLGF_WT_H9_None_6m_F_MG447
GATTCGACAGCATGCC-1_lib8	-5.85703	1.37381	Cytokines response 2 (CRM-2)	MG447	APP-NLGF	WT	H9	None	6m	F	APP-NLGF_WT_H9_None_6m_F_MG447
GATTCGATCTTACGGA-1_lib8	-5.63487	0.841393	Cytokines response 2 (CRM-2)	MG447	APP-NLGF	WT	H9	None	6m	F	APP-NLGF_WT_H9_None_6m_F_MG447
GATTCTTCAGAGGCAT-1_lib8	-6.8814	1.67	Cytokines response 2 (CRM-2)	MG447	APP-NLGF	WT	H9	None	6m	F	APP-NLGF_WT_H9_None_6m_F_MG447
GATTGGTGTCTCGGAC-1_lib8	-5.2253	0.455579	Cytokines response 2 (CRM-2)	MG448	APP-NLGF	WT	H9	None	6m	F	APP-NLGF_WT_H9_None_6m_F_MG448
GCAACATGTTGTCTAG-1_lib8	-5.09051	0.923251	Cytokines response 2 (CRM-2)	MG447	APP-NLGF	WT	H9	None	6m	F	APP-NLGF_WT_H9_None_6m_F_MG447
GCACGGTCAGCATACT-1_lib8	-4.72178	0.293929	Cytokines response 2 (CRM-2)	MG448	APP-NLGF	WT	H9	None	6m	F	APP-NLGF_WT_H9_None_6m_F_MG448
GCAGCCACAGGCATTT-1_lib8	-6.07521	1.53239	Cytokines response 2 (CRM-2)	MG447	APP-NLGF	WT	H9	None	6m	F	APP-NLGF_WT_H9_None_6m_F_MG447
GCATGATAGTCTACCA-1_lib8	-6.28894	1.22992	Cytokines response 2 (CRM-2)	MG448	APP-NLGF	WT	H9	None	6m	F	APP-NLGF_WT_H9_None_6m_F_MG448
GCCAGCAAGGGATGTC-1_lib8	-6.30888	1.92367	Cytokines response 2 (CRM-2)	MG448	APP-NLGF	WT	H9	None	6m	F	APP-NLGF_WT_H9_None_6m_F_MG448
GCCAGGTCACTCCCTA-1_lib8	-6.35492	1.64921	Cytokines response 2 (CRM-2)	MG448	APP-NLGF	WT	H9	None	6m	F	APP-NLGF_WT_H9_None_6m_F_MG448
GCCATGGAGTATTAGG-1_lib8	-5.8841	1.15637	Cytokines response 2 (CRM-2)	MG447	APP-NLGF	WT	H9	None	6m	F	APP-NLGF_WT_H9_None_6m_F_MG447
GCGAGAAGTCAGGAGT-1_lib8	-5.58461	1.02873	Cytokines response 2 (CRM-2)	MG447	APP-NLGF	WT	H9	None	6m	F	APP-NLGF_WT_H9_None_6m_F_MG447
GCGGAAACAGCCTACG-1_lib8	-5.51652	1.16734	Cytokines response 2 (CRM-2)	MG447	APP-NLGF	WT	H9	None	6m	F	APP-NLGF_WT_H9_None_6m_F_MG447
GCGGAAACATGCGGTC-1_lib8	-5.53177	0.905361	Cytokines response 2 (CRM-2)	MG447	APP-NLGF	WT	H9	None	6m	F	APP-NLGF_WT_H9_None_6m_F_MG447
GCGGATCGTATTGCCA-1_lib8	-6.91234	1.6815	Cytokines response 2 (CRM-2)	MG447	APP-NLGF	WT	H9	None	6m	F	APP-NLGF_WT_H9_None_6m_F_MG447
GCGTGCACAATTTCCT-1_lib8	-6.65591	1.56879	Cytokines response 2 (CRM-2)	MG447	APP-NLGF	WT	H9	None	6m	F	APP-NLGF_WT_H9_None_6m_F_MG447
GCTACCTCAATGTCTG-1_lib8	-5.90543	1.86406	Cytokines response 2 (CRM-2)	MG447	APP-NLGF	WT	H9	None	6m	F	APP-NLGF_WT_H9_None_6m_F_MG447
GCTCAAACAAGAGAGA-1_lib8	-6.79044	1.34819	Cytokines response 2 (CRM-2)	MG447	APP-NLGF	WT	H9	None	6m	F	APP-NLGF_WT_H9_None_6m_F_MG447
GCTGAATGTCGAACGA-1_lib8	-5.6876	0.867627	Cytokines response 2 (CRM-2)	MG448	APP-NLGF	WT	H9	None	6m	F	APP-NLGF_WT_H9_None_6m_F_MG448
GCTGAATTCACTGGGC-1_lib8	-6.26071	1.49966	Cytokines response 2 (CRM-2)	MG448	APP-NLGF	WT	H9	None	6m	F	APP-NLGF_WT_H9_None_6m_F_MG448
GCTTGGGAGCCACAAG-1_lib8	-5.32899	1.26698	Cytokines response 2 (CRM-2)	MG448	APP-NLGF	WT	H9	None	6m	F	APP-NLGF_WT_H9_None_6m_F_MG448
GGAACCCAGAGTAACT-1_lib8	-5.3902	1.20988	Cytokines response 2 (CRM-2)	MG447	APP-NLGF	WT	H9	None	6m	F	APP-NLGF_WT_H9_None_6m_F_MG447
GGAATCTAGTACTGGG-1_lib8	-6.83189	1.53544	Cytokines response 2 (CRM-2)	MG447	APP-NLGF	WT	H9	None	6m	F	APP-NLGF_WT_H9_None_6m_F_MG447
GGAGCAAAGGTGCTTT-1_lib8	-7.00259	1.60635	Cytokines response 2 (CRM-2)	MG448	APP-NLGF	WT	H9	None	6m	F	APP-NLGF_WT_H9_None_6m_F_MG448
GGAGCAACATACCACA-1_lib8	-5.19985	0.433838	Cytokines response 2 (CRM-2)	MG448	APP-NLGF	WT	H9	None	6m	F	APP-NLGF_WT_H9_None_6m_F_MG448
GGATCTAAGATACATG-1_lib8	-5.64684	1.07931	Cytokines response 2 (CRM-2)	MG447	APP-NLGF	WT	H9	None	6m	F	APP-NLGF_WT_H9_None_6m_F_MG447
GGATCTAAGGCCACTC-1_lib8	-6.76281	1.49124	Cytokines response 2 (CRM-2)	MG447	APP-NLGF	WT	H9	None	6m	F	APP-NLGF_WT_H9_None_6m_F_MG447
GGCTGTGGTATCGGTT-1_lib8	-6.9541	1.61813	Cytokines response 2 (CRM-2)	MG447	APP-NLGF	WT	H9	None	6m	F	APP-NLGF_WT_H9_None_6m_F_MG447
GGCTTTCTCGCTCATC-1_lib8	-5.45687	1.06069	Cytokines response 2 (CRM-2)	MG448	APP-NLGF	WT	H9	None	6m	F	APP-NLGF_WT_H9_None_6m_F_MG448
GGGACAAGTTCGGCGT-1_lib8	-5.95801	0.957958	Cytokines response 2 (CRM-2)	MG447	APP-NLGF	WT	H9	None	6m	F	APP-NLGF_WT_H9_None_6m_F_MG447
GGGATCCGTGGAGGTT-1_lib8	-6.93792	1.51677	Cytokines response 2 (CRM-2)	MG447	APP-NLGF	WT	H9	None	6m	F	APP-NLGF_WT_H9_None_6m_F_MG447
GGGCCATTCGTTAGTG-1_lib8	-5.28503	1.10929	Cytokines response 2 (CRM-2)	MG447	APP-NLGF	WT	H9	None	6m	F	APP-NLGF_WT_H9_None_6m_F_MG447
GGGTCACTCCGGTTCT-1_lib8	-6.18749	1.85613	Cytokines response 2 (CRM-2)	MG448	APP-NLGF	WT	H9	None	6m	F	APP-NLGF_WT_H9_None_6m_F_MG448
GGGTTTATCTGAATGC-1_lib8	-5.62669	0.719299	Cytokines response 2 (CRM-2)	MG447	APP-NLGF	WT	H9	None	6m	F	APP-NLGF_WT_H9_None_6m_F_MG447
GGTAACTTCCATACTT-1_lib8	-5.39188	1.12641	Cytokines response 2 (CRM-2)	MG447	APP-NLGF	WT	H9	None	6m	F	APP-NLGF_WT_H9_None_6m_F_MG447
GGTGGCTGTCTACACA-1_lib8	-6.11565	-0.264254	Cytokines response 2 (CRM-2)	MG448	APP-NLGF	WT	H9	None	6m	F	APP-NLGF_WT_H9_None_6m_F_MG448
GGTGGCTGTTTGATCG-1_lib8	-6.49047	1.63847	Cytokines response 2 (CRM-2)	MG448	APP-NLGF	WT	H9	None	6m	F	APP-NLGF_WT_H9_None_6m_F_MG448
GGTGTTAAGGCCCGTT-1_lib8	-6.63369	1.57956	Cytokines response 2 (CRM-2)	MG447	APP-NLGF	WT	H9	None	6m	F	APP-NLGF_WT_H9_None_6m_F_MG447
GGTGTTAGTGAATAAC-1_lib8	-6.60308	1.13321	Cytokines response 2 (CRM-2)	MG447	APP-NLGF	WT	H9	None	6m	F	APP-NLGF_WT_H9_None_6m_F_MG447
GGTTAACGTTCCAGGC-1_lib8	-6.39016	1.63167	Cytokines response 2 (CRM-2)	MG447	APP-NLGF	WT	H9	None	6m	F	APP-NLGF_WT_H9_None_6m_F_MG447
GGTTGTAGTCTGATAC-1_lib8	-5.46091	0.383314	Cytokines response 2 (CRM-2)	MG447	APP-NLGF	WT	H9	None	6m	F	APP-NLGF_WT_H9_None_6m_F_MG447
GTAACCAAGTCACTAC-1_lib8	-5.50868	1.27242	Cytokines response 2 (CRM-2)	MG448	APP-NLGF	WT	H9	None	6m	F	APP-NLGF_WT_H9_None_6m_F_MG448
GTAAGTCCAGCTACCG-1_lib8	-5.32923	0.600107	Cytokines response 2 (CRM-2)	MG448	APP-NLGF	WT	H9	None	6m	F	APP-NLGF_WT_H9_None_6m_F_MG448
GTAGAAATCAAGAGGC-1_lib8	-6.60488	1.55582	Cytokines response 2 (CRM-2)	MG447	APP-NLGF	WT	H9	None	6m	F	APP-NLGF_WT_H9_None_6m_F_MG447
GTAGGTTTCTAGGAAA-1_lib8	-6.68025	1.16858	Cytokines response 2 (CRM-2)	MG447	APP-NLGF	WT	H9	None	6m	F	APP-NLGF_WT_H9_None_6m_F_MG447
GTATTTCGTACTAGCT-1_lib8	-5.27109	1.20337	Cytokines response 2 (CRM-2)	MG447	APP-NLGF	WT	H9	None	6m	F	APP-NLGF_WT_H9_None_6m_F_MG447
GTCAAACAGGTACAGC-1_lib8	-6.84188	1.51348	Cytokines response 2 (CRM-2)	MG448	APP-NLGF	WT	H9	None	6m	F	APP-NLGF_WT_H9_None_6m_F_MG448
GTCAAACTCAGTGCGC-1_lib8	-6.91896	1.58396	Cytokines response 2 (CRM-2)	MG447	APP-NLGF	WT	H9	None	6m	F	APP-NLGF_WT_H9_None_6m_F_MG447
GTCACTCGTGGTAATA-1_lib8	-5.7395	0.275121	Cytokines response 2 (CRM-2)	MG447	APP-NLGF	WT	H9	None	6m	F	APP-NLGF_WT_H9_None_6m_F_MG447
GTCAGCGGTGAATGTA-1_lib8	-6.28148	0.856056	Cytokines response 2 (CRM-2)	MG448	APP-NLGF	WT	H9	None	6m	F	APP-NLGF_WT_H9_None_6m_F_MG448
GTCATCCAGACGCCAA-1_lib8	-6.67966	1.38991	Cytokines response 2 (CRM-2)	MG447	APP-NLGF	WT	H9	None	6m	F	APP-NLGF_WT_H9_None_6m_F_MG447
GTCCACTGTGGAGGTT-1_lib8	-6.56009	1.40716	Cytokines response 2 (CRM-2)	MG448	APP-NLGF	WT	H9	None	6m	F	APP-NLGF_WT_H9_None_6m_F_MG448
GTCCCATTCCGTATAG-1_lib8	-5.70818	0.855399	Cytokines response 2 (CRM-2)	MG447	APP-NLGF	WT	H9	None	6m	F	APP-NLGF_WT_H9_None_6m_F_MG447
GTCGAATAGCCTTCTC-1_lib8	-6.37329	1.63761	Cytokines response 2 (CRM-2)	MG447	APP-NLGF	WT	H9	None	6m	F	APP-NLGF_WT_H9_None_6m_F_MG447
GTCGTAATCCGCTGTT-1_lib8	-5.83018	1.37218	Cytokines response 2 (CRM-2)	MG447	APP-NLGF	WT	H9	None	6m	F	APP-NLGF_WT_H9_None_6m_F_MG447
GTCTACCAGGGTGAGG-1_lib8	-5.56953	1.43681	Cytokines response 2 (CRM-2)	MG448	APP-NLGF	WT	H9	None	6m	F	APP-NLGF_WT_H9_None_6m_F_MG448
GTCTACCCAACTCGAT-1_lib8	-5.92641	1.25175	Cytokines response 2 (CRM-2)	MG448	APP-NLGF	WT	H9	None	6m	F	APP-NLGF_WT_H9_None_6m_F_MG448
GTCTAGAGTATCAAGA-1_lib8	-5.40688	-0.659252	Cytokines response 2 (CRM-2)	MG447	APP-NLGF	WT	H9	None	6m	F	APP-NLGF_WT_H9_None_6m_F_MG447
GTCTGTCCAGGCTTGC-1_lib8	-7.05374	1.67508	Cytokines response 2 (CRM-2)	MG448	APP-NLGF	WT	H9	None	6m	F	APP-NLGF_WT_H9_None_6m_F_MG448
GTGAGTTAGCAAACAT-1_lib8	-5.75384	1.12425	Cytokines response 2 (CRM-2)	MG448	APP-NLGF	WT	H9	None	6m	F	APP-NLGF_WT_H9_None_6m_F_MG448
GTGAGTTTCCACTTCG-1_lib8	-5.79843	0.680118	Cytokines response 2 (CRM-2)	MG448	APP-NLGF	WT	H9	None	6m	F	APP-NLGF_WT_H9_None_6m_F_MG448
GTGCGTGAGGTTACAA-1_lib8	-5.18803	1.10012	Cytokines response 2 (CRM-2)	MG447	APP-NLGF	WT	H9	None	6m	F	APP-NLGF_WT_H9_None_6m_F_MG447
GTGTTAGCAGCACAGA-1_lib8	-5.45516	1.33114	Cytokines response 2 (CRM-2)	MG447	APP-NLGF	WT	H9	None	6m	F	APP-NLGF_WT_H9_None_6m_F_MG447
GTGTTAGTCCAAACCA-1_lib8	-6.55215	0.522733	Cytokines response 2 (CRM-2)	MG448	APP-NLGF	WT	H9	None	6m	F	APP-NLGF_WT_H9_None_6m_F_MG448
GTTACGACATGCGTGC-1_lib8	-6.50325	1.65495	Cytokines response 2 (CRM-2)	MG448	APP-NLGF	WT	H9	None	6m	F	APP-NLGF_WT_H9_None_6m_F_MG448
GTTACGAGTTGCCTAA-1_lib8	-5.73269	1.19199	Cytokines response 2 (CRM-2)	MG447	APP-NLGF	WT	H9	None	6m	F	APP-NLGF_WT_H9_None_6m_F_MG447
GTTAGACCATAGCACT-1_lib8	-6.20695	1.85856	Cytokines response 2 (CRM-2)	MG447	APP-NLGF	WT	H9	None	6m	F	APP-NLGF_WT_H9_None_6m_F_MG447
GTTCATTGTTAGCGGA-1_lib8	-6.56719	1.50504	Cytokines response 2 (CRM-2)	MG447	APP-NLGF	WT	H9	None	6m	F	APP-NLGF_WT_H9_None_6m_F_MG447
GTTCGCTAGTTAACAG-1_lib8	-4.76857	0.265996	Cytokines response 2 (CRM-2)	MG447	APP-NLGF	WT	H9	None	6m	F	APP-NLGF_WT_H9_None_6m_F_MG447
GTTCGCTTCTATCACT-1_lib8	-6.25102	1.06363	Cytokines response 2 (CRM-2)	MG447	APP-NLGF	WT	H9	None	6m	F	APP-NLGF_WT_H9_None_6m_F_MG447
GTTTGGAAGTAGCTCT-1_lib8	-4.94644	0.416529	Cytokines response 2 (CRM-2)	MG448	APP-NLGF	WT	H9	None	6m	F	APP-NLGF_WT_H9_None_6m_F_MG448
TAACACGAGAATGTTG-1_lib8	-6.76588	1.55917	Cytokines response 2 (CRM-2)	MG448	APP-NLGF	WT	H9	None	6m	F	APP-NLGF_WT_H9_None_6m_F_MG448
TAACCAGCACCTGATA-1_lib8	-5.71237	0.664841	Cytokines response 2 (CRM-2)	MG447	APP-NLGF	WT	H9	None	6m	F	APP-NLGF_WT_H9_None_6m_F_MG447
TAAGCCATCGGCTGAC-1_lib8	-4.84534	0.400448	Cytokines response 2 (CRM-2)	MG448	APP-NLGF	WT	H9	None	6m	F	APP-NLGF_WT_H9_None_6m_F_MG448
TAAGCGTTCCATTGGA-1_lib8	-6.41533	0.475289	Cytokines response 2 (CRM-2)	MG448	APP-NLGF	WT	H9	None	6m	F	APP-NLGF_WT_H9_None_6m_F_MG448
TAATCTCCAGATCACT-1_lib8	-6.08107	1.55162	Cytokines response 2 (CRM-2)	MG448	APP-NLGF	WT	H9	None	6m	F	APP-NLGF_WT_H9_None_6m_F_MG448
TACAGGTCAGACCTAT-1_lib8	-5.82893	1.06695	Cytokines response 2 (CRM-2)	MG447	APP-NLGF	WT	H9	None	6m	F	APP-NLGF_WT_H9_None_6m_F_MG447
TACCTCGAGTAACGAT-1_lib8	-4.12407	1.40978	Cytokines response 2 (CRM-2)	MG448	APP-NLGF	WT	H9	None	6m	F	APP-NLGF_WT_H9_None_6m_F_MG448
TACCTGCCAATGAAAC-1_lib8	-5.42091	1.29782	Cytokines response 2 (CRM-2)	MG447	APP-NLGF	WT	H9	None	6m	F	APP-NLGF_WT_H9_None_6m_F_MG447
TACCTGCCAGAGGAAA-1_lib8	-5.3175	0.736039	Cytokines response 2 (CRM-2)	MG447	APP-NLGF	WT	H9	None	6m	F	APP-NLGF_WT_H9_None_6m_F_MG447
TACGCTCGTGAATTAG-1_lib8	-6.68148	1.58906	Cytokines response 2 (CRM-2)	MG447	APP-NLGF	WT	H9	None	6m	F	APP-NLGF_WT_H9_None_6m_F_MG447
TACGCTCTCTTCGACC-1_lib8	-6.15821	0.89875	Cytokines response 2 (CRM-2)	MG447	APP-NLGF	WT	H9	None	6m	F	APP-NLGF_WT_H9_None_6m_F_MG447
TACGTCCTCTGCCCTA-1_lib8	-6.07247	1.0042	Cytokines response 2 (CRM-2)	MG447	APP-NLGF	WT	H9	None	6m	F	APP-NLGF_WT_H9_None_6m_F_MG447
TAGACTGAGGCTCCCA-1_lib8	-4.61113	-0.150561	Cytokines response 2 (CRM-2)	MG447	APP-NLGF	WT	H9	None	6m	F	APP-NLGF_WT_H9_None_6m_F_MG447
TAGGTACCAGGTTCCG-1_lib8	-5.30662	0.784994	Cytokines response 2 (CRM-2)	MG447	APP-NLGF	WT	H9	None	6m	F	APP-NLGF_WT_H9_None_6m_F_MG447
TATATCCCAGTTGAAA-1_lib8	-5.78685	0.941238	Cytokines response 2 (CRM-2)	MG447	APP-NLGF	WT	H9	None	6m	F	APP-NLGF_WT_H9_None_6m_F_MG447
TATCTTGTCGTTGTGA-1_lib8	-6.69359	1.78736	Cytokines response 2 (CRM-2)	MG448	APP-NLGF	WT	H9	None	6m	F	APP-NLGF_WT_H9_None_6m_F_MG448
TATGTTCCACGCGTGT-1_lib8	-5.6195	1.02151	Cytokines response 2 (CRM-2)	MG447	APP-NLGF	WT	H9	None	6m	F	APP-NLGF_WT_H9_None_6m_F_MG447
TCACGCTGTACTAGCT-1_lib8	-6.4895	1.8191	Cytokines response 2 (CRM-2)	MG447	APP-NLGF	WT	H9	None	6m	F	APP-NLGF_WT_H9_None_6m_F_MG447
TCAGTGACACCTCGTT-1_lib8	-6.64499	1.27201	Cytokines response 2 (CRM-2)	MG448	APP-NLGF	WT	H9	None	6m	F	APP-NLGF_WT_H9_None_6m_F_MG448
TCAGTTTGTGATAGAT-1_lib8	-7.00038	1.59349	Cytokines response 2 (CRM-2)	MG447	APP-NLGF	WT	H9	None	6m	F	APP-NLGF_WT_H9_None_6m_F_MG447
TCATCCGGTCATGGCC-1_lib8	-6.11948	1.79354	Cytokines response 2 (CRM-2)	MG447	APP-NLGF	WT	H9	None	6m	F	APP-NLGF_WT_H9_None_6m_F_MG447
TCATCCGTCCCAATAG-1_lib8	-4.53586	2.44671	Cytokines response 2 (CRM-2)	MG447	APP-NLGF	WT	H9	None	6m	F	APP-NLGF_WT_H9_None_6m_F_MG447
TCATGAGCAATTGAAG-1_lib8	-0.717484	3.93879	Cytokines response 2 (CRM-2)	MG448	APP-NLGF	WT	H9	None	6m	F	APP-NLGF_WT_H9_None_6m_F_MG448
TCATGGATCGGACTGC-1_lib8	-5.87602	1.34496	Cytokines response 2 (CRM-2)	MG448	APP-NLGF	WT	H9	None	6m	F	APP-NLGF_WT_H9_None_6m_F_MG448
TCATTACAGTTCATGC-1_lib8	-5.78234	1.50419	Cytokines response 2 (CRM-2)	MG447	APP-NLGF	WT	H9	None	6m	F	APP-NLGF_WT_H9_None_6m_F_MG447
TCATTCACACGCGCAT-1_lib8	-6.76245	1.3713	Cytokines response 2 (CRM-2)	MG448	APP-NLGF	WT	H9	None	6m	F	APP-NLGF_WT_H9_None_6m_F_MG448
TCATTGTTCCTGTAGA-1_lib8	-5.8598	1.92495	Cytokines response 2 (CRM-2)	MG448	APP-NLGF	WT	H9	None	6m	F	APP-NLGF_WT_H9_None_6m_F_MG448
TCATTTGGTGTTAACC-1_lib8	-5.8827	1.46979	Cytokines response 2 (CRM-2)	MG448	APP-NLGF	WT	H9	None	6m	F	APP-NLGF_WT_H9_None_6m_F_MG448
TCCACGTCATGACGAG-1_lib8	-4.83079	0.36009	Cytokines response 2 (CRM-2)	MG447	APP-NLGF	WT	H9	None	6m	F	APP-NLGF_WT_H9_None_6m_F_MG447
TCCAGAATCAGACCTA-1_lib8	-6.75667	1.35609	Cytokines response 2 (CRM-2)	MG447	APP-NLGF	WT	H9	None	6m	F	APP-NLGF_WT_H9_None_6m_F_MG447
TCCAGAATCTGCGATA-1_lib8	-5.76373	0.592556	Cytokines response 2 (CRM-2)	MG447	APP-NLGF	WT	H9	None	6m	F	APP-NLGF_WT_H9_None_6m_F_MG447
TCCTCGACAACGATTC-1_lib8	-5.37527	0.428239	Cytokines response 2 (CRM-2)	MG447	APP-NLGF	WT	H9	None	6m	F	APP-NLGF_WT_H9_None_6m_F_MG447
TCCTCTTCACAGAGCA-1_lib8	-5.17209	0.0586291	Cytokines response 2 (CRM-2)	MG447	APP-NLGF	WT	H9	None	6m	F	APP-NLGF_WT_H9_None_6m_F_MG447
TCGAACAAGCACGATG-1_lib8	-5.34285	0.941934	Cytokines response 2 (CRM-2)	MG447	APP-NLGF	WT	H9	None	6m	F	APP-NLGF_WT_H9_None_6m_F_MG447
TCGCACTAGGCGTTAG-1_lib8	-5.50326	1.18298	Cytokines response 2 (CRM-2)	MG447	APP-NLGF	WT	H9	None	6m	F	APP-NLGF_WT_H9_None_6m_F_MG447
TCGCACTGTATTGCCA-1_lib8	-4.59033	0.110429	Cytokines response 2 (CRM-2)	MG447	APP-NLGF	WT	H9	None	6m	F	APP-NLGF_WT_H9_None_6m_F_MG447
TCGCTCAAGACCGTTT-1_lib8	-5.44357	-0.408693	Cytokines response 2 (CRM-2)	MG447	APP-NLGF	WT	H9	None	6m	F	APP-NLGF_WT_H9_None_6m_F_MG447
TCGGGACCATGGCACC-1_lib8	-4.80332	0.452464	Cytokines response 2 (CRM-2)	MG448	APP-NLGF	WT	H9	None	6m	F	APP-NLGF_WT_H9_None_6m_F_MG448
TCGGGTGCACCTGCTT-1_lib8	-5.33993	-0.0370055	Cytokines response 2 (CRM-2)	MG447	APP-NLGF	WT	H9	None	6m	F	APP-NLGF_WT_H9_None_6m_F_MG447
TCGGTCTCAAACACCT-1_lib8	-5.67779	-0.586284	Cytokines response 2 (CRM-2)	MG447	APP-NLGF	WT	H9	None	6m	F	APP-NLGF_WT_H9_None_6m_F_MG447
TCTAACTAGAGGATCC-1_lib8	-5.89652	1.23623	Cytokines response 2 (CRM-2)	MG447	APP-NLGF	WT	H9	None	6m	F	APP-NLGF_WT_H9_None_6m_F_MG447
TCTACATCACACAGAG-1_lib8	-5.35265	1.3447	Cytokines response 2 (CRM-2)	MG448	APP-NLGF	WT	H9	None	6m	F	APP-NLGF_WT_H9_None_6m_F_MG448
TCTACCGGTTCGGTCG-1_lib8	-5.33431	1.12042	Cytokines response 2 (CRM-2)	MG447	APP-NLGF	WT	H9	None	6m	F	APP-NLGF_WT_H9_None_6m_F_MG447
TCTATACTCATGCCAA-1_lib8	-6.73637	1.35974	Cytokines response 2 (CRM-2)	MG447	APP-NLGF	WT	H9	None	6m	F	APP-NLGF_WT_H9_None_6m_F_MG447
TCTATCACACCAATTG-1_lib8	-5.36208	1.31191	Cytokines response 2 (CRM-2)	MG447	APP-NLGF	WT	H9	None	6m	F	APP-NLGF_WT_H9_None_6m_F_MG447
TCTATCAGTATGATCC-1_lib8	-5.70255	1.04785	Cytokines response 2 (CRM-2)	MG447	APP-NLGF	WT	H9	None	6m	F	APP-NLGF_WT_H9_None_6m_F_MG447
TCTCACGGTTGGAGGT-1_lib8	-6.03408	1.31991	Cytokines response 2 (CRM-2)	MG448	APP-NLGF	WT	H9	None	6m	F	APP-NLGF_WT_H9_None_6m_F_MG448
TCTCAGCGTGCCGGTT-1_lib8	-6.92656	1.30676	Cytokines response 2 (CRM-2)	MG447	APP-NLGF	WT	H9	None	6m	F	APP-NLGF_WT_H9_None_6m_F_MG447
TCTCCGACAAAGACTA-1_lib8	-5.6726	1.09437	Cytokines response 2 (CRM-2)	MG447	APP-NLGF	WT	H9	None	6m	F	APP-NLGF_WT_H9_None_6m_F_MG447
TCTGTCGCAAATGAGT-1_lib8	-5.68617	0.733684	Cytokines response 2 (CRM-2)	MG447	APP-NLGF	WT	H9	None	6m	F	APP-NLGF_WT_H9_None_6m_F_MG447
TCTGTCGTCACCGGTG-1_lib8	-5.65198	1.63492	Cytokines response 2 (CRM-2)	MG447	APP-NLGF	WT	H9	None	6m	F	APP-NLGF_WT_H9_None_6m_F_MG447
TCTTCCTCACAACGTT-1_lib8	-6.70402	1.41742	Cytokines response 2 (CRM-2)	MG448	APP-NLGF	WT	H9	None	6m	F	APP-NLGF_WT_H9_None_6m_F_MG448
TCTTGCGTCAGTGATC-1_lib8	-6.14734	0.756787	Cytokines response 2 (CRM-2)	MG447	APP-NLGF	WT	H9	None	6m	F	APP-NLGF_WT_H9_None_6m_F_MG447
TCTTTGATCCGGCAAC-1_lib8	-5.69873	1.8328	Cytokines response 2 (CRM-2)	MG447	APP-NLGF	WT	H9	None	6m	F	APP-NLGF_WT_H9_None_6m_F_MG447
TGAATCGCACAAACGG-1_lib8	-6.35214	1.16365	Cytokines response 2 (CRM-2)	MG447	APP-NLGF	WT	H9	None	6m	F	APP-NLGF_WT_H9_None_6m_F_MG447
TGAATCGGTGACCGTC-1_lib8	-5.10862	0.196335	Cytokines response 2 (CRM-2)	MG447	APP-NLGF	WT	H9	None	6m	F	APP-NLGF_WT_H9_None_6m_F_MG447
TGAATGCTCTCCTGCA-1_lib8	-6.32576	1.79133	Cytokines response 2 (CRM-2)	MG447	APP-NLGF	WT	H9	None	6m	F	APP-NLGF_WT_H9_None_6m_F_MG447
TGACAGTGTCTACGTA-1_lib8	-5.46843	0.711697	Cytokines response 2 (CRM-2)	MG447	APP-NLGF	WT	H9	None	6m	F	APP-NLGF_WT_H9_None_6m_F_MG447
TGAGACTGTACTTGTG-1_lib8	-5.29672	1.04505	Cytokines response 2 (CRM-2)	MG447	APP-NLGF	WT	H9	None	6m	F	APP-NLGF_WT_H9_None_6m_F_MG447
TGAGGTTGTACGTGTT-1_lib8	-4.77652	0.324967	Cytokines response 2 (CRM-2)	MG447	APP-NLGF	WT	H9	None	6m	F	APP-NLGF_WT_H9_None_6m_F_MG447
TGATGCACACCTTCGT-1_lib8	-5.39247	1.14857	Cytokines response 2 (CRM-2)	MG447	APP-NLGF	WT	H9	None	6m	F	APP-NLGF_WT_H9_None_6m_F_MG447
TGATTCTGTCGCGGTT-1_lib8	-5.39262	0.00677211	Cytokines response 2 (CRM-2)	MG447	APP-NLGF	WT	H9	None	6m	F	APP-NLGF_WT_H9_None_6m_F_MG447
TGATTTCGTAGGCTCC-1_lib8	-6.7153	1.4009	Cytokines response 2 (CRM-2)	MG448	APP-NLGF	WT	H9	None	6m	F	APP-NLGF_WT_H9_None_6m_F_MG448
TGCGATATCCTTACCG-1_lib8	-6.56497	1.30068	Cytokines response 2 (CRM-2)	MG447	APP-NLGF	WT	H9	None	6m	F	APP-NLGF_WT_H9_None_6m_F_MG447
TGCGGCAAGAAACTGT-1_lib8	-5.96197	0.812558	Cytokines response 2 (CRM-2)	MG447	APP-NLGF	WT	H9	None	6m	F	APP-NLGF_WT_H9_None_6m_F_MG447
TGCGGCAAGGAGATAG-1_lib8	-5.30187	0.693181	Cytokines response 2 (CRM-2)	MG447	APP-NLGF	WT	H9	None	6m	F	APP-NLGF_WT_H9_None_6m_F_MG447
TGCGGCAGTTCATCTT-1_lib8	-6.86019	1.47408	Cytokines response 2 (CRM-2)	MG447	APP-NLGF	WT	H9	None	6m	F	APP-NLGF_WT_H9_None_6m_F_MG447
TGCGGGTAGCATGCAG-1_lib8	-6.76796	1.58563	Cytokines response 2 (CRM-2)	MG447	APP-NLGF	WT	H9	None	6m	F	APP-NLGF_WT_H9_None_6m_F_MG447
TGCTGAAAGGTCATCT-1_lib8	-5.38713	1.27637	Cytokines response 2 (CRM-2)	MG447	APP-NLGF	WT	H9	None	6m	F	APP-NLGF_WT_H9_None_6m_F_MG447
TGGAACTTCGCACTCT-1_lib8	-5.7014	1.33836	Cytokines response 2 (CRM-2)	MG447	APP-NLGF	WT	H9	None	6m	F	APP-NLGF_WT_H9_None_6m_F_MG447
TGGAGAGAGAACCGCA-1_lib8	-6.41092	0.588713	Cytokines response 2 (CRM-2)	MG447	APP-NLGF	WT	H9	None	6m	F	APP-NLGF_WT_H9_None_6m_F_MG447
TGGAGGAAGATTGACA-1_lib8	-6.6238	1.32883	Cytokines response 2 (CRM-2)	MG447	APP-NLGF	WT	H9	None	6m	F	APP-NLGF_WT_H9_None_6m_F_MG447
TGGATCAAGTAGAATC-1_lib8	-6.57816	1.746	Cytokines response 2 (CRM-2)	MG447	APP-NLGF	WT	H9	None	6m	F	APP-NLGF_WT_H9_None_6m_F_MG447
TGGATGTCAAGCGATG-1_lib8	-5.19392	0.15743	Cytokines response 2 (CRM-2)	MG447	APP-NLGF	WT	H9	None	6m	F	APP-NLGF_WT_H9_None_6m_F_MG447
TGGGCGTGTGTTTACG-1_lib8	-5.29079	1.00174	Cytokines response 2 (CRM-2)	MG447	APP-NLGF	WT	H9	None	6m	F	APP-NLGF_WT_H9_None_6m_F_MG447
TGGGCTGCACAAGTTC-1_lib8	-5.4337	0.763711	Cytokines response 2 (CRM-2)	MG447	APP-NLGF	WT	H9	None	6m	F	APP-NLGF_WT_H9_None_6m_F_MG447
TGGGCTGTCACGGGCT-1_lib8	-6.72432	1.51041	Cytokines response 2 (CRM-2)	MG447	APP-NLGF	WT	H9	None	6m	F	APP-NLGF_WT_H9_None_6m_F_MG447
TGGGCTGTCACTTTGT-1_lib8	-5.68152	1.24037	Cytokines response 2 (CRM-2)	MG447	APP-NLGF	WT	H9	None	6m	F	APP-NLGF_WT_H9_None_6m_F_MG447
TGGTAGTCACGGAAGT-1_lib8	-6.3992	1.08892	Cytokines response 2 (CRM-2)	MG447	APP-NLGF	WT	H9	None	6m	F	APP-NLGF_WT_H9_None_6m_F_MG447
TGGTAGTTCTCGTCGT-1_lib8	-5.96173	1.46534	Cytokines response 2 (CRM-2)	MG447	APP-NLGF	WT	H9	None	6m	F	APP-NLGF_WT_H9_None_6m_F_MG447
TGGTGATGTTTCACTT-1_lib8	-5.52154	1.18645	Cytokines response 2 (CRM-2)	MG447	APP-NLGF	WT	H9	None	6m	F	APP-NLGF_WT_H9_None_6m_F_MG447
TGTAACGAGGGAGGCA-1_lib8	-6.58527	1.30884	Cytokines response 2 (CRM-2)	MG447	APP-NLGF	WT	H9	None	6m	F	APP-NLGF_WT_H9_None_6m_F_MG447
TGTAAGCTCCATCGTC-1_lib8	-5.37035	1.33777	Cytokines response 2 (CRM-2)	MG447	APP-NLGF	WT	H9	None	6m	F	APP-NLGF_WT_H9_None_6m_F_MG447
TGTAAGCTCCCATTTA-1_lib8	-5.40679	0.606107	Cytokines response 2 (CRM-2)	MG447	APP-NLGF	WT	H9	None	6m	F	APP-NLGF_WT_H9_None_6m_F_MG447
TGTACAGTCACTACTT-1_lib8	-5.04845	0.601118	Cytokines response 2 (CRM-2)	MG447	APP-NLGF	WT	H9	None	6m	F	APP-NLGF_WT_H9_None_6m_F_MG447
TGTACAGTCCTTGACC-1_lib8	-6.4463	2.03557	Cytokines response 2 (CRM-2)	MG447	APP-NLGF	WT	H9	None	6m	F	APP-NLGF_WT_H9_None_6m_F_MG447
TGTCCACCACTCCTGT-1_lib8	-6.59391	1.56262	Cytokines response 2 (CRM-2)	MG447	APP-NLGF	WT	H9	None	6m	F	APP-NLGF_WT_H9_None_6m_F_MG447
TGTCCTGAGTATCTGC-1_lib8	-6.81649	1.65858	Cytokines response 2 (CRM-2)	MG447	APP-NLGF	WT	H9	None	6m	F	APP-NLGF_WT_H9_None_6m_F_MG447
TGTGATGTCACAACCA-1_lib8	-6.92657	1.57056	Cytokines response 2 (CRM-2)	MG448	APP-NLGF	WT	H9	None	6m	F	APP-NLGF_WT_H9_None_6m_F_MG448
TGTGCGGTCTTTCAGT-1_lib8	-5.28556	0.907442	Cytokines response 2 (CRM-2)	MG447	APP-NLGF	WT	H9	None	6m	F	APP-NLGF_WT_H9_None_6m_F_MG447
TGTGGCGAGTTGAAGT-1_lib8	-6.25771	-0.116569	Cytokines response 2 (CRM-2)	MG447	APP-NLGF	WT	H9	None	6m	F	APP-NLGF_WT_H9_None_6m_F_MG447
TGTTACTAGGTAGACC-1_lib8	-5.55031	0.989195	Cytokines response 2 (CRM-2)	MG447	APP-NLGF	WT	H9	None	6m	F	APP-NLGF_WT_H9_None_6m_F_MG447
TGTTCATTCAAGCCGC-1_lib8	-6.24126	0.832358	Cytokines response 2 (CRM-2)	MG447	APP-NLGF	WT	H9	None	6m	F	APP-NLGF_WT_H9_None_6m_F_MG447
TTATTGCAGGACAACC-1_lib8	-4.85884	0.215887	Cytokines response 2 (CRM-2)	MG448	APP-NLGF	WT	H9	None	6m	F	APP-NLGF_WT_H9_None_6m_F_MG448
TTCACGCAGCAACAGC-1_lib8	-5.53994	1.23957	Cytokines response 2 (CRM-2)	MG448	APP-NLGF	WT	H9	None	6m	F	APP-NLGF_WT_H9_None_6m_F_MG448
TTCCGGTCAGCTGTGC-1_lib8	-6.39597	1.76484	Cytokines response 2 (CRM-2)	MG448	APP-NLGF	WT	H9	None	6m	F	APP-NLGF_WT_H9_None_6m_F_MG448
TTCCGGTTCTCGCGTT-1_lib8	-5.32743	1.25894	Cytokines response 2 (CRM-2)	MG447	APP-NLGF	WT	H9	None	6m	F	APP-NLGF_WT_H9_None_6m_F_MG447
TTCCTCTGTATCGAGG-1_lib8	-6.94209	1.59953	Cytokines response 2 (CRM-2)	MG447	APP-NLGF	WT	H9	None	6m	F	APP-NLGF_WT_H9_None_6m_F_MG447
TTCCTCTTCGTACCTC-1_lib8	-6.86342	1.91908	Cytokines response 2 (CRM-2)	MG447	APP-NLGF	WT	H9	None	6m	F	APP-NLGF_WT_H9_None_6m_F_MG447
TTCTAACAGCTAGATA-1_lib8	-5.34196	0.165949	Cytokines response 2 (CRM-2)	MG448	APP-NLGF	WT	H9	None	6m	F	APP-NLGF_WT_H9_None_6m_F_MG448
TTCTCTCCATGGCACC-1_lib8	-5.67525	1.22862	Cytokines response 2 (CRM-2)	MG447	APP-NLGF	WT	H9	None	6m	F	APP-NLGF_WT_H9_None_6m_F_MG447
TTCTGTAAGAGCCGTA-1_lib8	-7.02085	1.57107	Cytokines response 2 (CRM-2)	MG447	APP-NLGF	WT	H9	None	6m	F	APP-NLGF_WT_H9_None_6m_F_MG447
TTGCATTAGTGGGAAA-1_lib8	-4.87473	0.560879	Cytokines response 2 (CRM-2)	MG447	APP-NLGF	WT	H9	None	6m	F	APP-NLGF_WT_H9_None_6m_F_MG447
TTGCCTGGTGCGGTAA-1_lib8	-4.81764	0.297397	Cytokines response 2 (CRM-2)	MG448	APP-NLGF	WT	H9	None	6m	F	APP-NLGF_WT_H9_None_6m_F_MG448
TTGCTGCGTAGTGCGA-1_lib8	-5.9877	1.50782	Cytokines response 2 (CRM-2)	MG448	APP-NLGF	WT	H9	None	6m	F	APP-NLGF_WT_H9_None_6m_F_MG448
TTGGGATGTCCGGTCA-1_lib8	-5.43166	1.27604	Cytokines response 2 (CRM-2)	MG448	APP-NLGF	WT	H9	None	6m	F	APP-NLGF_WT_H9_None_6m_F_MG448
TTGGGTATCTTCTGGC-1_lib8	-6.04321	-0.315196	Cytokines response 2 (CRM-2)	MG447	APP-NLGF	WT	H9	None	6m	F	APP-NLGF_WT_H9_None_6m_F_MG447
TTGTGGACATGGAGAC-1_lib8	-5.63598	1.32485	Cytokines response 2 (CRM-2)	MG448	APP-NLGF	WT	H9	None	6m	F	APP-NLGF_WT_H9_None_6m_F_MG448
TTGTGTTCACTACGGC-1_lib8	-5.34027	1.16348	Cytokines response 2 (CRM-2)	MG448	APP-NLGF	WT	H9	None	6m	F	APP-NLGF_WT_H9_None_6m_F_MG448
TTGTTTGCACAACGAG-1_lib8	-6.78048	1.11368	Cytokines response 2 (CRM-2)	MG447	APP-NLGF	WT	H9	None	6m	F	APP-NLGF_WT_H9_None_6m_F_MG447
TTTACCACAAGCGCAA-1_lib8	-4.76305	0.315927	Cytokines response 2 (CRM-2)	MG448	APP-NLGF	WT	H9	None	6m	F	APP-NLGF_WT_H9_None_6m_F_MG448
TTTACTGCAAGCGATG-1_lib8	-5.57163	1.05904	Cytokines response 2 (CRM-2)	MG447	APP-NLGF	WT	H9	None	6m	F	APP-NLGF_WT_H9_None_6m_F_MG447
TTTATGCTCCTACAAG-1_lib8	-5.6298	1.4902	Cytokines response 2 (CRM-2)	MG447	APP-NLGF	WT	H9	None	6m	F	APP-NLGF_WT_H9_None_6m_F_MG447
TTTCACACAGGATCTT-1_lib8	-6.01585	1.46366	Cytokines response 2 (CRM-2)	MG447	APP-NLGF	WT	H9	None	6m	F	APP-NLGF_WT_H9_None_6m_F_MG447
TTTCGATCACAGTCGC-1_lib8	-5.40534	-0.321941	Cytokines response 2 (CRM-2)	MG447	APP-NLGF	WT	H9	None	6m	F	APP-NLGF_WT_H9_None_6m_F_MG447
TTTGACTAGCGACTTT-1_lib8	-5.41832	-0.4297	Cytokines response 2 (CRM-2)	MG447	APP-NLGF	WT	H9	None	6m	F	APP-NLGF_WT_H9_None_6m_F_MG447
AAAGAACAGGATATAC-1_lib14	-5.86395	1.60657	Cytokines response 2 (CRM-2)	MG724	APP-NLGF	WT	H9	None	6m	M	APP-NLGF_WT_H9_None_6m_M_MG724
AAAGGATGTTATCTGG-1_lib14	-5.11454	0.122977	Cytokines response 2 (CRM-2)	MG725	APP-NLGF	WT	H9	None	6m	M	APP-NLGF_WT_H9_None_6m_M_MG725
AAAGGATGTTGCCGAC-1_lib14	-7.00316	1.6227	Cytokines response 2 (CRM-2)	MG733	APP-NLGF	WT	H9	None	6m	F	APP-NLGF_WT_H9_None_6m_F_MG733
AACCAACTCGGCCTTT-1_lib14	-6.55434	1.58833	Cytokines response 2 (CRM-2)	MG724	APP-NLGF	WT	H9	None	6m	M	APP-NLGF_WT_H9_None_6m_M_MG724
AAGAACACACCTTCGT-1_lib14	-5.8606	1.19232	Cytokines response 2 (CRM-2)	MG724	APP-NLGF	WT	H9	None	6m	M	APP-NLGF_WT_H9_None_6m_M_MG724
AAGGAATCAGTGTACT-1_lib14	-6.9106	1.39083	Cytokines response 2 (CRM-2)	MG724	APP-NLGF	WT	H9	None	6m	M	APP-NLGF_WT_H9_None_6m_M_MG724
AAGTACCAGAGTCAGC-1_lib14	-6.14276	-0.12576	Cytokines response 2 (CRM-2)	MG733	APP-NLGF	WT	H9	None	6m	F	APP-NLGF_WT_H9_None_6m_F_MG733
ACAAAGATCCGAGCTG-1_lib14	-6.39916	1.4164	Cytokines response 2 (CRM-2)	MG724	APP-NLGF	WT	H9	None	6m	M	APP-NLGF_WT_H9_None_6m_M_MG724
ACATGCAAGGTTGGTG-1_lib14	-6.27819	0.0673878	Cytokines response 2 (CRM-2)	MG733	APP-NLGF	WT	H9	None	6m	F	APP-NLGF_WT_H9_None_6m_F_MG733
ACCTACCTCGAAGCCC-1_lib14	-6.87079	1.49486	Cytokines response 2 (CRM-2)	MG725	APP-NLGF	WT	H9	None	6m	M	APP-NLGF_WT_H9_None_6m_M_MG725
ACGCACGCAACGGCTC-1_lib14	-6.80325	1.59596	Cytokines response 2 (CRM-2)	MG733	APP-NLGF	WT	H9	None	6m	F	APP-NLGF_WT_H9_None_6m_F_MG733
ACGGTCGTCATTTGCT-1_lib14	-6.62602	1.68485	Cytokines response 2 (CRM-2)	MG724	APP-NLGF	WT	H9	None	6m	M	APP-NLGF_WT_H9_None_6m_M_MG724
ACGTTCCGTACTGTTG-1_lib14	-5.66179	1.07297	Cytokines response 2 (CRM-2)	MG733	APP-NLGF	WT	H9	None	6m	F	APP-NLGF_WT_H9_None_6m_F_MG733
ACTATCTCAGAGTGTG-1_lib14	-5.80313	1.4104	Cytokines response 2 (CRM-2)	MG733	APP-NLGF	WT	H9	None	6m	F	APP-NLGF_WT_H9_None_6m_F_MG733
ACTATGGGTGACTAAA-1_lib14	-6.7358	1.55936	Cytokines response 2 (CRM-2)	MG724	APP-NLGF	WT	H9	None	6m	M	APP-NLGF_WT_H9_None_6m_M_MG724
ACTGTCCAGATTCGCT-1_lib14	-5.60833	1.32542	Cytokines response 2 (CRM-2)	MG724	APP-NLGF	WT	H9	None	6m	M	APP-NLGF_WT_H9_None_6m_M_MG724
ACTGTGAAGGACAGTC-1_lib14	-6.72693	1.27157	Cytokines response 2 (CRM-2)	MG733	APP-NLGF	WT	H9	None	6m	F	APP-NLGF_WT_H9_None_6m_F_MG733
ACTTCCGGTCTTTATC-1_lib14	-6.08401	1.37201	Cytokines response 2 (CRM-2)	MG724	APP-NLGF	WT	H9	None	6m	M	APP-NLGF_WT_H9_None_6m_M_MG724
AGAAGCGCATCAACCA-1_lib14	-3.89672	1.74298	Cytokines response 2 (CRM-2)	MG724	APP-NLGF	WT	H9	None	6m	M	APP-NLGF_WT_H9_None_6m_M_MG724
AGACCATGTAGCACAG-1_lib14	-6.0122	1.16458	Cytokines response 2 (CRM-2)	MG724	APP-NLGF	WT	H9	None	6m	M	APP-NLGF_WT_H9_None_6m_M_MG724
AGACTCAAGGACGGAG-1_lib14	-5.74788	1.1819	Cytokines response 2 (CRM-2)	MG733	APP-NLGF	WT	H9	None	6m	F	APP-NLGF_WT_H9_None_6m_F_MG733
AGACTCAAGTGCCGAA-1_lib14	-6.81234	1.9746	Cytokines response 2 (CRM-2)	MG733	APP-NLGF	WT	H9	None	6m	F	APP-NLGF_WT_H9_None_6m_F_MG733
AGATGAACAACGCCCA-1_lib14	-5.24033	0.190667	Cytokines response 2 (CRM-2)	MG724	APP-NLGF	WT	H9	None	6m	M	APP-NLGF_WT_H9_None_6m_M_MG724
AGCGATTGTCGTATGT-1_lib14	-4.85143	0.378975	Cytokines response 2 (CRM-2)	MG724	APP-NLGF	WT	H9	None	6m	M	APP-NLGF_WT_H9_None_6m_M_MG724
AGCGCTGAGTATGCAA-1_lib14	-6.74359	1.39052	Cytokines response 2 (CRM-2)	MG733	APP-NLGF	WT	H9	None	6m	F	APP-NLGF_WT_H9_None_6m_F_MG733
AGGTAGGAGTGCCGAA-1_lib14	-4.79463	0.150437	Cytokines response 2 (CRM-2)	MG725	APP-NLGF	WT	H9	None	6m	M	APP-NLGF_WT_H9_None_6m_M_MG725
AGTTCGAAGTGCGTCC-1_lib14	-7.00568	1.6224	Cytokines response 2 (CRM-2)	MG724	APP-NLGF	WT	H9	None	6m	M	APP-NLGF_WT_H9_None_6m_M_MG724
ATACCGACAGCACCCA-1_lib14	-6.15772	1.76669	Cytokines response 2 (CRM-2)	MG724	APP-NLGF	WT	H9	None	6m	M	APP-NLGF_WT_H9_None_6m_M_MG724
ATAGACCGTGCCCTTT-1_lib14	-5.74683	1.18612	Cytokines response 2 (CRM-2)	MG724	APP-NLGF	WT	H9	None	6m	M	APP-NLGF_WT_H9_None_6m_M_MG724
ATAGACCTCTGACGCG-1_lib14	-6.80048	1.54227	Cytokines response 2 (CRM-2)	MG724	APP-NLGF	WT	H9	None	6m	M	APP-NLGF_WT_H9_None_6m_M_MG724
ATCCATTGTTAGAAGT-1_lib14	-0.329895	3.05237	Cytokines response 2 (CRM-2)	MG733	APP-NLGF	WT	H9	None	6m	F	APP-NLGF_WT_H9_None_6m_F_MG733
ATCTCTATCTTACACT-1_lib14	-5.99241	1.13316	Cytokines response 2 (CRM-2)	MG725	APP-NLGF	WT	H9	None	6m	M	APP-NLGF_WT_H9_None_6m_M_MG725
ATTATCCAGACTTCCA-1_lib14	-5.91355	0.934614	Cytokines response 2 (CRM-2)	MG724	APP-NLGF	WT	H9	None	6m	M	APP-NLGF_WT_H9_None_6m_M_MG724
ATTGGGTGTATGAGAT-1_lib14	-6.86425	0.875824	Cytokines response 2 (CRM-2)	MG724	APP-NLGF	WT	H9	None	6m	M	APP-NLGF_WT_H9_None_6m_M_MG724
ATTTCTGAGGGTTAAT-1_lib14	-5.70975	1.10709	Cytokines response 2 (CRM-2)	MG725	APP-NLGF	WT	H9	None	6m	M	APP-NLGF_WT_H9_None_6m_M_MG725
CAACAACCAGCTACTA-1_lib14	-5.63759	1.10174	Cytokines response 2 (CRM-2)	MG724	APP-NLGF	WT	H9	None	6m	M	APP-NLGF_WT_H9_None_6m_M_MG724
CAAGACTCAGTGGGTA-1_lib14	-6.22553	-0.175936	Cytokines response 2 (CRM-2)	MG725	APP-NLGF	WT	H9	None	6m	M	APP-NLGF_WT_H9_None_6m_M_MG725
CAATGACTCACTGATG-1_lib14	-4.64642	0.170709	Cytokines response 2 (CRM-2)	MG725	APP-NLGF	WT	H9	None	6m	M	APP-NLGF_WT_H9_None_6m_M_MG725
CAATTTCGTCATTGCA-1_lib14	-6.88333	1.54656	Cytokines response 2 (CRM-2)	MG733	APP-NLGF	WT	H9	None	6m	F	APP-NLGF_WT_H9_None_6m_F_MG733
CACAACAAGTAGAGTT-1_lib14	-6.55214	1.25552	Cytokines response 2 (CRM-2)	MG724	APP-NLGF	WT	H9	None	6m	M	APP-NLGF_WT_H9_None_6m_M_MG724
CACATGATCCCAACTC-1_lib14	-5.70237	1.15089	Cytokines response 2 (CRM-2)	MG733	APP-NLGF	WT	H9	None	6m	F	APP-NLGF_WT_H9_None_6m_F_MG733
CACTGGGTCACGGACC-1_lib14	-6.9213	1.60727	Cytokines response 2 (CRM-2)	MG724	APP-NLGF	WT	H9	None	6m	M	APP-NLGF_WT_H9_None_6m_M_MG724
CAGATCAGTCAGTCTA-1_lib14	-6.51241	0.712384	Cytokines response 2 (CRM-2)	MG724	APP-NLGF	WT	H9	None	6m	M	APP-NLGF_WT_H9_None_6m_M_MG724
CAGCACGGTCCTGAAT-1_lib14	-6.93546	1.56765	Cytokines response 2 (CRM-2)	MG725	APP-NLGF	WT	H9	None	6m	M	APP-NLGF_WT_H9_None_6m_M_MG725
CAGCAGCAGCCTGTCG-1_lib14	-5.91707	0.25915	Cytokines response 2 (CRM-2)	MG725	APP-NLGF	WT	H9	None	6m	M	APP-NLGF_WT_H9_None_6m_M_MG725
CAGCCAGTCAACCTTT-1_lib14	-5.40434	0.574701	Cytokines response 2 (CRM-2)	MG724	APP-NLGF	WT	H9	None	6m	M	APP-NLGF_WT_H9_None_6m_M_MG724
CAGCGTGCAGACCAGA-1_lib14	-6.46991	1.49038	Cytokines response 2 (CRM-2)	MG725	APP-NLGF	WT	H9	None	6m	M	APP-NLGF_WT_H9_None_6m_M_MG725
CAGGTATAGCTCTGTA-1_lib14	-6.17272	-0.11028	Cytokines response 2 (CRM-2)	MG724	APP-NLGF	WT	H9	None	6m	M	APP-NLGF_WT_H9_None_6m_M_MG724
CATACAGAGCGACAGT-1_lib14	-6.60026	1.99998	Cytokines response 2 (CRM-2)	MG724	APP-NLGF	WT	H9	None	6m	M	APP-NLGF_WT_H9_None_6m_M_MG724
CATCAAGGTATGGAAT-1_lib14	-4.9363	0.495583	Cytokines response 2 (CRM-2)	MG724	APP-NLGF	WT	H9	None	6m	M	APP-NLGF_WT_H9_None_6m_M_MG724
CATGGATCAGCGATTT-1_lib14	-6.30497	1.76752	Cytokines response 2 (CRM-2)	MG725	APP-NLGF	WT	H9	None	6m	M	APP-NLGF_WT_H9_None_6m_M_MG725
CCAATTTTCGTGCATA-1_lib14	-2.20485	1.92779	Cytokines response 2 (CRM-2)	MG724	APP-NLGF	WT	H9	None	6m	M	APP-NLGF_WT_H9_None_6m_M_MG724
CCACCATTCGGTTCAA-1_lib14	-4.58216	2.06564	Cytokines response 2 (CRM-2)	MG724	APP-NLGF	WT	H9	None	6m	M	APP-NLGF_WT_H9_None_6m_M_MG724
CCACGTTTCGAGTTGT-1_lib14	-6.91566	1.56318	Cytokines response 2 (CRM-2)	MG733	APP-NLGF	WT	H9	None	6m	F	APP-NLGF_WT_H9_None_6m_F_MG733
CCCAACTTCCGAGGCT-1_lib14	-6.38616	1.76602	Cytokines response 2 (CRM-2)	MG725	APP-NLGF	WT	H9	None	6m	M	APP-NLGF_WT_H9_None_6m_M_MG725
CCGAACGCACTCCACT-1_lib14	-5.63918	1.27358	Cytokines response 2 (CRM-2)	MG724	APP-NLGF	WT	H9	None	6m	M	APP-NLGF_WT_H9_None_6m_M_MG724
CCGGTGATCACAGAGG-1_lib14	-5.41567	0.296258	Cytokines response 2 (CRM-2)	MG733	APP-NLGF	WT	H9	None	6m	F	APP-NLGF_WT_H9_None_6m_F_MG733
CCGTAGGGTTACGCCG-1_lib14	-5.81817	1.50276	Cytokines response 2 (CRM-2)	MG733	APP-NLGF	WT	H9	None	6m	F	APP-NLGF_WT_H9_None_6m_F_MG733
CCTCATGGTTACCTGA-1_lib14	-5.92782	1.21535	Cytokines response 2 (CRM-2)	MG724	APP-NLGF	WT	H9	None	6m	M	APP-NLGF_WT_H9_None_6m_M_MG724
CCTCCTCAGTCGAAAT-1_lib14	-6.72172	1.4521	Cytokines response 2 (CRM-2)	MG733	APP-NLGF	WT	H9	None	6m	F	APP-NLGF_WT_H9_None_6m_F_MG733
CGAGAAGAGTTTGTCG-1_lib14	-5.68929	1.50652	Cytokines response 2 (CRM-2)	MG724	APP-NLGF	WT	H9	None	6m	M	APP-NLGF_WT_H9_None_6m_M_MG724
CGATGCGAGCTTTCTT-1_lib14	-5.39537	1.23723	Cytokines response 2 (CRM-2)	MG724	APP-NLGF	WT	H9	None	6m	M	APP-NLGF_WT_H9_None_6m_M_MG724
CGCATGGGTCGCGTTG-1_lib14	-6.96509	1.36512	Cytokines response 2 (CRM-2)	MG733	APP-NLGF	WT	H9	None	6m	F	APP-NLGF_WT_H9_None_6m_F_MG733
CGCCATTCAAAGCTAA-1_lib14	-5.76114	1.25219	Cytokines response 2 (CRM-2)	MG724	APP-NLGF	WT	H9	None	6m	M	APP-NLGF_WT_H9_None_6m_M_MG724
CGCCATTGTCCTGGTG-1_lib14	-6.59784	0.682299	Cytokines response 2 (CRM-2)	MG724	APP-NLGF	WT	H9	None	6m	M	APP-NLGF_WT_H9_None_6m_M_MG724
CGGAGAATCTAGCAAC-1_lib14	-7.14177	1.41618	Cytokines response 2 (CRM-2)	MG733	APP-NLGF	WT	H9	None	6m	F	APP-NLGF_WT_H9_None_6m_F_MG733
CGGCAGTGTATACGGG-1_lib14	-5.74585	1.18438	Cytokines response 2 (CRM-2)	MG724	APP-NLGF	WT	H9	None	6m	M	APP-NLGF_WT_H9_None_6m_M_MG724
CGTAAGTCAACATACC-1_lib14	-6.14048	0.763002	Cytokines response 2 (CRM-2)	MG724	APP-NLGF	WT	H9	None	6m	M	APP-NLGF_WT_H9_None_6m_M_MG724
CGTAATGAGCTTTCTT-1_lib14	-6.69229	1.23234	Cytokines response 2 (CRM-2)	MG725	APP-NLGF	WT	H9	None	6m	M	APP-NLGF_WT_H9_None_6m_M_MG725
CGTGCTTCAACTAGAA-1_lib14	-6.63147	1.4679	Cytokines response 2 (CRM-2)	MG724	APP-NLGF	WT	H9	None	6m	M	APP-NLGF_WT_H9_None_6m_M_MG724
CGTTGGGTCTCGTTTA-1_lib14	-1.21544	4.50037	Cytokines response 2 (CRM-2)	MG733	APP-NLGF	WT	H9	None	6m	F	APP-NLGF_WT_H9_None_6m_F_MG733
CTAACTTGTGAACTAA-1_lib14	-4.52067	0.192348	Cytokines response 2 (CRM-2)	MG733	APP-NLGF	WT	H9	None	6m	F	APP-NLGF_WT_H9_None_6m_F_MG733
CTAACTTTCCACTAGA-1_lib14	-5.95442	1.0073	Cytokines response 2 (CRM-2)	MG733	APP-NLGF	WT	H9	None	6m	F	APP-NLGF_WT_H9_None_6m_F_MG733
CTACAGAAGGAATTAC-1_lib14	-5.23474	-0.188008	Cytokines response 2 (CRM-2)	MG725	APP-NLGF	WT	H9	None	6m	M	APP-NLGF_WT_H9_None_6m_M_MG725
CTCAGAATCGACCACG-1_lib14	-6.65354	1.64842	Cytokines response 2 (CRM-2)	MG724	APP-NLGF	WT	H9	None	6m	M	APP-NLGF_WT_H9_None_6m_M_MG724
CTCAGGGTCCCTTGGT-1_lib14	-6.32481	2.04677	Cytokines response 2 (CRM-2)	MG724	APP-NLGF	WT	H9	None	6m	M	APP-NLGF_WT_H9_None_6m_M_MG724
CTCATCGCACCCTTGT-1_lib14	-5.64804	0.467311	Cytokines response 2 (CRM-2)	MG724	APP-NLGF	WT	H9	None	6m	M	APP-NLGF_WT_H9_None_6m_M_MG724
CTCTCGAGTCCTGAAT-1_lib14	-5.60849	1.6072	Cytokines response 2 (CRM-2)	MG724	APP-NLGF	WT	H9	None	6m	M	APP-NLGF_WT_H9_None_6m_M_MG724
CTGAGCGCACTGTGTA-1_lib14	-6.62173	1.10312	Cytokines response 2 (CRM-2)	MG733	APP-NLGF	WT	H9	None	6m	F	APP-NLGF_WT_H9_None_6m_F_MG733
CTGTAGAGTTCTGACA-1_lib14	-6.819	1.49786	Cytokines response 2 (CRM-2)	MG725	APP-NLGF	WT	H9	None	6m	M	APP-NLGF_WT_H9_None_6m_M_MG725
CTTCCGACACACACTA-1_lib14	-5.85347	1.3565	Cytokines response 2 (CRM-2)	MG725	APP-NLGF	WT	H9	None	6m	M	APP-NLGF_WT_H9_None_6m_M_MG725
GAAATGACACAGTATC-1_lib14	-6.218	1.72487	Cytokines response 2 (CRM-2)	MG724	APP-NLGF	WT	H9	None	6m	M	APP-NLGF_WT_H9_None_6m_M_MG724
GAAATGATCTTGGGCG-1_lib14	-6.48699	1.32269	Cytokines response 2 (CRM-2)	MG724	APP-NLGF	WT	H9	None	6m	M	APP-NLGF_WT_H9_None_6m_M_MG724
GACGTTAAGAGTATAC-1_lib14	-5.71447	1.3591	Cytokines response 2 (CRM-2)	MG725	APP-NLGF	WT	H9	None	6m	M	APP-NLGF_WT_H9_None_6m_M_MG725
GAGACTTGTCTACACA-1_lib14	-6.46017	1.71148	Cytokines response 2 (CRM-2)	MG724	APP-NLGF	WT	H9	None	6m	M	APP-NLGF_WT_H9_None_6m_M_MG724
GAGTTACCACAGAGAC-1_lib14	-6.30438	1.72232	Cytokines response 2 (CRM-2)	MG725	APP-NLGF	WT	H9	None	6m	M	APP-NLGF_WT_H9_None_6m_M_MG725
GATCAGTCACGAAGAC-1_lib14	-6.33454	-0.143176	Cytokines response 2 (CRM-2)	MG724	APP-NLGF	WT	H9	None	6m	M	APP-NLGF_WT_H9_None_6m_M_MG724
GATCATGTCGAACCAT-1_lib14	-7.11304	1.45144	Cytokines response 2 (CRM-2)	MG725	APP-NLGF	WT	H9	None	6m	M	APP-NLGF_WT_H9_None_6m_M_MG725
GATCGTAAGATTTGCC-1_lib14	-6.72324	1.4695	Cytokines response 2 (CRM-2)	MG724	APP-NLGF	WT	H9	None	6m	M	APP-NLGF_WT_H9_None_6m_M_MG724
GATTCGAAGGTTGGAC-1_lib14	-7.07655	1.61496	Cytokines response 2 (CRM-2)	MG733	APP-NLGF	WT	H9	None	6m	F	APP-NLGF_WT_H9_None_6m_F_MG733
GCAACATAGTAAACGT-1_lib14	-6.47372	1.478	Cytokines response 2 (CRM-2)	MG725	APP-NLGF	WT	H9	None	6m	M	APP-NLGF_WT_H9_None_6m_M_MG725
GCAACATCAACTCATG-1_lib14	-6.89026	1.8783	Cytokines response 2 (CRM-2)	MG724	APP-NLGF	WT	H9	None	6m	M	APP-NLGF_WT_H9_None_6m_M_MG724
GCAACATCACCAATTG-1_lib14	-5.66172	1.1588	Cytokines response 2 (CRM-2)	MG733	APP-NLGF	WT	H9	None	6m	F	APP-NLGF_WT_H9_None_6m_F_MG733
GCAACATGTGAACGGT-1_lib14	-6.97651	1.58896	Cytokines response 2 (CRM-2)	MG724	APP-NLGF	WT	H9	None	6m	M	APP-NLGF_WT_H9_None_6m_M_MG724
GCAACCGAGACGCAGT-1_lib14	-4.52432	-0.0311885	Cytokines response 2 (CRM-2)	MG733	APP-NLGF	WT	H9	None	6m	F	APP-NLGF_WT_H9_None_6m_F_MG733
GCAGTTACAGCCTTCT-1_lib14	-5.81512	1.18383	Cytokines response 2 (CRM-2)	MG733	APP-NLGF	WT	H9	None	6m	F	APP-NLGF_WT_H9_None_6m_F_MG733
GCATCTCTCATCGGGC-1_lib14	-3.61543	1.48676	Cytokines response 2 (CRM-2)	MG724	APP-NLGF	WT	H9	None	6m	M	APP-NLGF_WT_H9_None_6m_M_MG724
GCGGATCTCAGCATTG-1_lib14	-4.43152	0.166531	Cytokines response 2 (CRM-2)	MG724	APP-NLGF	WT	H9	None	6m	M	APP-NLGF_WT_H9_None_6m_M_MG724
GGAAGTGAGACGGTTG-1_lib14	-5.63683	1.19989	Cytokines response 2 (CRM-2)	MG733	APP-NLGF	WT	H9	None	6m	F	APP-NLGF_WT_H9_None_6m_F_MG733
GGAATGGGTTAAAGTG-1_lib14	-6.59999	1.50966	Cytokines response 2 (CRM-2)	MG724	APP-NLGF	WT	H9	None	6m	M	APP-NLGF_WT_H9_None_6m_M_MG724
GGAGAACAGTCGTTAC-1_lib14	-5.75937	1.23469	Cytokines response 2 (CRM-2)	MG733	APP-NLGF	WT	H9	None	6m	F	APP-NLGF_WT_H9_None_6m_F_MG733
GGAGGATCACTCATAG-1_lib14	-6.80355	1.6273	Cytokines response 2 (CRM-2)	MG724	APP-NLGF	WT	H9	None	6m	M	APP-NLGF_WT_H9_None_6m_M_MG724
GGATCTAAGTCATTGC-1_lib14	-6.29572	1.02672	Cytokines response 2 (CRM-2)	MG725	APP-NLGF	WT	H9	None	6m	M	APP-NLGF_WT_H9_None_6m_M_MG725
GGCAGTCGTCCGAAAG-1_lib14	-5.90036	1.33267	Cytokines response 2 (CRM-2)	MG733	APP-NLGF	WT	H9	None	6m	F	APP-NLGF_WT_H9_None_6m_F_MG733
GGGATGAGTTCTAACG-1_lib14	-6.90719	1.60234	Cytokines response 2 (CRM-2)	MG733	APP-NLGF	WT	H9	None	6m	F	APP-NLGF_WT_H9_None_6m_F_MG733
GGTCTGGAGATGACCG-1_lib14	-6.30787	1.5802	Cytokines response 2 (CRM-2)	MG733	APP-NLGF	WT	H9	None	6m	F	APP-NLGF_WT_H9_None_6m_F_MG733
GGTGGCTTCACCTCTG-1_lib14	-6.64355	1.16011	Cytokines response 2 (CRM-2)	MG724	APP-NLGF	WT	H9	None	6m	M	APP-NLGF_WT_H9_None_6m_M_MG724
GTAACCAAGCACCAGA-1_lib14	-5.65727	0.69396	Cytokines response 2 (CRM-2)	MG733	APP-NLGF	WT	H9	None	6m	F	APP-NLGF_WT_H9_None_6m_F_MG733
GTAAGTCTCGTGGCGT-1_lib14	2.08476	-2.63394	Cytokines response 2 (CRM-2)	MG733	APP-NLGF	WT	H9	None	6m	F	APP-NLGF_WT_H9_None_6m_F_MG733
GTACAGTCAGGGAATC-1_lib14	-6.35796	-0.17862	Cytokines response 2 (CRM-2)	MG733	APP-NLGF	WT	H9	None	6m	F	APP-NLGF_WT_H9_None_6m_F_MG733
GTCCTCAGTGGTCTCG-1_lib14	-5.40812	1.27022	Cytokines response 2 (CRM-2)	MG725	APP-NLGF	WT	H9	None	6m	M	APP-NLGF_WT_H9_None_6m_M_MG725
GTCTACCTCGACCATA-1_lib14	-5.56002	0.979626	Cytokines response 2 (CRM-2)	MG724	APP-NLGF	WT	H9	None	6m	M	APP-NLGF_WT_H9_None_6m_M_MG724
GTGCACGTCGTAACCA-1_lib14	-5.64194	1.17201	Cytokines response 2 (CRM-2)	MG724	APP-NLGF	WT	H9	None	6m	M	APP-NLGF_WT_H9_None_6m_M_MG724
GTGCGTGCAATAACCC-1_lib14	-5.76244	1.21014	Cytokines response 2 (CRM-2)	MG724	APP-NLGF	WT	H9	None	6m	M	APP-NLGF_WT_H9_None_6m_M_MG724
GTTCATTAGCACGTCC-1_lib14	-6.49284	1.58211	Cytokines response 2 (CRM-2)	MG724	APP-NLGF	WT	H9	None	6m	M	APP-NLGF_WT_H9_None_6m_M_MG724
GTTTACTTCAAGAATG-1_lib14	-5.93422	0.602689	Cytokines response 2 (CRM-2)	MG724	APP-NLGF	WT	H9	None	6m	M	APP-NLGF_WT_H9_None_6m_M_MG724
TAACCAGGTTACGTAC-1_lib14	-6.95964	1.57062	Cytokines response 2 (CRM-2)	MG725	APP-NLGF	WT	H9	None	6m	M	APP-NLGF_WT_H9_None_6m_M_MG725
TAACGACCACTGCATA-1_lib14	-6.8241	1.64334	Cytokines response 2 (CRM-2)	MG725	APP-NLGF	WT	H9	None	6m	M	APP-NLGF_WT_H9_None_6m_M_MG725
TACCCACGTCCGGTGT-1_lib14	-5.96751	1.63617	Cytokines response 2 (CRM-2)	MG733	APP-NLGF	WT	H9	None	6m	F	APP-NLGF_WT_H9_None_6m_F_MG733
TACCGAAAGCAGCCTC-1_lib14	-6.7145	1.60246	Cytokines response 2 (CRM-2)	MG724	APP-NLGF	WT	H9	None	6m	M	APP-NLGF_WT_H9_None_6m_M_MG724
TACGGGCTCATAGGCT-1_lib14	-4.68646	0.0271849	Cytokines response 2 (CRM-2)	MG724	APP-NLGF	WT	H9	None	6m	M	APP-NLGF_WT_H9_None_6m_M_MG724
TACTTCACAAGTCATC-1_lib14	-6.91857	1.69512	Cytokines response 2 (CRM-2)	MG724	APP-NLGF	WT	H9	None	6m	M	APP-NLGF_WT_H9_None_6m_M_MG724
TAGCACACATAGAGGC-1_lib14	-6.92055	1.89891	Cytokines response 2 (CRM-2)	MG733	APP-NLGF	WT	H9	None	6m	F	APP-NLGF_WT_H9_None_6m_F_MG733
TATCGCCGTCGTACTA-1_lib14	-5.77338	0.897374	Cytokines response 2 (CRM-2)	MG725	APP-NLGF	WT	H9	None	6m	M	APP-NLGF_WT_H9_None_6m_M_MG725
TATCTTGCATATACCG-1_lib14	-5.61724	0.953011	Cytokines response 2 (CRM-2)	MG733	APP-NLGF	WT	H9	None	6m	F	APP-NLGF_WT_H9_None_6m_F_MG733
TATTGGGTCCCTTCCC-1_lib14	-7.09552	1.55058	Cytokines response 2 (CRM-2)	MG724	APP-NLGF	WT	H9	None	6m	M	APP-NLGF_WT_H9_None_6m_M_MG724
TCAAGTGCATTCTCCG-1_lib14	-5.48893	0.698688	Cytokines response 2 (CRM-2)	MG724	APP-NLGF	WT	H9	None	6m	M	APP-NLGF_WT_H9_None_6m_M_MG724
TCACAAGTCGCCCAGA-1_lib14	-5.87483	1.79524	Cytokines response 2 (CRM-2)	MG724	APP-NLGF	WT	H9	None	6m	M	APP-NLGF_WT_H9_None_6m_M_MG724
TCACGGGTCTAGGCCG-1_lib14	-0.160213	3.05521	Cytokines response 2 (CRM-2)	MG724	APP-NLGF	WT	H9	None	6m	M	APP-NLGF_WT_H9_None_6m_M_MG724
TCAGGTACAAGCAATA-1_lib14	-6.71838	1.4379	Cytokines response 2 (CRM-2)	MG725	APP-NLGF	WT	H9	None	6m	M	APP-NLGF_WT_H9_None_6m_M_MG725
TCAGGTAGTAAGAACT-1_lib14	-5.98263	0.123037	Cytokines response 2 (CRM-2)	MG733	APP-NLGF	WT	H9	None	6m	F	APP-NLGF_WT_H9_None_6m_F_MG733
TCATCCGCAAATACAG-1_lib14	-6.20255	1.65286	Cytokines response 2 (CRM-2)	MG724	APP-NLGF	WT	H9	None	6m	M	APP-NLGF_WT_H9_None_6m_M_MG724
TCCATGCAGTATGTAG-1_lib14	-1.82435	1.94528	Cytokines response 2 (CRM-2)	MG725	APP-NLGF	WT	H9	None	6m	M	APP-NLGF_WT_H9_None_6m_M_MG725
TCCCACACATCTCGTC-1_lib14	-6.1265	-0.0694144	Cytokines response 2 (CRM-2)	MG733	APP-NLGF	WT	H9	None	6m	F	APP-NLGF_WT_H9_None_6m_F_MG733
TCCTAATTCGTGTGAT-1_lib14	-0.782869	3.61932	Cytokines response 2 (CRM-2)	MG733	APP-NLGF	WT	H9	None	6m	F	APP-NLGF_WT_H9_None_6m_F_MG733
TCTATACTCTTAGCAG-1_lib14	-5.83192	1.4451	Cytokines response 2 (CRM-2)	MG724	APP-NLGF	WT	H9	None	6m	M	APP-NLGF_WT_H9_None_6m_M_MG724
TCTCCGACAGGACGAT-1_lib14	-6.98537	1.57952	Cytokines response 2 (CRM-2)	MG725	APP-NLGF	WT	H9	None	6m	M	APP-NLGF_WT_H9_None_6m_M_MG725
TCTTAGTGTATGGTAA-1_lib14	-6.87865	1.61194	Cytokines response 2 (CRM-2)	MG733	APP-NLGF	WT	H9	None	6m	F	APP-NLGF_WT_H9_None_6m_F_MG733
TCTTAGTTCACATTGG-1_lib14	-6.38813	1.92935	Cytokines response 2 (CRM-2)	MG724	APP-NLGF	WT	H9	None	6m	M	APP-NLGF_WT_H9_None_6m_M_MG724
TCTTCCTGTCATTGCA-1_lib14	-5.81753	1.36691	Cytokines response 2 (CRM-2)	MG733	APP-NLGF	WT	H9	None	6m	F	APP-NLGF_WT_H9_None_6m_F_MG733
TGACGCGTCCGTTGGG-1_lib14	-6.99864	1.64374	Cytokines response 2 (CRM-2)	MG733	APP-NLGF	WT	H9	None	6m	F	APP-NLGF_WT_H9_None_6m_F_MG733
TGGATCAAGAAGCTGC-1_lib14	-5.30505	0.251843	Cytokines response 2 (CRM-2)	MG733	APP-NLGF	WT	H9	None	6m	F	APP-NLGF_WT_H9_None_6m_F_MG733
TGGATGTCACGTGTGC-1_lib14	-6.94091	1.40381	Cytokines response 2 (CRM-2)	MG733	APP-NLGF	WT	H9	None	6m	F	APP-NLGF_WT_H9_None_6m_F_MG733
TGGGTTAAGGAGAGTA-1_lib14	-6.34055	1.58865	Cytokines response 2 (CRM-2)	MG725	APP-NLGF	WT	H9	None	6m	M	APP-NLGF_WT_H9_None_6m_M_MG725
TGGTAGTGTAACACGG-1_lib14	-6.52717	1.55533	Cytokines response 2 (CRM-2)	MG733	APP-NLGF	WT	H9	None	6m	F	APP-NLGF_WT_H9_None_6m_F_MG733
TGGTTAGCACCTGATA-1_lib14	-6.67995	1.18021	Cytokines response 2 (CRM-2)	MG724	APP-NLGF	WT	H9	None	6m	M	APP-NLGF_WT_H9_None_6m_M_MG724
TGTCCTGGTGTAAATG-1_lib14	-2.88114	1.72836	Cytokines response 2 (CRM-2)	MG724	APP-NLGF	WT	H9	None	6m	M	APP-NLGF_WT_H9_None_6m_M_MG724
TGTCCTGTCGGTCTAA-1_lib14	-6.9895	1.76728	Cytokines response 2 (CRM-2)	MG724	APP-NLGF	WT	H9	None	6m	M	APP-NLGF_WT_H9_None_6m_M_MG724
TGTGCGGCAACTGGTT-1_lib14	-5.14982	0.716017	Cytokines response 2 (CRM-2)	MG733	APP-NLGF	WT	H9	None	6m	F	APP-NLGF_WT_H9_None_6m_F_MG733
TGTTCCGCACTACAGT-1_lib14	-5.50085	1.28371	Cytokines response 2 (CRM-2)	MG724	APP-NLGF	WT	H9	None	6m	M	APP-NLGF_WT_H9_None_6m_M_MG724
TGTTCCGTCCATACAG-1_lib14	-7.18535	1.53878	Cytokines response 2 (CRM-2)	MG733	APP-NLGF	WT	H9	None	6m	F	APP-NLGF_WT_H9_None_6m_F_MG733
TTACGCCGTGTCCGGT-1_lib14	-6.04057	1.19584	Cytokines response 2 (CRM-2)	MG725	APP-NLGF	WT	H9	None	6m	M	APP-NLGF_WT_H9_None_6m_M_MG725
TTATTGCAGCGCACAA-1_lib14	-5.55483	0.905599	Cytokines response 2 (CRM-2)	MG724	APP-NLGF	WT	H9	None	6m	M	APP-NLGF_WT_H9_None_6m_M_MG724
TTCACGCTCAGTCCGG-1_lib14	-6.7403	1.46891	Cytokines response 2 (CRM-2)	MG724	APP-NLGF	WT	H9	None	6m	M	APP-NLGF_WT_H9_None_6m_M_MG724
TTCCAATCATCTCCCA-1_lib14	-6.72981	1.81815	Cytokines response 2 (CRM-2)	MG724	APP-NLGF	WT	H9	None	6m	M	APP-NLGF_WT_H9_None_6m_M_MG724
TTGACCCAGTCTAACC-1_lib14	-6.18863	0.718233	Cytokines response 2 (CRM-2)	MG733	APP-NLGF	WT	H9	None	6m	F	APP-NLGF_WT_H9_None_6m_F_MG733
TTGATGGTCCGATCGG-1_lib14	-6.31379	1.15654	Cytokines response 2 (CRM-2)	MG724	APP-NLGF	WT	H9	None	6m	M	APP-NLGF_WT_H9_None_6m_M_MG724
TTGCCTGGTCATCCCT-1_lib14	-6.17366	0.51125	Cytokines response 2 (CRM-2)	MG724	APP-NLGF	WT	H9	None	6m	M	APP-NLGF_WT_H9_None_6m_M_MG724
TTTACTGAGCTATCTG-1_lib14	-5.67503	1.23703	Cytokines response 2 (CRM-2)	MG733	APP-NLGF	WT	H9	None	6m	F	APP-NLGF_WT_H9_None_6m_F_MG733
TTTATGCTCTAGAGCT-1_lib14	-4.69497	1.84673	Cytokines response 2 (CRM-2)	MG733	APP-NLGF	WT	H9	None	6m	F	APP-NLGF_WT_H9_None_6m_F_MG733
TTTCAGTTCCCGAGAC-1_lib14	-5.82952	1.24837	Cytokines response 2 (CRM-2)	MG724	APP-NLGF	WT	H9	None	6m	M	APP-NLGF_WT_H9_None_6m_M_MG724
TTTGACTCAGGGAGAG-1_lib14	-5.28342	1.29725	Cytokines response 2 (CRM-2)	MG733	APP-NLGF	WT	H9	None	6m	F	APP-NLGF_WT_H9_None_6m_F_MG733
TTTGGAGCAGCTCGGT-1_lib14	-6.85228	1.42943	Cytokines response 2 (CRM-2)	MG724	APP-NLGF	WT	H9	None	6m	M	APP-NLGF_WT_H9_None_6m_M_MG724
TTTGGTTCAACATCGT-1_lib14	-6.92381	1.62321	Cytokines response 2 (CRM-2)	MG725	APP-NLGF	WT	H9	None	6m	M	APP-NLGF_WT_H9_None_6m_M_MG725
AAACCCAAGGTCGTCC-1_lib8	3.58062	2.61664	Disease associated (DAM)	MG447	APP-NLGF	WT	H9	None	6m	F	APP-NLGF_WT_H9_None_6m_F_MG447
AAAGAACTCTTGGTGA-1_lib8	-3.70022	-0.780348	Disease associated (DAM)	MG448	APP-NLGF	WT	H9	None	6m	F	APP-NLGF_WT_H9_None_6m_F_MG448
AAAGGGCTCGATCCAA-1_lib8	-1.59909	-3.29625	Disease associated (DAM)	MG447	APP-NLGF	WT	H9	None	6m	F	APP-NLGF_WT_H9_None_6m_F_MG447
AAAGGTAAGGTGAGAA-1_lib8	-3.56989	-3.31429	Disease associated (DAM)	MG447	APP-NLGF	WT	H9	None	6m	F	APP-NLGF_WT_H9_None_6m_F_MG447
AACAAAGAGCGACTTT-1_lib8	-2.89567	-1.8506	Disease associated (DAM)	MG448	APP-NLGF	WT	H9	None	6m	F	APP-NLGF_WT_H9_None_6m_F_MG448
AACAAGAGTGCACGCT-1_lib8	-3.64939	-2.04082	Disease associated (DAM)	MG448	APP-NLGF	WT	H9	None	6m	F	APP-NLGF_WT_H9_None_6m_F_MG448
AACACACAGTAGAATC-1_lib8	-0.66755	-1.85702	Disease associated (DAM)	MG448	APP-NLGF	WT	H9	None	6m	F	APP-NLGF_WT_H9_None_6m_F_MG448
AACAGGGAGCCAAGTG-1_lib8	-0.845682	2.58155	Disease associated (DAM)	MG447	APP-NLGF	WT	H9	None	6m	F	APP-NLGF_WT_H9_None_6m_F_MG447
AACCAACCATAACAGA-1_lib8	-0.750893	-2.0677	Disease associated (DAM)	MG448	APP-NLGF	WT	H9	None	6m	F	APP-NLGF_WT_H9_None_6m_F_MG448
AACCATGAGGCTGTAG-1_lib8	-3.21983	-0.982304	Disease associated (DAM)	MG448	APP-NLGF	WT	H9	None	6m	F	APP-NLGF_WT_H9_None_6m_F_MG448
AACCCAATCTGGGCCA-1_lib8	-0.668902	0.369734	Disease associated (DAM)	MG448	APP-NLGF	WT	H9	None	6m	F	APP-NLGF_WT_H9_None_6m_F_MG448
AACCTTTAGAAGGATG-1_lib8	-2.44363	-0.790487	Disease associated (DAM)	MG448	APP-NLGF	WT	H9	None	6m	F	APP-NLGF_WT_H9_None_6m_F_MG448
AACGTCAAGTGGCCTC-1_lib8	3.14173	2.14438	Disease associated (DAM)	MG448	APP-NLGF	WT	H9	None	6m	F	APP-NLGF_WT_H9_None_6m_F_MG448
AACTTCTGTAACATGA-1_lib8	-1.51243	-0.413829	Disease associated (DAM)	MG448	APP-NLGF	WT	H9	None	6m	F	APP-NLGF_WT_H9_None_6m_F_MG448
AAGATAGCAAGACGAC-1_lib8	-0.451114	-0.226837	Disease associated (DAM)	MG447	APP-NLGF	WT	H9	None	6m	F	APP-NLGF_WT_H9_None_6m_F_MG447
AAGATAGCAGCGCGTT-1_lib8	-1.21196	0.171045	Disease associated (DAM)	MG448	APP-NLGF	WT	H9	None	6m	F	APP-NLGF_WT_H9_None_6m_F_MG448
AAGCATCAGTCTGGAG-1_lib8	-0.628324	-0.442933	Disease associated (DAM)	MG447	APP-NLGF	WT	H9	None	6m	F	APP-NLGF_WT_H9_None_6m_F_MG447
AAGCATCTCCGCTAGG-1_lib8	-2.13726	0.837258	Disease associated (DAM)	MG447	APP-NLGF	WT	H9	None	6m	F	APP-NLGF_WT_H9_None_6m_F_MG447
AAGGAATAGGACAAGA-1_lib8	-2.39886	-1.00314	Disease associated (DAM)	MG447	APP-NLGF	WT	H9	None	6m	F	APP-NLGF_WT_H9_None_6m_F_MG447
AAGTCGTTCCGAGAAG-1_lib8	-2.27087	2.06246	Disease associated (DAM)	MG447	APP-NLGF	WT	H9	None	6m	F	APP-NLGF_WT_H9_None_6m_F_MG447
AATCACGCACACTTAG-1_lib8	-3.11581	-0.485456	Disease associated (DAM)	MG447	APP-NLGF	WT	H9	None	6m	F	APP-NLGF_WT_H9_None_6m_F_MG447
AATCGACTCCATTCGC-1_lib8	-2.54671	-1.20275	Disease associated (DAM)	MG448	APP-NLGF	WT	H9	None	6m	F	APP-NLGF_WT_H9_None_6m_F_MG448
AATGCCACAACAAGAT-1_lib8	-2.1815	0.76007	Disease associated (DAM)	MG448	APP-NLGF	WT	H9	None	6m	F	APP-NLGF_WT_H9_None_6m_F_MG448
AATGGCTCATCATTGG-1_lib8	-1.81512	0.251173	Disease associated (DAM)	MG447	APP-NLGF	WT	H9	None	6m	F	APP-NLGF_WT_H9_None_6m_F_MG447
AATTCCTAGGACAGTC-1_lib8	-2.46245	1.21767	Disease associated (DAM)	MG447	APP-NLGF	WT	H9	None	6m	F	APP-NLGF_WT_H9_None_6m_F_MG447
AATTTCCTCCGTGGGT-1_lib8	-2.76533	1.67794	Disease associated (DAM)	MG447	APP-NLGF	WT	H9	None	6m	F	APP-NLGF_WT_H9_None_6m_F_MG447
ACAAGCTGTTCAGCTA-1_lib8	-1.33051	-1.41632	Disease associated (DAM)	MG447	APP-NLGF	WT	H9	None	6m	F	APP-NLGF_WT_H9_None_6m_F_MG447
ACACCAAGTAGCTGAG-1_lib8	-4.59416	0.374027	Disease associated (DAM)	MG447	APP-NLGF	WT	H9	None	6m	F	APP-NLGF_WT_H9_None_6m_F_MG447
ACACCAAGTTTAGTCG-1_lib8	-0.00885887	-2.71109	Disease associated (DAM)	MG447	APP-NLGF	WT	H9	None	6m	F	APP-NLGF_WT_H9_None_6m_F_MG447
ACACTGAGTCTTGCTC-1_lib8	-1.69699	-0.30324	Disease associated (DAM)	MG448	APP-NLGF	WT	H9	None	6m	F	APP-NLGF_WT_H9_None_6m_F_MG448
ACAGGGAGTGTCGCTG-1_lib8	-1.87853	-1.5445	Disease associated (DAM)	MG448	APP-NLGF	WT	H9	None	6m	F	APP-NLGF_WT_H9_None_6m_F_MG448
ACATCCCCAGTGAGCA-1_lib8	-1.50903	-3.13602	Disease associated (DAM)	MG448	APP-NLGF	WT	H9	None	6m	F	APP-NLGF_WT_H9_None_6m_F_MG448
ACATCGAGTCCTCATC-1_lib8	-0.296288	-2.33672	Disease associated (DAM)	MG448	APP-NLGF	WT	H9	None	6m	F	APP-NLGF_WT_H9_None_6m_F_MG448
ACATTTCAGGTAATCA-1_lib8	-2.19861	-2.04904	Disease associated (DAM)	MG448	APP-NLGF	WT	H9	None	6m	F	APP-NLGF_WT_H9_None_6m_F_MG448
ACATTTCGTGGGTATG-1_lib8	-2.35685	-1.61872	Disease associated (DAM)	MG447	APP-NLGF	WT	H9	None	6m	F	APP-NLGF_WT_H9_None_6m_F_MG447
ACCCTCAGTACACGTT-1_lib8	3.3767	2.60022	Disease associated (DAM)	MG447	APP-NLGF	WT	H9	None	6m	F	APP-NLGF_WT_H9_None_6m_F_MG447
ACCCTTGTCGCTTTAT-1_lib8	-3.78991	-0.590986	Disease associated (DAM)	MG448	APP-NLGF	WT	H9	None	6m	F	APP-NLGF_WT_H9_None_6m_F_MG448
ACCCTTGTCGTCGATA-1_lib8	-2.60192	-1.35354	Disease associated (DAM)	MG448	APP-NLGF	WT	H9	None	6m	F	APP-NLGF_WT_H9_None_6m_F_MG448
ACCGTTCAGGTTTACC-1_lib8	-2.51801	-2.4397	Disease associated (DAM)	MG447	APP-NLGF	WT	H9	None	6m	F	APP-NLGF_WT_H9_None_6m_F_MG447
ACCGTTCCAATGAACA-1_lib8	-2.20412	-2.78655	Disease associated (DAM)	MG447	APP-NLGF	WT	H9	None	6m	F	APP-NLGF_WT_H9_None_6m_F_MG447
ACCTACCAGCGTTACT-1_lib8	-1.14125	-1.17106	Disease associated (DAM)	MG448	APP-NLGF	WT	H9	None	6m	F	APP-NLGF_WT_H9_None_6m_F_MG448
ACCTGAACATTACTCT-1_lib8	-2.02612	-2.35835	Disease associated (DAM)	MG447	APP-NLGF	WT	H9	None	6m	F	APP-NLGF_WT_H9_None_6m_F_MG447
ACGATCACAAAGACTA-1_lib8	-2.56023	-2.75357	Disease associated (DAM)	MG447	APP-NLGF	WT	H9	None	6m	F	APP-NLGF_WT_H9_None_6m_F_MG447
ACGATCACAGACAAGC-1_lib8	1.19655	-1.64581	Disease associated (DAM)	MG448	APP-NLGF	WT	H9	None	6m	F	APP-NLGF_WT_H9_None_6m_F_MG448
ACGATCAGTGTAGCAG-1_lib8	-2.02108	-1.94037	Disease associated (DAM)	MG448	APP-NLGF	WT	H9	None	6m	F	APP-NLGF_WT_H9_None_6m_F_MG448
ACGATGTAGCGAGGAG-1_lib8	-1.57942	-1.81417	Disease associated (DAM)	MG448	APP-NLGF	WT	H9	None	6m	F	APP-NLGF_WT_H9_None_6m_F_MG448
ACGATGTAGTTGTAGA-1_lib8	-1.59672	-2.88554	Disease associated (DAM)	MG448	APP-NLGF	WT	H9	None	6m	F	APP-NLGF_WT_H9_None_6m_F_MG448
ACGATGTGTTGCTGAT-1_lib8	-0.867427	-0.540243	Disease associated (DAM)	MG447	APP-NLGF	WT	H9	None	6m	F	APP-NLGF_WT_H9_None_6m_F_MG447
ACGCACGGTGAGGATC-1_lib8	-1.02279	-0.280603	Disease associated (DAM)	MG447	APP-NLGF	WT	H9	None	6m	F	APP-NLGF_WT_H9_None_6m_F_MG447
ACGGAAGCAGTTGAAA-1_lib8	-1.17718	-0.365508	Disease associated (DAM)	MG448	APP-NLGF	WT	H9	None	6m	F	APP-NLGF_WT_H9_None_6m_F_MG448
ACGGGTCGTTGTATGC-1_lib8	-1.13689	0.0321976	Disease associated (DAM)	MG447	APP-NLGF	WT	H9	None	6m	F	APP-NLGF_WT_H9_None_6m_F_MG447
ACGGGTCTCTCTCCGA-1_lib8	-2.32019	0.548885	Disease associated (DAM)	MG448	APP-NLGF	WT	H9	None	6m	F	APP-NLGF_WT_H9_None_6m_F_MG448
ACGGTCGCAAAGTGTA-1_lib8	-2.79536	1.52213	Disease associated (DAM)	MG447	APP-NLGF	WT	H9	None	6m	F	APP-NLGF_WT_H9_None_6m_F_MG447
ACGGTCGGTTCCAAAC-1_lib8	-2.64061	1.49678	Disease associated (DAM)	MG447	APP-NLGF	WT	H9	None	6m	F	APP-NLGF_WT_H9_None_6m_F_MG447
ACGTACAAGCACTAAA-1_lib8	-2.74787	0.265045	Disease associated (DAM)	MG447	APP-NLGF	WT	H9	None	6m	F	APP-NLGF_WT_H9_None_6m_F_MG447
ACGTACAAGCTAATCC-1_lib8	-2.79156	1.05074	Disease associated (DAM)	MG447	APP-NLGF	WT	H9	None	6m	F	APP-NLGF_WT_H9_None_6m_F_MG447
ACGTACACAAAGCTAA-1_lib8	-2.55386	-1.01592	Disease associated (DAM)	MG448	APP-NLGF	WT	H9	None	6m	F	APP-NLGF_WT_H9_None_6m_F_MG448
ACTACGAGTGAGTAGC-1_lib8	0.0484609	-2.85743	Disease associated (DAM)	MG448	APP-NLGF	WT	H9	None	6m	F	APP-NLGF_WT_H9_None_6m_F_MG448
ACTCCCAGTAGTCGGA-1_lib8	-1.88741	-2.96423	Disease associated (DAM)	MG447	APP-NLGF	WT	H9	None	6m	F	APP-NLGF_WT_H9_None_6m_F_MG447
ACTGTCCAGGTGATAT-1_lib8	-1.44955	0.0774117	Disease associated (DAM)	MG448	APP-NLGF	WT	H9	None	6m	F	APP-NLGF_WT_H9_None_6m_F_MG448
ACTGTGAGTATGGAGC-1_lib8	-2.64485	-1.43166	Disease associated (DAM)	MG448	APP-NLGF	WT	H9	None	6m	F	APP-NLGF_WT_H9_None_6m_F_MG448
ACTTAGGCACTTCAGA-1_lib8	-1.71223	-0.439171	Disease associated (DAM)	MG447	APP-NLGF	WT	H9	None	6m	F	APP-NLGF_WT_H9_None_6m_F_MG447
ACTTCGCTCCTCTGCA-1_lib8	-2.39296	-2.49014	Disease associated (DAM)	MG448	APP-NLGF	WT	H9	None	6m	F	APP-NLGF_WT_H9_None_6m_F_MG448
ACTTTCACAACTGTGT-1_lib8	-1.69555	-2.01117	Disease associated (DAM)	MG448	APP-NLGF	WT	H9	None	6m	F	APP-NLGF_WT_H9_None_6m_F_MG448
AGAAGCGGTCATCGGC-1_lib8	-0.490136	-2.25634	Disease associated (DAM)	MG447	APP-NLGF	WT	H9	None	6m	F	APP-NLGF_WT_H9_None_6m_F_MG447
AGAAGTACAGAGCGTA-1_lib8	-1.83159	-3.26925	Disease associated (DAM)	MG447	APP-NLGF	WT	H9	None	6m	F	APP-NLGF_WT_H9_None_6m_F_MG447
AGACAAACAGTTGCGC-1_lib8	0.30373	-2.64332	Disease associated (DAM)	MG448	APP-NLGF	WT	H9	None	6m	F	APP-NLGF_WT_H9_None_6m_F_MG448
AGACAAAGTCGCATCG-1_lib8	0.042231	-0.45669	Disease associated (DAM)	MG447	APP-NLGF	WT	H9	None	6m	F	APP-NLGF_WT_H9_None_6m_F_MG447
AGACAAAGTGGGCTTC-1_lib8	-1.97792	-2.20347	Disease associated (DAM)	MG447	APP-NLGF	WT	H9	None	6m	F	APP-NLGF_WT_H9_None_6m_F_MG447
AGACAGGAGGGCGAAG-1_lib8	-2.66677	-1.46932	Disease associated (DAM)	MG448	APP-NLGF	WT	H9	None	6m	F	APP-NLGF_WT_H9_None_6m_F_MG448
AGAGAGCCAGAATCGG-1_lib8	-1.80921	-0.291397	Disease associated (DAM)	MG447	APP-NLGF	WT	H9	None	6m	F	APP-NLGF_WT_H9_None_6m_F_MG447
AGAGAGCGTCACATTG-1_lib8	-2.6493	2.56523	Disease associated (DAM)	MG448	APP-NLGF	WT	H9	None	6m	F	APP-NLGF_WT_H9_None_6m_F_MG448
AGATCGTAGCATGTTC-1_lib8	-2.49083	-1.59459	Disease associated (DAM)	MG448	APP-NLGF	WT	H9	None	6m	F	APP-NLGF_WT_H9_None_6m_F_MG448
AGATCGTAGCCATTGT-1_lib8	-2.30717	0.954925	Disease associated (DAM)	MG447	APP-NLGF	WT	H9	None	6m	F	APP-NLGF_WT_H9_None_6m_F_MG447
AGATGCTAGTAGACAT-1_lib8	-1.18489	-0.0289733	Disease associated (DAM)	MG448	APP-NLGF	WT	H9	None	6m	F	APP-NLGF_WT_H9_None_6m_F_MG448
AGATGCTCAAACTCGT-1_lib8	-2.29213	1.25357	Disease associated (DAM)	MG447	APP-NLGF	WT	H9	None	6m	F	APP-NLGF_WT_H9_None_6m_F_MG447
AGATGCTGTCCATCTC-1_lib8	-2.40318	-1.56107	Disease associated (DAM)	MG448	APP-NLGF	WT	H9	None	6m	F	APP-NLGF_WT_H9_None_6m_F_MG448
AGCCACGGTCATTGCA-1_lib8	3.11637	2.13546	Disease associated (DAM)	MG448	APP-NLGF	WT	H9	None	6m	F	APP-NLGF_WT_H9_None_6m_F_MG448
AGCGCTGGTGCCCTTT-1_lib8	-1.24958	0.182119	Disease associated (DAM)	MG447	APP-NLGF	WT	H9	None	6m	F	APP-NLGF_WT_H9_None_6m_F_MG447
AGCGTATCAGCACACC-1_lib8	-2.81613	0.182451	Disease associated (DAM)	MG447	APP-NLGF	WT	H9	None	6m	F	APP-NLGF_WT_H9_None_6m_F_MG447
AGGAATACAGCCCACA-1_lib8	-2.84487	-2.24343	Disease associated (DAM)	MG448	APP-NLGF	WT	H9	None	6m	F	APP-NLGF_WT_H9_None_6m_F_MG448
AGGAGGTGTCTGTGGC-1_lib8	-2.60958	-2.58855	Disease associated (DAM)	MG447	APP-NLGF	WT	H9	None	6m	F	APP-NLGF_WT_H9_None_6m_F_MG447
AGGATAAGTGGTCTCG-1_lib8	-2.62008	-1.5118	Disease associated (DAM)	MG448	APP-NLGF	WT	H9	None	6m	F	APP-NLGF_WT_H9_None_6m_F_MG448
AGGCATTCAGGACAGT-1_lib8	-2.14172	-1.79213	Disease associated (DAM)	MG448	APP-NLGF	WT	H9	None	6m	F	APP-NLGF_WT_H9_None_6m_F_MG448
AGGCTGCCACATACGT-1_lib8	-2.49844	1.2545	Disease associated (DAM)	MG447	APP-NLGF	WT	H9	None	6m	F	APP-NLGF_WT_H9_None_6m_F_MG447
AGGCTGCGTGGTAACG-1_lib8	-1.31901	-1.79652	Disease associated (DAM)	MG448	APP-NLGF	WT	H9	None	6m	F	APP-NLGF_WT_H9_None_6m_F_MG448
AGGGAGTCAGTCTCTC-1_lib8	-1.55724	-2.00736	Disease associated (DAM)	MG448	APP-NLGF	WT	H9	None	6m	F	APP-NLGF_WT_H9_None_6m_F_MG448
AGGGCCTTCTACCTTA-1_lib8	-0.627212	-3.06245	Disease associated (DAM)	MG447	APP-NLGF	WT	H9	None	6m	F	APP-NLGF_WT_H9_None_6m_F_MG447
AGGTAGGGTTAGGAGC-1_lib8	-2.9196	-0.689129	Disease associated (DAM)	MG447	APP-NLGF	WT	H9	None	6m	F	APP-NLGF_WT_H9_None_6m_F_MG447
AGTCAACCAATCAGCT-1_lib8	-1.51115	-3.19829	Disease associated (DAM)	MG448	APP-NLGF	WT	H9	None	6m	F	APP-NLGF_WT_H9_None_6m_F_MG448
AGTCACACAGGGTCTC-1_lib8	-1.08263	-0.302224	Disease associated (DAM)	MG448	APP-NLGF	WT	H9	None	6m	F	APP-NLGF_WT_H9_None_6m_F_MG448
AGTGATCAGCAAGGAA-1_lib8	3.54657	1.03683	Disease associated (DAM)	MG448	APP-NLGF	WT	H9	None	6m	F	APP-NLGF_WT_H9_None_6m_F_MG448
AGTGTTGTCTGCGGCA-1_lib8	5.18722	1.11833	Disease associated (DAM)	MG447	APP-NLGF	WT	H9	None	6m	F	APP-NLGF_WT_H9_None_6m_F_MG447
AGTTAGCTCATTATCC-1_lib8	-2.68245	-1.94925	Disease associated (DAM)	MG448	APP-NLGF	WT	H9	None	6m	F	APP-NLGF_WT_H9_None_6m_F_MG448
AGTTCGAAGTACAGCG-1_lib8	-1.82847	-1.77766	Disease associated (DAM)	MG448	APP-NLGF	WT	H9	None	6m	F	APP-NLGF_WT_H9_None_6m_F_MG448
ATAGACCAGACCTCAT-1_lib8	-2.59802	-2.36741	Disease associated (DAM)	MG447	APP-NLGF	WT	H9	None	6m	F	APP-NLGF_WT_H9_None_6m_F_MG447
ATCACGAAGCCGATCC-1_lib8	3.59261	1.64283	Disease associated (DAM)	MG448	APP-NLGF	WT	H9	None	6m	F	APP-NLGF_WT_H9_None_6m_F_MG448
ATCACGAAGTCTGCGC-1_lib8	3.30721	2.14777	Disease associated (DAM)	MG448	APP-NLGF	WT	H9	None	6m	F	APP-NLGF_WT_H9_None_6m_F_MG448
ATCACGAGTCGTACTA-1_lib8	-1.94548	-1.75637	Disease associated (DAM)	MG447	APP-NLGF	WT	H9	None	6m	F	APP-NLGF_WT_H9_None_6m_F_MG447
ATCAGGTAGCTGCCAC-1_lib8	-1.11945	-2.81991	Disease associated (DAM)	MG447	APP-NLGF	WT	H9	None	6m	F	APP-NLGF_WT_H9_None_6m_F_MG447
ATCATTCAGCGGTAAC-1_lib8	-2.54327	-2.38647	Disease associated (DAM)	MG447	APP-NLGF	WT	H9	None	6m	F	APP-NLGF_WT_H9_None_6m_F_MG447
ATCCCTGAGCACGTCC-1_lib8	-0.589365	-3.14926	Disease associated (DAM)	MG448	APP-NLGF	WT	H9	None	6m	F	APP-NLGF_WT_H9_None_6m_F_MG448
ATCCGTCCAAGACCGA-1_lib8	-2.89701	-0.659525	Disease associated (DAM)	MG448	APP-NLGF	WT	H9	None	6m	F	APP-NLGF_WT_H9_None_6m_F_MG448
ATCCTATGTACACGTT-1_lib8	-1.63191	-1.4913	Disease associated (DAM)	MG448	APP-NLGF	WT	H9	None	6m	F	APP-NLGF_WT_H9_None_6m_F_MG448
ATCGCCTCAAAGCTAA-1_lib8	-1.89581	-0.2258	Disease associated (DAM)	MG447	APP-NLGF	WT	H9	None	6m	F	APP-NLGF_WT_H9_None_6m_F_MG447
ATCGGATGTAGGTAGC-1_lib8	-1.85893	0.159371	Disease associated (DAM)	MG448	APP-NLGF	WT	H9	None	6m	F	APP-NLGF_WT_H9_None_6m_F_MG448
ATCGTCCCACAAGTGG-1_lib8	-0.366809	-0.692755	Disease associated (DAM)	MG448	APP-NLGF	WT	H9	None	6m	F	APP-NLGF_WT_H9_None_6m_F_MG448
ATCGTGACAAGGATGC-1_lib8	-2.56487	-2.73454	Disease associated (DAM)	MG447	APP-NLGF	WT	H9	None	6m	F	APP-NLGF_WT_H9_None_6m_F_MG447
ATCGTGAGTCTACACA-1_lib8	-2.99704	-0.520643	Disease associated (DAM)	MG448	APP-NLGF	WT	H9	None	6m	F	APP-NLGF_WT_H9_None_6m_F_MG448
ATCGTGATCTTCGTAT-1_lib8	-1.17141	0.155897	Disease associated (DAM)	MG448	APP-NLGF	WT	H9	None	6m	F	APP-NLGF_WT_H9_None_6m_F_MG448
ATCTCTAGTGAGAACC-1_lib8	-0.636438	0.1092	Disease associated (DAM)	MG448	APP-NLGF	WT	H9	None	6m	F	APP-NLGF_WT_H9_None_6m_F_MG448
ATGAAAGGTTAGGGAC-1_lib8	-0.899037	0.348874	Disease associated (DAM)	MG447	APP-NLGF	WT	H9	None	6m	F	APP-NLGF_WT_H9_None_6m_F_MG447
ATGAGGGGTACCAATC-1_lib8	-1.01831	0.0473253	Disease associated (DAM)	MG447	APP-NLGF	WT	H9	None	6m	F	APP-NLGF_WT_H9_None_6m_F_MG447
ATGCATGCATTCGGGC-1_lib8	-0.781552	-1.73691	Disease associated (DAM)	MG447	APP-NLGF	WT	H9	None	6m	F	APP-NLGF_WT_H9_None_6m_F_MG447
ATGCATGTCCTCCACA-1_lib8	-2.68475	-1.4573	Disease associated (DAM)	MG447	APP-NLGF	WT	H9	None	6m	F	APP-NLGF_WT_H9_None_6m_F_MG447
ATGCGATCAGATTCGT-1_lib8	-1.983	-1.75331	Disease associated (DAM)	MG448	APP-NLGF	WT	H9	None	6m	F	APP-NLGF_WT_H9_None_6m_F_MG448
ATGGTTGAGAAGCTCG-1_lib8	-1.43896	-1.85803	Disease associated (DAM)	MG448	APP-NLGF	WT	H9	None	6m	F	APP-NLGF_WT_H9_None_6m_F_MG448
ATGTCCCCACTGTGAT-1_lib8	-0.459719	-0.411804	Disease associated (DAM)	MG448	APP-NLGF	WT	H9	None	6m	F	APP-NLGF_WT_H9_None_6m_F_MG448
ATGTCTTCACGTAACT-1_lib8	-1.94405	-0.485862	Disease associated (DAM)	MG448	APP-NLGF	WT	H9	None	6m	F	APP-NLGF_WT_H9_None_6m_F_MG448
ATGTCTTCAGCGGTCT-1_lib8	-1.43793	-0.322004	Disease associated (DAM)	MG447	APP-NLGF	WT	H9	None	6m	F	APP-NLGF_WT_H9_None_6m_F_MG447
ATTACTCTCAACGCTA-1_lib8	-1.31616	-0.341481	Disease associated (DAM)	MG447	APP-NLGF	WT	H9	None	6m	F	APP-NLGF_WT_H9_None_6m_F_MG447
ATTATCCAGATGTTCC-1_lib8	-0.640015	0.282121	Disease associated (DAM)	MG448	APP-NLGF	WT	H9	None	6m	F	APP-NLGF_WT_H9_None_6m_F_MG448
ATTATCCGTTGACTGT-1_lib8	-1.67494	-3.15295	Disease associated (DAM)	MG447	APP-NLGF	WT	H9	None	6m	F	APP-NLGF_WT_H9_None_6m_F_MG447
ATTCCATCACCGTCGA-1_lib8	-0.622981	-0.903299	Disease associated (DAM)	MG448	APP-NLGF	WT	H9	None	6m	F	APP-NLGF_WT_H9_None_6m_F_MG448
ATTCCTATCCTGTACC-1_lib8	-1.64739	-0.0969949	Disease associated (DAM)	MG448	APP-NLGF	WT	H9	None	6m	F	APP-NLGF_WT_H9_None_6m_F_MG448
ATTCGTTGTGAGTTTC-1_lib8	-1.31915	-0.143986	Disease associated (DAM)	MG448	APP-NLGF	WT	H9	None	6m	F	APP-NLGF_WT_H9_None_6m_F_MG448
ATTCTACTCCTCACCA-1_lib8	-2.68636	-2.87265	Disease associated (DAM)	MG447	APP-NLGF	WT	H9	None	6m	F	APP-NLGF_WT_H9_None_6m_F_MG447
ATTTACCCAAGACGAC-1_lib8	-2.29351	1.49552	Disease associated (DAM)	MG447	APP-NLGF	WT	H9	None	6m	F	APP-NLGF_WT_H9_None_6m_F_MG447
ATTTCACGTCTTAGTG-1_lib8	4.0385	2.29423	Disease associated (DAM)	MG448	APP-NLGF	WT	H9	None	6m	F	APP-NLGF_WT_H9_None_6m_F_MG448
ATTTCACTCCTGCTAC-1_lib8	-2.91132	-0.739094	Disease associated (DAM)	MG448	APP-NLGF	WT	H9	None	6m	F	APP-NLGF_WT_H9_None_6m_F_MG448
ATTTCTGCAAATCAAG-1_lib8	-1.48245	-0.0961889	Disease associated (DAM)	MG447	APP-NLGF	WT	H9	None	6m	F	APP-NLGF_WT_H9_None_6m_F_MG447
CAAAGAAAGGGAGTTC-1_lib8	-0.781767	-1.71106	Disease associated (DAM)	MG448	APP-NLGF	WT	H9	None	6m	F	APP-NLGF_WT_H9_None_6m_F_MG448
CAACAACGTTACCGTA-1_lib8	3.11023	0.928456	Disease associated (DAM)	MG447	APP-NLGF	WT	H9	None	6m	F	APP-NLGF_WT_H9_None_6m_F_MG447
CAACCAAGTTGGGCCT-1_lib8	-2.77631	0.196986	Disease associated (DAM)	MG447	APP-NLGF	WT	H9	None	6m	F	APP-NLGF_WT_H9_None_6m_F_MG447
CAACCAATCATCACTT-1_lib8	-0.959861	-2.14921	Disease associated (DAM)	MG448	APP-NLGF	WT	H9	None	6m	F	APP-NLGF_WT_H9_None_6m_F_MG448
CAACCTCCAATCAAGA-1_lib8	-2.68275	-0.662342	Disease associated (DAM)	MG448	APP-NLGF	WT	H9	None	6m	F	APP-NLGF_WT_H9_None_6m_F_MG448
CAACGATCACACGGAA-1_lib8	-1.02932	-2.05046	Disease associated (DAM)	MG447	APP-NLGF	WT	H9	None	6m	F	APP-NLGF_WT_H9_None_6m_F_MG447
CAACGATGTCACAGTT-1_lib8	-3.01769	-0.315974	Disease associated (DAM)	MG448	APP-NLGF	WT	H9	None	6m	F	APP-NLGF_WT_H9_None_6m_F_MG448
CAATACGGTGTAACGG-1_lib8	-2.44465	-0.389227	Disease associated (DAM)	MG448	APP-NLGF	WT	H9	None	6m	F	APP-NLGF_WT_H9_None_6m_F_MG448
CAATACGTCGATCCCT-1_lib8	-2.20132	0.957812	Disease associated (DAM)	MG447	APP-NLGF	WT	H9	None	6m	F	APP-NLGF_WT_H9_None_6m_F_MG447
CAATACGTCGTCCATC-1_lib8	-2.00685	-1.61111	Disease associated (DAM)	MG448	APP-NLGF	WT	H9	None	6m	F	APP-NLGF_WT_H9_None_6m_F_MG448
CAATCGATCCATTGCC-1_lib8	-1.06593	-2.6198	Disease associated (DAM)	MG448	APP-NLGF	WT	H9	None	6m	F	APP-NLGF_WT_H9_None_6m_F_MG448
CACATGACAGAGAGGG-1_lib8	-1.96853	-0.111038	Disease associated (DAM)	MG448	APP-NLGF	WT	H9	None	6m	F	APP-NLGF_WT_H9_None_6m_F_MG448
CACTAAGTCAGCACCG-1_lib8	-2.24199	-2.604	Disease associated (DAM)	MG447	APP-NLGF	WT	H9	None	6m	F	APP-NLGF_WT_H9_None_6m_F_MG447
CACTGTCAGAACTCCT-1_lib8	-2.54497	-4.66123	Disease associated (DAM)	MG447	APP-NLGF	WT	H9	None	6m	F	APP-NLGF_WT_H9_None_6m_F_MG447
CAGAGCCCACAACATC-1_lib8	2.5693	2.05889	Disease associated (DAM)	MG447	APP-NLGF	WT	H9	None	6m	F	APP-NLGF_WT_H9_None_6m_F_MG447
CAGAGCCTCCTCTAAT-1_lib8	-1.731	0.210271	Disease associated (DAM)	MG447	APP-NLGF	WT	H9	None	6m	F	APP-NLGF_WT_H9_None_6m_F_MG447
CAGATACCAATCTGCA-1_lib8	-3.9206	-0.269525	Disease associated (DAM)	MG448	APP-NLGF	WT	H9	None	6m	F	APP-NLGF_WT_H9_None_6m_F_MG448
CAGATACGTTAGTTCG-1_lib8	-2.54961	-0.806499	Disease associated (DAM)	MG448	APP-NLGF	WT	H9	None	6m	F	APP-NLGF_WT_H9_None_6m_F_MG448
CAGCGTGGTTTAAGGA-1_lib8	-0.0257559	-1.81812	Disease associated (DAM)	MG447	APP-NLGF	WT	H9	None	6m	F	APP-NLGF_WT_H9_None_6m_F_MG447
CAGGCCATCCACTTCG-1_lib8	-2.57576	1.09257	Disease associated (DAM)	MG447	APP-NLGF	WT	H9	None	6m	F	APP-NLGF_WT_H9_None_6m_F_MG447
CAGGGCTTCTCCGCAT-1_lib8	-2.22154	-1.2862	Disease associated (DAM)	MG448	APP-NLGF	WT	H9	None	6m	F	APP-NLGF_WT_H9_None_6m_F_MG448
CAGGTATTCGACGACC-1_lib8	3.38592	2.38977	Disease associated (DAM)	MG448	APP-NLGF	WT	H9	None	6m	F	APP-NLGF_WT_H9_None_6m_F_MG448
CATAAGCGTTGCATAC-1_lib8	-2.96448	-2.48495	Disease associated (DAM)	MG448	APP-NLGF	WT	H9	None	6m	F	APP-NLGF_WT_H9_None_6m_F_MG448
CATACAGCATCGTTCC-1_lib8	-1.94015	-0.95746	Disease associated (DAM)	MG448	APP-NLGF	WT	H9	None	6m	F	APP-NLGF_WT_H9_None_6m_F_MG448
CATACCCAGTGTGTTC-1_lib8	-1.52472	-1.93119	Disease associated (DAM)	MG448	APP-NLGF	WT	H9	None	6m	F	APP-NLGF_WT_H9_None_6m_F_MG448
CATAGACTCAGCGCGT-1_lib8	3.22268	2.08471	Disease associated (DAM)	MG447	APP-NLGF	WT	H9	None	6m	F	APP-NLGF_WT_H9_None_6m_F_MG447
CATCAAGCAGACGGAT-1_lib8	-1.05052	0.171914	Disease associated (DAM)	MG448	APP-NLGF	WT	H9	None	6m	F	APP-NLGF_WT_H9_None_6m_F_MG448
CATCAAGTCCCGAATA-1_lib8	-1.63884	0.13248	Disease associated (DAM)	MG447	APP-NLGF	WT	H9	None	6m	F	APP-NLGF_WT_H9_None_6m_F_MG447
CATCCACGTTCTCTAT-1_lib8	-0.710046	-1.82763	Disease associated (DAM)	MG448	APP-NLGF	WT	H9	None	6m	F	APP-NLGF_WT_H9_None_6m_F_MG448
CATCCCAAGGTGAGCT-1_lib8	-2.56352	-0.871611	Disease associated (DAM)	MG447	APP-NLGF	WT	H9	None	6m	F	APP-NLGF_WT_H9_None_6m_F_MG447
CATCGCTGTTCTTAGG-1_lib8	-1.54774	3.04543	Disease associated (DAM)	MG448	APP-NLGF	WT	H9	None	6m	F	APP-NLGF_WT_H9_None_6m_F_MG448
CATCGGGAGTAACGTA-1_lib8	-1.72483	-0.491264	Disease associated (DAM)	MG448	APP-NLGF	WT	H9	None	6m	F	APP-NLGF_WT_H9_None_6m_F_MG448
CATCGTCTCCATTCAT-1_lib8	-2.02055	-2.37434	Disease associated (DAM)	MG447	APP-NLGF	WT	H9	None	6m	F	APP-NLGF_WT_H9_None_6m_F_MG447
CATGAGTAGCCAAGTG-1_lib8	-2.69136	-0.674921	Disease associated (DAM)	MG448	APP-NLGF	WT	H9	None	6m	F	APP-NLGF_WT_H9_None_6m_F_MG448
CATGCCTAGGTAAACT-1_lib8	-2.21569	-2.64585	Disease associated (DAM)	MG447	APP-NLGF	WT	H9	None	6m	F	APP-NLGF_WT_H9_None_6m_F_MG447
CATGCTCCAAGCAATA-1_lib8	-2.48635	-2.22757	Disease associated (DAM)	MG448	APP-NLGF	WT	H9	None	6m	F	APP-NLGF_WT_H9_None_6m_F_MG448
CATGGATAGCCTATTG-1_lib8	-2.74297	-2.71325	Disease associated (DAM)	MG447	APP-NLGF	WT	H9	None	6m	F	APP-NLGF_WT_H9_None_6m_F_MG447
CATGGATGTATGAAGT-1_lib8	-0.581181	0.417214	Disease associated (DAM)	MG447	APP-NLGF	WT	H9	None	6m	F	APP-NLGF_WT_H9_None_6m_F_MG447
CATGGTAGTGATGTAA-1_lib8	-1.03006	-1.74444	Disease associated (DAM)	MG448	APP-NLGF	WT	H9	None	6m	F	APP-NLGF_WT_H9_None_6m_F_MG448
CATGGTATCCAAACCA-1_lib8	-0.970126	-2.00142	Disease associated (DAM)	MG448	APP-NLGF	WT	H9	None	6m	F	APP-NLGF_WT_H9_None_6m_F_MG448
CATTCCGGTGGCCACT-1_lib8	-2.21734	-2.64628	Disease associated (DAM)	MG448	APP-NLGF	WT	H9	None	6m	F	APP-NLGF_WT_H9_None_6m_F_MG448
CATTCTACAAGTTGGG-1_lib8	-3.21831	-2.33431	Disease associated (DAM)	MG448	APP-NLGF	WT	H9	None	6m	F	APP-NLGF_WT_H9_None_6m_F_MG448
CATTGAGGTTTACCAG-1_lib8	-2.21556	-1.08079	Disease associated (DAM)	MG448	APP-NLGF	WT	H9	None	6m	F	APP-NLGF_WT_H9_None_6m_F_MG448
CATTGCCAGAGAGCAA-1_lib8	-0.505667	-0.363736	Disease associated (DAM)	MG448	APP-NLGF	WT	H9	None	6m	F	APP-NLGF_WT_H9_None_6m_F_MG448
CATTTCAAGGACACTG-1_lib8	-3.01351	-0.543568	Disease associated (DAM)	MG448	APP-NLGF	WT	H9	None	6m	F	APP-NLGF_WT_H9_None_6m_F_MG448
CATTTCAGTAGCTCGC-1_lib8	-1.50432	0.0849285	Disease associated (DAM)	MG447	APP-NLGF	WT	H9	None	6m	F	APP-NLGF_WT_H9_None_6m_F_MG447
CATTTCAGTGTATTGC-1_lib8	-0.821522	0.349876	Disease associated (DAM)	MG447	APP-NLGF	WT	H9	None	6m	F	APP-NLGF_WT_H9_None_6m_F_MG447
CCAATGATCGGTAACT-1_lib8	-0.987448	-2.22599	Disease associated (DAM)	MG447	APP-NLGF	WT	H9	None	6m	F	APP-NLGF_WT_H9_None_6m_F_MG447
CCACCATCAACGACTT-1_lib8	-0.877067	0.232898	Disease associated (DAM)	MG447	APP-NLGF	WT	H9	None	6m	F	APP-NLGF_WT_H9_None_6m_F_MG447
CCACCATGTACTTCCC-1_lib8	-0.240186	-2.54671	Disease associated (DAM)	MG448	APP-NLGF	WT	H9	None	6m	F	APP-NLGF_WT_H9_None_6m_F_MG448
CCCATTGTCACTCCGT-1_lib8	-1.9346	-0.0834002	Disease associated (DAM)	MG447	APP-NLGF	WT	H9	None	6m	F	APP-NLGF_WT_H9_None_6m_F_MG447
CCCGGAACAAGATGGC-1_lib8	-1.11468	-0.701403	Disease associated (DAM)	MG447	APP-NLGF	WT	H9	None	6m	F	APP-NLGF_WT_H9_None_6m_F_MG447
CCCGGAAGTTCGCGTG-1_lib8	-0.424627	-0.315208	Disease associated (DAM)	MG447	APP-NLGF	WT	H9	None	6m	F	APP-NLGF_WT_H9_None_6m_F_MG447
CCCTAACTCACGAACT-1_lib8	-1.9933	-0.378184	Disease associated (DAM)	MG448	APP-NLGF	WT	H9	None	6m	F	APP-NLGF_WT_H9_None_6m_F_MG448
CCCTCTCGTGGAAGTC-1_lib8	-1.70975	-2.04416	Disease associated (DAM)	MG447	APP-NLGF	WT	H9	None	6m	F	APP-NLGF_WT_H9_None_6m_F_MG447
CCCTTAGTCTCCTACG-1_lib8	-2.26085	-2.23755	Disease associated (DAM)	MG448	APP-NLGF	WT	H9	None	6m	F	APP-NLGF_WT_H9_None_6m_F_MG448
CCGAACGGTATAGCTC-1_lib8	-0.541053	-2.11837	Disease associated (DAM)	MG448	APP-NLGF	WT	H9	None	6m	F	APP-NLGF_WT_H9_None_6m_F_MG448
CCGATCTGTAAGATCA-1_lib8	-1.00722	0.197406	Disease associated (DAM)	MG448	APP-NLGF	WT	H9	None	6m	F	APP-NLGF_WT_H9_None_6m_F_MG448
CCGATGGCACCAGTTA-1_lib8	-2.66799	0.731054	Disease associated (DAM)	MG447	APP-NLGF	WT	H9	None	6m	F	APP-NLGF_WT_H9_None_6m_F_MG447
CCGATGGTCATTGCTT-1_lib8	-0.591063	-2.25455	Disease associated (DAM)	MG448	APP-NLGF	WT	H9	None	6m	F	APP-NLGF_WT_H9_None_6m_F_MG448
CCGATGGTCGCCGAGT-1_lib8	-2.9583	-0.56741	Disease associated (DAM)	MG447	APP-NLGF	WT	H9	None	6m	F	APP-NLGF_WT_H9_None_6m_F_MG447
CCGCAAGGTGGCTTGC-1_lib8	-2.31293	-2.04566	Disease associated (DAM)	MG448	APP-NLGF	WT	H9	None	6m	F	APP-NLGF_WT_H9_None_6m_F_MG448
CCGGTAGCAAACTCTG-1_lib8	-2.14737	-1.31476	Disease associated (DAM)	MG448	APP-NLGF	WT	H9	None	6m	F	APP-NLGF_WT_H9_None_6m_F_MG448
CCTCAGTCAAATACGA-1_lib8	-1.22345	0.0546198	Disease associated (DAM)	MG448	APP-NLGF	WT	H9	None	6m	F	APP-NLGF_WT_H9_None_6m_F_MG448
CCTCATGAGAGGATGA-1_lib8	-4.42502	-0.598991	Disease associated (DAM)	MG447	APP-NLGF	WT	H9	None	6m	F	APP-NLGF_WT_H9_None_6m_F_MG447
CCTCATGCAGCTACCG-1_lib8	3.41134	1.90432	Disease associated (DAM)	MG448	APP-NLGF	WT	H9	None	6m	F	APP-NLGF_WT_H9_None_6m_F_MG448
CCTCATGGTGACTATC-1_lib8	-2.17773	-0.463914	Disease associated (DAM)	MG448	APP-NLGF	WT	H9	None	6m	F	APP-NLGF_WT_H9_None_6m_F_MG448
CCTCCAAGTAGGAGGG-1_lib8	-1.45183	-0.0172462	Disease associated (DAM)	MG447	APP-NLGF	WT	H9	None	6m	F	APP-NLGF_WT_H9_None_6m_F_MG447
CCTCCAAGTTTACTGG-1_lib8	-1.81952	-0.309548	Disease associated (DAM)	MG448	APP-NLGF	WT	H9	None	6m	F	APP-NLGF_WT_H9_None_6m_F_MG448
CCTCCTCAGAACAGGA-1_lib8	-2.30051	-2.48946	Disease associated (DAM)	MG448	APP-NLGF	WT	H9	None	6m	F	APP-NLGF_WT_H9_None_6m_F_MG448
CCTCCTCTCCGTCCTA-1_lib8	-0.877017	-2.83628	Disease associated (DAM)	MG448	APP-NLGF	WT	H9	None	6m	F	APP-NLGF_WT_H9_None_6m_F_MG448
CCTCTAGCACGCTGCA-1_lib8	-2.3415	-0.668732	Disease associated (DAM)	MG447	APP-NLGF	WT	H9	None	6m	F	APP-NLGF_WT_H9_None_6m_F_MG447
CCTCTCCGTATCGCGC-1_lib8	3.48191	2.41189	Disease associated (DAM)	MG447	APP-NLGF	WT	H9	None	6m	F	APP-NLGF_WT_H9_None_6m_F_MG447
CCTCTCCTCATACGAC-1_lib8	3.34477	2.39307	Disease associated (DAM)	MG447	APP-NLGF	WT	H9	None	6m	F	APP-NLGF_WT_H9_None_6m_F_MG447
CCTGCATCATTGCTGA-1_lib8	-2.95533	-0.592333	Disease associated (DAM)	MG448	APP-NLGF	WT	H9	None	6m	F	APP-NLGF_WT_H9_None_6m_F_MG448
CCTTGTGCACCCTTAC-1_lib8	-0.731294	-1.80668	Disease associated (DAM)	MG448	APP-NLGF	WT	H9	None	6m	F	APP-NLGF_WT_H9_None_6m_F_MG448
CCTTGTGTCTCATTAC-1_lib8	-2.96806	-0.676369	Disease associated (DAM)	MG448	APP-NLGF	WT	H9	None	6m	F	APP-NLGF_WT_H9_None_6m_F_MG448
CGAATTGTCTAGGAAA-1_lib8	-1.9578	-2.06887	Disease associated (DAM)	MG448	APP-NLGF	WT	H9	None	6m	F	APP-NLGF_WT_H9_None_6m_F_MG448
CGAGTGCCAGAAGCGT-1_lib8	-3.01671	-0.781082	Disease associated (DAM)	MG448	APP-NLGF	WT	H9	None	6m	F	APP-NLGF_WT_H9_None_6m_F_MG448
CGAGTGCTCTCCGATC-1_lib8	-2.38022	-1.18467	Disease associated (DAM)	MG448	APP-NLGF	WT	H9	None	6m	F	APP-NLGF_WT_H9_None_6m_F_MG448
CGAGTTACACTGTTCC-1_lib8	-0.401117	-1.99233	Disease associated (DAM)	MG448	APP-NLGF	WT	H9	None	6m	F	APP-NLGF_WT_H9_None_6m_F_MG448
CGATCGGAGAGTCTGG-1_lib8	-3.71701	-0.423409	Disease associated (DAM)	MG447	APP-NLGF	WT	H9	None	6m	F	APP-NLGF_WT_H9_None_6m_F_MG447
CGGAACCAGCCGATAG-1_lib8	-1.56607	-1.84278	Disease associated (DAM)	MG448	APP-NLGF	WT	H9	None	6m	F	APP-NLGF_WT_H9_None_6m_F_MG448
CGGAACCTCAAGGAGC-1_lib8	-2.9107	-0.540571	Disease associated (DAM)	MG448	APP-NLGF	WT	H9	None	6m	F	APP-NLGF_WT_H9_None_6m_F_MG448
CGGAACCTCCTGGGTG-1_lib8	-2.58412	-1.72906	Disease associated (DAM)	MG447	APP-NLGF	WT	H9	None	6m	F	APP-NLGF_WT_H9_None_6m_F_MG447
CGGGACTGTAGGCTCC-1_lib8	3.14239	2.1372	Disease associated (DAM)	MG448	APP-NLGF	WT	H9	None	6m	F	APP-NLGF_WT_H9_None_6m_F_MG448
CGGGCATGTTGCGTAT-1_lib8	2.93087	2.1957	Disease associated (DAM)	MG447	APP-NLGF	WT	H9	None	6m	F	APP-NLGF_WT_H9_None_6m_F_MG447
CGGTCAGTCGAACCTA-1_lib8	-2.54505	-2.52785	Disease associated (DAM)	MG448	APP-NLGF	WT	H9	None	6m	F	APP-NLGF_WT_H9_None_6m_F_MG448
CGTCAAATCGTGCTCT-1_lib8	-2.23769	-0.375456	Disease associated (DAM)	MG447	APP-NLGF	WT	H9	None	6m	F	APP-NLGF_WT_H9_None_6m_F_MG447
CGTGAATGTTCTCCCA-1_lib8	-1.79682	-0.531124	Disease associated (DAM)	MG448	APP-NLGF	WT	H9	None	6m	F	APP-NLGF_WT_H9_None_6m_F_MG448
CGTGCTTAGCTGTTAC-1_lib8	-2.08844	-0.60593	Disease associated (DAM)	MG448	APP-NLGF	WT	H9	None	6m	F	APP-NLGF_WT_H9_None_6m_F_MG448
CGTTCTGTCTTTCCGG-1_lib8	-2.82709	0.806298	Disease associated (DAM)	MG447	APP-NLGF	WT	H9	None	6m	F	APP-NLGF_WT_H9_None_6m_F_MG447
CTAACCCAGATGGTAT-1_lib8	-2.72953	0.185201	Disease associated (DAM)	MG447	APP-NLGF	WT	H9	None	6m	F	APP-NLGF_WT_H9_None_6m_F_MG447
CTAACCCGTGGACAGT-1_lib8	-2.57364	0.728098	Disease associated (DAM)	MG447	APP-NLGF	WT	H9	None	6m	F	APP-NLGF_WT_H9_None_6m_F_MG447
CTACCTGAGACTCAAA-1_lib8	-2.90643	-1.76576	Disease associated (DAM)	MG448	APP-NLGF	WT	H9	None	6m	F	APP-NLGF_WT_H9_None_6m_F_MG448
CTACCTGCAAGGAGTC-1_lib8	-2.74498	-2.0559	Disease associated (DAM)	MG447	APP-NLGF	WT	H9	None	6m	F	APP-NLGF_WT_H9_None_6m_F_MG447
CTAGACAAGGCTCTCG-1_lib8	-1.64665	-1.01593	Disease associated (DAM)	MG447	APP-NLGF	WT	H9	None	6m	F	APP-NLGF_WT_H9_None_6m_F_MG447
CTAGGTACAGACGGAT-1_lib8	-2.25824	-2.68106	Disease associated (DAM)	MG447	APP-NLGF	WT	H9	None	6m	F	APP-NLGF_WT_H9_None_6m_F_MG447
CTATCTAAGAGTCAAT-1_lib8	-1.76509	-1.60726	Disease associated (DAM)	MG447	APP-NLGF	WT	H9	None	6m	F	APP-NLGF_WT_H9_None_6m_F_MG447
CTATCTAGTGGATGAC-1_lib8	-2.3221	-1.0748	Disease associated (DAM)	MG447	APP-NLGF	WT	H9	None	6m	F	APP-NLGF_WT_H9_None_6m_F_MG447
CTCAACCCAATACCCA-1_lib8	-1.01256	-1.71343	Disease associated (DAM)	MG448	APP-NLGF	WT	H9	None	6m	F	APP-NLGF_WT_H9_None_6m_F_MG448
CTCAAGACATGACGTT-1_lib8	-2.13861	-1.64275	Disease associated (DAM)	MG448	APP-NLGF	WT	H9	None	6m	F	APP-NLGF_WT_H9_None_6m_F_MG448
CTCAATTAGGCCACCT-1_lib8	-3.90758	-2.59009	Disease associated (DAM)	MG447	APP-NLGF	WT	H9	None	6m	F	APP-NLGF_WT_H9_None_6m_F_MG447
CTCCACATCCAGTGTA-1_lib8	-0.43409	-2.52699	Disease associated (DAM)	MG447	APP-NLGF	WT	H9	None	6m	F	APP-NLGF_WT_H9_None_6m_F_MG447
CTCCATGAGCAAGCCA-1_lib8	-1.93328	-0.239327	Disease associated (DAM)	MG447	APP-NLGF	WT	H9	None	6m	F	APP-NLGF_WT_H9_None_6m_F_MG447
CTCCATGCAACCGCCA-1_lib8	-1.09941	0.10455	Disease associated (DAM)	MG448	APP-NLGF	WT	H9	None	6m	F	APP-NLGF_WT_H9_None_6m_F_MG448
CTCCGATGTACCCACG-1_lib8	-1.07492	-1.83591	Disease associated (DAM)	MG448	APP-NLGF	WT	H9	None	6m	F	APP-NLGF_WT_H9_None_6m_F_MG448
CTGCCTACAGCAGTTT-1_lib8	-2.35268	1.67919	Disease associated (DAM)	MG448	APP-NLGF	WT	H9	None	6m	F	APP-NLGF_WT_H9_None_6m_F_MG448
CTGGTCTAGATCCTAC-1_lib8	-2.73063	-1.15902	Disease associated (DAM)	MG447	APP-NLGF	WT	H9	None	6m	F	APP-NLGF_WT_H9_None_6m_F_MG447
CTGTCGTAGCACGTCC-1_lib8	-2.51757	-2.34661	Disease associated (DAM)	MG448	APP-NLGF	WT	H9	None	6m	F	APP-NLGF_WT_H9_None_6m_F_MG448
CTGTGAAAGTCACACT-1_lib8	3.1857	2.08696	Disease associated (DAM)	MG448	APP-NLGF	WT	H9	None	6m	F	APP-NLGF_WT_H9_None_6m_F_MG448
CTGTGAAGTCATGACT-1_lib8	3.44703	2.44457	Disease associated (DAM)	MG448	APP-NLGF	WT	H9	None	6m	F	APP-NLGF_WT_H9_None_6m_F_MG448
CTTACCGAGGATTCAA-1_lib8	-2.73576	-1.11355	Disease associated (DAM)	MG448	APP-NLGF	WT	H9	None	6m	F	APP-NLGF_WT_H9_None_6m_F_MG448
CTTAGGAGTAGATTGA-1_lib8	-1.3909	-0.430898	Disease associated (DAM)	MG448	APP-NLGF	WT	H9	None	6m	F	APP-NLGF_WT_H9_None_6m_F_MG448
CTTCTAAAGCAACAAT-1_lib8	-1.55398	-0.0331471	Disease associated (DAM)	MG448	APP-NLGF	WT	H9	None	6m	F	APP-NLGF_WT_H9_None_6m_F_MG448
CTTTCGGTCTCTTAAC-1_lib8	-1.93487	1.01502	Disease associated (DAM)	MG447	APP-NLGF	WT	H9	None	6m	F	APP-NLGF_WT_H9_None_6m_F_MG447
GAACTGTAGGTCACAG-1_lib8	-2.14478	-2.66553	Disease associated (DAM)	MG448	APP-NLGF	WT	H9	None	6m	F	APP-NLGF_WT_H9_None_6m_F_MG448
GAAGAATCAAGCAATA-1_lib8	-2.03073	-2.36047	Disease associated (DAM)	MG447	APP-NLGF	WT	H9	None	6m	F	APP-NLGF_WT_H9_None_6m_F_MG447
GAAGAATGTTAGAGAT-1_lib8	-1.27342	0.116493	Disease associated (DAM)	MG448	APP-NLGF	WT	H9	None	6m	F	APP-NLGF_WT_H9_None_6m_F_MG448
GAAGAATGTTCTGACA-1_lib8	-2.67683	-1.05261	Disease associated (DAM)	MG448	APP-NLGF	WT	H9	None	6m	F	APP-NLGF_WT_H9_None_6m_F_MG448
GAAGCGAAGATTAGTG-1_lib8	-0.623631	-2.24346	Disease associated (DAM)	MG447	APP-NLGF	WT	H9	None	6m	F	APP-NLGF_WT_H9_None_6m_F_MG447
GAATCACAGACCAAAT-1_lib8	3.14191	1.93181	Disease associated (DAM)	MG448	APP-NLGF	WT	H9	None	6m	F	APP-NLGF_WT_H9_None_6m_F_MG448
GAATCACCACCTATCC-1_lib8	-1.24162	0.349157	Disease associated (DAM)	MG447	APP-NLGF	WT	H9	None	6m	F	APP-NLGF_WT_H9_None_6m_F_MG447
GAATCGTAGACGGAAA-1_lib8	-1.11328	-0.301433	Disease associated (DAM)	MG448	APP-NLGF	WT	H9	None	6m	F	APP-NLGF_WT_H9_None_6m_F_MG448
GAATCGTAGCAACAAT-1_lib8	-2.11999	-1.45596	Disease associated (DAM)	MG448	APP-NLGF	WT	H9	None	6m	F	APP-NLGF_WT_H9_None_6m_F_MG448
GAATCGTTCCCAAGTA-1_lib8	3.15212	1.72804	Disease associated (DAM)	MG448	APP-NLGF	WT	H9	None	6m	F	APP-NLGF_WT_H9_None_6m_F_MG448
GACACGCCAATAGTCC-1_lib8	-1.53414	-3.21019	Disease associated (DAM)	MG447	APP-NLGF	WT	H9	None	6m	F	APP-NLGF_WT_H9_None_6m_F_MG447
GACATCACAAGACCGA-1_lib8	-2.63015	1.3305	Disease associated (DAM)	MG447	APP-NLGF	WT	H9	None	6m	F	APP-NLGF_WT_H9_None_6m_F_MG447
GACATCATCTCCCAAC-1_lib8	-3.59989	-0.377756	Disease associated (DAM)	MG448	APP-NLGF	WT	H9	None	6m	F	APP-NLGF_WT_H9_None_6m_F_MG448
GACTGATTCCTGCTAC-1_lib8	-2.35962	-1.80105	Disease associated (DAM)	MG447	APP-NLGF	WT	H9	None	6m	F	APP-NLGF_WT_H9_None_6m_F_MG447
GACTGATTCTGCTTTA-1_lib8	-2.09794	-1.90635	Disease associated (DAM)	MG447	APP-NLGF	WT	H9	None	6m	F	APP-NLGF_WT_H9_None_6m_F_MG447
GAGAAATCACCTCAGG-1_lib8	-2.77618	-1.1419	Disease associated (DAM)	MG447	APP-NLGF	WT	H9	None	6m	F	APP-NLGF_WT_H9_None_6m_F_MG447
[truncated: 125,756 more rows]
