# Supplementary material for: Xenografted human microglia display diverse transcriptomic states in response to Alzheimer’s disease-related amyloid-β pathology
Source: Nat Neurosci. 2024 Mar 27;27(5):886–900. doi: 10.1038/s41593-024-01600-y (PMC11089003; doi:10.1038/s41593-024-01600-y)
Supplement: Supplementary file 10 — Differential expression between cell states before removal of nonmicroglial cells. Differential expression results comparing each cell state in Supplementary Fig. 3a with all the others identify markers of nonmicroglial cells excluded from this study. We used the Wilcoxon rank-sum test to calculate P values. We tested only genes that are detected in a minimum fraction of 1% in either of the two populations. We limited testing to genes that show, on average, at least 0.1-fold difference (log-scale) between the two groups of cells. Only genes with their adjusted P value < 0.05 (post hoc, Bonferroni correction) were considered as significant. [file 41593_2024_1600_MOESM10_ESM.xlsx]

## Sheet: remind_de_cellstates_v1
gene	p_val	avg_log2FC	pct.1	pct.2	p_val_adj	cluster
P2RY12	0	0.822263	0.983	0.828	0	Homeostatic (HM)
CX3CR1	0	0.762364	0.992	0.902	0	Homeostatic (HM)
P2RY13	0	0.682198	0.976	0.87	0	Homeostatic (HM)
ITM2B	0	0.558601	0.999	0.999	0	Homeostatic (HM)
IFNGR1	0	0.53208	0.989	0.933	0	Homeostatic (HM)
LTC4S	0	0.497534	0.868	0.731	0	Homeostatic (HM)
CST3	0	0.484897	0.992	0.965	0	Homeostatic (HM)
FRMD4A	0	0.482679	0.743	0.628	0	Homeostatic (HM)
MERTK	0	0.480297	0.726	0.561	0	Homeostatic (HM)
SFMBT2	0	0.476433	0.695	0.566	0	Homeostatic (HM)
ABCG2	0	0.473041	0.597	0.41	0	Homeostatic (HM)
HTRA1	0	0.467582	0.964	0.858	0	Homeostatic (HM)
IL6ST	0	0.462286	0.849	0.732	0	Homeostatic (HM)
LPAR6	0	0.451671	0.912	0.797	0	Homeostatic (HM)
OLFML3	0	0.450788	0.916	0.775	0	Homeostatic (HM)
APBB1IP	0	0.447931	0.953	0.864	0	Homeostatic (HM)
SLC4A7	0	0.446252	0.724	0.578	0	Homeostatic (HM)
GPR34	0	0.431076	0.972	0.88	0	Homeostatic (HM)
SPECC1	0	0.42722	0.621	0.476	0	Homeostatic (HM)
MEF2A	0	0.426138	0.867	0.771	0	Homeostatic (HM)
LINC00996	0	0.420058	0.451	0.261	0	Homeostatic (HM)
ALOX5AP	0	0.417667	0.976	0.91	0	Homeostatic (HM)
ENTPD1	0	0.416771	0.844	0.721	0	Homeostatic (HM)
C1orf63	0	0.416702	0.709	0.611	0	Homeostatic (HM)
DOCK4	0	0.416367	0.694	0.594	0	Homeostatic (HM)
SLCO2B1	0	0.416259	0.894	0.789	0	Homeostatic (HM)
FAM105A	0	0.403335	0.803	0.693	0	Homeostatic (HM)
JAG1	0	0.398257	0.421	0.263	0	Homeostatic (HM)
C3	0	0.397338	0.992	0.935	0	Homeostatic (HM)
SUCNR1	0	0.393285	0.515	0.373	0	Homeostatic (HM)
SLC8A1	0	0.391364	0.707	0.58	0	Homeostatic (HM)
SSBP2	0	0.388506	0.566	0.412	0	Homeostatic (HM)
ATM	0	0.388333	0.754	0.646	0	Homeostatic (HM)
GLIPR1	0	0.386968	0.877	0.773	0	Homeostatic (HM)
SELPLG	0	0.386085	0.749	0.596	0	Homeostatic (HM)
IGSF6	0	0.384238	0.942	0.88	0	Homeostatic (HM)
GAL3ST4	0	0.380903	0.734	0.566	0	Homeostatic (HM)
MAF	0	0.380696	0.944	0.854	0	Homeostatic (HM)
WDR74	0	0.373264	0.509	0.422	0	Homeostatic (HM)
CPVL	0	0.371433	0.914	0.851	0	Homeostatic (HM)
ITM2C	0	0.369227	0.838	0.717	0	Homeostatic (HM)
FCGRT	0	0.369166	0.992	0.967	0	Homeostatic (HM)
ARGLU1	0	0.367889	0.825	0.743	0	Homeostatic (HM)
AOAH	0	0.365668	0.742	0.617	0	Homeostatic (HM)
PLXDC2	0	0.364053	0.939	0.873	0	Homeostatic (HM)
C10orf54	0	0.362914	0.805	0.67	0	Homeostatic (HM)
TIAM1	0	0.358324	0.527	0.387	0	Homeostatic (HM)
PRPF38B	0	0.355721	0.821	0.735	0	Homeostatic (HM)
SIGLEC10	0	0.355385	0.711	0.567	0	Homeostatic (HM)
CYBB	0	0.349502	0.929	0.892	0	Homeostatic (HM)
IL3RA	0	0.347262	0.564	0.414	0	Homeostatic (HM)
MEF2C	0	0.346021	0.986	0.958	0	Homeostatic (HM)
ADRB2	0	0.34451	0.63	0.504	0	Homeostatic (HM)
RP11-480C22.1	0	0.3435	0.697	0.551	0	Homeostatic (HM)
DOCK8	0	0.343496	0.766	0.678	0	Homeostatic (HM)
A2M	0	0.33874	0.99	0.966	0	Homeostatic (HM)
ADAM28	0	0.335157	0.833	0.71	0	Homeostatic (HM)
ITPR2	0	0.33249	0.744	0.66	0	Homeostatic (HM)
TLN1	0	0.330729	0.766	0.7	0	Homeostatic (HM)
ZFP36L2	0	0.329409	0.924	0.844	0	Homeostatic (HM)
GIMAP4	0	0.327205	0.679	0.571	0	Homeostatic (HM)
BOD1L1	0	0.32709	0.691	0.607	0	Homeostatic (HM)
LAPTM5	0	0.326185	0.986	0.961	0	Homeostatic (HM)
FCGR3A	0	0.32608	0.927	0.816	0	Homeostatic (HM)
LUC7L3	0	0.325139	0.729	0.64	0	Homeostatic (HM)
CYBA	0	0.32467	0.998	0.994	0	Homeostatic (HM)
ARL6IP5	0	0.323484	0.934	0.876	0	Homeostatic (HM)
MKNK1	0	0.322253	0.749	0.644	0	Homeostatic (HM)
PNISR	0	0.321889	0.852	0.782	0	Homeostatic (HM)
TLR10	0	0.321746	0.659	0.524	0	Homeostatic (HM)
SRGAP2	0	0.321181	0.776	0.684	0	Homeostatic (HM)
NRIP1	0	0.320487	0.633	0.552	0	Homeostatic (HM)
CSF1R	0	0.316381	0.981	0.94	0	Homeostatic (HM)
CSF3R	0	0.315857	0.831	0.733	0	Homeostatic (HM)
IGF1	0	0.31574	0.718	0.607	0	Homeostatic (HM)
BIN2	0	0.314891	0.652	0.539	0	Homeostatic (HM)
APLP2	0	0.313447	0.817	0.76	0	Homeostatic (HM)
TMEM173	0	0.313401	0.608	0.488	0	Homeostatic (HM)
MAP4K4	0	0.313133	0.586	0.489	0	Homeostatic (HM)
LPIN2	0	0.310095	0.659	0.559	0	Homeostatic (HM)
ANKRD44	0	0.307622	0.486	0.375	0	Homeostatic (HM)
CKB	0	0.306364	0.833	0.703	0	Homeostatic (HM)
MIR503HG	0	0.304879	0.483	0.363	0	Homeostatic (HM)
SLC7A8	0	0.303044	0.504	0.375	0	Homeostatic (HM)
TMEM119	0	0.302944	0.559	0.426	0	Homeostatic (HM)
MIS18BP1	0	0.302292	0.602	0.501	0	Homeostatic (HM)
GPR56	0	0.300538	0.447	0.326	0	Homeostatic (HM)
IL13RA1	0	0.299862	0.648	0.556	0	Homeostatic (HM)
FYB	0	0.299316	0.787	0.715	0	Homeostatic (HM)
N4BP2L2	0	0.298276	0.89	0.838	0	Homeostatic (HM)
FOXN3	0	0.296844	0.685	0.601	0	Homeostatic (HM)
NAIP	0	0.293695	0.689	0.602	0	Homeostatic (HM)
USP53	0	0.291793	0.471	0.375	0	Homeostatic (HM)
PLD4	0	0.290367	0.964	0.897	0	Homeostatic (HM)
CHD9	0	0.286801	0.706	0.622	0	Homeostatic (HM)
FOLR2	0	0.286744	0.928	0.857	0	Homeostatic (HM)
CPED1	0	0.285213	0.471	0.357	0	Homeostatic (HM)
RNASET2	0	0.282513	0.952	0.919	0	Homeostatic (HM)
APPL2	0	0.28209	0.515	0.411	0	Homeostatic (HM)
SLC39A10	0	0.281615	0.533	0.457	0	Homeostatic (HM)
ST6GAL1	0	0.281382	0.688	0.601	0	Homeostatic (HM)
SORL1	0	0.28108	0.722	0.622	0	Homeostatic (HM)
CD84	0	0.281014	0.792	0.724	0	Homeostatic (HM)
SMAP2	0	0.279069	0.648	0.58	0	Homeostatic (HM)
ATRX	0	0.278226	0.618	0.549	0	Homeostatic (HM)
QKI	0	0.277005	0.833	0.776	0	Homeostatic (HM)
HCG22	0	0.27676	0.273	0.161	0	Homeostatic (HM)
LYST	0	0.27401	0.548	0.463	0	Homeostatic (HM)
MTDH	0	0.272565	0.882	0.839	0	Homeostatic (HM)
RP11-439A17.7	0	0.271032	0.442	0.352	0	Homeostatic (HM)
YWHAH	0	0.270131	0.899	0.818	0	Homeostatic (HM)
HP1BP3	0	0.268205	0.704	0.638	0	Homeostatic (HM)
RP1-249H1.4	7.51602e-282	0.266712	0.329	0.253	2.47818e-277	Homeostatic (HM)
RP11-343N15.5	1.77303e-292	0.265257	0.506	0.434	5.84604e-288	Homeostatic (HM)
ACY3	0	0.263674	0.657	0.534	0	Homeostatic (HM)
FGD2	0	0.263533	0.6	0.509	0	Homeostatic (HM)
CSF2RA	0	0.263119	0.867	0.794	0	Homeostatic (HM)
PRPF4B	0	0.262468	0.6	0.536	0	Homeostatic (HM)
PRKCA	0	0.262324	0.476	0.381	0	Homeostatic (HM)
CYFIP1	0	0.26174	0.758	0.698	0	Homeostatic (HM)
C1QA	0	0.26057	0.997	0.985	0	Homeostatic (HM)
SLC9A9	0	0.258839	0.671	0.581	0	Homeostatic (HM)
MYO1F	0	0.257765	0.606	0.53	0	Homeostatic (HM)
RNASE6	0	0.25671	0.656	0.574	0	Homeostatic (HM)
NKTR	0	0.25594	0.588	0.516	0	Homeostatic (HM)
FAM133B	0	0.255764	0.687	0.633	0	Homeostatic (HM)
TLR4	0	0.255707	0.702	0.615	0	Homeostatic (HM)
RB1	0	0.254479	0.788	0.731	0	Homeostatic (HM)
MARCKS	0	0.254477	0.982	0.977	0	Homeostatic (HM)
SYT6	0	0.25375	0.395	0.289	0	Homeostatic (HM)
PTTG1IP	0	0.253282	0.661	0.598	0	Homeostatic (HM)
CYSLTR1	0	0.251423	0.43	0.327	0	Homeostatic (HM)
PTPRE	0	0.251193	0.673	0.601	0	Homeostatic (HM)
SRRM2	0	0.249778	0.828	0.797	0	Homeostatic (HM)
PIK3R1	0	0.248196	0.565	0.498	0	Homeostatic (HM)
SON	0	0.247288	0.917	0.888	0	Homeostatic (HM)
AIG1	0	0.247065	0.56	0.477	0	Homeostatic (HM)
TBXAS1	0	0.245584	0.769	0.699	0	Homeostatic (HM)
DNAJC10	0	0.244327	0.473	0.393	0	Homeostatic (HM)
ARHGAP12	0	0.243341	0.496	0.409	0	Homeostatic (HM)
DDX17	0	0.24292	0.838	0.798	0	Homeostatic (HM)
TMBIM6	0	0.241079	0.964	0.952	0	Homeostatic (HM)
PMEPA1	0	0.240703	0.539	0.448	0	Homeostatic (HM)
PLXDC1	0	0.240604	0.327	0.216	0	Homeostatic (HM)
CHD7	0	0.239697	0.456	0.369	0	Homeostatic (HM)
SETD2	2.70323e-284	0.238344	0.385	0.31	8.91308e-280	Homeostatic (HM)
METTL7A	0	0.237055	0.458	0.368	0	Homeostatic (HM)
GTF2I	8.18908e-296	0.236875	0.564	0.498	2.7001e-291	Homeostatic (HM)
TTC14	1.0473e-277	0.23581	0.507	0.437	3.45314e-273	Homeostatic (HM)
SCAMP2	0	0.235517	0.8	0.74	0	Homeostatic (HM)
TMEM66	0	0.235	0.758	0.711	0	Homeostatic (HM)
KIAA1551	1.7044e-239	0.234107	0.493	0.427	5.61974e-235	Homeostatic (HM)
PPIB	0	0.232741	0.932	0.907	0	Homeostatic (HM)
CD86	0	0.232219	0.677	0.603	0	Homeostatic (HM)
ABCC4	0	0.231782	0.358	0.264	0	Homeostatic (HM)
TLN2	0	0.231264	0.43	0.333	0	Homeostatic (HM)
PKN2	2.00989e-306	0.230563	0.551	0.478	6.627e-302	Homeostatic (HM)
TNFRSF13C	0	0.230271	0.344	0.251	0	Homeostatic (HM)
WASF2	0	0.229593	0.811	0.773	0	Homeostatic (HM)
GIMAP1	0	0.227708	0.446	0.356	0	Homeostatic (HM)
TLR6	2.75332e-280	0.227449	0.388	0.312	9.07824e-276	Homeostatic (HM)
LY86	0	0.227327	0.899	0.835	0	Homeostatic (HM)
LPAR5	0	0.224205	0.628	0.542	0	Homeostatic (HM)
KTN1	4.04899e-259	0.222123	0.727	0.685	1.33503e-254	Homeostatic (HM)
ERP29	0	0.221018	0.762	0.715	0	Homeostatic (HM)
RPN2	0	0.221013	0.837	0.795	0	Homeostatic (HM)
ZRANB2	0	0.220835	0.631	0.561	0	Homeostatic (HM)
EPB41L2	8.03546e-239	0.21918	0.656	0.596	2.64945e-234	Homeostatic (HM)
CANX	8.79824e-284	0.217741	0.774	0.736	2.90096e-279	Homeostatic (HM)
TNRC6B	5.11875e-263	0.21661	0.53	0.46	1.68775e-258	Homeostatic (HM)
HSP90B1	0	0.215766	0.926	0.894	0	Homeostatic (HM)
NUDT3	1.34078e-260	0.214748	0.696	0.645	4.42083e-256	Homeostatic (HM)
TM9SF2	1.43981e-273	0.21458	0.579	0.516	4.74733e-269	Homeostatic (HM)
KCNQ1OT1	6.6853e-174	0.214233	0.294	0.236	2.20428e-169	Homeostatic (HM)
TGFBR2	9.32767e-233	0.212686	0.544	0.482	3.07552e-228	Homeostatic (HM)
GOLGB1	2.95659e-145	0.212122	0.483	0.435	9.74847e-141	Homeostatic (HM)
ARHGAP21	2.72968e-210	0.212112	0.457	0.395	9.00029e-206	Homeostatic (HM)
FMNL3	7.50565e-255	0.211885	0.472	0.402	2.47476e-250	Homeostatic (HM)
SETX	4.7116e-204	0.211395	0.467	0.407	1.55351e-199	Homeostatic (HM)
SCAF11	5.31842e-223	0.211243	0.683	0.642	1.75359e-218	Homeostatic (HM)
EVL	2.05848e-300	0.210923	0.716	0.656	6.78721e-296	Homeostatic (HM)
INPP5D	1.3667e-196	0.209519	0.425	0.363	4.50627e-192	Homeostatic (HM)
AP1B1	8.96099e-254	0.208586	0.577	0.515	2.95462e-249	Homeostatic (HM)
TM6SF1	0	0.206644	0.562	0.478	0	Homeostatic (HM)
PPT1	0	0.206302	0.82	0.758	0	Homeostatic (HM)
FCHSD2	3.62566e-217	0.206097	0.431	0.365	1.19545e-212	Homeostatic (HM)
ATP6V0B	0	0.20567	0.934	0.918	0	Homeostatic (HM)
ZFHX3	2.34915e-244	0.205117	0.61	0.548	7.74563e-240	Homeostatic (HM)
MLEC	4.91799e-217	0.204848	0.588	0.537	1.62156e-212	Homeostatic (HM)
AP005530.2	4.67702e-230	0.204454	0.384	0.311	1.54211e-225	Homeostatic (HM)
SPINT2	6.72271e-240	0.203751	0.56	0.501	2.21661e-235	Homeostatic (HM)
CD81	0	0.202664	0.967	0.97	0	Homeostatic (HM)
LST1	0	0.202056	0.897	0.862	0	Homeostatic (HM)
CCND1	1.53643e-307	0.202043	0.703	0.631	5.06591e-303	Homeostatic (HM)
RBM39	0	0.201921	0.808	0.771	0	Homeostatic (HM)
ATP2C1	8.52667e-285	0.201744	0.42	0.341	2.81141e-280	Homeostatic (HM)
PDIA6	3.55908e-262	0.201212	0.778	0.738	1.1735e-257	Homeostatic (HM)
SIPA1L2	8.34069e-276	0.200195	0.359	0.28	2.75009e-271	Homeostatic (HM)
MYCBP2	1.15987e-190	0.199339	0.578	0.529	3.82433e-186	Homeostatic (HM)
SAMSN1	4.03973e-281	0.199072	0.857	0.82	1.33198e-276	Homeostatic (HM)
TLE4	1.1378e-207	0.198809	0.539	0.475	3.75157e-203	Homeostatic (HM)
MRC2	3.11268e-288	0.198376	0.359	0.276	1.02631e-283	Homeostatic (HM)
BAZ2B	3.5614e-205	0.198173	0.484	0.423	1.17427e-200	Homeostatic (HM)
SPCS2	7.25398e-237	0.197927	0.776	0.748	2.39178e-232	Homeostatic (HM)
SALL1	8.9256e-266	0.197908	0.383	0.304	2.94295e-261	Homeostatic (HM)
PHF3	2.44021e-157	0.197789	0.488	0.441	8.04587e-153	Homeostatic (HM)
HNRNPA2B1	0	0.197263	0.963	0.955	0	Homeostatic (HM)
MGST2	1.80909e-219	0.197229	0.644	0.594	5.96492e-215	Homeostatic (HM)
CACNB4	1.97883e-242	0.197069	0.313	0.242	6.5246e-238	Homeostatic (HM)
NAV3	2.13132e-204	0.195501	0.482	0.417	7.02739e-200	Homeostatic (HM)
MAML1	2.13226e-269	0.195498	0.346	0.269	7.0305e-265	Homeostatic (HM)
TRIM73	1.54825e-275	0.195001	0.246	0.175	5.10488e-271	Homeostatic (HM)
CCDC88A	7.19405e-151	0.194216	0.586	0.547	2.37202e-146	Homeostatic (HM)
CTTNBP2	1.08952e-232	0.194174	0.381	0.308	3.59237e-228	Homeostatic (HM)
TM9SF3	1.29101e-184	0.194045	0.489	0.434	4.25672e-180	Homeostatic (HM)
IGSF10	0	0.194031	0.233	0.156	0	Homeostatic (HM)
TMEM59	1.62207e-263	0.193028	0.781	0.749	5.3483e-259	Homeostatic (HM)
ASH1L	1.29438e-177	0.192775	0.523	0.471	4.26782e-173	Homeostatic (HM)
VASH1	6.694e-212	0.192532	0.505	0.44	2.20714e-207	Homeostatic (HM)
DIAPH2	1.12441e-138	0.192489	0.433	0.385	3.70739e-134	Homeostatic (HM)
NSD1	3.20748e-202	0.191857	0.493	0.434	1.05757e-197	Homeostatic (HM)
MMRN1	5.77413e-246	0.19106	0.296	0.224	1.90385e-241	Homeostatic (HM)
NCKAP1L	1.75281e-234	0.19082	0.553	0.49	5.77936e-230	Homeostatic (HM)
NME3	1.55908e-208	0.189838	0.543	0.485	5.14061e-204	Homeostatic (HM)
IGSF21	0	0.189184	0.234	0.152	0	Homeostatic (HM)
MIA3	3.80779e-157	0.188332	0.441	0.391	1.2555e-152	Homeostatic (HM)
CYTH4	5.97096e-187	0.187915	0.561	0.507	1.96874e-182	Homeostatic (HM)
2001-03-01	2.29805e-186	0.187756	0.597	0.544	7.57712e-182	Homeostatic (HM)
VPS13C	6.81209e-184	0.187679	0.584	0.533	2.24608e-179	Homeostatic (HM)
TMX1	5.53131e-196	0.187466	0.571	0.525	1.82378e-191	Homeostatic (HM)
GPR183	0	0.18738	0.678	0.579	0	Homeostatic (HM)
KCNQ3	7.40635e-191	0.187168	0.274	0.213	2.44202e-186	Homeostatic (HM)
B3GNT5	1.735e-195	0.187116	0.465	0.401	5.72064e-191	Homeostatic (HM)
PRMT2	1.09912e-161	0.186656	0.579	0.539	3.62401e-157	Homeostatic (HM)
ATP8B4	7.51892e-185	0.185967	0.406	0.347	2.47914e-180	Homeostatic (HM)
GSTM2	5.41942e-272	0.185504	0.246	0.175	1.78689e-267	Homeostatic (HM)
HNRNPH1	1.00092e-159	0.184874	0.653	0.617	3.30022e-155	Homeostatic (HM)
CMTR2	9.34442e-194	0.184611	0.372	0.308	3.08104e-189	Homeostatic (HM)
JMJD1C	2.64649e-189	0.184128	0.579	0.525	8.72602e-185	Homeostatic (HM)
CCDC50	1.02647e-152	0.183925	0.528	0.486	3.38449e-148	Homeostatic (HM)
PTPRC	0	0.183551	0.94	0.907	0	Homeostatic (HM)
RERE	4.95517e-178	0.183525	0.374	0.316	1.63382e-173	Homeostatic (HM)
TRIM38	2.31267e-171	0.181851	0.492	0.438	7.62534e-167	Homeostatic (HM)
RBM6	1.02933e-160	0.181609	0.541	0.493	3.3939e-156	Homeostatic (HM)
HMGB1	0	0.181544	0.938	0.906	0	Homeostatic (HM)
FGL2	3.56888e-218	0.181539	0.465	0.392	1.17673e-213	Homeostatic (HM)
PJA2	3.03037e-165	0.181354	0.518	0.47	9.99174e-161	Homeostatic (HM)
CAPZB	1.25978e-274	0.181335	0.865	0.839	4.15375e-270	Homeostatic (HM)
SEMA4D	2.94438e-233	0.181124	0.342	0.27	9.7082e-229	Homeostatic (HM)
CSGALNACT1	7.23274e-266	0.180644	0.224	0.155	2.38478e-261	Homeostatic (HM)
OS9	2.16736e-160	0.179729	0.578	0.538	7.14624e-156	Homeostatic (HM)
MBNL1	2.65424e-192	0.17948	0.621	0.574	8.75155e-188	Homeostatic (HM)
CD46	1.27233e-155	0.179392	0.499	0.453	4.19514e-151	Homeostatic (HM)
RAC1	0	0.179292	0.968	0.95	0	Homeostatic (HM)
OCIAD1	5.0699e-169	0.179141	0.648	0.615	1.67165e-164	Homeostatic (HM)
BCAP31	2.13698e-215	0.178332	0.721	0.679	7.04603e-211	Homeostatic (HM)
CTNND1	1.75884e-192	0.178048	0.509	0.449	5.79924e-188	Homeostatic (HM)
RP11-312O7.2	2.05747e-191	0.177859	0.307	0.246	6.78391e-187	Homeostatic (HM)
TGOLN2	4.79522e-179	0.177665	0.726	0.698	1.58108e-174	Homeostatic (HM)
CALR	7.77353e-254	0.177478	0.869	0.833	2.56309e-249	Homeostatic (HM)
PNN	1.08163e-146	0.177427	0.629	0.591	3.56634e-142	Homeostatic (HM)
LPCAT2	2.5725e-227	0.17713	0.707	0.65	8.48205e-223	Homeostatic (HM)
DDX46	2.5437e-120	0.176992	0.543	0.508	8.38709e-116	Homeostatic (HM)
GCC2	1.42632e-100	0.176957	0.471	0.436	4.70286e-96	Homeostatic (HM)
TET2	9.27345e-188	0.176808	0.321	0.259	3.05764e-183	Homeostatic (HM)
ANKRD11	1.56265e-122	0.175938	0.566	0.528	5.15237e-118	Homeostatic (HM)
EID1	2.01186e-142	0.173671	0.584	0.548	6.63351e-138	Homeostatic (HM)
ZNF280D	4.75503e-183	0.173294	0.336	0.275	1.56783e-178	Homeostatic (HM)
AKAP13	2.3256e-179	0.173012	0.6	0.55	7.66798e-175	Homeostatic (HM)
TRAF3IP3	9.06013e-225	0.172835	0.308	0.239	2.98731e-220	Homeostatic (HM)
C1QC	0	0.172821	0.998	0.998	0	Homeostatic (HM)
CD4	1.12557e-180	0.172663	0.586	0.536	3.71121e-176	Homeostatic (HM)
AP000439.1	2.31211e-165	0.172036	0.336	0.276	7.6235e-161	Homeostatic (HM)
RGS18	4.98277e-244	0.171354	0.355	0.279	1.64292e-239	Homeostatic (HM)
PLAT	0	0.171311	0.228	0.151	0	Homeostatic (HM)
ITPRIPL2	1.65425e-150	0.171248	0.485	0.434	5.45438e-146	Homeostatic (HM)
SSR4	2.10351e-159	0.171047	0.776	0.758	6.9357e-155	Homeostatic (HM)
RCSD1	1.16862e-177	0.171017	0.47	0.413	3.85319e-173	Homeostatic (HM)
ORMDL1	1.19925e-149	0.170895	0.532	0.489	3.95418e-145	Homeostatic (HM)
SSR1	2.16052e-172	0.170728	0.615	0.572	7.12367e-168	Homeostatic (HM)
C12orf75	5.13013e-247	0.169957	0.686	0.613	1.69151e-242	Homeostatic (HM)
NCKAP5	4.69894e-234	0.16973	0.254	0.186	1.54934e-229	Homeostatic (HM)
MDM4	3.17614e-161	0.169064	0.574	0.523	1.04724e-156	Homeostatic (HM)
IFI16	5.03089e-208	0.168846	0.882	0.862	1.65878e-203	Homeostatic (HM)
LINC00671	0	0.168492	0.206	0.131	0	Homeostatic (HM)
CD99	1.12123e-172	0.168268	0.748	0.717	3.6969e-168	Homeostatic (HM)
TMIGD2	4.89815e-218	0.168069	0.317	0.246	1.61502e-213	Homeostatic (HM)
ADAP2	2.49049e-195	0.167992	0.734	0.687	8.21164e-191	Homeostatic (HM)
PTAFR	3.53512e-238	0.167929	0.781	0.733	1.1656e-233	Homeostatic (HM)
RBM19	1.72055e-280	0.167802	0.26	0.186	5.67301e-276	Homeostatic (HM)
RP11-83A24.2	2.19632e-164	0.167612	0.271	0.215	7.24172e-160	Homeostatic (HM)
LAPTM4A	1.86678e-194	0.167355	0.74	0.708	6.15514e-190	Homeostatic (HM)
LRRC8C	3.84001e-165	0.167221	0.349	0.291	1.26613e-160	Homeostatic (HM)
ZCCHC11	2.42196e-123	0.166941	0.4	0.353	7.98568e-119	Homeostatic (HM)
PALD1	1.93091e-141	0.166806	0.377	0.325	6.36659e-137	Homeostatic (HM)
BHLHE41	6.55173e-178	0.166399	0.821	0.765	2.16024e-173	Homeostatic (HM)
SPCS3	6.65399e-139	0.165994	0.597	0.56	2.19395e-134	Homeostatic (HM)
PTPN14	0	0.165838	0.193	0.119	0	Homeostatic (HM)
SEL1L	3.67179e-139	0.165735	0.498	0.451	1.21066e-134	Homeostatic (HM)
ELK3	2.9078e-161	0.165326	0.417	0.36	9.58759e-157	Homeostatic (HM)
ZNF644	1.39159e-128	0.164935	0.442	0.396	4.58836e-124	Homeostatic (HM)
PSAP	0	0.164809	0.981	0.973	0	Homeostatic (HM)
ZNF652	6.80282e-151	0.164522	0.37	0.316	2.24303e-146	Homeostatic (HM)
SUSD3	7.54098e-179	0.164418	0.529	0.465	2.48641e-174	Homeostatic (HM)
DOCK10	2.16432e-135	0.164088	0.412	0.362	7.13621e-131	Homeostatic (HM)
BLNK	4.10737e-160	0.16339	0.5	0.443	1.35428e-155	Homeostatic (HM)
CD33	9.38041e-124	0.163166	0.45	0.406	3.09291e-119	Homeostatic (HM)
SENP6	2.13691e-130	0.162885	0.42	0.373	7.04583e-126	Homeostatic (HM)
UBXN4	2.90877e-114	0.162573	0.618	0.593	9.59079e-110	Homeostatic (HM)
CD53	2.31383e-263	0.162379	0.928	0.909	7.62915e-259	Homeostatic (HM)
PRDX4	7.85265e-141	0.161483	0.508	0.461	2.58918e-136	Homeostatic (HM)
KIAA1147	2.23388e-170	0.16112	0.326	0.266	7.36557e-166	Homeostatic (HM)
KCTD12	1.73552e-167	0.160834	0.739	0.706	5.72235e-163	Homeostatic (HM)
TECR	1.31719e-163	0.160693	0.535	0.482	4.34305e-159	Homeostatic (HM)
RIN2	1.2927e-156	0.160158	0.574	0.524	4.26229e-152	Homeostatic (HM)
SERPINF1	1.82931e-174	0.159725	0.643	0.586	6.0316e-170	Homeostatic (HM)
PDIA3	1.68247e-247	0.159326	0.888	0.854	5.54743e-243	Homeostatic (HM)
RP11-349A22.5	3.19667e-94	0.158498	0.377	0.337	1.05401e-89	Homeostatic (HM)
LHFPL2	5.23765e-144	0.158166	0.496	0.443	1.72696e-139	Homeostatic (HM)
NDRG2	9.72759e-203	0.158146	0.304	0.238	3.20738e-198	Homeostatic (HM)
C1orf56	9.80866e-129	0.157375	0.43	0.381	3.23411e-124	Homeostatic (HM)
ZMAT1	3.87655e-165	0.156791	0.236	0.181	1.27818e-160	Homeostatic (HM)
TLR1	2.10215e-130	0.156142	0.499	0.454	6.93121e-126	Homeostatic (HM)
RGS10	7.52757e-270	0.155802	0.948	0.899	2.48199e-265	Homeostatic (HM)
FEZ2	6.91413e-133	0.155556	0.546	0.506	2.27973e-128	Homeostatic (HM)
CD302	4.06867e-159	0.15554	0.438	0.38	1.34152e-154	Homeostatic (HM)
NPC1	1.00793e-184	0.155334	0.291	0.23	3.32335e-180	Homeostatic (HM)
XRCC5	1.40326e-123	0.155004	0.665	0.641	4.62684e-119	Homeostatic (HM)
BPTF	6.09892e-86	0.154498	0.438	0.404	2.01094e-81	Homeostatic (HM)
ARHGEF6	6.78037e-160	0.153912	0.333	0.276	2.23562e-155	Homeostatic (HM)
MPHOSPH8	8.377e-91	0.153561	0.526	0.494	2.76206e-86	Homeostatic (HM)
SF3B1	9.19471e-130	0.152429	0.638	0.608	3.03168e-125	Homeostatic (HM)
ELMO1	1.64025e-100	0.151397	0.307	0.265	5.40824e-96	Homeostatic (HM)
SMYD3	6.26236e-34	0.150877	0.233	0.211	2.06483e-29	Homeostatic (HM)
NRD1	4.8e-81	0.150664	0.375	0.341	1.58265e-76	Homeostatic (HM)
XBP1	2.84674e-120	0.150648	0.653	0.612	9.38628e-116	Homeostatic (HM)
PAQR8	3.25082e-184	0.150373	0.242	0.183	1.07186e-179	Homeostatic (HM)
SIGLEC8	2.5123e-176	0.15032	0.341	0.278	8.28356e-172	Homeostatic (HM)
USP15	1.38848e-113	0.149999	0.549	0.512	4.57808e-109	Homeostatic (HM)
SNX18	4.30868e-137	0.149611	0.402	0.349	1.42066e-132	Homeostatic (HM)
SRGAP1	8.36603e-144	0.149502	0.257	0.205	2.75845e-139	Homeostatic (HM)
IKZF1	8.62306e-125	0.149268	0.491	0.446	2.84319e-120	Homeostatic (HM)
MAML3	3.9113e-123	0.148483	0.222	0.177	1.28964e-118	Homeostatic (HM)
YIPF4	4.62278e-120	0.148042	0.433	0.386	1.52422e-115	Homeostatic (HM)
TMEM50A	5.13848e-110	0.147916	0.627	0.603	1.69426e-105	Homeostatic (HM)
STX7	7.97998e-111	0.147567	0.552	0.516	2.63116e-106	Homeostatic (HM)
MAML2	2.68997e-127	0.147324	0.54	0.495	8.86937e-123	Homeostatic (HM)
FUS	1.10239e-148	0.147307	0.826	0.811	3.63481e-144	Homeostatic (HM)
CREG1	1.25445e-170	0.147241	0.798	0.765	4.13617e-166	Homeostatic (HM)
OSBPL11	3.77583e-158	0.146306	0.368	0.309	1.24497e-153	Homeostatic (HM)
NHLRC3	9.38935e-112	0.145706	0.422	0.378	3.09586e-107	Homeostatic (HM)
SETD5-AS1	7.01507e-85	0.145591	0.336	0.299	2.31301e-80	Homeostatic (HM)
CCDC47	4.44127e-110	0.145572	0.615	0.588	1.46438e-105	Homeostatic (HM)
MCF2L2	1.4613e-55	0.145554	0.09	0.068	4.8182e-51	Homeostatic (HM)
NDFIP1	6.91901e-113	0.144808	0.528	0.491	2.28134e-108	Homeostatic (HM)
ZNF91	2.12059e-118	0.144146	0.286	0.239	6.99199e-114	Homeostatic (HM)
ME2	5.49559e-112	0.144095	0.398	0.353	1.81201e-107	Homeostatic (HM)
HPS3	4.68881e-117	0.143926	0.336	0.289	1.54599e-112	Homeostatic (HM)
GATM	8.46147e-138	0.143799	0.547	0.497	2.78992e-133	Homeostatic (HM)
LRMP	2.66443e-127	0.142931	0.336	0.286	8.78516e-123	Homeostatic (HM)
PCED1B	2.03881e-181	0.14279	0.297	0.234	6.72237e-177	Homeostatic (HM)
AHSA2	1.2728e-97	0.142746	0.308	0.266	4.19666e-93	Homeostatic (HM)
KDELR1	1.5693e-88	0.142729	0.569	0.549	5.17429e-84	Homeostatic (HM)
MPZL1	5.81235e-117	0.142204	0.391	0.344	1.91645e-112	Homeostatic (HM)
KMT2E	6.52528e-91	0.140888	0.519	0.487	2.15152e-86	Homeostatic (HM)
RP11-489O18.1	1.08588e-166	0.140759	0.163	0.115	3.58037e-162	Homeostatic (HM)
ITGAM	4.2138e-128	0.140641	0.4	0.348	1.38937e-123	Homeostatic (HM)
LEPREL1	3.41831e-197	0.140312	0.224	0.164	1.12708e-192	Homeostatic (HM)
DNAJC3	1.36336e-90	0.140028	0.497	0.464	4.49528e-86	Homeostatic (HM)
MNDA	1.70865e-210	0.139916	0.758	0.699	5.63375e-206	Homeostatic (HM)
ZFYVE16	5.3905e-87	0.139892	0.383	0.346	1.77736e-82	Homeostatic (HM)
EMB	1.81968e-130	0.139452	0.297	0.246	5.99985e-126	Homeostatic (HM)
DOCK2	1.53255e-89	0.139317	0.385	0.347	5.05313e-85	Homeostatic (HM)
DDOST	1.91753e-95	0.137901	0.523	0.49	6.32249e-91	Homeostatic (HM)
IKBKB	2.72884e-139	0.137826	0.31	0.257	8.99753e-135	Homeostatic (HM)
CNPY3	6.32272e-152	0.137819	0.786	0.753	2.08473e-147	Homeostatic (HM)
ABI2	8.9378e-85	0.137568	0.346	0.308	2.94697e-80	Homeostatic (HM)
KDELR2	3.07625e-88	0.136716	0.605	0.584	1.0143e-83	Homeostatic (HM)
SHPRH	1.50583e-88	0.136671	0.348	0.308	4.96503e-84	Homeostatic (HM)
ST8SIA4	2.16215e-91	0.136516	0.471	0.434	7.12903e-87	Homeostatic (HM)
DIP2B	5.75068e-117	0.13643	0.309	0.262	1.89611e-112	Homeostatic (HM)
ZSWIM6	3.30367e-70	0.135976	0.347	0.312	1.08929e-65	Homeostatic (HM)
TMED4	1.79104e-81	0.135874	0.456	0.424	5.90543e-77	Homeostatic (HM)
UNC50	5.25902e-95	0.135831	0.455	0.418	1.734e-90	Homeostatic (HM)
MED12L	8.88818e-209	0.135672	0.192	0.134	2.93061e-204	Homeostatic (HM)
OFD1	1.80942e-85	0.135578	0.431	0.39	5.966e-81	Homeostatic (HM)
LRRC4	1.2926e-135	0.135298	0.305	0.252	4.26197e-131	Homeostatic (HM)
DIP2A	1.64406e-124	0.134458	0.312	0.261	5.42079e-120	Homeostatic (HM)
MESDC2	4.10477e-75	0.134414	0.508	0.48	1.35342e-70	Homeostatic (HM)
FAM49B	2.27539e-160	0.13423	0.816	0.791	7.50241e-156	Homeostatic (HM)
GATAD1	1.47272e-76	0.134011	0.451	0.419	4.85585e-72	Homeostatic (HM)
CD300A	1.14841e-113	0.133573	0.519	0.474	3.78653e-109	Homeostatic (HM)
IRF8	2.20753e-81	0.133527	0.534	0.505	7.27868e-77	Homeostatic (HM)
PPP6R2	3.08768e-115	0.133481	0.334	0.288	1.01807e-110	Homeostatic (HM)
PICALM	2.77218e-89	0.132731	0.454	0.418	9.14043e-85	Homeostatic (HM)
GOLGA8A	1.2213e-213	0.132629	0.167	0.113	4.02688e-209	Homeostatic (HM)
DHRS9	2.30869e-123	0.131988	0.602	0.547	7.61222e-119	Homeostatic (HM)
MBD4	9.42703e-75	0.131926	0.512	0.483	3.10828e-70	Homeostatic (HM)
RYR1	1.06757e-123	0.131715	0.251	0.203	3.52e-119	Homeostatic (HM)
PABPN1	2.71065e-72	0.131671	0.487	0.46	8.93755e-68	Homeostatic (HM)
TRIP11	4.3665e-53	0.13159	0.326	0.298	1.43972e-48	Homeostatic (HM)
ACTR2	1.13876e-104	0.131	0.747	0.734	3.75471e-100	Homeostatic (HM)
JKAMP	1.45476e-97	0.130844	0.404	0.362	4.79663e-93	Homeostatic (HM)
MACF1	1.91008e-86	0.130743	0.477	0.44	6.2979e-82	Homeostatic (HM)
TNFSF10	8.88179e-246	0.130498	0.525	0.448	2.9285e-241	Homeostatic (HM)
ATRAID	1.91489e-82	0.130188	0.574	0.548	6.31377e-78	Homeostatic (HM)
CLSTN1	2.11589e-100	0.129979	0.272	0.23	6.9765e-96	Homeostatic (HM)
REEP5	1.10029e-77	0.129728	0.58	0.559	3.62788e-73	Homeostatic (HM)
SERINC1	6.30769e-60	0.129623	0.461	0.438	2.07977e-55	Homeostatic (HM)
CEP170	1.09002e-62	0.129597	0.491	0.467	3.59401e-58	Homeostatic (HM)
MILR1	1.26776e-81	0.129488	0.415	0.379	4.18007e-77	Homeostatic (HM)
TBC1D22A	4.18388e-71	0.129395	0.318	0.285	1.37951e-66	Homeostatic (HM)
POLD4	6.70892e-76	0.129042	0.554	0.525	2.21206e-71	Homeostatic (HM)
ZNF638	1.36901e-64	0.128441	0.417	0.389	4.51391e-60	Homeostatic (HM)
ZNF708	7.36837e-109	0.128118	0.242	0.198	2.4295e-104	Homeostatic (HM)
GCNT2	2.42797e-106	0.128092	0.367	0.319	8.00549e-102	Homeostatic (HM)
UFL1	1.06942e-63	0.127663	0.355	0.325	3.52608e-59	Homeostatic (HM)
SLC15A2	1.52982e-167	0.127423	0.207	0.153	5.04412e-163	Homeostatic (HM)
S100Z	3.77887e-133	0.127153	0.2	0.154	1.24597e-128	Homeostatic (HM)
SYK	1.17133e-78	0.126903	0.404	0.368	3.86212e-74	Homeostatic (HM)
MCF2L	2.21047e-137	0.126869	0.241	0.19	7.28836e-133	Homeostatic (HM)
M6PR	7.36337e-90	0.126612	0.681	0.663	2.42785e-85	Homeostatic (HM)
KIAA1598	2.08625e-48	0.126524	0.413	0.39	6.8788e-44	Homeostatic (HM)
ZNRF2	2.68081e-77	0.126307	0.429	0.395	8.83918e-73	Homeostatic (HM)
SDCCAG8	1.4157e-71	0.126262	0.524	0.497	4.66784e-67	Homeostatic (HM)
WLS	9.65533e-150	0.126127	0.318	0.258	3.18355e-145	Homeostatic (HM)
TMEM179B	6.86959e-71	0.125548	0.509	0.484	2.26504e-66	Homeostatic (HM)
TP53INP1	1.48374e-115	0.12498	0.23	0.184	4.89219e-111	Homeostatic (HM)
MTUS1	2.86899e-83	0.124655	0.416	0.377	9.45963e-79	Homeostatic (HM)
LRPAP1	3.71646e-79	0.124437	0.607	0.587	1.22539e-74	Homeostatic (HM)
IVD	7.74758e-79	0.123998	0.367	0.33	2.55453e-74	Homeostatic (HM)
HPGDS	2.75726e-87	0.123937	0.681	0.654	9.09123e-83	Homeostatic (HM)
ARHGEF40	4.49382e-86	0.123888	0.294	0.254	1.4817e-81	Homeostatic (HM)
ZNF292	1.61717e-46	0.123746	0.387	0.364	5.33214e-42	Homeostatic (HM)
SLC3A2	1.33735e-107	0.123403	0.667	0.636	4.40951e-103	Homeostatic (HM)
CECR2	1.35128e-164	0.123253	0.185	0.134	4.45545e-160	Homeostatic (HM)
IL6R	4.11563e-72	0.122589	0.477	0.446	1.35701e-67	Homeostatic (HM)
RBMX	1.83985e-67	0.122205	0.563	0.54	6.06636e-63	Homeostatic (HM)
GNPTAB	1.097e-66	0.121898	0.34	0.307	3.61701e-62	Homeostatic (HM)
IFT74	2.6606e-82	0.121861	0.251	0.213	8.77253e-78	Homeostatic (HM)
SEC62	9.93058e-76	0.121446	0.74	0.733	3.27431e-71	Homeostatic (HM)
DPP7	4.88542e-77	0.121424	0.67	0.653	1.61082e-72	Homeostatic (HM)
AIF1	4.93935e-179	0.121406	0.991	0.989	1.6286e-174	Homeostatic (HM)
LEPROT	3.67773e-56	0.120999	0.491	0.471	1.21262e-51	Homeostatic (HM)
DEPTOR	2.18618e-139	0.120447	0.231	0.181	7.20829e-135	Homeostatic (HM)
SESN3	1.06766e-72	0.120386	0.316	0.279	3.52028e-68	Homeostatic (HM)
EVI2B	6.71118e-68	0.120246	0.477	0.445	2.21281e-63	Homeostatic (HM)
CECR1	1.46589e-76	0.119735	0.316	0.279	4.83332e-72	Homeostatic (HM)
PREX1	3.09262e-82	0.119483	0.384	0.345	1.0197e-77	Homeostatic (HM)
RP11-346C20.3	1.63088e-202	0.119448	0.145	0.094	5.37733e-198	Homeostatic (HM)
TMCO1	7.30442e-64	0.119415	0.55	0.528	2.40841e-59	Homeostatic (HM)
GSN	1.97153e-132	0.119374	0.788	0.756	6.50052e-128	Homeostatic (HM)
ZNF141	1.86882e-130	0.119266	0.182	0.138	6.16186e-126	Homeostatic (HM)
SLC25A37	2.26433e-102	0.118903	0.615	0.579	7.46596e-98	Homeostatic (HM)
ATF7IP	1.02143e-75	0.118204	0.274	0.237	3.36785e-71	Homeostatic (HM)
SERPINB6	4.66455e-55	0.117621	0.551	0.537	1.538e-50	Homeostatic (HM)
RNPC3	3.67105e-93	0.117587	0.235	0.194	1.21042e-88	Homeostatic (HM)
TAX1BP1	5.42569e-38	0.117575	0.503	0.492	1.78896e-33	Homeostatic (HM)
SH3KBP1	1.4321e-64	0.117496	0.42	0.388	4.72193e-60	Homeostatic (HM)
TREM2	4.89576e-266	0.117418	0.932	0.843	1.61423e-261	Homeostatic (HM)
NT5C	2.47534e-59	0.117002	0.408	0.38	8.1617e-55	Homeostatic (HM)
BROX	1.04629e-69	0.116984	0.333	0.298	3.44983e-65	Homeostatic (HM)
ZKSCAN1	4.45552e-63	0.116911	0.283	0.25	1.46907e-58	Homeostatic (HM)
SLC43A2	7.92391e-87	0.116843	0.318	0.277	2.61267e-82	Homeostatic (HM)
TPM1	1.07142e-128	0.116595	0.38	0.324	3.53269e-124	Homeostatic (HM)
LUZP1	4.60433e-56	0.116591	0.343	0.314	1.51814e-51	Homeostatic (HM)
QSER1	1.29388e-70	0.115555	0.272	0.237	4.26618e-66	Homeostatic (HM)
CCS	3.79241e-86	0.115399	0.31	0.27	1.25043e-81	Homeostatic (HM)
TBC1D9	3.23205e-114	0.115307	0.232	0.186	1.06567e-109	Homeostatic (HM)
AFF1	1.93047e-85	0.11506	0.297	0.256	6.36516e-81	Homeostatic (HM)
CELF2	2.87108e-64	0.114955	0.533	0.504	9.46653e-60	Homeostatic (HM)
SRRM1	3.82741e-57	0.114765	0.653	0.64	1.26197e-52	Homeostatic (HM)
ATP2B1	1.10566e-49	0.114638	0.517	0.499	3.64557e-45	Homeostatic (HM)
SPNS3	5.38819e-147	0.114068	0.203	0.152	1.77659e-142	Homeostatic (HM)
COPS6	6.52804e-50	0.113945	0.424	0.402	2.15243e-45	Homeostatic (HM)
TOP1	1.6355e-32	0.113556	0.516	0.507	5.39259e-28	Homeostatic (HM)
LMAN1	2.05949e-45	0.11304	0.473	0.456	6.79053e-41	Homeostatic (HM)
SMC1A	1.84491e-57	0.112953	0.348	0.319	6.08305e-53	Homeostatic (HM)
ZEB2	5.26081e-94	0.11272	0.703	0.674	1.73459e-89	Homeostatic (HM)
MAP3K5	1.79674e-67	0.112647	0.287	0.253	5.92421e-63	Homeostatic (HM)
EZR	1.30325e-61	0.112488	0.298	0.266	4.29708e-57	Homeostatic (HM)
UBE2E2	1.38253e-52	0.112469	0.383	0.356	4.55849e-48	Homeostatic (HM)
KDM7A	7.85654e-106	0.112264	0.23	0.186	2.59046e-101	Homeostatic (HM)
RNF13	9.81268e-69	0.111991	0.579	0.552	3.23544e-64	Homeostatic (HM)
KIAA0141	1.03063e-71	0.111845	0.277	0.241	3.39819e-67	Homeostatic (HM)
C3orf58	8.17028e-71	0.111816	0.256	0.22	2.69391e-66	Homeostatic (HM)
RASAL3	1.07569e-74	0.111753	0.33	0.293	3.54677e-70	Homeostatic (HM)
NIPBL	1.09344e-42	0.11163	0.395	0.373	3.60529e-38	Homeostatic (HM)
GNB4	2.51568e-64	0.111585	0.55	0.523	8.29471e-60	Homeostatic (HM)
RP11-513I15.6	4.85555e-145	0.11123	0.167	0.121	1.60097e-140	Homeostatic (HM)
MTMR4	2.75596e-67	0.110984	0.266	0.233	9.08695e-63	Homeostatic (HM)
ZNF721	2.70387e-57	0.11078	0.274	0.244	8.91519e-53	Homeostatic (HM)
SPNS2	1.11254e-121	0.110549	0.233	0.185	3.66826e-117	Homeostatic (HM)
CBL	8.60546e-56	0.110543	0.334	0.303	2.83739e-51	Homeostatic (HM)
ACAP2	5.61249e-50	0.110441	0.458	0.436	1.85055e-45	Homeostatic (HM)
AC074289.1	1.02248e-72	0.110181	0.298	0.26	3.37131e-68	Homeostatic (HM)
JAK1	8.2471e-33	0.110092	0.456	0.447	2.71924e-28	Homeostatic (HM)
TYROBP	3.367e-166	0.110064	0.997	0.997	1.11017e-161	Homeostatic (HM)
SEC11C	8.5053e-42	0.110046	0.373	0.351	2.80437e-37	Homeostatic (HM)
IL18	1.77333e-92	0.110038	0.478	0.429	5.84702e-88	Homeostatic (HM)
VDAC1	3.4302e-73	0.109625	0.709	0.691	1.131e-68	Homeostatic (HM)
RP11-142M10.2	5.47731e-219	0.109547	0.079	0.041	1.80598e-214	Homeostatic (HM)
DAD1	1.93341e-48	0.109264	0.679	0.679	6.37483e-44	Homeostatic (HM)
SF1	3.29105e-63	0.109225	0.666	0.655	1.08512e-58	Homeostatic (HM)
KMT2A	6.67931e-43	0.109034	0.338	0.313	2.2023e-38	Homeostatic (HM)
SKIL	1.94093e-69	0.10901	0.607	0.577	6.39962e-65	Homeostatic (HM)
CTTNBP2NL	4.26098e-43	0.108857	0.345	0.32	1.40493e-38	Homeostatic (HM)
KCTD7	4.81631e-95	0.108851	0.221	0.181	1.58804e-90	Homeostatic (HM)
SNX13	9.83643e-52	0.108731	0.336	0.308	3.24327e-47	Homeostatic (HM)
RABAC1	2.08567e-40	0.108496	0.486	0.472	6.87686e-36	Homeostatic (HM)
DEGS1	5.53872e-51	0.108493	0.554	0.538	1.82623e-46	Homeostatic (HM)
ARSG	1.83743e-141	0.108329	0.165	0.121	6.05837e-137	Homeostatic (HM)
KIF20B	4.06559e-62	0.108262	0.275	0.24	1.34051e-57	Homeostatic (HM)
FILIP1L	1.50648e-97	0.108059	0.15	0.115	4.96717e-93	Homeostatic (HM)
RP11-624C23.1	6.22529e-70	0.108009	0.042	0.026	2.0526e-65	Homeostatic (HM)
ZDHHC14	8.61525e-98	0.107832	0.204	0.163	2.84062e-93	Homeostatic (HM)
SP100	2.71547e-54	0.107801	0.578	0.557	8.95345e-50	Homeostatic (HM)
WHSC1L1	3.47191e-36	0.107568	0.348	0.328	1.14476e-31	Homeostatic (HM)
CPQ	4.27243e-63	0.107289	0.351	0.318	1.40871e-58	Homeostatic (HM)
DDX6	1.17377e-59	0.10726	0.365	0.334	3.87016e-55	Homeostatic (HM)
TAL1	1.41055e-78	0.107184	0.392	0.351	4.65085e-74	Homeostatic (HM)
IRF2BP2	1.14066e-57	0.106846	0.437	0.406	3.76098e-53	Homeostatic (HM)
TRIM44	1.55786e-37	0.106709	0.368	0.348	5.13659e-33	Homeostatic (HM)
TNFRSF1A	4.00891e-53	0.105947	0.623	0.611	1.32182e-48	Homeostatic (HM)
CAP1	7.28817e-53	0.105795	0.694	0.689	2.40306e-48	Homeostatic (HM)
AAK1	4.11285e-60	0.105065	0.488	0.461	1.35609e-55	Homeostatic (HM)
GIMAP8	1.34251e-119	0.104893	0.177	0.134	4.42652e-115	Homeostatic (HM)
GSTM3	2.75061e-70	0.104892	0.348	0.309	9.0693e-66	Homeostatic (HM)
PCM1	5.00299e-44	0.104851	0.466	0.445	1.64959e-39	Homeostatic (HM)
AF127936.5	7.27597e-180	0.104805	0.132	0.087	2.39903e-175	Homeostatic (HM)
KANSL1	3.90556e-57	0.104531	0.324	0.293	1.28774e-52	Homeostatic (HM)
TXNDC12	7.2635e-40	0.104429	0.383	0.362	2.39492e-35	Homeostatic (HM)
PARP1	2.12395e-40	0.104378	0.466	0.45	7.00308e-36	Homeostatic (HM)
POGZ	2.62667e-49	0.104365	0.274	0.247	8.66067e-45	Homeostatic (HM)
RBM25	1.15906e-37	0.104206	0.606	0.598	3.82167e-33	Homeostatic (HM)
USP34	7.94158e-47	0.104069	0.329	0.303	2.6185e-42	Homeostatic (HM)
LDLRAD4	1.03608e-17	0.103771	0.233	0.219	3.41617e-13	Homeostatic (HM)
RNF149	3.19767e-22	0.103739	0.45	0.442	1.05434e-17	Homeostatic (HM)
CCR1	3.09096e-53	0.103709	0.489	0.461	1.01915e-48	Homeostatic (HM)
DGKA	6.86538e-103	0.103682	0.191	0.15	2.26365e-98	Homeostatic (HM)
TRAM1	2.23817e-35	0.103674	0.528	0.519	7.37969e-31	Homeostatic (HM)
ATF6	1.27607e-42	0.10349	0.343	0.319	4.20745e-38	Homeostatic (HM)
GIMAP7	8.79105e-134	0.103341	0.137	0.097	2.89859e-129	Homeostatic (HM)
RSBN1L	7.63151e-36	0.103184	0.404	0.386	2.51626e-31	Homeostatic (HM)
SPEN	2.79413e-33	0.103149	0.303	0.282	9.21282e-29	Homeostatic (HM)
PHF14	1.25223e-37	0.103148	0.338	0.317	4.12886e-33	Homeostatic (HM)
IPCEF1	4.35969e-48	0.103097	0.49	0.463	1.43748e-43	Homeostatic (HM)
PTPLAD1	2.43039e-52	0.102874	0.274	0.245	8.0135e-48	Homeostatic (HM)
TMEM30A	3.02221e-46	0.102749	0.379	0.354	9.96482e-42	Homeostatic (HM)
PELI1	2.01092e-28	0.102639	0.315	0.296	6.6304e-24	Homeostatic (HM)
CNPY2	4.79978e-38	0.102612	0.395	0.376	1.58258e-33	Homeostatic (HM)
TERF2IP	5.80406e-35	0.102578	0.394	0.376	1.91372e-30	Homeostatic (HM)
OSGEP	1.31294e-50	0.102475	0.379	0.351	4.32901e-46	Homeostatic (HM)
SMC5	9.01081e-46	0.102377	0.258	0.232	2.97105e-41	Homeostatic (HM)
GPM6B	8.37836e-146	0.102265	0.153	0.108	2.76251e-141	Homeostatic (HM)
RBM41	1.31072e-72	0.102131	0.2	0.167	4.32169e-68	Homeostatic (HM)
COMMD3	1.49472e-49	0.102076	0.348	0.32	4.92839e-45	Homeostatic (HM)
MED13L	2.13677e-35	0.101917	0.359	0.338	7.04535e-31	Homeostatic (HM)
LEPROTL1	1.66831e-43	0.101846	0.387	0.363	5.50075e-39	Homeostatic (HM)
ZNF148	3.4898e-38	0.101815	0.351	0.329	1.15066e-33	Homeostatic (HM)
C1orf112	2.37449e-139	0.101795	0.169	0.124	7.82918e-135	Homeostatic (HM)
SYPL1	8.73396e-43	0.101777	0.455	0.437	2.87976e-38	Homeostatic (HM)
RTN3	6.41459e-42	0.101622	0.431	0.41	2.11502e-37	Homeostatic (HM)
SRSF11	3.96215e-34	0.101617	0.505	0.491	1.3064e-29	Homeostatic (HM)
GNG7	4.7857e-56	0.101522	0.526	0.499	1.57794e-51	Homeostatic (HM)
DNAJB14	5.77438e-30	0.101379	0.365	0.349	1.90393e-25	Homeostatic (HM)
EPC1	1.07436e-41	0.101098	0.411	0.388	3.54238e-37	Homeostatic (HM)
COMT	4.75007e-32	0.100991	0.49	0.478	1.56619e-27	Homeostatic (HM)
KDELC2	1.06945e-85	0.100886	0.193	0.155	3.52619e-81	Homeostatic (HM)
PTGS1	7.61054e-57	0.10087	0.339	0.306	2.50935e-52	Homeostatic (HM)
BDP1	1.58596e-26	0.100782	0.307	0.29	5.22924e-22	Homeostatic (HM)
RSRC2	5.60594e-26	0.100769	0.548	0.544	1.84839e-21	Homeostatic (HM)
EIF4G3	1.30527e-35	0.100708	0.308	0.286	4.30372e-31	Homeostatic (HM)
ZNF207	1.24215e-35	0.100604	0.488	0.473	4.09563e-31	Homeostatic (HM)
RCBTB2	2.25731e-77	0.100566	0.234	0.197	7.44279e-73	Homeostatic (HM)
USP33	5.04312e-52	0.100488	0.273	0.244	1.66282e-47	Homeostatic (HM)
ATF6B	2.09413e-43	0.100473	0.35	0.324	6.90477e-39	Homeostatic (HM)
ZNF302	3.89782e-75	0.100463	0.24	0.204	1.28519e-70	Homeostatic (HM)
CLK4	9.6239e-44	0.100195	0.309	0.283	3.17319e-39	Homeostatic (HM)
PSIP1	2.52103e-40	0.100065	0.281	0.256	8.31233e-36	Homeostatic (HM)
UGCG	1.11884e-169	-0.100161	0.137	0.194	3.68904e-165	Homeostatic (HM)
DNAJA1	3.30178e-74	-0.100542	0.61	0.665	1.08866e-69	Homeostatic (HM)
SOCS6	1.2862e-45	-0.100566	0.468	0.505	4.24085e-41	Homeostatic (HM)
CLTA	2.8423e-118	-0.100654	0.651	0.72	9.37162e-114	Homeostatic (HM)
ARHGAP18	1.33078e-110	-0.100695	0.195	0.246	4.38784e-106	Homeostatic (HM)
IMPDH2	6.3211e-210	-0.100828	0.117	0.178	2.08419e-205	Homeostatic (HM)
RP11-536O18.2	0	-0.101146	0.009	0.046	0	Homeostatic (HM)
SH3BGRL	1.9651e-95	-0.10119	0.638	0.693	6.47933e-91	Homeostatic (HM)
SLAMF7	1.01209e-248	-0.101234	0.002	0.027	3.33707e-244	Homeostatic (HM)
GLDN	5.54845e-229	-0.101424	0.011	0.041	1.82943e-224	Homeostatic (HM)
PPIF	3.36845e-222	-0.101556	0.085	0.142	1.11065e-217	Homeostatic (HM)
PIK3AP1	1.85046e-137	-0.101668	0.159	0.212	6.10135e-133	Homeostatic (HM)
EIF3G	3.19872e-139	-0.101946	0.416	0.492	1.05468e-134	Homeostatic (HM)
TMA7	1.19481e-121	-0.102679	0.699	0.762	3.93954e-117	Homeostatic (HM)
BAG1	2.12076e-200	-0.102872	0.159	0.227	6.99257e-196	Homeostatic (HM)
LILRB2	2.4763e-197	-0.102965	0.03	0.066	8.16487e-193	Homeostatic (HM)
SQRDL	1.15482e-199	-0.103218	0.112	0.171	3.80767e-195	Homeostatic (HM)
NFKB1	6.73345e-105	-0.103224	0.15	0.195	2.22015e-100	Homeostatic (HM)
MTHFD2	1.2063e-158	-0.103309	0.158	0.216	3.97742e-154	Homeostatic (HM)
LINC01094	1.54666e-118	-0.103481	0.276	0.337	5.09966e-114	Homeostatic (HM)
PTPRG	1.2035e-272	-0.103523	0.014	0.051	3.96816e-268	Homeostatic (HM)
CYTL1	1.04161e-215	-0.103578	0.048	0.093	3.43439e-211	Homeostatic (HM)
TCEB2	1.20315e-104	-0.103691	0.471	0.533	3.96702e-100	Homeostatic (HM)
HSPA8	5.59395e-79	-0.104048	0.751	0.796	1.84444e-74	Homeostatic (HM)
MYC	0	-0.104229	0.018	0.066	0	Homeostatic (HM)
RP11-386I14.4	2.60742e-95	-0.104252	0.236	0.285	8.59718e-91	Homeostatic (HM)
FAM107B	2.04017e-198	-0.104264	0.095	0.15	6.72685e-194	Homeostatic (HM)
VTI1B	1.88371e-201	-0.104306	0.165	0.233	6.21097e-197	Homeostatic (HM)
ATP1B1	1.62727e-51	-0.104353	0.48	0.523	5.36544e-47	Homeostatic (HM)
CHIT1	1.11586e-49	-0.104719	0.012	0.023	3.67922e-45	Homeostatic (HM)
NBEAL1	2.65583e-117	-0.104834	0.234	0.29	8.75681e-113	Homeostatic (HM)
TAF10	5.67891e-144	-0.10485	0.341	0.414	1.87245e-139	Homeostatic (HM)
SHFM1	7.67957e-157	-0.105118	0.317	0.39	2.53211e-152	Homeostatic (HM)
PPM1G	7.16344e-12	-0.105132	0.352	0.374	2.36193e-07	Homeostatic (HM)
RAP2B	2.18684e-166	-0.105207	0.153	0.212	7.21046e-162	Homeostatic (HM)
EPS15	8.38372e-64	-0.105289	0.205	0.241	2.76428e-59	Homeostatic (HM)
ANP32B	1.41538e-143	-0.105542	0.362	0.437	4.66678e-139	Homeostatic (HM)
CRIM1	2.05645e-252	-0.105955	0.016	0.051	6.78051e-248	Homeostatic (HM)
CKS2	5.05698e-156	-0.106038	0.081	0.126	1.66739e-151	Homeostatic (HM)
ALDOA	6.27476e-111	-0.106472	0.521	0.587	2.06891e-106	Homeostatic (HM)
DDIT3	1.37861e-171	-0.106497	0.141	0.199	4.54556e-167	Homeostatic (HM)
GTF3A	3.25427e-163	-0.106795	0.307	0.383	1.073e-158	Homeostatic (HM)
GPSM3	4.32033e-168	-0.107281	0.355	0.434	1.4245e-163	Homeostatic (HM)
C19orf53	4.45195e-150	-0.107334	0.4	0.478	1.4679e-145	Homeostatic (HM)
TUBB4B	1.40774e-82	-0.107398	0.211	0.257	4.6416e-78	Homeostatic (HM)
ABRACL	1.25212e-201	-0.107481	0.151	0.217	4.12848e-197	Homeostatic (HM)
CLIC4	0	-0.107485	0.025	0.072	0	Homeostatic (HM)
HES1	1.71701e-140	-0.107524	0.048	0.083	5.66132e-136	Homeostatic (HM)
FAM26F	3.34274e-97	-0.107729	0.185	0.232	1.10217e-92	Homeostatic (HM)
HNMT	6.52655e-138	-0.107761	0.268	0.332	2.15193e-133	Homeostatic (HM)
TNFSF15	8.94645e-267	-0.107765	0.013	0.048	2.94982e-262	Homeostatic (HM)
RBM3	4.29977e-133	-0.108392	0.358	0.426	1.41772e-128	Homeostatic (HM)
NDUFA6	8.9572e-175	-0.108482	0.223	0.293	2.95337e-170	Homeostatic (HM)
CREM	7.1284e-123	-0.10856	0.232	0.29	2.35038e-118	Homeostatic (HM)
TYMS	1.98005e-211	-0.109074	0.005	0.029	6.52861e-207	Homeostatic (HM)
NEK6	1.15504e-219	-0.109126	0.113	0.174	3.8084e-215	Homeostatic (HM)
DSE	1.00172e-128	-0.109163	0.111	0.156	3.30286e-124	Homeostatic (HM)
IFIH1	2.7654e-220	-0.10926	0.052	0.099	9.11809e-216	Homeostatic (HM)
PRDX1	1.17802e-98	-0.109269	0.746	0.797	3.88418e-94	Homeostatic (HM)
SRM	6.75164e-197	-0.109353	0.132	0.194	2.22615e-192	Homeostatic (HM)
PLTP	1.93815e-59	-0.109624	0.395	0.438	6.39046e-55	Homeostatic (HM)
UXT	2.29191e-172	-0.109707	0.295	0.372	7.55687e-168	Homeostatic (HM)
IFNGR2	1.97389e-149	-0.109996	0.463	0.54	6.50831e-145	Homeostatic (HM)
FKBP5	7.5538e-243	-0.110095	0.05	0.099	2.49064e-238	Homeostatic (HM)
MYEOV2	1.1914e-164	-0.110253	0.299	0.373	3.92828e-160	Homeostatic (HM)
IFRD1	8.75312e-130	-0.110373	0.171	0.224	2.88608e-125	Homeostatic (HM)
PTP4A1	2.02071e-212	-0.110588	0.136	0.201	6.66267e-208	Homeostatic (HM)
TNIP3	1.63451e-187	-0.110649	0.002	0.02	5.3893e-183	Homeostatic (HM)
ZYX	5.74483e-264	-0.110702	0.102	0.169	1.89419e-259	Homeostatic (HM)
NDUFB1	2.14568e-165	-0.110774	0.373	0.449	7.07472e-161	Homeostatic (HM)
VAMP8	4.26792e-138	-0.110852	0.577	0.653	1.40722e-133	Homeostatic (HM)
COX7B	1.20351e-161	-0.110994	0.424	0.504	3.96821e-157	Homeostatic (HM)
GTF3C6	2.34647e-203	-0.111155	0.186	0.258	7.73678e-199	Homeostatic (HM)
ENO1	1.95146e-74	-0.111361	0.558	0.607	6.43435e-70	Homeostatic (HM)
TNFRSF11A	7.66597e-306	-0.111389	0.022	0.066	2.52762e-301	Homeostatic (HM)
RBX1	8.38102e-165	-0.111415	0.424	0.506	2.76339e-160	Homeostatic (HM)
ARL4A	5.26656e-168	-0.112025	0.103	0.154	1.73649e-163	Homeostatic (HM)
TUBA1C	4.32112e-186	-0.112275	0.095	0.148	1.42476e-181	Homeostatic (HM)
C4orf3	1.80055e-167	-0.112394	0.423	0.505	5.93677e-163	Homeostatic (HM)
PPP1R10	1.49191e-64	-0.112596	0.583	0.622	4.91914e-60	Homeostatic (HM)
PPDPF	3.2874e-257	-0.112924	0.101	0.166	1.08392e-252	Homeostatic (HM)
ALCAM	2.75115e-251	-0.113126	0.044	0.093	9.07108e-247	Homeostatic (HM)
CXCL8	2.87199e-43	-0.113151	0.007	0.015	9.46953e-39	Homeostatic (HM)
PARP9	2.44127e-155	-0.113321	0.152	0.208	8.04934e-151	Homeostatic (HM)
MT-ND3	2.97189e-269	-0.11367	0.976	0.99	9.79891e-265	Homeostatic (HM)
NDUFB2	5.33689e-136	-0.113754	0.494	0.568	1.75968e-131	Homeostatic (HM)
LIMK2	5.13819e-218	-0.113829	0.047	0.091	1.69416e-213	Homeostatic (HM)
COX6A1	6.95544e-182	-0.113867	0.466	0.552	2.29335e-177	Homeostatic (HM)
ARHGDIA	2.30688e-210	-0.114819	0.252	0.332	7.60624e-206	Homeostatic (HM)
ANAPC11	2.28088e-170	-0.114969	0.352	0.433	7.52051e-166	Homeostatic (HM)
ATP5I	2.48575e-150	-0.115142	0.395	0.467	8.19603e-146	Homeostatic (HM)
UBL5	2.1215e-151	-0.115494	0.547	0.625	6.99502e-147	Homeostatic (HM)
ANXA5	1.33342e-147	-0.115923	0.607	0.682	4.39656e-143	Homeostatic (HM)
HRH1	2.69561e-130	-0.115929	0.077	0.116	8.88795e-126	Homeostatic (HM)
CHI3L1	3.46346e-236	-0.116432	0.009	0.037	1.14197e-231	Homeostatic (HM)
RHEB	2.41343e-175	-0.116449	0.299	0.375	7.95755e-171	Homeostatic (HM)
TBCA	1.91359e-177	-0.116746	0.361	0.441	6.30949e-173	Homeostatic (HM)
NPL	3.61081e-153	-0.116753	0.267	0.334	1.19056e-148	Homeostatic (HM)
SLC2A6	0	-0.116998	0.007	0.046	0	Homeostatic (HM)
ROMO1	1.76316e-208	-0.118121	0.258	0.337	5.81349e-204	Homeostatic (HM)
EMR2	0	-0.118265	0.026	0.075	0	Homeostatic (HM)
SNHG12	3.72174e-260	-0.118908	0.095	0.159	1.22713e-255	Homeostatic (HM)
ACER3	1.35242e-175	-0.119014	0.167	0.229	4.4592e-171	Homeostatic (HM)
UBE2J1	3.06042e-182	-0.119181	0.157	0.218	1.00908e-177	Homeostatic (HM)
SNX3	3.14531e-167	-0.119494	0.557	0.639	1.03707e-162	Homeostatic (HM)
SNRPF	5.58093e-216	-0.119494	0.232	0.31	1.84014e-211	Homeostatic (HM)
APOC2	6.16317e-158	-0.119506	0.1	0.148	2.03212e-153	Homeostatic (HM)
HLA-F	1.35855e-301	-0.119539	0.053	0.111	4.4794e-297	Homeostatic (HM)
PLA2G16	3.81755e-200	-0.119738	0.154	0.22	1.25872e-195	Homeostatic (HM)
CASP4	9.43485e-217	-0.119829	0.155	0.223	3.11086e-212	Homeostatic (HM)
MAMDC2	1.23776e-145	-0.120127	0.067	0.106	4.08115e-141	Homeostatic (HM)
TSPO	2.22979e-150	-0.120204	0.299	0.37	7.35205e-146	Homeostatic (HM)
C15orf48	1.39042e-159	-0.120367	0.003	0.019	4.5845e-155	Homeostatic (HM)
RPL17	1.26922e-231	-0.120369	0.297	0.382	4.18489e-227	Homeostatic (HM)
MCTP1	7.13386e-306	-0.120466	0.034	0.084	2.35218e-301	Homeostatic (HM)
FERMT3	8.36886e-209	-0.120689	0.232	0.309	2.75938e-204	Homeostatic (HM)
IER5	4.56687e-199	-0.120769	0.083	0.134	1.50579e-194	Homeostatic (HM)
TNFAIP8	4.73947e-238	-0.121121	0.068	0.122	1.5627e-233	Homeostatic (HM)
G0S2	6.65987e-82	-0.121294	0.002	0.011	2.19589e-77	Homeostatic (HM)
ODF3B	0	-0.12282	0.036	0.097	0	Homeostatic (HM)
MPP1	1.30803e-226	-0.123235	0.165	0.236	4.31285e-222	Homeostatic (HM)
DYNLL1	2.50064e-139	-0.123255	0.661	0.728	8.24511e-135	Homeostatic (HM)
SNRPG	1.09155e-190	-0.123378	0.39	0.473	3.59906e-186	Homeostatic (HM)
TCEB1	1.80396e-199	-0.123591	0.233	0.308	5.948e-195	Homeostatic (HM)
CD163L1	0	-0.123977	0.016	0.06	0	Homeostatic (HM)
COX17	1.1148e-210	-0.124108	0.272	0.354	3.67572e-206	Homeostatic (HM)
NRP2	2.03659e-149	-0.12483	0.168	0.224	6.71505e-145	Homeostatic (HM)
MYO1E	3.89772e-250	-0.125071	0.063	0.116	1.28516e-245	Homeostatic (HM)
SNORD3B-1	2.57318e-283	-0.125783	0.064	0.122	8.48429e-279	Homeostatic (HM)
SMDT1	3.86221e-194	-0.125976	0.32	0.402	1.27345e-189	Homeostatic (HM)
RAB13	9.81695e-260	-0.126076	0.094	0.157	3.23685e-255	Homeostatic (HM)
RASGEF1B	0	-0.126208	0.042	0.103	0	Homeostatic (HM)
IFI35	7.57185e-139	-0.126268	0.165	0.219	2.49659e-134	Homeostatic (HM)
SNRPD1	1.1714e-199	-0.126531	0.286	0.366	3.86234e-195	Homeostatic (HM)
PHPT1	7.44874e-199	-0.126886	0.204	0.276	2.456e-194	Homeostatic (HM)
RNF144B	3.97135e-150	-0.127009	0.085	0.129	1.30943e-145	Homeostatic (HM)
NAGK	6.02038e-154	-0.127021	0.449	0.524	1.98504e-149	Homeostatic (HM)
RUNX1	1.311e-113	-0.127219	0.279	0.337	4.32261e-109	Homeostatic (HM)
PTPN2	1.59398e-150	-0.127411	0.236	0.299	5.25566e-146	Homeostatic (HM)
GPR65	6.5531e-231	-0.127976	0.148	0.218	2.16069e-226	Homeostatic (HM)
CD209	0	-0.128376	0.002	0.042	0	Homeostatic (HM)
DUSP2	0	-0.128497	0.008	0.045	0	Homeostatic (HM)
UCP2	1.44667e-139	-0.128519	0.544	0.613	4.76995e-135	Homeostatic (HM)
ASAP1	1.44185e-274	-0.128632	0.083	0.146	4.75407e-270	Homeostatic (HM)
CTD-2337J16.1	0	-0.128929	0.003	0.043	0	Homeostatic (HM)
PKM	6.36138e-187	-0.128962	0.361	0.443	2.09747e-182	Homeostatic (HM)
RGCC	2.00961e-181	-0.12909	0.002	0.019	6.62607e-177	Homeostatic (HM)
PDCD5	1.57824e-191	-0.129204	0.219	0.291	5.20378e-187	Homeostatic (HM)
COX5A	8.4652e-184	-0.129374	0.384	0.469	2.79115e-179	Homeostatic (HM)
TTYH3	7.71856e-227	-0.129718	0.11	0.171	2.54496e-222	Homeostatic (HM)
CFL1	1.43619e-157	-0.129804	0.929	0.946	4.7354e-153	Homeostatic (HM)
LMO2	8.15518e-180	-0.129819	0.372	0.452	2.68893e-175	Homeostatic (HM)
GPX4	1.68136e-130	-0.129965	0.798	0.839	5.54379e-126	Homeostatic (HM)
NENF	2.06756e-228	-0.130014	0.187	0.263	6.81714e-224	Homeostatic (HM)
MTSS1	7.65107e-75	-0.130392	0.225	0.265	2.52271e-70	Homeostatic (HM)
NDUFS5	2.97858e-213	-0.130468	0.388	0.478	9.82098e-209	Homeostatic (HM)
ANKRD22	0	-0.130495	0.014	0.066	0	Homeostatic (HM)
FCGBP	8.0102e-124	-0.130543	0.087	0.127	2.64112e-119	Homeostatic (HM)
TPI1	6.54429e-132	-0.130795	0.597	0.664	2.15778e-127	Homeostatic (HM)
OAS2	0	-0.13081	0.034	0.088	0	Homeostatic (HM)
EIF3L	1.17346e-205	-0.131323	0.326	0.409	3.86912e-201	Homeostatic (HM)
SRGN	1.4629e-10	-0.131508	0.944	0.929	4.82347e-06	Homeostatic (HM)
PSTPIP2	2.43311e-146	-0.131554	0.072	0.112	8.02244e-142	Homeostatic (HM)
PLK3	5.74814e-236	-0.13165	0.136	0.205	1.89528e-231	Homeostatic (HM)
GRINA	2.1913e-216	-0.132115	0.271	0.35	7.22514e-212	Homeostatic (HM)
NFKB2	0	-0.132215	0.041	0.095	0	Homeostatic (HM)
HSPD1	1.89595e-136	-0.132425	0.453	0.525	6.25134e-132	Homeostatic (HM)
BCL6	0	-0.133361	0.047	0.108	0	Homeostatic (HM)
B2M	1.72603e-38	-0.134572	0.999	1	5.69108e-34	Homeostatic (HM)
SEC61G	4.09365e-216	-0.134695	0.354	0.44	1.34976e-211	Homeostatic (HM)
ACTB	1.99276e-155	-0.13476	0.999	1	6.57052e-151	Homeostatic (HM)
PSME1	1.48051e-170	-0.134911	0.435	0.516	4.88155e-166	Homeostatic (HM)
COX7A2	6.80171e-220	-0.134937	0.47	0.562	2.24266e-215	Homeostatic (HM)
HBEGF	0	-0.134999	0.013	0.063	0	Homeostatic (HM)
LDHB	6.57331e-178	-0.135106	0.387	0.466	2.16735e-173	Homeostatic (HM)
MRPL14	4.58302e-218	-0.13529	0.315	0.401	1.51111e-213	Homeostatic (HM)
CLEC7A	7.85848e-163	-0.13573	0.422	0.501	2.5911e-158	Homeostatic (HM)
TAP1	0	-0.135781	0.046	0.108	0	Homeostatic (HM)
MSR1	0	-0.135904	0.04	0.093	0	Homeostatic (HM)
GRAMD1A	1.7494e-171	-0.135961	0.187	0.25	5.76811e-167	Homeostatic (HM)
OSM	3.11227e-306	-0.136893	0.025	0.071	1.02618e-301	Homeostatic (HM)
SCPEP1	1.83079e-174	-0.13713	0.33	0.404	6.03648e-170	Homeostatic (HM)
AP2S1	9.56772e-203	-0.137547	0.408	0.496	3.15467e-198	Homeostatic (HM)
TSPAN4	0	-0.137869	0.015	0.07	0	Homeostatic (HM)
CALM3	1.14753e-182	-0.138294	0.294	0.371	3.78362e-178	Homeostatic (HM)
H3F3B	4.13697e-74	-0.138314	0.981	0.981	1.36404e-69	Homeostatic (HM)
ZNF90	3.87094e-25	-0.138385	0.064	0.078	1.27633e-20	Homeostatic (HM)
MT-ND4	1.50176e-296	-0.139784	0.979	0.991	4.95161e-292	Homeostatic (HM)
PARP14	8.18775e-21	-0.139905	0.41	0.431	2.69966e-16	Homeostatic (HM)
CFD	4.90623e-164	-0.139968	0.132	0.187	1.61768e-159	Homeostatic (HM)
NME1	4.39475e-207	-0.139994	0.161	0.227	1.44904e-202	Homeostatic (HM)
TOP2A	1.03753e-177	-0.140338	0.004	0.024	3.42094e-173	Homeostatic (HM)
RELB	0	-0.140714	0.054	0.117	0	Homeostatic (HM)
AC006129.4	9.82673e-109	-0.141194	0.12	0.161	3.24007e-104	Homeostatic (HM)
OAS3	0	-0.141198	0.025	0.083	0	Homeostatic (HM)
SNORD3B-2	0	-0.141537	0.092	0.161	0	Homeostatic (HM)
GPX1	3.00893e-127	-0.141684	0.988	0.976	9.92103e-123	Homeostatic (HM)
ARL4C	0	-0.141798	0.014	0.056	0	Homeostatic (HM)
PSMB8	1.39196e-227	-0.141817	0.217	0.295	4.58956e-223	Homeostatic (HM)
ATP5F1E	5.37855e-21	-0.142069	0.096	0.11	1.77341e-16	Homeostatic (HM)
MYL6	9.09182e-157	-0.142124	0.905	0.93	2.99775e-152	Homeostatic (HM)
HIST1H4C	1.79618e-17	-0.142267	0.371	0.397	5.92237e-13	Homeostatic (HM)
HIGD2A	3.36475e-224	-0.142288	0.311	0.398	1.10942e-219	Homeostatic (HM)
ATF5	8.8532e-277	-0.143467	0.087	0.151	2.91908e-272	Homeostatic (HM)
AP1S2	0	-0.143946	0.116	0.192	0	Homeostatic (HM)
CYCS	4.62412e-254	-0.144212	0.299	0.391	1.52467e-249	Homeostatic (HM)
BLOC1S1	6.72257e-205	-0.144423	0.313	0.395	2.21657e-200	Homeostatic (HM)
GSTO1	8.22074e-237	-0.14499	0.344	0.435	2.71054e-232	Homeostatic (HM)
HMGB2	1.39693e-44	-0.145164	0.154	0.182	4.60596e-40	Homeostatic (HM)
ITSN1	4.31121e-188	-0.145263	0.069	0.115	1.42149e-183	Homeostatic (HM)
POLR2L	6.45194e-278	-0.145492	0.282	0.376	2.12733e-273	Homeostatic (HM)
HSP90AB1	1.98544e-129	-0.146127	0.888	0.915	6.54638e-125	Homeostatic (HM)
C2	1.40184e-228	-0.146377	0.267	0.35	4.62213e-224	Homeostatic (HM)
CD44	2.11136e-258	-0.147048	0.006	0.034	6.96156e-254	Homeostatic (HM)
PDPN	5.91353e-180	-0.147222	0.206	0.272	1.94981e-175	Homeostatic (HM)
NSA2	2.08574e-229	-0.147737	0.37	0.461	6.87709e-225	Homeostatic (HM)
PIM3	0	-0.147881	0.067	0.137	0	Homeostatic (HM)
EIF3K	2.07075e-219	-0.148244	0.568	0.66	6.82768e-215	Homeostatic (HM)
RAN	2.91044e-186	-0.148316	0.536	0.617	9.5963e-182	Homeostatic (HM)
C9orf16	2.87756e-249	-0.148573	0.244	0.33	9.4879e-245	Homeostatic (HM)
IFI44	2.15327e-239	-0.148579	0.097	0.157	7.09977e-235	Homeostatic (HM)
RACK1	6.32041e-25	-0.148886	0.092	0.107	2.08397e-20	Homeostatic (HM)
BAZ1A	6.45561e-230	-0.149065	0.17	0.242	2.12854e-225	Homeostatic (HM)
DDIT4	3.87445e-172	-0.149461	0.061	0.103	1.27748e-167	Homeostatic (HM)
DRAM1	0	-0.14975	0.024	0.081	0	Homeostatic (HM)
DYNLT1	2.81438e-261	-0.149881	0.217	0.301	9.27957e-257	Homeostatic (HM)
ATP5G2	1.89167e-126	-0.150011	0.686	0.728	6.23722e-122	Homeostatic (HM)
SMS	7.43606e-259	-0.150215	0.331	0.424	2.45182e-254	Homeostatic (HM)
SMCO4	0	-0.15124	0.123	0.205	0	Homeostatic (HM)
UQCRH	9.18317e-227	-0.151664	0.482	0.573	3.02788e-222	Homeostatic (HM)
CALM1	8.44445e-117	-0.151884	0.671	0.731	2.78431e-112	Homeostatic (HM)
VEGFB	3.94623e-242	-0.152303	0.264	0.347	1.30115e-237	Homeostatic (HM)
GABARAPL1	1.16032e-277	-0.152508	0.145	0.221	3.82582e-273	Homeostatic (HM)
METRNL	0	-0.15333	0.007	0.064	0	Homeostatic (HM)
IER5L	1.82422e-250	-0.153718	0.154	0.228	6.01482e-246	Homeostatic (HM)
SPARC	3.53351e-260	-0.153753	0.003	0.03	1.16507e-255	Homeostatic (HM)
MIF	5.64446e-303	-0.154036	0.248	0.339	1.86109e-298	Homeostatic (HM)
SP110	1.18122e-134	-0.154775	0.267	0.325	3.89472e-130	Homeostatic (HM)
CCNI	5.81095e-246	-0.155108	0.576	0.666	1.91599e-241	Homeostatic (HM)
GUK1	4.32737e-288	-0.155563	0.289	0.387	1.42682e-283	Homeostatic (HM)
HEXB	4.49054e-93	-0.155665	0.297	0.351	1.48062e-88	Homeostatic (HM)
GCH1	0	-0.156875	0.033	0.09	0	Homeostatic (HM)
COX8A	1.45823e-223	-0.158054	0.503	0.592	4.80807e-219	Homeostatic (HM)
IRF1	7.6291e-146	-0.159089	0.137	0.188	2.51547e-141	Homeostatic (HM)
TXN	1.80116e-304	-0.159727	0.122	0.198	5.9388e-300	Homeostatic (HM)
CD58	1.255e-197	-0.15985	0.182	0.249	4.13799e-193	Homeostatic (HM)
PPP1R14B	2.40695e-283	-0.160292	0.23	0.319	7.93618e-279	Homeostatic (HM)
MKI67	9.17464e-191	-0.160428	0.002	0.02	3.02506e-186	Homeostatic (HM)
USP36	2.53094e-186	-0.160863	0.081	0.13	8.34503e-182	Homeostatic (HM)
SNRPD2	4.84061e-300	-0.160881	0.366	0.47	1.59604e-295	Homeostatic (HM)
CENPF	1.17073e-68	-0.161205	0.021	0.038	3.86012e-64	Homeostatic (HM)
NCF1	3.25343e-82	-0.161587	0.276	0.321	1.07272e-77	Homeostatic (HM)
EIF3F	1.35334e-228	-0.161653	0.447	0.537	4.46222e-224	Homeostatic (HM)
HERC5	3.96584e-168	-0.162047	0.091	0.139	1.30762e-163	Homeostatic (HM)
EGR2	0	-0.162071	0.014	0.085	0	Homeostatic (HM)
GLTSCR2	4.81867e-218	-0.162227	0.314	0.396	1.58881e-213	Homeostatic (HM)
USMG5	4.21421e-273	-0.162493	0.336	0.43	1.38951e-268	Homeostatic (HM)
RPL36AL	2.41763e-245	-0.162509	0.748	0.816	7.97142e-241	Homeostatic (HM)
EEF2	4.85436e-252	-0.162759	0.486	0.58	1.60058e-247	Homeostatic (HM)
NFKBIZ	1.34672e-257	-0.162815	0.091	0.152	4.4404e-253	Homeostatic (HM)
TIMP1	1.54426e-95	-0.163188	0.27	0.324	5.09172e-91	Homeostatic (HM)
EIF2AK2	3.1588e-143	-0.163383	0.265	0.325	1.04152e-138	Homeostatic (HM)
SNHG8	0	-0.163485	0.243	0.337	0	Homeostatic (HM)
VIM	1.17577e-260	-0.163704	0.003	0.03	3.87677e-256	Homeostatic (HM)
SIGLEC1	0	-0.163787	0.006	0.067	0	Homeostatic (HM)
HSP90AA1	1.67569e-140	-0.164259	0.942	0.953	5.5251e-136	Homeostatic (HM)
COX6C	5.44062e-273	-0.165083	0.501	0.598	1.79388e-268	Homeostatic (HM)
SRI	8.69003e-222	-0.165277	0.254	0.332	2.86528e-217	Homeostatic (HM)
HINT1	1.67072e-254	-0.165595	0.472	0.569	5.50871e-250	Homeostatic (HM)
COX4I1	5.17799e-254	-0.165741	0.78	0.843	1.70729e-249	Homeostatic (HM)
LIPA	1.79602e-25	-0.166344	0.575	0.594	5.92185e-21	Homeostatic (HM)
PYGL	3.31015e-263	-0.166365	0.152	0.226	1.09142e-258	Homeostatic (HM)
CEBPB	3.75205e-50	-0.166772	0.673	0.698	1.23713e-45	Homeostatic (HM)
STAT1	6.2925e-203	-0.167029	0.153	0.216	2.07476e-198	Homeostatic (HM)
PPIA	3.27649e-261	-0.167842	0.864	0.908	1.08032e-256	Homeostatic (HM)
ARID5B	0	-0.168897	0.036	0.103	0	Homeostatic (HM)
PLIN2	7.01748e-243	-0.168903	0.139	0.209	2.3138e-238	Homeostatic (HM)
HSPE1	1.18065e-228	-0.169129	0.448	0.536	3.89285e-224	Homeostatic (HM)
PTGER4	0	-0.169888	0.045	0.12	0	Homeostatic (HM)
CPM	2.26267e-302	-0.170189	0.08	0.145	7.46046e-298	Homeostatic (HM)
SERF2	1.48859e-263	-0.170489	0.947	0.965	4.90817e-259	Homeostatic (HM)
MT-ND1	2.23382e-249	-0.170527	0.881	0.923	7.36534e-245	Homeostatic (HM)
COX6B1	2.99439e-268	-0.171413	0.623	0.712	9.87309e-264	Homeostatic (HM)
EDN1	0	-0.171951	0.009	0.057	0	Homeostatic (HM)
RAMP1	0	-0.172072	0.053	0.114	0	Homeostatic (HM)
S100A4	0	-0.172237	0.027	0.078	0	Homeostatic (HM)
HMOX1	9.05644e-125	-0.172243	0.431	0.499	2.98609e-120	Homeostatic (HM)
C12orf57	3.94173e-275	-0.173521	0.194	0.276	1.29967e-270	Homeostatic (HM)
AC004086.1	8.852e-19	-0.173583	0.099	0.112	2.91868e-14	Homeostatic (HM)
H2AFZ	3.66746e-75	-0.175704	0.49	0.545	1.20923e-70	Homeostatic (HM)
LINC00936	9.49052e-125	-0.176704	0.286	0.343	3.12922e-120	Homeostatic (HM)
ATP5L	7.732e-201	-0.176842	0.606	0.675	2.5494e-196	Homeostatic (HM)
PSMB9	0	-0.176899	0.123	0.203	0	Homeostatic (HM)
CCL4L1	0	-0.177074	0.031	0.1	0	Homeostatic (HM)
OST4	2.38747e-301	-0.177266	0.625	0.718	7.87196e-297	Homeostatic (HM)
RASSF4	7.25415e-141	-0.177863	0.383	0.448	2.39184e-136	Homeostatic (HM)
NOP10	2.2156e-299	-0.178226	0.476	0.579	7.30528e-295	Homeostatic (HM)
SAMD9L	4.13854e-130	-0.179109	0.194	0.247	1.36456e-125	Homeostatic (HM)
TUBA1B	1.73397e-61	-0.179457	0.895	0.907	5.71723e-57	Homeostatic (HM)
CCNL1	7.33318e-208	-0.179677	0.492	0.572	2.4179e-203	Homeostatic (HM)
NRP1	6.88724e-22	-0.179973	0.268	0.285	2.27086e-17	Homeostatic (HM)
PFN1	1.35753e-276	-0.180085	0.922	0.948	4.47603e-272	Homeostatic (HM)
TMEM176A	0	-0.180181	0.032	0.101	0	Homeostatic (HM)
MRC1	3.66106e-26	-0.181046	0.172	0.147	1.20713e-21	Homeostatic (HM)
RPS11	2.31123e-215	-0.181151	0.91	0.934	7.62057e-211	Homeostatic (HM)
UBE2L6	0	-0.181178	0.133	0.22	0	Homeostatic (HM)
CHI3L2	2.00639e-241	-0.18237	0.014	0.047	6.61546e-237	Homeostatic (HM)
PLXND1	6.98635e-275	-0.183332	0.096	0.159	2.30354e-270	Homeostatic (HM)
CDKN1A	0	-0.183345	0.053	0.127	0	Homeostatic (HM)
IFI30	2.85799e-205	-0.18566	0.099	0.154	9.42337e-201	Homeostatic (HM)
MZT2B	0	-0.187186	0.37	0.473	0	Homeostatic (HM)
SNX6	6.73976e-168	-0.18758	0.411	0.484	2.22223e-163	Homeostatic (HM)
RPS4Y1	1.06497e-216	-0.187624	0.45	0.53	3.5114e-212	Homeostatic (HM)
SLC31A2	0	-0.188793	0.076	0.165	0	Homeostatic (HM)
NPC2	1.74435e-194	-0.188911	0.852	0.874	5.75148e-190	Homeostatic (HM)
SLC1A3	3.67714e-95	-0.189336	0.56	0.601	1.21243e-90	Homeostatic (HM)
EIF3H	0	-0.189495	0.374	0.485	0	Homeostatic (HM)
MT-RNR1	1.59508e-30	-0.18957	0.092	0.109	5.2593e-26	Homeostatic (HM)
PTMS	0	-0.189968	0.226	0.318	0	Homeostatic (HM)
SLC2A3	5.76388e-253	-0.189994	0.075	0.133	1.90047e-248	Homeostatic (HM)
EGR3	0	-0.190459	0.022	0.1	0	Homeostatic (HM)
COX7C	0	-0.191841	0.754	0.827	0	Homeostatic (HM)
EIF3E	0	-0.192189	0.456	0.562	0	Homeostatic (HM)
FXYD5	0	-0.192235	0.106	0.202	0	Homeostatic (HM)
CD28	0	-0.194425	0.017	0.078	0	Homeostatic (HM)
TOMM7	0	-0.194511	0.674	0.76	0	Homeostatic (HM)
COMMD6	1.11104e-291	-0.195056	0.545	0.636	3.66331e-287	Homeostatic (HM)
CLIC1	3.00888e-293	-0.195103	0.662	0.747	9.92087e-289	Homeostatic (HM)
ATOX1	0	-0.196159	0.333	0.437	0	Homeostatic (HM)
RBPJ	4.62602e-59	-0.196575	0.307	0.347	1.52529e-54	Homeostatic (HM)
EIF5A	0	-0.197365	0.297	0.404	0	Homeostatic (HM)
IL1A	1.01415e-270	-0.197838	0.059	0.113	3.34386e-266	Homeostatic (HM)
HLA-A	9.71122e-111	-0.198236	0.809	0.84	3.20198e-106	Homeostatic (HM)
BRI3	4.02568e-267	-0.19883	0.671	0.745	1.32735e-262	Homeostatic (HM)
ALAS1	0	-0.199303	0.115	0.2	0	Homeostatic (HM)
RGS2	1.70887e-237	-0.200158	0.11	0.172	5.63449e-233	Homeostatic (HM)
IRF7	0	-0.203403	0.123	0.205	0	Homeostatic (HM)
PLSCR1	8.10697e-293	-0.204294	0.327	0.421	2.67303e-288	Homeostatic (HM)
S100A13	0	-0.204861	0.082	0.169	0	Homeostatic (HM)
ATP5E	7.62576e-236	-0.204988	0.823	0.838	2.51437e-231	Homeostatic (HM)
DDX21	1.54719e-105	-0.205601	0.355	0.405	5.1014e-101	Homeostatic (HM)
STMN1	1.65151e-30	-0.205993	0.402	0.43	5.44537e-26	Homeostatic (HM)
TFRC	0	-0.206341	0.065	0.132	0	Homeostatic (HM)
TSC22D3	0	-0.20667	0.072	0.154	0	Homeostatic (HM)
XAF1	3.88171e-142	-0.207085	0.243	0.299	1.27988e-137	Homeostatic (HM)
RPL13A	4.38556e-262	-0.207237	0.965	0.976	1.44601e-257	Homeostatic (HM)
PABPC1	0	-0.207537	0.805	0.868	0	Homeostatic (HM)
HIF1A	3.87438e-244	-0.207891	0.309	0.392	1.27746e-239	Homeostatic (HM)
HLA-DQB1	0	-0.208343	0.022	0.097	0	Homeostatic (HM)
NR4A1	0	-0.208777	0.023	0.104	0	Homeostatic (HM)
HNRNPA1	0	-0.209092	0.62	0.72	0	Homeostatic (HM)
ABCA1	1.42335e-156	-0.209684	0.268	0.33	4.69307e-152	Homeostatic (HM)
SLC25A5	0	-0.210276	0.47	0.582	0	Homeostatic (HM)
OTUD1	4.36689e-226	-0.212097	0.248	0.324	1.43985e-221	Homeostatic (HM)
WWP1	1.25963e-290	-0.212633	0.067	0.125	4.15325e-286	Homeostatic (HM)
ATP6V1F	9.8261e-285	-0.213098	0.607	0.692	3.23986e-280	Homeostatic (HM)
FAM129A	0	-0.213286	0.046	0.133	0	Homeostatic (HM)
KCNJ2	0	-0.21332	0.058	0.123	0	Homeostatic (HM)
EIF4A1	4.53309e-247	-0.213421	0.766	0.805	1.49465e-242	Homeostatic (HM)
ZFP36L1	1.63617e-119	-0.213623	0.9	0.904	5.39479e-115	Homeostatic (HM)
TMSB4X	0	-0.213654	1	1	0	Homeostatic (HM)
SH3BGRL3	4.50257e-300	-0.213684	0.715	0.788	1.48459e-295	Homeostatic (HM)
MT-ND2	0	-0.214617	0.858	0.915	0	Homeostatic (HM)
HLA-DQA1	0	-0.214775	0.004	0.067	0	Homeostatic (HM)
UQCRB	0	-0.214923	0.681	0.762	0	Homeostatic (HM)
TNFAIP3	4.12038e-268	-0.217138	0.07	0.126	1.35857e-263	Homeostatic (HM)
BST2	3.82439e-136	-0.217983	0.683	0.735	1.26098e-131	Homeostatic (HM)
ICAM1	0	-0.218399	0.081	0.161	0	Homeostatic (HM)
MT2A	0	-0.220284	0.016	0.06	0	Homeostatic (HM)
IQGAP2	0	-0.220455	0.029	0.105	0	Homeostatic (HM)
PLAUR	1.30021e-268	-0.223413	0.24	0.324	4.28706e-264	Homeostatic (HM)
LGALS9	0	-0.223445	0.236	0.352	0	Homeostatic (HM)
PMAIP1	0	-0.225631	0.029	0.115	0	Homeostatic (HM)
IFITM2	1.06514e-289	-0.226337	0.405	0.5	3.51197e-285	Homeostatic (HM)
EEF1D	0	-0.226951	0.629	0.734	0	Homeostatic (HM)
TNFSF13B	0	-0.226957	0.097	0.19	0	Homeostatic (HM)
HLA-C	2.96708e-240	-0.227064	0.822	0.865	9.78304e-236	Homeostatic (HM)
VMP1	9.25866e-229	-0.227157	0.334	0.414	3.05277e-224	Homeostatic (HM)
RPL18	0	-0.227235	0.947	0.966	0	Homeostatic (HM)
POU2F2	1.3849e-162	-0.227401	0.368	0.432	4.56628e-158	Homeostatic (HM)
BTF3	0	-0.227624	0.757	0.836	0	Homeostatic (HM)
PFDN5	0	-0.228627	0.774	0.841	0	Homeostatic (HM)
YBX3	0	-0.228717	0.177	0.283	0	Homeostatic (HM)
CAPG	6.82155e-217	-0.229117	0.345	0.419	2.2492e-212	Homeostatic (HM)
TNFAIP2	0	-0.22933	0.061	0.142	0	Homeostatic (HM)
GAS6	3.52923e-233	-0.229663	0.318	0.397	1.16366e-228	Homeostatic (HM)
CD37	1.52025e-264	-0.231499	0.242	0.325	5.01258e-260	Homeostatic (HM)
NACA	0	-0.232216	0.943	0.959	0	Homeostatic (HM)
SCN9A	0	-0.232893	0.002	0.063	0	Homeostatic (HM)
MAN1A1	1.8579e-182	-0.23339	0.113	0.166	6.12587e-178	Homeostatic (HM)
RPL22L1	0	-0.234741	0.3	0.416	0	Homeostatic (HM)
CXCR4	0	-0.235421	0.016	0.089	0	Homeostatic (HM)
MX2	0	-0.235438	0.031	0.101	0	Homeostatic (HM)
CTSD	6.2305e-115	-0.235588	0.708	0.739	2.05432e-110	Homeostatic (HM)
HAMP	6.92815e-137	-0.237034	0.107	0.152	2.28435e-132	Homeostatic (HM)
RGL1	0	-0.239288	0.103	0.178	0	Homeostatic (HM)
ZFAS1	0	-0.240956	0.31	0.44	0	Homeostatic (HM)
LITAF	0	-0.241177	0.142	0.263	0	Homeostatic (HM)
STAB1	2.0152e-19	-0.243688	0.556	0.524	6.64453e-15	Homeostatic (HM)
UBA52	0	-0.243857	0.952	0.97	0	Homeostatic (HM)
C3AR1	0	-0.245111	0.51	0.622	0	Homeostatic (HM)
NAMPT	0	-0.245447	0.079	0.157	0	Homeostatic (HM)
LDHA	0	-0.24606	0.313	0.42	0	Homeostatic (HM)
IL1RN	0	-0.246137	0.007	0.046	0	Homeostatic (HM)
EPSTI1	4.95063e-239	-0.246267	0.237	0.311	1.63232e-234	Homeostatic (HM)
RPL27	0	-0.248668	0.882	0.922	0	Homeostatic (HM)
SQSTM1	0	-0.248816	0.351	0.472	0	Homeostatic (HM)
DNAJB1	0	-0.249361	0.252	0.343	0	Homeostatic (HM)
RPL6	4.77612e-300	-0.249572	0.864	0.864	1.57478e-295	Homeostatic (HM)
RPS10	0	-0.25179	0.742	0.816	0	Homeostatic (HM)
RSAD2	0	-0.251939	0.031	0.089	0	Homeostatic (HM)
FAU	0	-0.257849	0.977	0.986	0	Homeostatic (HM)
HSPB1	0	-0.259603	0.284	0.406	0	Homeostatic (HM)
RPS26	0	-0.259806	0.902	0.929	0	Homeostatic (HM)
PPA1	0	-0.260267	0.042	0.126	0	Homeostatic (HM)
RPL21	0	-0.262394	0.986	0.992	0	Homeostatic (HM)
RPL10A	0	-0.263571	0.905	0.938	0	Homeostatic (HM)
BLVRB	1.37205e-253	-0.264304	0.266	0.345	4.52391e-249	Homeostatic (HM)
RPL27A	0	-0.264449	0.861	0.901	0	Homeostatic (HM)
RPL3	0	-0.265677	0.951	0.968	0	Homeostatic (HM)
RPL4	0	-0.266182	0.655	0.761	0	Homeostatic (HM)
IQGAP1	0	-0.266599	0.051	0.151	0	Homeostatic (HM)
NPM1	0	-0.266713	0.715	0.797	0	Homeostatic (HM)
HSPA1B	2.29856e-129	-0.26725	0.395	0.452	7.57881e-125	Homeostatic (HM)
ASAH1	1.55315e-126	-0.269117	0.743	0.762	5.12105e-122	Homeostatic (HM)
GPNMB	3.64257e-302	-0.270436	0.008	0.042	1.20103e-297	Homeostatic (HM)
MT-RNR2	7.32602e-19	-0.271091	0.101	0.114	2.41553e-14	Homeostatic (HM)
RPS20	0	-0.273647	0.879	0.92	0	Homeostatic (HM)
RPL31	0	-0.275383	0.792	0.861	0	Homeostatic (HM)
IGFBP4	0	-0.275559	0.012	0.083	0	Homeostatic (HM)
S100A11	0	-0.279185	0.914	0.932	0	Homeostatic (HM)
RPL23A	0	-0.282551	0.936	0.96	0	Homeostatic (HM)
RPL36A	0	-0.28281	0.472	0.603	0	Homeostatic (HM)
YBX1	0	-0.283107	0.803	0.87	0	Homeostatic (HM)
RPS29	0	-0.283447	0.942	0.967	0	Homeostatic (HM)
EMP3	0	-0.283702	0.117	0.198	0	Homeostatic (HM)
RPL5	0	-0.283987	0.942	0.963	0	Homeostatic (HM)
CHCHD10	0	-0.283999	0.473	0.592	0	Homeostatic (HM)
EEF1B2	0	-0.28518	0.879	0.924	0	Homeostatic (HM)
RPS15	0	-0.286554	0.98	0.989	0	Homeostatic (HM)
CSTB	0	-0.287212	0.48	0.6	0	Homeostatic (HM)
NFKBID	0	-0.287287	0.128	0.256	0	Homeostatic (HM)
OLR1	0	-0.288529	0.647	0.71	0	Homeostatic (HM)
IFIT2	2.80159e-114	-0.289944	0.134	0.176	9.2374e-110	Homeostatic (HM)
RPS24	0	-0.291072	0.986	0.993	0	Homeostatic (HM)
RPL13	0	-0.291079	0.995	0.998	0	Homeostatic (HM)
RHOB	4.09472e-64	-0.293395	0.522	0.538	1.35011e-59	Homeostatic (HM)
GAPDH	0	-0.294387	0.896	0.929	0	Homeostatic (HM)
RPL24	0	-0.294698	0.913	0.946	0	Homeostatic (HM)
SDCBP	0	-0.294873	0.423	0.561	0	Homeostatic (HM)
RPSA	0	-0.295828	0.807	0.879	0	Homeostatic (HM)
SLC11A1	0	-0.296456	0.116	0.211	0	Homeostatic (HM)
RPS9	0	-0.296604	0.929	0.958	0	Homeostatic (HM)
RPL15	0	-0.296787	0.967	0.98	0	Homeostatic (HM)
PRELID1	0	-0.299319	0.29	0.405	0	Homeostatic (HM)
CTSL	1.55828e-171	-0.29949	0.587	0.642	5.13798e-167	Homeostatic (HM)
RPS27A	0	-0.299872	0.988	0.994	0	Homeostatic (HM)
RPS27	0	-0.300627	0.98	0.989	0	Homeostatic (HM)
SLC25A6	0	-0.300681	0.528	0.661	0	Homeostatic (HM)
RPS7	0	-0.300787	0.958	0.975	0	Homeostatic (HM)
RPL22	0	-0.301071	0.857	0.903	0	Homeostatic (HM)
RPL29	0	-0.302735	0.966	0.978	0	Homeostatic (HM)
RPS25	0	-0.303059	0.959	0.975	0	Homeostatic (HM)
MIR142	0	-0.304243	0.21	0.317	0	Homeostatic (HM)
RPLP2	0	-0.306918	0.957	0.976	0	Homeostatic (HM)
RPS15A	0	-0.307625	0.971	0.982	0	Homeostatic (HM)
LY6E	0	-0.308004	0.04	0.119	0	Homeostatic (HM)
FABP5	0	-0.308969	0.045	0.144	0	Homeostatic (HM)
GNB2L1	0	-0.311136	0.818	0.839	0	Homeostatic (HM)
TGFBI	0	-0.312816	0.006	0.086	0	Homeostatic (HM)
RPS3	0	-0.312971	0.971	0.984	0	Homeostatic (HM)
PHACTR1	3.04969e-202	-0.313729	0.388	0.455	1.00554e-197	Homeostatic (HM)
RPL35	0	-0.315962	0.922	0.953	0	Homeostatic (HM)
CD69	0	-0.31624	0.05	0.139	0	Homeostatic (HM)
NAP1L1	0	-0.316968	0.467	0.577	0	Homeostatic (HM)
RPL30	0	-0.317819	0.982	0.991	0	Homeostatic (HM)
PLEK	2.74237e-168	-0.318223	0.546	0.61	9.04214e-164	Homeostatic (HM)
MS4A4A	7.7683e-274	-0.318559	0.236	0.314	2.56136e-269	Homeostatic (HM)
RPS3A	0	-0.319617	0.979	0.988	0	Homeostatic (HM)
RPL37A	0	-0.319845	0.95	0.973	0	Homeostatic (HM)
RPL18A	0	-0.320497	0.955	0.972	0	Homeostatic (HM)
RPL23	0	-0.322872	0.864	0.916	0	Homeostatic (HM)
LYVE1	5.83913e-91	-0.327401	0.387	0.322	1.92528e-86	Homeostatic (HM)
NR4A2	0	-0.327635	0.052	0.171	0	Homeostatic (HM)
RPLP1	0	-0.330079	0.996	0.999	0	Homeostatic (HM)
LGALS3	0	-0.330831	0.012	0.082	0	Homeostatic (HM)
RPL35A	0	-0.331431	0.951	0.973	0	Homeostatic (HM)
RPL10	0	-0.331636	0.997	0.999	0	Homeostatic (HM)
PSME2	0	-0.331712	0.283	0.391	0	Homeostatic (HM)
RPS4X	0	-0.331941	0.957	0.973	0	Homeostatic (HM)
RPS16	0	-0.332321	0.934	0.962	0	Homeostatic (HM)
RPS14	0	-0.332779	0.983	0.99	0	Homeostatic (HM)
RND3	0	-0.333406	0.041	0.115	0	Homeostatic (HM)
RPL38	0	-0.33362	0.856	0.916	0	Homeostatic (HM)
TPT1	0	-0.335134	0.995	0.998	0	Homeostatic (HM)
RPL9	0	-0.335573	0.94	0.964	0	Homeostatic (HM)
RPL11	0	-0.336191	0.987	0.993	0	Homeostatic (HM)
TMSB10	0	-0.337759	0.965	0.977	0	Homeostatic (HM)
RPL19	0	-0.33793	0.987	0.994	0	Homeostatic (HM)
RPS19	0	-0.338154	0.981	0.99	0	Homeostatic (HM)
RPL7	0	-0.339233	0.791	0.867	0	Homeostatic (HM)
RPL26	0	-0.340577	0.934	0.948	0	Homeostatic (HM)
RPL7A	0	-0.340925	0.956	0.974	0	Homeostatic (HM)
RPS13	0	-0.341485	0.968	0.982	0	Homeostatic (HM)
RPL37	0	-0.34204	0.968	0.983	0	Homeostatic (HM)
RPS21	0	-0.34266	0.838	0.894	0	Homeostatic (HM)
TLR2	0	-0.342855	0.075	0.191	0	Homeostatic (HM)
PLA2G7	0	-0.343165	0.066	0.177	0	Homeostatic (HM)
PPP1R15A	0	-0.345457	0.131	0.278	0	Homeostatic (HM)
SCIN	0	-0.346023	0.067	0.18	0	Homeostatic (HM)
RPL8	0	-0.346989	0.948	0.971	0	Homeostatic (HM)
CD48	0	-0.347756	0.062	0.142	0	Homeostatic (HM)
SELENOP	6.89957e-92	-0.347972	0.022	0.041	2.27493e-87	Homeostatic (HM)
RPS6	0	-0.348244	0.971	0.983	0	Homeostatic (HM)
RPL41	0	-0.349412	0.994	0.998	0	Homeostatic (HM)
BTG2	1.44991e-175	-0.354292	0.662	0.695	4.78064e-171	Homeostatic (HM)
ACSL1	0	-0.356295	0.047	0.114	0	Homeostatic (HM)
ID2	0	-0.356475	0.336	0.447	0	Homeostatic (HM)
RPS18	0	-0.357079	0.981	0.99	0	Homeostatic (HM)
EIF1	0	-0.358237	0.965	0.984	0	Homeostatic (HM)
TMEM176B	0	-0.358301	0.058	0.171	0	Homeostatic (HM)
RPL34	0	-0.3601	0.979	0.988	0	Homeostatic (HM)
IL8	0	-0.365109	0.013	0.053	0	Homeostatic (HM)
ACTG1	0	-0.366328	0.862	0.917	0	Homeostatic (HM)
RPS5	0	-0.36731	0.859	0.917	0	Homeostatic (HM)
RPS23	0	-0.367717	0.989	0.995	0	Homeostatic (HM)
RPLP0	0	-0.369558	0.853	0.914	0	Homeostatic (HM)
EBI3	8.20064e-143	-0.37152	0.274	0.326	2.70392e-138	Homeostatic (HM)
RPS28	0	-0.373112	0.958	0.976	0	Homeostatic (HM)
RPL32	0	-0.382341	0.982	0.991	0	Homeostatic (HM)
COLEC12	0	-0.385852	0.015	0.097	0	Homeostatic (HM)
LILRB5	0	-0.386646	0.008	0.085	0	Homeostatic (HM)
S100A8	0	-0.387266	0.03	0.094	0	Homeostatic (HM)
TNF	0	-0.388395	0.102	0.207	0	Homeostatic (HM)
RPL36	0	-0.392732	0.912	0.95	0	Homeostatic (HM)
FTL	0	-0.394	1	1	0	Homeostatic (HM)
RPL28	0	-0.39608	0.982	0.992	0	Homeostatic (HM)
LAP3	0	-0.399424	0.375	0.477	0	Homeostatic (HM)
RPS8	0	-0.401399	0.987	0.995	0	Homeostatic (HM)
GPR84	9.15715e-304	-0.401693	0.136	0.208	3.01929e-299	Homeostatic (HM)
HLA-B	0	-0.406888	0.802	0.867	0	Homeostatic (HM)
RPL14	0	-0.412078	0.899	0.947	0	Homeostatic (HM)
RPL12	0	-0.412426	0.942	0.967	0	Homeostatic (HM)
RPL39	0	-0.412476	0.944	0.961	0	Homeostatic (HM)
RPS2	0	-0.413507	0.982	0.992	0	Homeostatic (HM)
EGR1	0	-0.416263	0.042	0.175	0	Homeostatic (HM)
HLA-DMA	0	-0.420994	0.112	0.25	0	Homeostatic (HM)
IER3	6.24935e-220	-0.424585	0.72	0.744	2.06054e-215	Homeostatic (HM)
CD14	0	-0.427337	0.642	0.714	0	Homeostatic (HM)
EEF1A1	0	-0.430649	0.997	0.999	0	Homeostatic (HM)
CCL3L3	0	-0.433997	0.04	0.162	0	Homeostatic (HM)
MS4A7	0	-0.440623	0.516	0.626	0	Homeostatic (HM)
IFIT3	0	-0.442006	0.063	0.148	0	Homeostatic (HM)
IFIT1	0	-0.451022	0.094	0.173	0	Homeostatic (HM)
HSPA1A	1.43302e-200	-0.451651	0.512	0.576	4.72496e-196	Homeostatic (HM)
KLF6	0	-0.464828	0.283	0.447	0	Homeostatic (HM)
RPS12	0	-0.466439	0.975	0.988	0	Homeostatic (HM)
MCL1	0	-0.469631	0.36	0.53	0	Homeostatic (HM)
DBI	0	-0.475645	0.299	0.478	0	Homeostatic (HM)
CD83	0	-0.480743	0.085	0.245	0	Homeostatic (HM)
NEAT1	0	-0.484675	0.862	0.899	0	Homeostatic (HM)
GYPC	0	-0.488496	0.261	0.419	0	Homeostatic (HM)
MX1	0	-0.48916	0.146	0.237	0	Homeostatic (HM)
MAFB	0	-0.490537	0.182	0.353	0	Homeostatic (HM)
IL4I1	0	-0.494742	0.063	0.166	0	Homeostatic (HM)
HLA-DPB1	0	-0.495298	0.056	0.195	0	Homeostatic (HM)
RGS1	0	-0.508712	0.33	0.431	0	Homeostatic (HM)
LGMN	2.4442e-252	-0.518603	0.729	0.759	8.05903e-248	Homeostatic (HM)
FOSB	0	-0.522194	0.148	0.34	0	Homeostatic (HM)
CEBPD	0	-0.531048	0.528	0.636	0	Homeostatic (HM)
IFI44L	0	-0.53852	0.066	0.182	0	Homeostatic (HM)
RGS16	0	-0.550437	0.041	0.153	0	Homeostatic (HM)
BCL2A1	0	-0.550496	0.034	0.157	0	Homeostatic (HM)
F13A1	0	-0.555204	0.007	0.091	0	Homeostatic (HM)
JUND	0	-0.574234	0.523	0.685	0	Homeostatic (HM)
SGK1	0	-0.574714	0.219	0.395	0	Homeostatic (HM)
IFI27	0	-0.585125	0.015	0.059	0	Homeostatic (HM)
CD163	0	-0.600399	0.019	0.122	0	Homeostatic (HM)
S100A9	0	-0.602138	0.044	0.128	0	Homeostatic (HM)
MS4A6A	0	-0.610391	0.169	0.337	0	Homeostatic (HM)
TYMP	0	-0.628453	0.266	0.422	0	Homeostatic (HM)
CD9	0	-0.632819	0.02	0.122	0	Homeostatic (HM)
NFKBIA	0	-0.641064	0.439	0.533	0	Homeostatic (HM)
CCL3L1	0	-0.669315	0.1	0.266	0	Homeostatic (HM)
CCL4L2	0	-0.70411	0.216	0.336	0	Homeostatic (HM)
ZFP36	0	-0.710453	0.403	0.594	0	Homeostatic (HM)
CD74	0	-0.731525	0.89	0.887	0	Homeostatic (HM)
CH25H	0	-0.742605	0.534	0.619	0	Homeostatic (HM)
CD36	0	-0.753573	0.095	0.202	0	Homeostatic (HM)
IFI6	0	-0.782186	0.137	0.263	0	Homeostatic (HM)
JUN	0	-0.789702	0.401	0.566	0	Homeostatic (HM)
LGALS1	0	-0.792275	0.058	0.217	0	Homeostatic (HM)
HLA-DRB5	0	-0.79504	0.072	0.244	0	Homeostatic (HM)
HLA-DRB1	0	-0.817873	0.106	0.298	0	Homeostatic (HM)
ISG15	0	-0.845264	0.117	0.238	0	Homeostatic (HM)
JUNB	0	-0.855768	0.538	0.703	0	Homeostatic (HM)
IFITM3	0	-0.856436	0.257	0.436	0	Homeostatic (HM)
DAB2	3.83637e-45	-0.874585	0.414	0.434	1.26493e-40	Homeostatic (HM)
SOD2	0	-0.889261	0.255	0.368	0	Homeostatic (HM)
KLF2	0	-0.905423	0.237	0.453	0	Homeostatic (HM)
FTH1	0	-0.951038	0.999	1	0	Homeostatic (HM)
SEPP1	3.60914e-115	-0.953803	0.181	0.22	1.19001e-110	Homeostatic (HM)
GADD45B	0	-0.966006	0.223	0.436	0	Homeostatic (HM)
APOC1	0	-0.970466	0.691	0.769	0	Homeostatic (HM)
IER2	0	-0.985948	0.472	0.665	0	Homeostatic (HM)
HLA-DPA1	0	-1.02292	0.132	0.319	0	Homeostatic (HM)
CXCL10	0	-1.05181	0.025	0.079	0	Homeostatic (HM)
SPP1	0	-1.08682	0.984	0.983	0	Homeostatic (HM)
CCL8	0	-1.23674	0.023	0.103	0	Homeostatic (HM)
DUSP1	0	-1.23821	0.277	0.545	0	Homeostatic (HM)
IL1B	0	-1.24162	0.241	0.333	0	Homeostatic (HM)
CCL2	0	-1.45185	0.302	0.426	0	Homeostatic (HM)
FOS	0	-1.57833	0.569	0.778	0	Homeostatic (HM)
HLA-DRA	0	-1.58999	0.162	0.38	0	Homeostatic (HM)
CCL3	0	-2.12561	0.26	0.525	0	Homeostatic (HM)
CCL4	0	-2.51575	0.254	0.445	0	Homeostatic (HM)
RNASE1	0	-2.52646	0.139	0.27	0	Homeostatic (HM)
FOS	0	1.53259	0.954	0.675	0	Transitioning CRM
JUN	0	1.36079	0.808	0.472	0	Transitioning CRM
DUSP1	0	1.34148	0.797	0.41	0	Transitioning CRM
KLF2	0	1.25213	0.718	0.336	0	Transitioning CRM
HSPA1A	0	1.22992	0.726	0.532	0	Transitioning CRM
IER2	0	1.13669	0.871	0.564	0	Transitioning CRM
RHOB	0	1.03513	0.784	0.5	0	Transitioning CRM
IER3	0	1.03237	0.913	0.713	0	Transitioning CRM
CH25H	0	0.983689	0.795	0.564	0	Transitioning CRM
JUNB	0	0.961029	0.849	0.621	0	Transitioning CRM
HSPA1B	0	0.905252	0.653	0.404	0	Transitioning CRM
GADD45B	0	0.901443	0.552	0.34	0	Transitioning CRM
RGS1	0	0.824931	0.625	0.367	0	Transitioning CRM
CEBPD	0	0.800728	0.754	0.58	0	Transitioning CRM
BTG2	0	0.792057	0.841	0.663	0	Transitioning CRM
JUND	0	0.787453	0.809	0.607	0	Transitioning CRM
FOSB	0	0.783926	0.558	0.239	0	Transitioning CRM
PHACTR1	0	0.684784	0.599	0.411	0	Transitioning CRM
LINC00936	0	0.63495	0.509	0.299	0	Transitioning CRM
DNAJB1	0	0.591731	0.489	0.289	0	Transitioning CRM
PDK4	0	0.574191	0.475	0.299	0	Transitioning CRM
ZFP36	0	0.549406	0.693	0.508	0	Transitioning CRM
ZFP36L1	0	0.547335	0.959	0.896	0	Transitioning CRM
PPP1R10	0	0.545753	0.781	0.587	0	Transitioning CRM
MCL1	0	0.51435	0.645	0.45	0	Transitioning CRM
H3F3B	0	0.477296	0.992	0.98	0	Transitioning CRM
GLUL	0	0.473791	0.788	0.673	0	Transitioning CRM
MIR142	0	0.454886	0.419	0.263	0	Transitioning CRM
NR4A2	0	0.450033	0.298	0.109	0	Transitioning CRM
SAT1	0	0.437873	0.998	0.991	0	Transitioning CRM
HERPUD1	0	0.436574	0.859	0.756	0	Transitioning CRM
UBAC2	0	0.417629	0.573	0.428	0	Transitioning CRM
NEAT1	0	0.417006	0.943	0.879	0	Transitioning CRM
UBC	0	0.411859	0.963	0.934	0	Transitioning CRM
EGR1	0	0.406162	0.252	0.114	0	Transitioning CRM
OTUD1	0	0.401332	0.431	0.281	0	Transitioning CRM
DDX5	0	0.395346	0.99	0.972	0	Transitioning CRM
CEBPB	0	0.393328	0.789	0.677	0	Transitioning CRM
CTA-29F11.1	0	0.381535	0.281	0.166	0	Transitioning CRM
GPR183	0	0.379161	0.717	0.599	0	Transitioning CRM
ZFP36L2	0	0.371233	0.93	0.864	0	Transitioning CRM
NFKBID	0	0.362676	0.359	0.194	0	Transitioning CRM
PPP1R15A	0	0.358738	0.361	0.211	0	Transitioning CRM
CCL4L2	2.59216e-160	0.358662	0.373	0.285	8.54687e-156	Transitioning CRM
CCNL1	0	0.35477	0.667	0.529	0	Transitioning CRM
RGS2	0	0.345919	0.248	0.138	0	Transitioning CRM
SPRY1	0	0.344243	0.291	0.167	0	Transitioning CRM
CITED2	3.33714e-165	0.343615	0.415	0.327	1.10032e-160	Transitioning CRM
TSC22D3	0	0.341514	0.244	0.111	0	Transitioning CRM
CCL3L1	3.57874e-276	0.336668	0.309	0.197	1.17998e-271	Transitioning CRM
TRA2B	0	0.331789	0.682	0.54	0	Transitioning CRM
P2RY13	0	0.31911	0.969	0.898	0	Transitioning CRM
SNORD3B-2	0	0.317845	0.278	0.12	0	Transitioning CRM
BTG1	4.21839e-275	0.317599	0.716	0.608	1.39089e-270	Transitioning CRM
SELPLG	0	0.31009	0.762	0.633	0	Transitioning CRM
RP11-386I14.4	2.52299e-215	0.308556	0.357	0.257	8.31879e-211	Transitioning CRM
SNORD3B-1	0	0.302244	0.224	0.087	0	Transitioning CRM
CIRBP	0	0.299864	0.842	0.763	0	Transitioning CRM
HIST2H2AA3	3.77439e-263	0.295352	0.328	0.217	1.24449e-258	Transitioning CRM
ID2	4.01594e-105	0.289034	0.473	0.401	1.32414e-100	Transitioning CRM
HSP90AA1	2.13672e-280	0.283881	0.968	0.946	7.0452e-276	Transitioning CRM
C10orf54	1.80546e-238	0.282793	0.792	0.706	5.95297e-234	Transitioning CRM
PLD4	0	0.282015	0.96	0.915	0	Transitioning CRM
AC006129.2	3.96066e-128	0.278132	0.288	0.214	1.30591e-123	Transitioning CRM
KLF6	5.32977e-255	0.274596	0.502	0.377	1.75733e-250	Transitioning CRM
PNRC1	0	0.267278	0.885	0.82	0	Transitioning CRM
CD69	1.24374e-130	0.261382	0.161	0.102	4.10085e-126	Transitioning CRM
ZEB2-AS1	1.41317e-198	0.254817	0.332	0.236	4.65951e-194	Transitioning CRM
GAL3ST4	1.1703e-224	0.253715	0.721	0.61	3.8587e-220	Transitioning CRM
TMEM173	3.69662e-221	0.252159	0.628	0.516	1.21885e-216	Transitioning CRM
ITM2C	1.17199e-216	0.249731	0.827	0.749	3.86429e-212	Transitioning CRM
SGK1	3.531e-184	0.246896	0.427	0.324	1.16424e-179	Transitioning CRM
TLR4	2.73369e-104	0.246832	0.695	0.638	9.01354e-100	Transitioning CRM
TMEM107	4.89726e-259	0.24449	0.314	0.206	1.61472e-254	Transitioning CRM
HTRA1	3.58528e-259	0.238667	0.963	0.885	1.18214e-254	Transitioning CRM
CSF2RA	5.4018e-279	0.238042	0.887	0.81	1.78108e-274	Transitioning CRM
RGS19	1.12095e-195	0.237923	0.647	0.552	3.696e-191	Transitioning CRM
YWHAH	2.62665e-238	0.236058	0.907	0.837	8.6606e-234	Transitioning CRM
NR4A1	0	0.230308	0.156	0.066	0	Transitioning CRM
NMRK1	2.70457e-115	0.223694	0.285	0.216	8.91751e-111	Transitioning CRM
OLR1	2.2463e-257	0.22159	0.798	0.674	7.40651e-253	Transitioning CRM
EGR3	0	0.218558	0.156	0.063	0	Transitioning CRM
OLFML3	1.95353e-213	0.218465	0.906	0.813	6.44117e-209	Transitioning CRM
SLC38A2	1.41955e-167	0.217412	0.549	0.452	4.68056e-163	Transitioning CRM
GABARAPL1	8.78272e-222	0.215737	0.282	0.184	2.89584e-217	Transitioning CRM
MALAT1	0	0.210841	1	0.997	0	Transitioning CRM
ADORA3	5.45411e-177	0.210645	0.802	0.708	1.79833e-172	Transitioning CRM
LYL1	1.10421e-148	0.209193	0.644	0.557	3.64079e-144	Transitioning CRM
C12orf57	7.26961e-157	0.208721	0.325	0.238	2.39693e-152	Transitioning CRM
IFI30	6.45312e-78	0.208282	0.178	0.129	2.12772e-73	Transitioning CRM
TBXAS1	1.16723e-171	0.207541	0.789	0.714	3.84858e-167	Transitioning CRM
SLC16A3	1.42946e-128	0.206719	0.607	0.525	4.71321e-124	Transitioning CRM
AC006129.4	1.73764e-95	0.204814	0.196	0.141	5.72933e-91	Transitioning CRM
CLK1	1.8153e-185	0.204213	0.417	0.316	5.98542e-181	Transitioning CRM
ABI3	1.15626e-152	0.203581	0.496	0.402	3.81242e-148	Transitioning CRM
RP11-480C22.1	2.26386e-137	0.202532	0.678	0.59	7.4644e-133	Transitioning CRM
ARHGAP25	4.37728e-122	0.202214	0.404	0.324	1.44328e-117	Transitioning CRM
HMOX1	9.3403e-169	0.201753	0.559	0.465	3.07968e-164	Transitioning CRM
BIN1	6.30429e-154	0.200949	0.876	0.818	2.07865e-149	Transitioning CRM
TAGAP	1.6168e-160	0.198022	0.425	0.33	5.33092e-156	Transitioning CRM
PRPF38B	6.8109e-167	0.195939	0.823	0.757	2.24569e-162	Transitioning CRM
VASH1	4.10206e-149	0.194512	0.546	0.451	1.35253e-144	Transitioning CRM
LPAR5	5.58071e-157	0.194447	0.656	0.56	1.84007e-152	Transitioning CRM
CD300A	1.35618e-146	0.192949	0.572	0.478	4.4716e-142	Transitioning CRM
CNPY3	1.54993e-142	0.192757	0.817	0.758	5.11043e-138	Transitioning CRM
GSTM3	4.0781e-126	0.192166	0.399	0.313	1.34463e-121	Transitioning CRM
ACY3	2.13626e-149	0.191842	0.668	0.564	7.04367e-145	Transitioning CRM
HHEX	1.19042e-137	0.190488	0.497	0.407	3.92507e-133	Transitioning CRM
CCND1	2.5559e-128	0.189633	0.72	0.647	8.42731e-124	Transitioning CRM
SKIL	5.53341e-132	0.188988	0.661	0.578	1.82448e-127	Transitioning CRM
XBP1	6.02484e-105	0.188201	0.689	0.617	1.98651e-100	Transitioning CRM
MIR24-2	1.07194e-134	0.187776	0.142	0.086	3.5344e-130	Transitioning CRM
ABCG2	1.10023e-123	0.187487	0.553	0.463	3.62767e-119	Transitioning CRM
SUCNR1	1.00474e-123	0.185281	0.502	0.411	3.31282e-119	Transitioning CRM
CTSB	1.39285e-212	0.185139	0.977	0.965	4.59249e-208	Transitioning CRM
SUSD3	4.8713e-115	0.184679	0.56	0.477	1.60616e-110	Transitioning CRM
CREM	2.96239e-219	0.18458	0.369	0.258	9.76758e-215	Transitioning CRM
CCNH	6.12192e-148	0.183437	0.385	0.295	2.01852e-143	Transitioning CRM
SRSF7	1.34103e-110	0.183244	0.791	0.734	4.42165e-106	Transitioning CRM
TMEM119	1.09758e-141	0.181859	0.559	0.46	3.61894e-137	Transitioning CRM
CSF3R	4.12514e-166	0.1814	0.833	0.758	1.36014e-161	Transitioning CRM
GPX1	2.67659e-175	0.180791	0.992	0.978	8.82526e-171	Transitioning CRM
FRMD4A	5.19793e-154	0.179175	0.747	0.657	1.71386e-149	Transitioning CRM
CKB	5.55465e-149	0.176906	0.828	0.737	1.83148e-144	Transitioning CRM
CLEC7A	1.98552e-61	0.176494	0.52	0.468	6.54665e-57	Transitioning CRM
SLC2A3	4.13529e-58	0.174904	0.148	0.109	1.36349e-53	Transitioning CRM
JOSD1	6.25853e-175	0.174179	0.229	0.15	2.06356e-170	Transitioning CRM
FAM133B	5.14308e-96	0.172598	0.706	0.644	1.69578e-91	Transitioning CRM
BLNK	7.33777e-129	0.172123	0.544	0.452	2.41941e-124	Transitioning CRM
TLE4	2.10671e-96	0.170931	0.563	0.488	6.94624e-92	Transitioning CRM
FAM105A	5.11371e-116	0.170794	0.778	0.724	1.68609e-111	Transitioning CRM
ARID5A	2.25997e-122	0.170326	0.322	0.245	7.45157e-118	Transitioning CRM
RP11-552D4.1	1.01249e-79	0.170104	0.399	0.332	3.33839e-75	Transitioning CRM
RP1-18D14.7	1.1345e-194	0.169594	0.154	0.086	3.74067e-190	Transitioning CRM
COQ7	1.88293e-140	0.168391	0.219	0.149	6.20841e-136	Transitioning CRM
IFRD1	3.46509e-96	0.167296	0.263	0.199	1.14251e-91	Transitioning CRM
TMIGD2	3.42982e-115	0.165446	0.339	0.261	1.13088e-110	Transitioning CRM
PTAFR	1.35032e-104	0.16447	0.8	0.742	4.45228e-100	Transitioning CRM
CORO1A	2.49871e-109	0.163571	0.809	0.744	8.23874e-105	Transitioning CRM
C6orf62	9.30743e-93	0.163449	0.668	0.603	3.06885e-88	Transitioning CRM
IPCEF1	3.32794e-111	0.163251	0.549	0.462	1.09729e-106	Transitioning CRM
FAM53C	1.4329e-109	0.16234	0.228	0.163	4.72457e-105	Transitioning CRM
PLEKHO1	8.39186e-112	0.161755	0.782	0.72	2.76696e-107	Transitioning CRM
CCL3L3	1.21083e-139	0.161482	0.179	0.113	3.99236e-135	Transitioning CRM
B3GNT5	1.12574e-90	0.161451	0.49	0.414	3.71179e-86	Transitioning CRM
IL3RA	1.17746e-96	0.160626	0.536	0.456	3.88231e-92	Transitioning CRM
PLK3	6.90598e-122	0.160613	0.243	0.173	2.27704e-117	Transitioning CRM
LPAR6	2.5888e-131	0.160129	0.888	0.829	8.53578e-127	Transitioning CRM
STK4	1.23804e-103	0.15921	0.616	0.541	4.08205e-99	Transitioning CRM
RPN2	5.77675e-92	0.158976	0.845	0.805	1.90471e-87	Transitioning CRM
FAM212A	2.01159e-73	0.15868	0.455	0.393	6.63263e-69	Transitioning CRM
AOAH	1.62611e-112	0.158393	0.724	0.651	5.36162e-108	Transitioning CRM
SSBP2	5.40296e-108	0.157611	0.538	0.455	1.78146e-103	Transitioning CRM
RP11-343N15.5	7.38404e-60	0.157279	0.506	0.452	2.43467e-55	Transitioning CRM
TAL1	4.51484e-116	0.156808	0.439	0.356	1.48863e-111	Transitioning CRM
HIST1H4E	1.66065e-166	0.156672	0.201	0.128	5.47548e-162	Transitioning CRM
CHMP1B	6.29306e-80	0.155388	0.277	0.218	2.07495e-75	Transitioning CRM
OSM	1.43212e-189	0.155381	0.103	0.049	4.72197e-185	Transitioning CRM
ARL6IP5	1.26314e-129	0.155091	0.93	0.892	4.16482e-125	Transitioning CRM
DAZAP2	1.8362e-86	0.154913	0.522	0.457	6.05432e-82	Transitioning CRM
ITM2B	5.0342e-185	0.154324	1	0.999	1.65988e-180	Transitioning CRM
BIN2	2.65191e-109	0.154106	0.65	0.569	8.74389e-105	Transitioning CRM
SPRY2	6.50799e-112	0.152216	0.274	0.204	2.14581e-107	Transitioning CRM
RAC1	3.33517e-139	0.152052	0.974	0.954	1.09967e-134	Transitioning CRM
TM6SF1	3.29535e-105	0.150632	0.581	0.497	1.08654e-100	Transitioning CRM
H1F0	1.92579e-44	0.14989	0.409	0.362	6.3497e-40	Transitioning CRM
SCAMP4	1.21891e-87	0.14916	0.283	0.221	4.01899e-83	Transitioning CRM
IGF1	2.04038e-82	0.148363	0.705	0.637	6.72754e-78	Transitioning CRM
IL16	2.69524e-112	0.147883	0.309	0.235	8.88676e-108	Transitioning CRM
SRGAP2	3.35956e-102	0.147291	0.766	0.709	1.10771e-97	Transitioning CRM
ADRB2	2.79765e-89	0.147068	0.613	0.538	9.22442e-85	Transitioning CRM
GATM	3.88359e-68	0.1465	0.566	0.507	1.2805e-63	Transitioning CRM
SNORD3A	0	0.14563	0.156	0.071	0	Transitioning CRM
VSIR	8.60686e-32	0.145436	0.114	0.089	2.83786e-27	Transitioning CRM
HNRNPA2B1	4.38967e-128	0.145321	0.967	0.956	1.44736e-123	Transitioning CRM
SPIDR	4.59156e-121	0.145283	0.263	0.19	1.51393e-116	Transitioning CRM
LAPTM5	9.94789e-119	0.144976	0.981	0.968	3.28002e-114	Transitioning CRM
HAVCR2	1.19319e-57	0.144906	0.655	0.605	3.93419e-53	Transitioning CRM
TUBA1A	3.0894e-31	0.144883	0.541	0.505	1.01864e-26	Transitioning CRM
SLCO2B1	2.82216e-119	0.144767	0.875	0.819	9.30523e-115	Transitioning CRM
SIGLEC10	3.6345e-102	0.144747	0.689	0.607	1.19837e-97	Transitioning CRM
LTC4S	7.85572e-113	0.143295	0.837	0.77	2.59019e-108	Transitioning CRM
TIAM1	2.7368e-99	0.143229	0.509	0.425	9.02378e-95	Transitioning CRM
RGS16	1.26797e-20	0.143192	0.135	0.112	4.18075e-16	Transitioning CRM
ADAP2	4.54455e-77	0.143106	0.754	0.697	1.49843e-72	Transitioning CRM
C5AR1	7.24719e-87	0.142967	0.329	0.262	2.38954e-82	Transitioning CRM
FGF20	3.85224e-101	0.142639	0.252	0.186	1.27016e-96	Transitioning CRM
RPL22L1	3.27052e-83	0.142636	0.439	0.368	1.07835e-78	Transitioning CRM
IDS	9.2807e-69	0.142238	0.344	0.285	3.06003e-64	Transitioning CRM
AC253572.2	2.81432e-203	0.141848	0.067	0.026	9.27938e-199	Transitioning CRM
SNORD3D	3.24069e-289	0.140538	0.134	0.061	1.06852e-284	Transitioning CRM
FCGR3A	7.9539e-133	0.140002	0.92	0.845	2.62256e-128	Transitioning CRM
CTD-2562J15.6	0	0.139693	0.132	0.056	0	Transitioning CRM
PTP4A1	5.47809e-92	0.138976	0.232	0.172	1.80624e-87	Transitioning CRM
OPRM1	3.73122e-210	0.138917	0.168	0.094	1.23026e-205	Transitioning CRM
CDKN1A	1.01641e-78	0.137168	0.141	0.097	3.3513e-74	Transitioning CRM
PRDM1	1.03811e-93	0.136947	0.214	0.155	3.42286e-89	Transitioning CRM
LAT2	1.66454e-75	0.136687	0.673	0.614	5.48833e-71	Transitioning CRM
SLC29A3	2.05342e-96	0.136556	0.309	0.24	6.77053e-92	Transitioning CRM
SLC31A2	6.97572e-77	0.136262	0.178	0.129	2.30003e-72	Transitioning CRM
LINC00996	5.51059e-92	0.135804	0.394	0.317	1.81695e-87	Transitioning CRM
CSRNP1	3.83851e-157	0.135792	0.154	0.092	1.26563e-152	Transitioning CRM
PMEPA1	8.48625e-88	0.135341	0.548	0.47	2.79809e-83	Transitioning CRM
DDIT3	5.72615e-81	0.134535	0.229	0.173	1.88803e-76	Transitioning CRM
SERPINB9	1.69558e-72	0.1344	0.482	0.415	5.59065e-68	Transitioning CRM
ALOX5AP	6.6632e-121	0.134354	0.967	0.928	2.19699e-116	Transitioning CRM
AMD1	2.74379e-83	0.131722	0.455	0.385	9.04684e-79	Transitioning CRM
SF1	1.75008e-75	0.131669	0.709	0.652	5.77036e-71	Transitioning CRM
LPIN2	2.37823e-73	0.131428	0.651	0.585	7.84152e-69	Transitioning CRM
RGS10	2.58205e-98	0.131185	0.949	0.911	8.51355e-94	Transitioning CRM
SYT6	4.71271e-79	0.13108	0.385	0.317	1.55388e-74	Transitioning CRM
IDS.1	3.69685e-50	0.130883	0.313	0.266	1.21892e-45	Transitioning CRM
RSRC2	2.11303e-67	0.130808	0.599	0.539	6.96708e-63	Transitioning CRM
ATF7IP2	1.94617e-61	0.130721	0.279	0.226	6.41692e-57	Transitioning CRM
GLIPR1	5.48339e-86	0.129436	0.853	0.803	1.80798e-81	Transitioning CRM
STAT3	8.46837e-55	0.129033	0.487	0.432	2.79219e-50	Transitioning CRM
SNX18	3.82259e-68	0.128788	0.422	0.36	1.26038e-63	Transitioning CRM
NLRP3	6.68339e-70	0.12865	0.29	0.233	2.20365e-65	Transitioning CRM
RASAL3	3.74657e-88	0.128358	0.368	0.297	1.23532e-83	Transitioning CRM
SAT2	2.04367e-70	0.128163	0.556	0.493	6.7384e-66	Transitioning CRM
GIMAP4	4.24187e-86	0.127823	0.675	0.599	1.39863e-81	Transitioning CRM
EIF4A2	2.20556e-56	0.126524	0.666	0.621	7.27218e-52	Transitioning CRM
ARHGAP22	1.87217e-82	0.126293	0.267	0.206	6.17292e-78	Transitioning CRM
MYO1F	1.98204e-77	0.126265	0.617	0.548	6.53518e-73	Transitioning CRM
RASGEF1C	5.81228e-102	0.125921	0.228	0.164	1.91642e-97	Transitioning CRM
ANKRD44	4.51669e-77	0.125796	0.475	0.405	1.48924e-72	Transitioning CRM
PPIG	1.06954e-56	0.125748	0.613	0.559	3.52649e-52	Transitioning CRM
APBB1IP	1.51587e-113	0.125397	0.943	0.888	4.99812e-109	Transitioning CRM
MIDN	1.40514e-68	0.124742	0.278	0.222	4.63302e-64	Transitioning CRM
AFF4	1.59761e-85	0.124716	0.386	0.315	5.26765e-81	Transitioning CRM
OTULINL	8.04545e-24	0.124537	0.114	0.092	2.65275e-19	Transitioning CRM
AC020916.1	4.15262e-117	0.124351	0.065	0.031	1.3692e-112	Transitioning CRM
CXorf21	5.08934e-74	0.124122	0.368	0.303	1.67806e-69	Transitioning CRM
RIN2	1.83257e-56	0.123204	0.59	0.535	6.04235e-52	Transitioning CRM
MEF2A	4.35849e-95	0.122979	0.857	0.796	1.43708e-90	Transitioning CRM
TSC22D2	2.81895e-86	0.122907	0.248	0.188	9.29464e-82	Transitioning CRM
IRF8	4.90908e-47	0.122478	0.557	0.509	1.61862e-42	Transitioning CRM
SERTAD3	6.45761e-84	0.122361	0.252	0.193	2.1292e-79	Transitioning CRM
STK17A	2.7446e-62	0.122232	0.293	0.238	9.04951e-58	Transitioning CRM
ZNF503	1.37551e-61	0.121874	0.191	0.146	4.53532e-57	Transitioning CRM
DDX3X	2.27578e-50	0.121836	0.519	0.469	7.50371e-46	Transitioning CRM
SRSF3	2.2007e-52	0.121404	0.64	0.593	7.25616e-48	Transitioning CRM
HSPA6	1.83485e-31	0.121278	0.088	0.065	6.04987e-27	Transitioning CRM
DNAJB6	1.79249e-58	0.121208	0.531	0.476	5.91021e-54	Transitioning CRM
LMO4	5.18107e-55	0.121065	0.411	0.355	1.7083e-50	Transitioning CRM
USP53	2.92177e-72	0.120808	0.47	0.399	9.63366e-68	Transitioning CRM
ST6GAL1	1.46384e-62	0.120535	0.682	0.624	4.82657e-58	Transitioning CRM
MKNK1	2.6531e-66	0.120234	0.729	0.674	8.74779e-62	Transitioning CRM
TRA2A	4.00522e-71	0.120116	0.445	0.38	1.3206e-66	Transitioning CRM
PLXDC1	1.04565e-75	0.119981	0.309	0.246	3.44771e-71	Transitioning CRM
GPR34	2.45614e-88	0.119641	0.957	0.905	8.09838e-84	Transitioning CRM
PTGS1	1.43976e-69	0.11961	0.374	0.31	4.74719e-65	Transitioning CRM
CCL4L1	4.31947e-83	0.119561	0.112	0.072	1.42422e-78	Transitioning CRM
EPC1	1.26026e-57	0.119394	0.445	0.389	4.15533e-53	Transitioning CRM
FYB1	4.37361e-23	0.119338	0.111	0.089	1.44207e-18	Transitioning CRM
SPNS2	1.80177e-79	0.119296	0.254	0.195	5.94079e-75	Transitioning CRM
INTS6	2.40666e-67	0.118644	0.229	0.177	7.93523e-63	Transitioning CRM
JAG1	1.65095e-76	0.118535	0.379	0.309	5.4435e-72	Transitioning CRM
GIMAP1	1.55575e-63	0.118483	0.443	0.38	5.12962e-59	Transitioning CRM
2003-03-01	2.72395e-85	0.118402	0.294	0.228	8.98141e-81	Transitioning CRM
ILF3-AS1	1.95955e-68	0.118294	0.177	0.13	6.46102e-64	Transitioning CRM
PCBP1	2.77511e-53	0.117786	0.646	0.598	9.15009e-49	Transitioning CRM
EIF5	3.02064e-60	0.117514	0.562	0.501	9.95964e-56	Transitioning CRM
TNFRSF1A	2.51738e-54	0.117429	0.659	0.609	8.30032e-50	Transitioning CRM
EVI2A	2.24329e-62	0.1173	0.455	0.393	7.39659e-58	Transitioning CRM
ARL4A	6.31278e-75	0.117136	0.18	0.131	2.08145e-70	Transitioning CRM
HNRNPA0	9.70716e-52	0.117087	0.444	0.393	3.20064e-47	Transitioning CRM
GPR56	1.17208e-66	0.116848	0.427	0.359	3.8646e-62	Transitioning CRM
VAMP2	1.91473e-57	0.116582	0.37	0.314	6.31326e-53	Transitioning CRM
P2RY12	2.7215e-136	0.116352	0.959	0.87	8.97333e-132	Transitioning CRM
IL18	2.88621e-73	0.11596	0.512	0.438	9.51642e-69	Transitioning CRM
IL6ST	2.29844e-67	0.115721	0.819	0.766	7.57841e-63	Transitioning CRM
NFIC	8.34995e-49	0.115712	0.476	0.426	2.75315e-44	Transitioning CRM
RNASET2	8.08994e-98	0.1151	0.96	0.926	2.66741e-93	Transitioning CRM
LRMP	2.19144e-69	0.114991	0.358	0.296	7.22563e-65	Transitioning CRM
HES1	3.42855e-33	0.114737	0.092	0.068	1.13046e-28	Transitioning CRM
HIST2H2BE	2.5411e-102	0.114587	0.134	0.085	8.3785e-98	Transitioning CRM
JDP2	2.93327e-79	0.114546	0.235	0.178	9.67159e-75	Transitioning CRM
LY86	3.45646e-67	0.114507	0.894	0.852	1.13967e-62	Transitioning CRM
IGSF21	2.10115e-80	0.114365	0.231	0.173	6.92792e-76	Transitioning CRM
SAMSN1	3.22498e-54	0.11422	0.864	0.828	1.06334e-49	Transitioning CRM
CD86	2.67829e-60	0.114112	0.679	0.622	8.83086e-56	Transitioning CRM
GTF2B	1.59401e-58	0.113978	0.375	0.32	5.25577e-54	Transitioning CRM
HLA-E	2.89087e-84	0.113467	0.959	0.936	9.53178e-80	Transitioning CRM
DDIT4	8.95667e-61	0.113444	0.121	0.084	2.95319e-56	Transitioning CRM
YME1L1	7.14993e-37	0.112741	0.322	0.283	2.35748e-32	Transitioning CRM
ATP2B1-AS1	1.46572e-146	0.112618	0.069	0.031	4.83276e-142	Transitioning CRM
REEP4	2.13443e-68	0.112444	0.331	0.271	7.03765e-64	Transitioning CRM
ARF4	1.30053e-58	0.112073	0.428	0.37	4.2881e-54	Transitioning CRM
SCAMP2	3.7205e-63	0.11194	0.797	0.756	1.22672e-58	Transitioning CRM
FYB	2.18792e-49	0.111889	0.767	0.736	7.21402e-45	Transitioning CRM
RGS18	1.99689e-61	0.111816	0.357	0.298	6.58415e-57	Transitioning CRM
RNF166	6.98619e-57	0.111786	0.324	0.271	2.30349e-52	Transitioning CRM
MEPCE	3.70238e-101	0.111499	0.157	0.104	1.22075e-96	Transitioning CRM
RAB3IL1	2.00834e-58	0.111445	0.314	0.26	6.62191e-54	Transitioning CRM
RNU12	1.77763e-94	0.111412	0.158	0.107	5.86119e-90	Transitioning CRM
NDE1	1.99452e-94	0.111304	0.168	0.115	6.57633e-90	Transitioning CRM
PTCH2	9.99829e-148	0.111298	0.152	0.091	3.29664e-143	Transitioning CRM
YPEL2	9.87591e-55	0.111117	0.289	0.238	3.25629e-50	Transitioning CRM
CYTH4	1.76737e-52	0.110989	0.575	0.519	5.82739e-48	Transitioning CRM
MXD4	6.31733e-53	0.110618	0.447	0.39	2.08295e-48	Transitioning CRM
GATAD1	4.15012e-43	0.110448	0.472	0.424	1.36838e-38	Transitioning CRM
LINC-PINT	4.68254e-54	0.110415	0.236	0.189	1.54393e-49	Transitioning CRM
HSPE1	2.37671e-36	0.110351	0.545	0.501	7.8365e-32	Transitioning CRM
IFNGR1	2.84147e-101	0.110157	0.984	0.948	9.36889e-97	Transitioning CRM
FLOT1	6.55702e-55	0.109899	0.436	0.379	2.16198e-50	Transitioning CRM
PMAIP1	1.404e-82	0.109728	0.123	0.081	4.62925e-78	Transitioning CRM
TNFRSF13C	2.98765e-71	0.109561	0.34	0.275	9.85089e-67	Transitioning CRM
MORF4L2	2.87645e-47	0.109437	0.396	0.346	9.48422e-43	Transitioning CRM
RGL2	7.61538e-72	0.109039	0.262	0.205	2.51094e-67	Transitioning CRM
TSPAN14	1.91008e-45	0.109006	0.327	0.281	6.29793e-41	Transitioning CRM
ATF4	5.30672e-44	0.108817	0.39	0.342	1.74973e-39	Transitioning CRM
RNASE6	7.45144e-54	0.108661	0.652	0.595	2.45689e-49	Transitioning CRM
RP11-439A17.7	2.58206e-49	0.108583	0.431	0.377	8.51356e-45	Transitioning CRM
AC103591.3	3.74562e-52	0.108195	0.063	0.04	1.235e-47	Transitioning CRM
P2RY6	6.91268e-41	0.107092	0.364	0.318	2.27925e-36	Transitioning CRM
NUDT3	2.51554e-46	0.106947	0.697	0.658	8.29423e-42	Transitioning CRM
MEF2C	8.97283e-88	0.106744	0.982	0.965	2.95852e-83	Transitioning CRM
KLF3	1.3476e-44	0.106743	0.578	0.528	4.44329e-40	Transitioning CRM
EMID1	5.64494e-88	0.10653	0.172	0.12	1.86125e-83	Transitioning CRM
DOK1	1.72543e-50	0.105694	0.336	0.286	5.68908e-46	Transitioning CRM
CTD-2035E11.3	2.37649e-191	0.105377	0.095	0.044	7.83576e-187	Transitioning CRM
SFMBT2	1.68386e-64	0.104406	0.67	0.602	5.55202e-60	Transitioning CRM
ALDH2	5.21948e-45	0.104183	0.543	0.493	1.72097e-40	Transitioning CRM
RTN4	3.25436e-49	0.103957	0.856	0.835	1.07303e-44	Transitioning CRM
SPNS3	2.61156e-72	0.103669	0.217	0.163	8.61085e-68	Transitioning CRM
NINJ1	3.31006e-45	0.103603	0.776	0.735	1.09139e-40	Transitioning CRM
BRD2	3.7512e-45	0.103586	0.339	0.291	1.23685e-40	Transitioning CRM
CELF2	1.01134e-48	0.103129	0.562	0.508	3.3346e-44	Transitioning CRM
TMEM55B	2.43837e-51	0.102959	0.225	0.181	8.0398e-47	Transitioning CRM
SLC4A7	1.12109e-61	0.102691	0.686	0.62	3.69646e-57	Transitioning CRM
EGR2	3.34548e-136	0.102328	0.103	0.055	1.10307e-131	Transitioning CRM
OFD1	1.42674e-45	0.101377	0.452	0.398	4.70425e-41	Transitioning CRM
CHD7	3.18896e-45	0.101254	0.444	0.393	1.05146e-40	Transitioning CRM
IL10RA	1.17244e-43	0.100828	0.464	0.412	3.86578e-39	Transitioning CRM
NRARP	6.08144e-177	0.100783	0.055	0.02	2.00517e-172	Transitioning CRM
FFAR4	8.55805e-60	0.100661	0.205	0.158	2.82176e-55	Transitioning CRM
MPZL1	2.46235e-44	0.100299	0.405	0.355	8.11885e-40	Transitioning CRM
ARRDC3	2.88089e-84	0.100203	0.198	0.143	9.49886e-80	Transitioning CRM
PHF20	1.35722e-39	0.100157	0.45	0.404	4.47504e-35	Transitioning CRM
ATP5J2	6.77616e-31	-0.100245	0.446	0.488	2.23423e-26	Transitioning CRM
SH3BGRL	3.74901e-27	-0.10029	0.652	0.678	1.23612e-22	Transitioning CRM
MYO1E	5.88957e-73	-0.100788	0.06	0.103	1.94191e-68	Transitioning CRM
ASAP1	6.70646e-63	-0.101177	0.086	0.129	2.21125e-58	Transitioning CRM
POLR2L	1.38717e-42	-0.101228	0.3	0.35	4.57376e-38	Transitioning CRM
SOCS6	1.75509e-12	-0.101336	0.476	0.495	5.78688e-08	Transitioning CRM
IFI44	3.5104e-45	-0.101686	0.103	0.141	1.15745e-40	Transitioning CRM
LITAF	6.90874e-39	-0.102274	0.184	0.226	2.27795e-34	Transitioning CRM
TM9SF3	2.51191e-30	-0.102288	0.416	0.457	8.28227e-26	Transitioning CRM
CALM3	1.014e-32	-0.10304	0.306	0.35	3.34335e-28	Transitioning CRM
ALAS1	5.90602e-38	-0.103275	0.137	0.175	1.94733e-33	Transitioning CRM
CD59	1.87276e-31	-0.103629	0.449	0.492	6.17485e-27	Transitioning CRM
PLSCR1	1.74318e-23	-0.103967	0.361	0.393	5.74761e-19	Transitioning CRM
SCIN	7.14693e-25	-0.105175	0.117	0.144	2.35648e-20	Transitioning CRM
ATP5L	1.5215e-31	-0.10545	0.619	0.656	5.0167e-27	Transitioning CRM
SIRPA	9.18892e-32	-0.105747	0.346	0.386	3.02977e-27	Transitioning CRM
METRNL	2.34213e-110	-0.106136	0.012	0.049	7.72248e-106	Transitioning CRM
MAMDC2	4.62501e-52	-0.106394	0.062	0.096	1.52496e-47	Transitioning CRM
TOP2A	5.5121e-51	-0.107437	0.003	0.019	1.81745e-46	Transitioning CRM
PPIA	4.80965e-41	-0.107741	0.876	0.895	1.58584e-36	Transitioning CRM
NAMPT	5.6601e-16	-0.107861	0.112	0.133	1.86625e-11	Transitioning CRM
PPM1G	2.17339e-07	-0.108224	0.35	0.369	0.00716611	Transitioning CRM
CD44	8.15625e-57	-0.108872	0.007	0.026	2.68928e-52	Transitioning CRM
BTF3	1.86461e-39	-0.108874	0.789	0.812	6.148e-35	Transitioning CRM
TGFBR1	2.00699e-28	-0.108989	0.491	0.529	6.61743e-24	Transitioning CRM
SPARC	7.31787e-60	-0.109464	0.004	0.023	2.41285e-55	Transitioning CRM
PMP22	4.75325e-19	-0.109672	0.213	0.24	1.56724e-14	Transitioning CRM
LINC00671	2.66278e-36	-0.109747	0.125	0.16	8.77971e-32	Transitioning CRM
SRI	1.95519e-34	-0.110158	0.268	0.31	6.44664e-30	Transitioning CRM
C3AR1	5.31848e-28	-0.110448	0.551	0.588	1.75361e-23	Transitioning CRM
ICAM1	1.0829e-40	-0.110644	0.102	0.138	3.57053e-36	Transitioning CRM
S100A13	2.44163e-58	-0.110822	0.1	0.145	8.05054e-54	Transitioning CRM
OST4	1.03382e-41	-0.110867	0.654	0.691	3.40871e-37	Transitioning CRM
NCL	2.83179e-22	-0.111069	0.651	0.673	9.33697e-18	Transitioning CRM
CTSS	1.00323e-44	-0.111369	0.884	0.902	3.30784e-40	Transitioning CRM
FAM26F	9.12521e-28	-0.11148	0.186	0.22	3.00876e-23	Transitioning CRM
NDUFA4	2.12606e-39	-0.111823	0.639	0.679	7.01004e-35	Transitioning CRM
PSME1	1.19526e-33	-0.111981	0.452	0.493	3.94101e-29	Transitioning CRM
EIF2AK2	2.38553e-24	-0.112061	0.275	0.309	7.86557e-20	Transitioning CRM
SMC1A	1.15464e-35	-0.11212	0.29	0.334	3.80707e-31	Transitioning CRM
PCDH12	8.08771e-39	-0.112154	0.088	0.121	2.66668e-34	Transitioning CRM
ATP1B3	5.29818e-44	-0.112184	0.334	0.384	1.74692e-39	Transitioning CRM
SLC15A3	1.7227e-53	-0.11245	0.232	0.286	5.68008e-49	Transitioning CRM
AP2S1	6.27885e-47	-0.112548	0.419	0.472	2.07026e-42	Transitioning CRM
TCEB2	4.71076e-38	-0.112607	0.472	0.517	1.55323e-33	Transitioning CRM
CHI3L2	1.54938e-29	-0.112743	0.021	0.037	5.1086e-25	Transitioning CRM
TMEM176A	9.66379e-81	-0.113152	0.042	0.082	3.18635e-76	Transitioning CRM
LCP1	4.87582e-31	-0.113771	0.431	0.47	1.60765e-26	Transitioning CRM
CPM	2.0319e-51	-0.11418	0.088	0.127	6.69957e-47	Transitioning CRM
FAM129A	3.90026e-71	-0.114719	0.065	0.108	1.28599e-66	Transitioning CRM
UBL5	3.52699e-45	-0.114904	0.557	0.604	1.16292e-40	Transitioning CRM
MPEG1	5.16771e-18	-0.115323	0.301	0.327	1.7039e-13	Transitioning CRM
BLOC1S1	1.01812e-39	-0.115481	0.325	0.373	3.35694e-35	Transitioning CRM
NDUFB2	1.30419e-37	-0.115612	0.505	0.548	4.30018e-33	Transitioning CRM
SLC25A6	1.87179e-33	-0.115687	0.587	0.619	6.17166e-29	Transitioning CRM
ARHGAP5	3.62213e-30	-0.116043	0.185	0.221	1.19429e-25	Transitioning CRM
PFN1	3.10087e-40	-0.116659	0.934	0.94	1.02242e-35	Transitioning CRM
DRAM1	1.96557e-105	-0.116762	0.025	0.067	6.48088e-101	Transitioning CRM
CALM1	3.44859e-23	-0.116906	0.688	0.714	1.13707e-18	Transitioning CRM
TOMM7	1.07967e-44	-0.117497	0.7	0.735	3.55988e-40	Transitioning CRM
MZT2B	5.65407e-40	-0.118402	0.395	0.443	1.86426e-35	Transitioning CRM
C1QB	1.75216e-30	-0.118402	0.998	0.996	5.77721e-26	Transitioning CRM
EEF1D	7.3191e-41	-0.119016	0.666	0.703	2.41325e-36	Transitioning CRM
SIGLEC1	3.29158e-145	-0.119439	0.008	0.051	1.0853e-140	Transitioning CRM
TFRC	2.51136e-45	-0.119627	0.079	0.113	8.28044e-41	Transitioning CRM
VIM	7.78913e-55	-0.119699	0.005	0.023	2.56823e-50	Transitioning CRM
CLIC1	5.30627e-40	-0.120205	0.69	0.722	1.74958e-35	Transitioning CRM
CANX	1.91814e-40	-0.120423	0.72	0.752	6.3245e-36	Transitioning CRM
ANXA5	1.30561e-41	-0.120863	0.622	0.661	4.30487e-37	Transitioning CRM
HLA-B	8.80353e-09	-0.120892	0.842	0.845	0.00029027	Transitioning CRM
HERC5	6.87626e-37	-0.12141	0.095	0.127	2.26724e-32	Transitioning CRM
ITSN1	3.93041e-54	-0.121674	0.068	0.104	1.29593e-49	Transitioning CRM
PYGL	1.21169e-56	-0.121816	0.157	0.206	3.99519e-52	Transitioning CRM
MKI67	3.18441e-48	-0.121819	0.002	0.016	1.04996e-43	Transitioning CRM
PRDX1	5.67371e-43	-0.122092	0.751	0.783	1.87074e-38	Transitioning CRM
COX8A	3.48183e-42	-0.122188	0.523	0.567	1.14803e-37	Transitioning CRM
RPL36A	9.40211e-45	-0.122323	0.522	0.563	3.10006e-40	Transitioning CRM
PTMS	3.78838e-51	-0.123249	0.24	0.293	1.2491e-46	Transitioning CRM
ZNF90	4.69213e-20	-0.12356	0.057	0.076	1.54709e-15	Transitioning CRM
EPS15	3.16605e-36	-0.123787	0.195	0.233	1.04391e-31	Transitioning CRM
TMSB10	2.08045e-20	-0.123855	0.974	0.973	6.85965e-16	Transitioning CRM
TNFAIP3	1.40102e-31	-0.124128	0.083	0.11	4.61943e-27	Transitioning CRM
COX7C	4.90472e-53	-0.124633	0.779	0.805	1.61718e-48	Transitioning CRM
MT-ND3	4.59151e-26	-0.124782	0.992	0.985	1.51391e-21	Transitioning CRM
UQCRB	1.60309e-38	-0.124914	0.713	0.737	5.2857e-34	Transitioning CRM
COX4I1	1.46169e-54	-0.125001	0.797	0.824	4.81948e-50	Transitioning CRM
RAMP1	1.1309e-79	-0.125327	0.055	0.099	3.7288e-75	Transitioning CRM
EEF2	1.01403e-49	-0.125383	0.504	0.554	3.34347e-45	Transitioning CRM
BRI3	1.1906e-39	-0.125459	0.69	0.724	3.92564e-35	Transitioning CRM
HSP90B1	2.16917e-22	-0.125553	0.897	0.906	7.1522e-18	Transitioning CRM
TPM3	4.4583e-42	-0.126148	0.611	0.65	1.46999e-37	Transitioning CRM
CYBB	4.79469e-20	-0.126525	0.917	0.902	1.58091e-15	Transitioning CRM
MYL6	2.52287e-51	-0.126931	0.904	0.923	8.31839e-47	Transitioning CRM
SH3BGRL3	1.86356e-33	-0.127064	0.741	0.766	6.14452e-29	Transitioning CRM
COX6C	5.45626e-47	-0.127162	0.525	0.57	1.79904e-42	Transitioning CRM
MT-ND5	4.53718e-28	-0.127268	0.874	0.879	1.496e-23	Transitioning CRM
RNF213	1.10073e-17	-0.127802	0.462	0.486	3.62933e-13	Transitioning CRM
NACA	3.86915e-50	-0.128353	0.949	0.954	1.27574e-45	Transitioning CRM
CENPF	1.162e-19	-0.130246	0.021	0.034	3.83135e-15	Transitioning CRM
MT-ND4	2.1436e-29	-0.130265	0.991	0.986	7.06788e-25	Transitioning CRM
MT-ATP6	4.21427e-19	-0.131498	0.995	0.992	1.38953e-14	Transitioning CRM
TMSB4X	1.20861e-60	-0.132387	1	1	3.98504e-56	Transitioning CRM
XAF1	2.37819e-19	-0.134559	0.256	0.283	7.84136e-15	Transitioning CRM
IL8	3.37517e-12	-0.135597	0.029	0.04	1.11286e-07	Transitioning CRM
ATP1B1	4.79714e-24	-0.136907	0.486	0.512	1.58171e-19	Transitioning CRM
HLA-DQA1	3.39386e-99	-0.13704	0.015	0.05	1.11902e-94	Transitioning CRM
RPL4	5.45114e-57	-0.137386	0.691	0.729	1.79735e-52	Transitioning CRM
RPS4Y1	1.60164e-45	-0.138124	0.46	0.508	5.28092e-41	Transitioning CRM
VSIG4	5.82991e-34	-0.138464	0.538	0.58	1.92224e-29	Transitioning CRM
HLA-C	7.09631e-22	-0.139953	0.845	0.851	2.33979e-17	Transitioning CRM
ITGB1	4.50029e-67	-0.142245	0.596	0.649	1.48384e-62	Transitioning CRM
MSN	2.6452e-59	-0.143016	0.358	0.416	8.72175e-55	Transitioning CRM
PPA1	1.21608e-72	-0.145488	0.06	0.102	4.00967e-68	Transitioning CRM
IFITM2	3.52259e-50	-0.1455	0.421	0.474	1.16147e-45	Transitioning CRM
TIMP1	4.36644e-22	-0.146033	0.276	0.31	1.4397e-17	Transitioning CRM
PRELID1	2.20091e-38	-0.147555	0.327	0.371	7.25685e-34	Transitioning CRM
MT2A	2.31634e-52	-0.148152	0.023	0.048	7.63744e-48	Transitioning CRM
EEF1A1	2.97133e-59	-0.149966	0.999	0.998	9.79706e-55	Transitioning CRM
MRC1L1	5.23951e-30	-0.150524	0.144	0.174	1.72757e-25	Transitioning CRM
CD28	7.59954e-138	-0.151364	0.017	0.063	2.50572e-133	Transitioning CRM
IFIT2	4.5271e-07	-0.151425	0.151	0.163	0.0149268	Transitioning CRM
RPS15A	4.52708e-72	-0.152585	0.977	0.978	1.49267e-67	Transitioning CRM
EPSTI1	1.67427e-25	-0.152727	0.258	0.289	5.52039e-21	Transitioning CRM
MT-CO2	9.60627e-47	-0.15387	0.997	0.993	3.16738e-42	Transitioning CRM
STAT1	1.93239e-70	-0.15412	0.147	0.201	6.37148e-66	Transitioning CRM
SAMD9L	2.74755e-29	-0.154753	0.199	0.233	9.05922e-25	Transitioning CRM
FCER1G	4.5023e-68	-0.15502	0.94	0.948	1.4845e-63	Transitioning CRM
MT-ND4L	8.88293e-62	-0.15699	0.466	0.52	2.92888e-57	Transitioning CRM
HINT1	1.30788e-71	-0.158208	0.48	0.543	4.31233e-67	Transitioning CRM
KCNJ2	1.87353e-78	-0.158303	0.061	0.106	6.17739e-74	Transitioning CRM
PLXND1	4.16221e-93	-0.159318	0.089	0.144	1.37236e-88	Transitioning CRM
GAPDH	9.29757e-41	-0.15982	0.914	0.918	3.0656e-36	Transitioning CRM
RPL30	6.8889e-86	-0.160105	0.988	0.988	2.27141e-81	Transitioning CRM
SERF2	7.08928e-95	-0.16082	0.948	0.96	2.33748e-90	Transitioning CRM
RPS27	3.27234e-77	-0.160844	0.985	0.986	1.07896e-72	Transitioning CRM
SNX6	1.30721e-35	-0.162257	0.426	0.463	4.31013e-31	Transitioning CRM
IL1RN	5.43681e-54	-0.162701	0.014	0.036	1.79263e-49	Transitioning CRM
RPSA	5.5751e-79	-0.163082	0.833	0.857	1.83822e-74	Transitioning CRM
ATP6V1F	3.34542e-59	-0.163987	0.623	0.668	1.10305e-54	Transitioning CRM
SDCBP	1.08265e-56	-0.164659	0.474	0.519	3.56971e-52	Transitioning CRM
RPL3	1.3755e-80	-0.164819	0.954	0.963	4.53531e-76	Transitioning CRM
RPS3	1.35034e-86	-0.165434	0.977	0.98	4.45233e-82	Transitioning CRM
LY6E	1.82524e-43	-0.165652	0.065	0.096	6.01818e-39	Transitioning CRM
NPM1	1.40021e-70	-0.167145	0.736	0.774	4.61676e-66	Transitioning CRM
MX2	1.3116e-98	-0.167788	0.038	0.082	4.3246e-94	Transitioning CRM
RPL6	6.19809e-60	-0.167854	0.85	0.866	2.04363e-55	Transitioning CRM
IQGAP2	1.52811e-148	-0.168286	0.03	0.085	5.0385e-144	Transitioning CRM
ATOX1	1.94859e-81	-0.168375	0.341	0.41	6.42489e-77	Transitioning CRM
RPL5	1.74409e-97	-0.169242	0.946	0.957	5.75061e-93	Transitioning CRM
RPL24	3.24959e-92	-0.169274	0.923	0.937	1.07146e-87	Transitioning CRM
WWP1	2.94643e-82	-0.170216	0.065	0.111	9.71498e-78	Transitioning CRM
RPL18	4.08335e-87	-0.170623	0.955	0.961	1.34636e-82	Transitioning CRM
FAU	1.06418e-97	-0.170937	0.981	0.983	3.50882e-93	Transitioning CRM
RPS27A	2.38817e-116	-0.171757	0.991	0.992	7.87428e-112	Transitioning CRM
RPS7	2.56571e-106	-0.172981	0.962	0.97	8.45967e-102	Transitioning CRM
B2M	7.55849e-58	-0.173159	1	0.999	2.49219e-53	Transitioning CRM
RPS13	1.40346e-95	-0.173889	0.976	0.977	4.62749e-91	Transitioning CRM
RSAD2	1.93123e-76	-0.17493	0.036	0.073	6.36764e-72	Transitioning CRM
TNFAIP2	3.08395e-116	-0.175071	0.064	0.121	1.01684e-111	Transitioning CRM
PFDN5	3.38178e-94	-0.175957	0.787	0.822	1.11504e-89	Transitioning CRM
RPS11	1.37448e-97	-0.176084	0.905	0.928	4.53194e-93	Transitioning CRM
LIPA	1.79097e-21	-0.176266	0.573	0.589	5.90519e-17	Transitioning CRM
RPL10A	1.54947e-101	-0.176583	0.907	0.929	5.10893e-97	Transitioning CRM
RBPJ	2.49794e-15	-0.177517	0.311	0.336	8.2362e-11	Transitioning CRM
SCN9A	1.00579e-181	-0.178104	0.001	0.048	3.31628e-177	Transitioning CRM
CHCHD10	8.71167e-62	-0.178779	0.508	0.557	2.87241e-57	Transitioning CRM
RPL26	8.04584e-83	-0.17884	0.946	0.943	2.65288e-78	Transitioning CRM
GNB2L1	4.44007e-75	-0.179721	0.809	0.835	1.46398e-70	Transitioning CRM
EEF1B2	2.83207e-98	-0.181052	0.894	0.91	9.3379e-94	Transitioning CRM
RPL21	1.36348e-110	-0.181136	0.989	0.99	4.49565e-106	Transitioning CRM
RPL41	1.90656e-129	-0.181875	0.997	0.996	6.28629e-125	Transitioning CRM
MTSS1	5.18002e-72	-0.182485	0.2	0.258	1.70795e-67	Transitioning CRM
STMN1	4.04154e-07	-0.184542	0.413	0.421	0.0133258	Transitioning CRM
RPS4X	8.54477e-91	-0.184711	0.959	0.969	2.81738e-86	Transitioning CRM
RPL10	2.26556e-118	-0.185534	0.998	0.998	7.47001e-114	Transitioning CRM
CLTC	8.77318e-79	-0.186162	0.389	0.455	2.89269e-74	Transitioning CRM
S100A11	5.50154e-60	-0.186338	0.924	0.926	1.81397e-55	Transitioning CRM
RPS25	2.51286e-122	-0.18653	0.964	0.971	8.28541e-118	Transitioning CRM
APLP2	2.60301e-81	-0.187345	0.741	0.784	8.58263e-77	Transitioning CRM
RPL29	7.47704e-109	-0.187446	0.968	0.975	2.46533e-104	Transitioning CRM
S100A8	9.37254e-51	-0.187644	0.045	0.075	3.09031e-46	Transitioning CRM
ABCA1	3.13269e-46	-0.187894	0.269	0.314	1.03291e-41	Transitioning CRM
RPS15	9.46843e-137	-0.187915	0.984	0.986	3.12193e-132	Transitioning CRM
FABP5	5.79302e-109	-0.189922	0.062	0.116	1.91007e-104	Transitioning CRM
RPL23	7.76334e-89	-0.19184	0.878	0.901	2.55973e-84	Transitioning CRM
RPL35A	3.19157e-116	-0.192849	0.956	0.967	1.05232e-111	Transitioning CRM
RPLP0	6.13141e-101	-0.193186	0.873	0.896	2.02165e-96	Transitioning CRM
RPL11	9.06752e-133	-0.193275	0.99	0.991	2.98974e-128	Transitioning CRM
RPL31	9.31745e-123	-0.195929	0.799	0.843	3.07215e-118	Transitioning CRM
RPL37	3.49892e-124	-0.196149	0.977	0.978	1.15366e-119	Transitioning CRM
RGL1	2.91123e-97	-0.196281	0.101	0.159	9.5989e-93	Transitioning CRM
RPL23A	1.49096e-122	-0.196833	0.935	0.954	4.91598e-118	Transitioning CRM
RPS16	7.69858e-120	-0.197107	0.937	0.955	2.53837e-115	Transitioning CRM
DBI	5.88207e-48	-0.197569	0.377	0.423	1.93944e-43	Transitioning CRM
HLA-DMA	9.28177e-68	-0.198529	0.157	0.209	3.06039e-63	Transitioning CRM
RPS29	2.0107e-131	-0.19937	0.951	0.96	6.62968e-127	Transitioning CRM
RPL22	8.96164e-107	-0.199515	0.864	0.89	2.95483e-102	Transitioning CRM
GPNMB	6.42684e-63	-0.200489	0.01	0.033	2.11906e-58	Transitioning CRM
UBA52	3.0416e-135	-0.202531	0.952	0.966	1.00288e-130	Transitioning CRM
MTRNR2L12	4.23495e-52	-0.202552	0.605	0.642	1.39635e-47	Transitioning CRM
RPS21	2.50153e-103	-0.20292	0.862	0.877	8.24805e-99	Transitioning CRM
RPL34	2.07374e-121	-0.20448	0.984	0.985	6.83753e-117	Transitioning CRM
RPS24	1.30537e-150	-0.204937	0.991	0.991	4.30405e-146	Transitioning CRM
IQGAP1	1.89353e-181	-0.206154	0.052	0.125	6.24334e-177	Transitioning CRM
RPS3A	2.10945e-121	-0.206406	0.983	0.985	6.95527e-117	Transitioning CRM
CD63	3.76931e-122	-0.206421	0.947	0.961	1.24282e-117	Transitioning CRM
AGR2	2.15045e-58	-0.20648	0.105	0.149	7.09047e-54	Transitioning CRM
RPL27	1.52978e-146	-0.208059	0.881	0.912	5.044e-142	Transitioning CRM
TLR2	1.22975e-115	-0.2087	0.095	0.159	4.05474e-111	Transitioning CRM
RPL19	5.25512e-151	-0.208708	0.99	0.992	1.73272e-146	Transitioning CRM
CD48	3.77584e-66	-0.209721	0.077	0.12	1.24497e-61	Transitioning CRM
TMEM176B	5.84133e-108	-0.210594	0.081	0.14	1.926e-103	Transitioning CRM
RPL9	7.15262e-145	-0.211391	0.95	0.957	2.35836e-140	Transitioning CRM
GAS6	1.50765e-80	-0.212139	0.312	0.378	4.97102e-76	Transitioning CRM
EMP3	2.6881e-76	-0.212146	0.123	0.176	8.86319e-72	Transitioning CRM
PSME2	2.82714e-62	-0.212624	0.306	0.36	9.32163e-58	Transitioning CRM
LAP3	1.75694e-44	-0.214545	0.407	0.447	5.79299e-40	Transitioning CRM
RPL14	7.82124e-134	-0.214651	0.914	0.933	2.57882e-129	Transitioning CRM
RPL39	7.95758e-127	-0.216698	0.956	0.955	2.62377e-122	Transitioning CRM
RPL13A	6.0745e-145	-0.217291	0.962	0.974	2.00288e-140	Transitioning CRM
RPL7A	3.17795e-153	-0.217304	0.961	0.969	1.04783e-148	Transitioning CRM
MT-ND1	1.66634e-68	-0.217352	0.898	0.91	5.49425e-64	Transitioning CRM
IGFBP4	2.01227e-202	-0.218706	0.008	0.065	6.63486e-198	Transitioning CRM
ATP5E	2.16897e-120	-0.218753	0.808	0.836	7.15153e-116	Transitioning CRM
RPS19	2.86656e-165	-0.220144	0.984	0.988	9.45162e-161	Transitioning CRM
MAN1A1	4.87671e-85	-0.220917	0.101	0.154	1.60795e-80	Transitioning CRM
RPL15	6.61158e-163	-0.220951	0.966	0.977	2.17997e-158	Transitioning CRM
RPS14	4.28321e-155	-0.220968	0.985	0.988	1.41226e-150	Transitioning CRM
CSTB	2.96087e-101	-0.221552	0.501	0.567	9.76259e-97	Transitioning CRM
RPL38	6.47727e-157	-0.221956	0.869	0.899	2.13569e-152	Transitioning CRM
RPL18A	2.46474e-147	-0.222802	0.959	0.967	8.12673e-143	Transitioning CRM
GPR84	1.29262e-38	-0.224328	0.151	0.188	4.26202e-34	Transitioning CRM
RPS23	1.56513e-167	-0.224637	0.992	0.993	5.16053e-163	Transitioning CRM
YBX1	2.16748e-144	-0.227717	0.812	0.852	7.14662e-140	Transitioning CRM
RPL7	3.22453e-146	-0.228836	0.803	0.846	1.06319e-141	Transitioning CRM
RPS28	5.15038e-161	-0.228882	0.966	0.97	1.69818e-156	Transitioning CRM
TPT1	1.98127e-133	-0.22933	0.998	0.997	6.53264e-129	Transitioning CRM
LGALS3	1.09442e-122	-0.229967	0.02	0.063	3.60851e-118	Transitioning CRM
RPL37A	5.91818e-187	-0.230157	0.958	0.966	1.95134e-182	Transitioning CRM
RPL32	2.4062e-181	-0.231204	0.985	0.988	7.93372e-177	Transitioning CRM
PLA2G7	7.69192e-139	-0.23168	0.079	0.147	2.53618e-134	Transitioning CRM
RPL12	2.39146e-148	-0.231881	0.953	0.96	7.88513e-144	Transitioning CRM
BLVRB	1.33622e-83	-0.233596	0.261	0.326	4.40578e-79	Transitioning CRM
RPL8	1.95523e-179	-0.23596	0.952	0.965	6.44678e-175	Transitioning CRM
MRC1	8.30823e-27	-0.236078	0.131	0.159	2.73939e-22	Transitioning CRM
RPS9	3.1967e-168	-0.236191	0.928	0.95	1.05401e-163	Transitioning CRM
TYMP	9.13792e-32	-0.236209	0.338	0.373	3.01295e-27	Transitioning CRM
RPL35	4.7906e-191	-0.236729	0.923	0.945	1.57956e-186	Transitioning CRM
PARP14	1.59988e-66	-0.236904	0.374	0.43	5.27513e-62	Transitioning CRM
RND3	1.40589e-110	-0.236914	0.045	0.096	4.63549e-106	Transitioning CRM
TGFBI	2.18747e-212	-0.237349	0.007	0.066	7.21253e-208	Transitioning CRM
EBI3	6.51643e-20	-0.237971	0.287	0.311	2.1486e-15	Transitioning CRM
RPL28	1.76894e-208	-0.240066	0.986	0.989	5.83254e-204	Transitioning CRM
RPLP2	1.88771e-226	-0.24035	0.956	0.971	6.22416e-222	Transitioning CRM
RPS20	5.98816e-172	-0.240543	0.874	0.91	1.97442e-167	Transitioning CRM
RPL13	4.32371e-197	-0.241682	0.996	0.997	1.42562e-192	Transitioning CRM
ASAH1	1.82131e-51	-0.242032	0.746	0.757	6.00522e-47	Transitioning CRM
RPS5	3.09327e-176	-0.247395	0.867	0.902	1.01991e-171	Transitioning CRM
RPS8	1.5824e-190	-0.248297	0.99	0.992	5.21751e-186	Transitioning CRM
RPLP1	4.51332e-246	-0.249827	0.998	0.998	1.48813e-241	Transitioning CRM
RPS18	9.57086e-206	-0.255017	0.983	0.987	3.1557e-201	Transitioning CRM
NPC2	6.5953e-166	-0.255962	0.835	0.871	2.1746e-161	Transitioning CRM
SELENOP	1.3213e-09	-0.256588	0.027	0.035	4.3566e-05	Transitioning CRM
RPS6	1.8399e-220	-0.258679	0.972	0.98	6.0665e-216	Transitioning CRM
NAP1L1	2.81774e-117	-0.262276	0.475	0.548	9.29066e-113	Transitioning CRM
HLA-DPB1	4.66706e-89	-0.262477	0.101	0.154	1.53882e-84	Transitioning CRM
RPS2	1.50779e-223	-0.264265	0.986	0.989	4.97148e-219	Transitioning CRM
ACSL1	2.22789e-90	-0.266526	0.051	0.096	7.3458e-86	Transitioning CRM
FTL	7.37271e-238	-0.26921	1	1	2.43093e-233	Transitioning CRM
MS4A4A	1.01366e-74	-0.269229	0.236	0.294	3.34224e-70	Transitioning CRM
RPL36	2.36286e-226	-0.269949	0.918	0.94	7.79083e-222	Transitioning CRM
MT-ND2	2.31285e-104	-0.269989	0.885	0.897	7.62593e-100	Transitioning CRM
NRP1	8.00113e-67	-0.270696	0.232	0.285	2.63813e-62	Transitioning CRM
RPL27A	1.22027e-180	-0.274296	0.852	0.892	4.02348e-176	Transitioning CRM
BCL2A1	2.21244e-76	-0.282001	0.075	0.12	7.29487e-72	Transitioning CRM
MS4A7	1.29284e-78	-0.294562	0.544	0.594	4.26274e-74	Transitioning CRM
LILRB5	7.86217e-200	-0.294806	0.009	0.065	2.59232e-195	Transitioning CRM
RPS12	1.78925e-248	-0.297061	0.981	0.984	5.89952e-244	Transitioning CRM
COLEC12	9.04058e-220	-0.303744	0.013	0.077	2.98086e-215	Transitioning CRM
IFIT3	1.29673e-91	-0.305224	0.074	0.125	4.27558e-87	Transitioning CRM
S100A9	3.20024e-82	-0.305427	0.059	0.105	1.05518e-77	Transitioning CRM
IFIT1	1.9218e-61	-0.309037	0.108	0.151	6.33655e-57	Transitioning CRM
GYPC	1.8454e-124	-0.311199	0.296	0.374	6.08467e-120	Transitioning CRM
IFI44L	3.99895e-95	-0.315001	0.094	0.149	1.31853e-90	Transitioning CRM
IL4I1	1.46847e-117	-0.319881	0.077	0.138	4.84185e-113	Transitioning CRM
CD74	2.87554e-12	-0.323949	0.905	0.886	9.48123e-08	Transitioning CRM
MX1	2.8368e-74	-0.337371	0.159	0.212	9.35351e-70	Transitioning CRM
CD14	1.23354e-46	-0.337913	0.665	0.693	4.06723e-42	Transitioning CRM
HLA-DRB1	1.3256e-52	-0.342647	0.193	0.238	4.37075e-48	Transitioning CRM
MS4A6A	1.10743e-109	-0.360388	0.215	0.288	3.65142e-105	Transitioning CRM
STAB1	2.1287e-36	-0.374554	0.518	0.537	7.01875e-32	Transitioning CRM
IFI27	9.145e-37	-0.3943	0.026	0.047	3.01529e-32	Transitioning CRM
HLA-DRB5	3.34892e-95	-0.403806	0.133	0.192	1.10421e-90	Transitioning CRM
FTH1	3.55889e-97	-0.41982	1	1	1.17344e-92	Transitioning CRM
F13A1	1.06747e-224	-0.431939	0.008	0.07	3.51968e-220	Transitioning CRM
CD9	1.32581e-134	-0.437073	0.039	0.094	4.37145e-130	Transitioning CRM
SOD2	4.80624e-18	-0.461265	0.31	0.332	1.58471e-13	Transitioning CRM
CD163	1.38793e-268	-0.474037	0.018	0.096	4.57628e-264	Transitioning CRM
HLA-DPA1	1.6442e-84	-0.5202	0.206	0.262	5.42124e-80	Transitioning CRM
IFI6	1.35929e-117	-0.522542	0.159	0.228	4.48185e-113	Transitioning CRM
LGALS1	2.80605e-227	-0.538291	0.082	0.173	9.25212e-223	Transitioning CRM
IFITM3	1.39215e-182	-0.557378	0.291	0.386	4.5902e-178	Transitioning CRM
LYVE1	1.21479e-35	-0.557594	0.317	0.347	4.00541e-31	Transitioning CRM
ISG15	2.57452e-117	-0.597156	0.138	0.204	8.48872e-113	Transitioning CRM
CD36	4.83045e-211	-0.625956	0.088	0.176	1.5927e-206	Transitioning CRM
APOC1	2.53576e-76	-0.635017	0.733	0.744	8.3609e-72	Transitioning CRM
SPP1	1.51574e-133	-0.687113	0.984	0.983	4.99771e-129	Transitioning CRM
CCL2	5.8785e-12	-0.706627	0.376	0.385	1.93826e-07	Transitioning CRM
CXCL10	1.36919e-94	-0.793688	0.026	0.065	4.5145e-90	Transitioning CRM
SEPP1	2.0351e-55	-0.80205	0.169	0.212	6.71014e-51	Transitioning CRM
HLA-DRA	5.57518e-101	-0.805601	0.251	0.313	1.83825e-96	Transitioning CRM
DAB2	2.84283e-69	-0.815223	0.385	0.433	9.37339e-65	Transitioning CRM
CCL8	3.13532e-126	-0.869579	0.031	0.081	1.03378e-121	Transitioning CRM
CCL3	1.4199e-58	-1.05611	0.407	0.439	4.6817e-54	Transitioning CRM
CCL4	1.64303e-156	-1.76934	0.316	0.388	5.41739e-152	Transitioning CRM
RNASE1	2.37122e-109	-1.95094	0.172	0.232	7.8184e-105	Transitioning CRM
CCL4	0	3.32581	0.867	0.321	0	Cytokines response (CRM)
CCL3	0	2.88855	0.938	0.374	0	Cytokines response (CRM)
IL1B	0	1.80878	0.497	0.278	0	Cytokines response (CRM)
CCL2	0	1.56532	0.563	0.362	0	Cytokines response (CRM)
CCL4L2	0	1.3935	0.604	0.257	0	Cytokines response (CRM)
FOS	0	1.25096	0.893	0.684	0	Cytokines response (CRM)
NFKBIA	0	1.24918	0.677	0.479	0	Cytokines response (CRM)
CCL3L1	0	1.21104	0.542	0.169	0	Cytokines response (CRM)
SOD2	0	1.1523	0.499	0.309	0	Cytokines response (CRM)
GADD45B	0	1.10604	0.633	0.331	0	Cytokines response (CRM)
IER2	0	1.07919	0.862	0.567	0	Cytokines response (CRM)
DUSP1	0	1.06561	0.732	0.42	0	Cytokines response (CRM)
CH25H	0	1.01803	0.789	0.566	0	Cytokines response (CRM)
JUNB	0	0.951189	0.866	0.62	0	Cytokines response (CRM)
CCL3L3	0	0.946727	0.388	0.088	0	Cytokines response (CRM)
CCL8	6.73079e-237	0.946295	0.137	0.068	2.21928e-232	Cytokines response (CRM)
GPR84	0	0.927012	0.354	0.163	0	Cytokines response (CRM)
BCL2A1	0	0.897535	0.295	0.093	0	Cytokines response (CRM)
ZFP36	0	0.882384	0.762	0.5	0	Cytokines response (CRM)
TNF	0	0.873509	0.39	0.144	0	Cytokines response (CRM)
SPP1	0	0.873067	0.993	0.982	0	Cytokines response (CRM)
KLF2	0	0.78916	0.592	0.354	0	Cytokines response (CRM)
EBI3	0	0.77279	0.443	0.292	0	Cytokines response (CRM)
RGS16	0	0.763481	0.273	0.095	0	Cytokines response (CRM)
SGK1	0	0.743747	0.56	0.308	0	Cytokines response (CRM)
IER3	0	0.736738	0.88	0.718	0	Cytokines response (CRM)
S100A9	0	0.734838	0.198	0.088	0	Cytokines response (CRM)
TYMP	0	0.726197	0.531	0.35	0	Cytokines response (CRM)
PLEK	0	0.723701	0.682	0.576	0	Cytokines response (CRM)
RGS1	0	0.71758	0.593	0.373	0	Cytokines response (CRM)
IL4I1	0	0.702149	0.282	0.112	0	Cytokines response (CRM)
FTH1	0	0.694261	1	1	0	Cytokines response (CRM)
FPR1	0	0.673887	0.726	0.603	0	Cytokines response (CRM)
JUN	0	0.647537	0.656	0.492	0	Cytokines response (CRM)
CEBPD	0	0.626614	0.736	0.583	0	Cytokines response (CRM)
BTG2	0	0.621078	0.813	0.668	0	Cytokines response (CRM)
CXCL10	0	0.605916	0.158	0.049	0	Cytokines response (CRM)
CD14	5.08988e-258	0.598931	0.759	0.681	1.67824e-253	Cytokines response (CRM)
CD83	0	0.596198	0.381	0.167	0	Cytokines response (CRM)
IL8	0	0.593213	0.109	0.03	0	Cytokines response (CRM)
TNFAIP3	0	0.579595	0.244	0.09	0	Cytokines response (CRM)
CD48	0	0.548958	0.224	0.102	0	Cytokines response (CRM)
PHACTR1	0	0.544698	0.577	0.415	0	Cytokines response (CRM)
MCL1	0	0.529136	0.677	0.447	0	Cytokines response (CRM)
POU2F2	0	0.524308	0.548	0.393	0	Cytokines response (CRM)
EGR1	0	0.517209	0.286	0.111	0	Cytokines response (CRM)
IL1A	0	0.508313	0.208	0.081	0	Cytokines response (CRM)
FOSB	0	0.502173	0.468	0.251	0	Cytokines response (CRM)
JUND	0	0.497017	0.755	0.615	0	Cytokines response (CRM)
KLF6	0	0.478659	0.563	0.37	0	Cytokines response (CRM)
CEBPB	0	0.478505	0.792	0.677	0	Cytokines response (CRM)
RASSF4	0	0.471628	0.546	0.411	0	Cytokines response (CRM)
S100A8	0	0.468082	0.153	0.062	0	Cytokines response (CRM)
SLC1A3	0	0.464751	0.698	0.573	0	Cytokines response (CRM)
LAP3	2.1448e-307	0.459365	0.549	0.429	7.07185e-303	Cytokines response (CRM)
RHOB	2.04963e-244	0.455276	0.612	0.523	6.75803e-240	Cytokines response (CRM)
DDX21	0	0.453106	0.498	0.375	0	Cytokines response (CRM)
RND3	9.40292e-196	0.448961	0.15	0.083	3.10033e-191	Cytokines response (CRM)
KCNJ2	0	0.441863	0.21	0.087	0	Cytokines response (CRM)
CCL4L1	0	0.433131	0.241	0.056	0	Cytokines response (CRM)
ICAM1	0	0.429467	0.256	0.119	0	Cytokines response (CRM)
PPP1R15A	0	0.418027	0.39	0.208	0	Cytokines response (CRM)
NR4A2	0	0.416565	0.28	0.112	0	Cytokines response (CRM)
CHI3L2	0	0.414329	0.11	0.026	0	Cytokines response (CRM)
OTUD1	0	0.410297	0.433	0.281	0	Cytokines response (CRM)
NFKBID	0	0.406679	0.379	0.192	0	Cytokines response (CRM)
MIR142	0	0.404764	0.43	0.262	0	Cytokines response (CRM)
PRELID1	1.20484e-294	0.400619	0.475	0.352	3.9726e-290	Cytokines response (CRM)
CD58	0	0.395401	0.351	0.211	0	Cytokines response (CRM)
TLR2	0	0.392067	0.266	0.137	0	Cytokines response (CRM)
NEAT1	0	0.391428	0.938	0.88	0	Cytokines response (CRM)
SRGN	0	0.389603	0.968	0.93	0	Cytokines response (CRM)
CCNL1	0	0.381999	0.695	0.527	0	Cytokines response (CRM)
DDIT4	0	0.3707	0.183	0.077	0	Cytokines response (CRM)
OLR1	0	0.368157	0.83	0.671	0	Cytokines response (CRM)
FCGR1A	0	0.36388	0.914	0.844	0	Cytokines response (CRM)
GCH1	0	0.363796	0.19	0.056	0	Cytokines response (CRM)
ID2	3.18746e-145	0.356937	0.485	0.4	1.05097e-140	Cytokines response (CRM)
SAT1	0	0.353363	0.996	0.992	0	Cytokines response (CRM)
HSPA1A	1.33258e-113	0.346772	0.613	0.547	4.39378e-109	Cytokines response (CRM)
RNF144B	0	0.341391	0.213	0.102	0	Cytokines response (CRM)
PDE4B	0	0.339264	0.281	0.162	0	Cytokines response (CRM)
DUSP2	0	0.334689	0.107	0.023	0	Cytokines response (CRM)
NCF1	1.16409e-224	0.329973	0.404	0.293	3.83824e-220	Cytokines response (CRM)
TFRC	0	0.328554	0.202	0.098	0	Cytokines response (CRM)
PSTPIP2	0	0.328462	0.191	0.087	0	Cytokines response (CRM)
NFKBIZ	0	0.328088	0.239	0.118	0	Cytokines response (CRM)
SLC2A3	0	0.327129	0.213	0.101	0	Cytokines response (CRM)
NFKB2	0	0.321269	0.193	0.063	0	Cytokines response (CRM)
CD69	4.8526e-268	0.321165	0.186	0.099	1.6e-263	Cytokines response (CRM)
ALAS1	0	0.314515	0.278	0.158	0	Cytokines response (CRM)
FAM129A	0	0.314019	0.207	0.091	0	Cytokines response (CRM)
EGR3	0	0.312406	0.189	0.059	0	Cytokines response (CRM)
LINC00936	9.77776e-301	0.309878	0.446	0.308	3.22392e-296	Cytokines response (CRM)
HSPA5	4.51286e-93	0.307234	0.831	0.802	1.48798e-88	Cytokines response (CRM)
PTGER4	0	0.307056	0.212	0.08	0	Cytokines response (CRM)
HSPA1B	7.92425e-150	0.299835	0.516	0.422	2.61279e-145	Cytokines response (CRM)
PNRC1	2.90633e-264	0.298862	0.887	0.82	9.58276e-260	Cytokines response (CRM)
EIF4A1	2.14329e-263	0.298136	0.861	0.784	7.06685e-259	Cytokines response (CRM)
CD40	2.73459e-255	0.29617	0.432	0.312	9.01647e-251	Cytokines response (CRM)
LIMK2	0	0.2956	0.17	0.065	0	Cytokines response (CRM)
SPATA6	8.84521e-234	0.288603	0.289	0.189	2.91644e-229	Cytokines response (CRM)
NR4A1	0	0.288173	0.179	0.064	0	Cytokines response (CRM)
ZFP36L1	7.46217e-204	0.287837	0.919	0.901	2.46043e-199	Cytokines response (CRM)
RELB	0	0.286759	0.204	0.083	0	Cytokines response (CRM)
SRI	1.10711e-231	0.286132	0.405	0.293	3.65035e-227	Cytokines response (CRM)
TIFA	8.5649e-237	0.285477	0.245	0.151	2.82402e-232	Cytokines response (CRM)
BCL6	0	0.285119	0.199	0.074	0	Cytokines response (CRM)
AC006129.4	6.03335e-192	0.285006	0.221	0.138	1.98932e-187	Cytokines response (CRM)
EDN1	0	0.283715	0.112	0.032	0	Cytokines response (CRM)
GRAMD1A	5.4727e-266	0.283359	0.328	0.217	1.80446e-261	Cytokines response (CRM)
TNFAIP2	1.64875e-264	0.2822	0.193	0.105	5.43625e-260	Cytokines response (CRM)
DNAJB1	1.69483e-209	0.28043	0.408	0.3	5.58821e-205	Cytokines response (CRM)
EIF1	0	0.27935	0.988	0.976	0	Cytokines response (CRM)
CTA-29F11.1	6.16158e-272	0.277769	0.276	0.167	2.03159e-267	Cytokines response (CRM)
CLEC7A	2.76906e-238	0.274122	0.588	0.46	9.13013e-234	Cytokines response (CRM)
SLC2A6	0	0.274014	0.117	0.023	0	Cytokines response (CRM)
SLC11A1	5.09593e-202	0.271066	0.261	0.168	1.68023e-197	Cytokines response (CRM)
PPP1R10	2.70044e-266	0.270294	0.72	0.595	8.90389e-262	Cytokines response (CRM)
IFI30	6.41067e-209	0.270192	0.209	0.126	2.11373e-204	Cytokines response (CRM)
PTPN2	1.00484e-223	0.266463	0.373	0.266	3.31315e-219	Cytokines response (CRM)
YBX3	1.69759e-248	0.265908	0.348	0.235	5.59728e-244	Cytokines response (CRM)
CITED4	9.53417e-276	0.265701	0.309	0.195	3.14361e-271	Cytokines response (CRM)
VASP	5.46458e-199	0.263525	0.486	0.379	1.80178e-194	Cytokines response (CRM)
HIF1A	6.49431e-219	0.26188	0.466	0.351	2.1413e-214	Cytokines response (CRM)
CDKN1A	0	0.259212	0.192	0.091	0	Cytokines response (CRM)
NFKB1	2.28588e-260	0.25615	0.272	0.169	7.53702e-256	Cytokines response (CRM)
RPL22L1	2.34092e-234	0.253749	0.485	0.363	7.71848e-230	Cytokines response (CRM)
PMAIP1	0	0.252562	0.178	0.074	0	Cytokines response (CRM)
CTSH	1.12322e-196	0.247892	0.707	0.602	3.70348e-192	Cytokines response (CRM)
PLAUR	1.80071e-178	0.247573	0.384	0.284	5.9373e-174	Cytokines response (CRM)
CHCHD7	3.11243e-158	0.246325	0.498	0.402	1.02623e-153	Cytokines response (CRM)
HERPUD1	2.09027e-152	0.246102	0.817	0.761	6.89204e-148	Cytokines response (CRM)
PSME2	4.32798e-154	0.245833	0.436	0.344	1.42702e-149	Cytokines response (CRM)
PIM3	0	0.2439	0.202	0.103	0	Cytokines response (CRM)
FCGR1B	1.55289e-199	0.243466	0.745	0.644	5.12018e-195	Cytokines response (CRM)
RN7SL1	8.99414e-213	0.243128	0.221	0.135	2.96555e-208	Cytokines response (CRM)
RP11-386I14.4	9.7382e-220	0.242846	0.368	0.256	3.21088e-215	Cytokines response (CRM)
CHST11	1.84196e-171	0.242025	0.401	0.299	6.07333e-167	Cytokines response (CRM)
SQSTM1	2.61235e-204	0.240071	0.535	0.418	8.61345e-200	Cytokines response (CRM)
PTPRC	1.10228e-128	0.238912	0.939	0.915	3.63442e-124	Cytokines response (CRM)
UBE2J1	6.5126e-265	0.235791	0.295	0.185	2.14733e-260	Cytokines response (CRM)
SNORD3B-2	0	0.230929	0.246	0.125	0	Cytokines response (CRM)
IER5	0	0.230168	0.205	0.106	0	Cytokines response (CRM)
H3F3B	1.32175e-232	0.229991	0.989	0.98	4.35809e-228	Cytokines response (CRM)
LIMD2	1.86912e-240	0.229695	0.445	0.32	6.16286e-236	Cytokines response (CRM)
[truncated: 13,788 more rows]

## Sheet: HM
gene	p_val	avg_log2FC	pct.1	pct.2	p_val_adj	cluster
P2RY12	0	0.822263	0.983	0.828	0	Homeostatic (HM)
CX3CR1	0	0.762364	0.992	0.902	0	Homeostatic (HM)
P2RY13	0	0.682198	0.976	0.87	0	Homeostatic (HM)
ITM2B	0	0.558601	0.999	0.999	0	Homeostatic (HM)
IFNGR1	0	0.53208	0.989	0.933	0	Homeostatic (HM)
LTC4S	0	0.497534	0.868	0.731	0	Homeostatic (HM)
CST3	0	0.484897	0.992	0.965	0	Homeostatic (HM)
FRMD4A	0	0.482679	0.743	0.628	0	Homeostatic (HM)
MERTK	0	0.480297	0.726	0.561	0	Homeostatic (HM)
SFMBT2	0	0.476433	0.695	0.566	0	Homeostatic (HM)
ABCG2	0	0.473041	0.597	0.41	0	Homeostatic (HM)
HTRA1	0	0.467582	0.964	0.858	0	Homeostatic (HM)
IL6ST	0	0.462286	0.849	0.732	0	Homeostatic (HM)
LPAR6	0	0.451671	0.912	0.797	0	Homeostatic (HM)
OLFML3	0	0.450788	0.916	0.775	0	Homeostatic (HM)
APBB1IP	0	0.447931	0.953	0.864	0	Homeostatic (HM)
SLC4A7	0	0.446252	0.724	0.578	0	Homeostatic (HM)
GPR34	0	0.431076	0.972	0.88	0	Homeostatic (HM)
SPECC1	0	0.42722	0.621	0.476	0	Homeostatic (HM)
MEF2A	0	0.426138	0.867	0.771	0	Homeostatic (HM)
LINC00996	0	0.420058	0.451	0.261	0	Homeostatic (HM)
ALOX5AP	0	0.417667	0.976	0.91	0	Homeostatic (HM)
ENTPD1	0	0.416771	0.844	0.721	0	Homeostatic (HM)
C1orf63	0	0.416702	0.709	0.611	0	Homeostatic (HM)
DOCK4	0	0.416367	0.694	0.594	0	Homeostatic (HM)
SLCO2B1	0	0.416259	0.894	0.789	0	Homeostatic (HM)
FAM105A	0	0.403335	0.803	0.693	0	Homeostatic (HM)
JAG1	0	0.398257	0.421	0.263	0	Homeostatic (HM)
C3	0	0.397338	0.992	0.935	0	Homeostatic (HM)
SUCNR1	0	0.393285	0.515	0.373	0	Homeostatic (HM)
SLC8A1	0	0.391364	0.707	0.58	0	Homeostatic (HM)
SSBP2	0	0.388506	0.566	0.412	0	Homeostatic (HM)
ATM	0	0.388333	0.754	0.646	0	Homeostatic (HM)
GLIPR1	0	0.386968	0.877	0.773	0	Homeostatic (HM)
SELPLG	0	0.386085	0.749	0.596	0	Homeostatic (HM)
IGSF6	0	0.384238	0.942	0.88	0	Homeostatic (HM)
GAL3ST4	0	0.380903	0.734	0.566	0	Homeostatic (HM)
MAF	0	0.380696	0.944	0.854	0	Homeostatic (HM)
WDR74	0	0.373264	0.509	0.422	0	Homeostatic (HM)
CPVL	0	0.371433	0.914	0.851	0	Homeostatic (HM)
ITM2C	0	0.369227	0.838	0.717	0	Homeostatic (HM)
FCGRT	0	0.369166	0.992	0.967	0	Homeostatic (HM)
ARGLU1	0	0.367889	0.825	0.743	0	Homeostatic (HM)
AOAH	0	0.365668	0.742	0.617	0	Homeostatic (HM)
PLXDC2	0	0.364053	0.939	0.873	0	Homeostatic (HM)
C10orf54	0	0.362914	0.805	0.67	0	Homeostatic (HM)
TIAM1	0	0.358324	0.527	0.387	0	Homeostatic (HM)
PRPF38B	0	0.355721	0.821	0.735	0	Homeostatic (HM)
SIGLEC10	0	0.355385	0.711	0.567	0	Homeostatic (HM)
CYBB	0	0.349502	0.929	0.892	0	Homeostatic (HM)
IL3RA	0	0.347262	0.564	0.414	0	Homeostatic (HM)
MEF2C	0	0.346021	0.986	0.958	0	Homeostatic (HM)
ADRB2	0	0.34451	0.63	0.504	0	Homeostatic (HM)
RP11-480C22.1	0	0.3435	0.697	0.551	0	Homeostatic (HM)
DOCK8	0	0.343496	0.766	0.678	0	Homeostatic (HM)
A2M	0	0.33874	0.99	0.966	0	Homeostatic (HM)
ADAM28	0	0.335157	0.833	0.71	0	Homeostatic (HM)
ITPR2	0	0.33249	0.744	0.66	0	Homeostatic (HM)
TLN1	0	0.330729	0.766	0.7	0	Homeostatic (HM)
ZFP36L2	0	0.329409	0.924	0.844	0	Homeostatic (HM)
GIMAP4	0	0.327205	0.679	0.571	0	Homeostatic (HM)
BOD1L1	0	0.32709	0.691	0.607	0	Homeostatic (HM)
LAPTM5	0	0.326185	0.986	0.961	0	Homeostatic (HM)
FCGR3A	0	0.32608	0.927	0.816	0	Homeostatic (HM)
LUC7L3	0	0.325139	0.729	0.64	0	Homeostatic (HM)
CYBA	0	0.32467	0.998	0.994	0	Homeostatic (HM)
ARL6IP5	0	0.323484	0.934	0.876	0	Homeostatic (HM)
MKNK1	0	0.322253	0.749	0.644	0	Homeostatic (HM)
PNISR	0	0.321889	0.852	0.782	0	Homeostatic (HM)
TLR10	0	0.321746	0.659	0.524	0	Homeostatic (HM)
SRGAP2	0	0.321181	0.776	0.684	0	Homeostatic (HM)
NRIP1	0	0.320487	0.633	0.552	0	Homeostatic (HM)
CSF1R	0	0.316381	0.981	0.94	0	Homeostatic (HM)
CSF3R	0	0.315857	0.831	0.733	0	Homeostatic (HM)
IGF1	0	0.31574	0.718	0.607	0	Homeostatic (HM)
BIN2	0	0.314891	0.652	0.539	0	Homeostatic (HM)
APLP2	0	0.313447	0.817	0.76	0	Homeostatic (HM)
TMEM173	0	0.313401	0.608	0.488	0	Homeostatic (HM)
MAP4K4	0	0.313133	0.586	0.489	0	Homeostatic (HM)
LPIN2	0	0.310095	0.659	0.559	0	Homeostatic (HM)
ANKRD44	0	0.307622	0.486	0.375	0	Homeostatic (HM)
CKB	0	0.306364	0.833	0.703	0	Homeostatic (HM)
MIR503HG	0	0.304879	0.483	0.363	0	Homeostatic (HM)
SLC7A8	0	0.303044	0.504	0.375	0	Homeostatic (HM)
TMEM119	0	0.302944	0.559	0.426	0	Homeostatic (HM)
MIS18BP1	0	0.302292	0.602	0.501	0	Homeostatic (HM)
GPR56	0	0.300538	0.447	0.326	0	Homeostatic (HM)
IL13RA1	0	0.299862	0.648	0.556	0	Homeostatic (HM)
FYB	0	0.299316	0.787	0.715	0	Homeostatic (HM)
N4BP2L2	0	0.298276	0.89	0.838	0	Homeostatic (HM)
FOXN3	0	0.296844	0.685	0.601	0	Homeostatic (HM)
NAIP	0	0.293695	0.689	0.602	0	Homeostatic (HM)
USP53	0	0.291793	0.471	0.375	0	Homeostatic (HM)
PLD4	0	0.290367	0.964	0.897	0	Homeostatic (HM)
CHD9	0	0.286801	0.706	0.622	0	Homeostatic (HM)
FOLR2	0	0.286744	0.928	0.857	0	Homeostatic (HM)
CPED1	0	0.285213	0.471	0.357	0	Homeostatic (HM)
RNASET2	0	0.282513	0.952	0.919	0	Homeostatic (HM)
APPL2	0	0.28209	0.515	0.411	0	Homeostatic (HM)
SLC39A10	0	0.281615	0.533	0.457	0	Homeostatic (HM)
ST6GAL1	0	0.281382	0.688	0.601	0	Homeostatic (HM)
SORL1	0	0.28108	0.722	0.622	0	Homeostatic (HM)
CD84	0	0.281014	0.792	0.724	0	Homeostatic (HM)
SMAP2	0	0.279069	0.648	0.58	0	Homeostatic (HM)
ATRX	0	0.278226	0.618	0.549	0	Homeostatic (HM)
QKI	0	0.277005	0.833	0.776	0	Homeostatic (HM)
HCG22	0	0.27676	0.273	0.161	0	Homeostatic (HM)
LYST	0	0.27401	0.548	0.463	0	Homeostatic (HM)
MTDH	0	0.272565	0.882	0.839	0	Homeostatic (HM)
RP11-439A17.7	0	0.271032	0.442	0.352	0	Homeostatic (HM)
YWHAH	0	0.270131	0.899	0.818	0	Homeostatic (HM)
HP1BP3	0	0.268205	0.704	0.638	0	Homeostatic (HM)
RP1-249H1.4	7.51602e-282	0.266712	0.329	0.253	2.47818e-277	Homeostatic (HM)
RP11-343N15.5	1.77303e-292	0.265257	0.506	0.434	5.84604e-288	Homeostatic (HM)
ACY3	0	0.263674	0.657	0.534	0	Homeostatic (HM)
FGD2	0	0.263533	0.6	0.509	0	Homeostatic (HM)
CSF2RA	0	0.263119	0.867	0.794	0	Homeostatic (HM)
PRPF4B	0	0.262468	0.6	0.536	0	Homeostatic (HM)
PRKCA	0	0.262324	0.476	0.381	0	Homeostatic (HM)
CYFIP1	0	0.26174	0.758	0.698	0	Homeostatic (HM)
C1QA	0	0.26057	0.997	0.985	0	Homeostatic (HM)
SLC9A9	0	0.258839	0.671	0.581	0	Homeostatic (HM)
MYO1F	0	0.257765	0.606	0.53	0	Homeostatic (HM)
RNASE6	0	0.25671	0.656	0.574	0	Homeostatic (HM)
NKTR	0	0.25594	0.588	0.516	0	Homeostatic (HM)
FAM133B	0	0.255764	0.687	0.633	0	Homeostatic (HM)
TLR4	0	0.255707	0.702	0.615	0	Homeostatic (HM)
RB1	0	0.254479	0.788	0.731	0	Homeostatic (HM)
MARCKS	0	0.254477	0.982	0.977	0	Homeostatic (HM)
SYT6	0	0.25375	0.395	0.289	0	Homeostatic (HM)
PTTG1IP	0	0.253282	0.661	0.598	0	Homeostatic (HM)
CYSLTR1	0	0.251423	0.43	0.327	0	Homeostatic (HM)
PTPRE	0	0.251193	0.673	0.601	0	Homeostatic (HM)
SRRM2	0	0.249778	0.828	0.797	0	Homeostatic (HM)
PIK3R1	0	0.248196	0.565	0.498	0	Homeostatic (HM)
SON	0	0.247288	0.917	0.888	0	Homeostatic (HM)
AIG1	0	0.247065	0.56	0.477	0	Homeostatic (HM)
TBXAS1	0	0.245584	0.769	0.699	0	Homeostatic (HM)
DNAJC10	0	0.244327	0.473	0.393	0	Homeostatic (HM)
ARHGAP12	0	0.243341	0.496	0.409	0	Homeostatic (HM)
DDX17	0	0.24292	0.838	0.798	0	Homeostatic (HM)
TMBIM6	0	0.241079	0.964	0.952	0	Homeostatic (HM)
PMEPA1	0	0.240703	0.539	0.448	0	Homeostatic (HM)
PLXDC1	0	0.240604	0.327	0.216	0	Homeostatic (HM)
CHD7	0	0.239697	0.456	0.369	0	Homeostatic (HM)
SETD2	2.70323e-284	0.238344	0.385	0.31	8.91308e-280	Homeostatic (HM)
METTL7A	0	0.237055	0.458	0.368	0	Homeostatic (HM)
GTF2I	8.18908e-296	0.236875	0.564	0.498	2.7001e-291	Homeostatic (HM)
TTC14	1.0473e-277	0.23581	0.507	0.437	3.45314e-273	Homeostatic (HM)
SCAMP2	0	0.235517	0.8	0.74	0	Homeostatic (HM)
TMEM66	0	0.235	0.758	0.711	0	Homeostatic (HM)
KIAA1551	1.7044e-239	0.234107	0.493	0.427	5.61974e-235	Homeostatic (HM)
PPIB	0	0.232741	0.932	0.907	0	Homeostatic (HM)
CD86	0	0.232219	0.677	0.603	0	Homeostatic (HM)
ABCC4	0	0.231782	0.358	0.264	0	Homeostatic (HM)
TLN2	0	0.231264	0.43	0.333	0	Homeostatic (HM)
PKN2	2.00989e-306	0.230563	0.551	0.478	6.627e-302	Homeostatic (HM)
TNFRSF13C	0	0.230271	0.344	0.251	0	Homeostatic (HM)
WASF2	0	0.229593	0.811	0.773	0	Homeostatic (HM)
GIMAP1	0	0.227708	0.446	0.356	0	Homeostatic (HM)
TLR6	2.75332e-280	0.227449	0.388	0.312	9.07824e-276	Homeostatic (HM)
LY86	0	0.227327	0.899	0.835	0	Homeostatic (HM)
LPAR5	0	0.224205	0.628	0.542	0	Homeostatic (HM)
KTN1	4.04899e-259	0.222123	0.727	0.685	1.33503e-254	Homeostatic (HM)
ERP29	0	0.221018	0.762	0.715	0	Homeostatic (HM)
RPN2	0	0.221013	0.837	0.795	0	Homeostatic (HM)
ZRANB2	0	0.220835	0.631	0.561	0	Homeostatic (HM)
EPB41L2	8.03546e-239	0.21918	0.656	0.596	2.64945e-234	Homeostatic (HM)
CANX	8.79824e-284	0.217741	0.774	0.736	2.90096e-279	Homeostatic (HM)
TNRC6B	5.11875e-263	0.21661	0.53	0.46	1.68775e-258	Homeostatic (HM)
HSP90B1	0	0.215766	0.926	0.894	0	Homeostatic (HM)
NUDT3	1.34078e-260	0.214748	0.696	0.645	4.42083e-256	Homeostatic (HM)
TM9SF2	1.43981e-273	0.21458	0.579	0.516	4.74733e-269	Homeostatic (HM)
KCNQ1OT1	6.6853e-174	0.214233	0.294	0.236	2.20428e-169	Homeostatic (HM)
TGFBR2	9.32767e-233	0.212686	0.544	0.482	3.07552e-228	Homeostatic (HM)
GOLGB1	2.95659e-145	0.212122	0.483	0.435	9.74847e-141	Homeostatic (HM)
ARHGAP21	2.72968e-210	0.212112	0.457	0.395	9.00029e-206	Homeostatic (HM)
FMNL3	7.50565e-255	0.211885	0.472	0.402	2.47476e-250	Homeostatic (HM)
SETX	4.7116e-204	0.211395	0.467	0.407	1.55351e-199	Homeostatic (HM)
SCAF11	5.31842e-223	0.211243	0.683	0.642	1.75359e-218	Homeostatic (HM)
EVL	2.05848e-300	0.210923	0.716	0.656	6.78721e-296	Homeostatic (HM)
INPP5D	1.3667e-196	0.209519	0.425	0.363	4.50627e-192	Homeostatic (HM)
AP1B1	8.96099e-254	0.208586	0.577	0.515	2.95462e-249	Homeostatic (HM)
TM6SF1	0	0.206644	0.562	0.478	0	Homeostatic (HM)
PPT1	0	0.206302	0.82	0.758	0	Homeostatic (HM)
FCHSD2	3.62566e-217	0.206097	0.431	0.365	1.19545e-212	Homeostatic (HM)
ATP6V0B	0	0.20567	0.934	0.918	0	Homeostatic (HM)
ZFHX3	2.34915e-244	0.205117	0.61	0.548	7.74563e-240	Homeostatic (HM)
MLEC	4.91799e-217	0.204848	0.588	0.537	1.62156e-212	Homeostatic (HM)
AP005530.2	4.67702e-230	0.204454	0.384	0.311	1.54211e-225	Homeostatic (HM)
SPINT2	6.72271e-240	0.203751	0.56	0.501	2.21661e-235	Homeostatic (HM)
CD81	0	0.202664	0.967	0.97	0	Homeostatic (HM)
LST1	0	0.202056	0.897	0.862	0	Homeostatic (HM)
CCND1	1.53643e-307	0.202043	0.703	0.631	5.06591e-303	Homeostatic (HM)
RBM39	0	0.201921	0.808	0.771	0	Homeostatic (HM)
ATP2C1	8.52667e-285	0.201744	0.42	0.341	2.81141e-280	Homeostatic (HM)
PDIA6	3.55908e-262	0.201212	0.778	0.738	1.1735e-257	Homeostatic (HM)
SIPA1L2	8.34069e-276	0.200195	0.359	0.28	2.75009e-271	Homeostatic (HM)
MYCBP2	1.15987e-190	0.199339	0.578	0.529	3.82433e-186	Homeostatic (HM)
SAMSN1	4.03973e-281	0.199072	0.857	0.82	1.33198e-276	Homeostatic (HM)
TLE4	1.1378e-207	0.198809	0.539	0.475	3.75157e-203	Homeostatic (HM)
MRC2	3.11268e-288	0.198376	0.359	0.276	1.02631e-283	Homeostatic (HM)
BAZ2B	3.5614e-205	0.198173	0.484	0.423	1.17427e-200	Homeostatic (HM)
SPCS2	7.25398e-237	0.197927	0.776	0.748	2.39178e-232	Homeostatic (HM)
SALL1	8.9256e-266	0.197908	0.383	0.304	2.94295e-261	Homeostatic (HM)
PHF3	2.44021e-157	0.197789	0.488	0.441	8.04587e-153	Homeostatic (HM)
HNRNPA2B1	0	0.197263	0.963	0.955	0	Homeostatic (HM)
MGST2	1.80909e-219	0.197229	0.644	0.594	5.96492e-215	Homeostatic (HM)
CACNB4	1.97883e-242	0.197069	0.313	0.242	6.5246e-238	Homeostatic (HM)
NAV3	2.13132e-204	0.195501	0.482	0.417	7.02739e-200	Homeostatic (HM)
MAML1	2.13226e-269	0.195498	0.346	0.269	7.0305e-265	Homeostatic (HM)
TRIM73	1.54825e-275	0.195001	0.246	0.175	5.10488e-271	Homeostatic (HM)
CCDC88A	7.19405e-151	0.194216	0.586	0.547	2.37202e-146	Homeostatic (HM)
CTTNBP2	1.08952e-232	0.194174	0.381	0.308	3.59237e-228	Homeostatic (HM)
TM9SF3	1.29101e-184	0.194045	0.489	0.434	4.25672e-180	Homeostatic (HM)
IGSF10	0	0.194031	0.233	0.156	0	Homeostatic (HM)
TMEM59	1.62207e-263	0.193028	0.781	0.749	5.3483e-259	Homeostatic (HM)
ASH1L	1.29438e-177	0.192775	0.523	0.471	4.26782e-173	Homeostatic (HM)
VASH1	6.694e-212	0.192532	0.505	0.44	2.20714e-207	Homeostatic (HM)
DIAPH2	1.12441e-138	0.192489	0.433	0.385	3.70739e-134	Homeostatic (HM)
NSD1	3.20748e-202	0.191857	0.493	0.434	1.05757e-197	Homeostatic (HM)
MMRN1	5.77413e-246	0.19106	0.296	0.224	1.90385e-241	Homeostatic (HM)
NCKAP1L	1.75281e-234	0.19082	0.553	0.49	5.77936e-230	Homeostatic (HM)
NME3	1.55908e-208	0.189838	0.543	0.485	5.14061e-204	Homeostatic (HM)
IGSF21	0	0.189184	0.234	0.152	0	Homeostatic (HM)
MIA3	3.80779e-157	0.188332	0.441	0.391	1.2555e-152	Homeostatic (HM)
CYTH4	5.97096e-187	0.187915	0.561	0.507	1.96874e-182	Homeostatic (HM)
2001-03-01	2.29805e-186	0.187756	0.597	0.544	7.57712e-182	Homeostatic (HM)
VPS13C	6.81209e-184	0.187679	0.584	0.533	2.24608e-179	Homeostatic (HM)
TMX1	5.53131e-196	0.187466	0.571	0.525	1.82378e-191	Homeostatic (HM)
GPR183	0	0.18738	0.678	0.579	0	Homeostatic (HM)
KCNQ3	7.40635e-191	0.187168	0.274	0.213	2.44202e-186	Homeostatic (HM)
B3GNT5	1.735e-195	0.187116	0.465	0.401	5.72064e-191	Homeostatic (HM)
PRMT2	1.09912e-161	0.186656	0.579	0.539	3.62401e-157	Homeostatic (HM)
ATP8B4	7.51892e-185	0.185967	0.406	0.347	2.47914e-180	Homeostatic (HM)
GSTM2	5.41942e-272	0.185504	0.246	0.175	1.78689e-267	Homeostatic (HM)
HNRNPH1	1.00092e-159	0.184874	0.653	0.617	3.30022e-155	Homeostatic (HM)
CMTR2	9.34442e-194	0.184611	0.372	0.308	3.08104e-189	Homeostatic (HM)
JMJD1C	2.64649e-189	0.184128	0.579	0.525	8.72602e-185	Homeostatic (HM)
CCDC50	1.02647e-152	0.183925	0.528	0.486	3.38449e-148	Homeostatic (HM)
PTPRC	0	0.183551	0.94	0.907	0	Homeostatic (HM)
RERE	4.95517e-178	0.183525	0.374	0.316	1.63382e-173	Homeostatic (HM)
TRIM38	2.31267e-171	0.181851	0.492	0.438	7.62534e-167	Homeostatic (HM)
RBM6	1.02933e-160	0.181609	0.541	0.493	3.3939e-156	Homeostatic (HM)
HMGB1	0	0.181544	0.938	0.906	0	Homeostatic (HM)
FGL2	3.56888e-218	0.181539	0.465	0.392	1.17673e-213	Homeostatic (HM)
PJA2	3.03037e-165	0.181354	0.518	0.47	9.99174e-161	Homeostatic (HM)
CAPZB	1.25978e-274	0.181335	0.865	0.839	4.15375e-270	Homeostatic (HM)
SEMA4D	2.94438e-233	0.181124	0.342	0.27	9.7082e-229	Homeostatic (HM)
CSGALNACT1	7.23274e-266	0.180644	0.224	0.155	2.38478e-261	Homeostatic (HM)
OS9	2.16736e-160	0.179729	0.578	0.538	7.14624e-156	Homeostatic (HM)
MBNL1	2.65424e-192	0.17948	0.621	0.574	8.75155e-188	Homeostatic (HM)
CD46	1.27233e-155	0.179392	0.499	0.453	4.19514e-151	Homeostatic (HM)
RAC1	0	0.179292	0.968	0.95	0	Homeostatic (HM)
OCIAD1	5.0699e-169	0.179141	0.648	0.615	1.67165e-164	Homeostatic (HM)
BCAP31	2.13698e-215	0.178332	0.721	0.679	7.04603e-211	Homeostatic (HM)
CTNND1	1.75884e-192	0.178048	0.509	0.449	5.79924e-188	Homeostatic (HM)
RP11-312O7.2	2.05747e-191	0.177859	0.307	0.246	6.78391e-187	Homeostatic (HM)
TGOLN2	4.79522e-179	0.177665	0.726	0.698	1.58108e-174	Homeostatic (HM)
CALR	7.77353e-254	0.177478	0.869	0.833	2.56309e-249	Homeostatic (HM)
PNN	1.08163e-146	0.177427	0.629	0.591	3.56634e-142	Homeostatic (HM)
LPCAT2	2.5725e-227	0.17713	0.707	0.65	8.48205e-223	Homeostatic (HM)
DDX46	2.5437e-120	0.176992	0.543	0.508	8.38709e-116	Homeostatic (HM)
GCC2	1.42632e-100	0.176957	0.471	0.436	4.70286e-96	Homeostatic (HM)
TET2	9.27345e-188	0.176808	0.321	0.259	3.05764e-183	Homeostatic (HM)
ANKRD11	1.56265e-122	0.175938	0.566	0.528	5.15237e-118	Homeostatic (HM)
EID1	2.01186e-142	0.173671	0.584	0.548	6.63351e-138	Homeostatic (HM)
ZNF280D	4.75503e-183	0.173294	0.336	0.275	1.56783e-178	Homeostatic (HM)
AKAP13	2.3256e-179	0.173012	0.6	0.55	7.66798e-175	Homeostatic (HM)
TRAF3IP3	9.06013e-225	0.172835	0.308	0.239	2.98731e-220	Homeostatic (HM)
C1QC	0	0.172821	0.998	0.998	0	Homeostatic (HM)
CD4	1.12557e-180	0.172663	0.586	0.536	3.71121e-176	Homeostatic (HM)
AP000439.1	2.31211e-165	0.172036	0.336	0.276	7.6235e-161	Homeostatic (HM)
RGS18	4.98277e-244	0.171354	0.355	0.279	1.64292e-239	Homeostatic (HM)
PLAT	0	0.171311	0.228	0.151	0	Homeostatic (HM)
ITPRIPL2	1.65425e-150	0.171248	0.485	0.434	5.45438e-146	Homeostatic (HM)
SSR4	2.10351e-159	0.171047	0.776	0.758	6.9357e-155	Homeostatic (HM)
RCSD1	1.16862e-177	0.171017	0.47	0.413	3.85319e-173	Homeostatic (HM)
ORMDL1	1.19925e-149	0.170895	0.532	0.489	3.95418e-145	Homeostatic (HM)
SSR1	2.16052e-172	0.170728	0.615	0.572	7.12367e-168	Homeostatic (HM)
C12orf75	5.13013e-247	0.169957	0.686	0.613	1.69151e-242	Homeostatic (HM)
NCKAP5	4.69894e-234	0.16973	0.254	0.186	1.54934e-229	Homeostatic (HM)
MDM4	3.17614e-161	0.169064	0.574	0.523	1.04724e-156	Homeostatic (HM)
IFI16	5.03089e-208	0.168846	0.882	0.862	1.65878e-203	Homeostatic (HM)
LINC00671	0	0.168492	0.206	0.131	0	Homeostatic (HM)
CD99	1.12123e-172	0.168268	0.748	0.717	3.6969e-168	Homeostatic (HM)
TMIGD2	4.89815e-218	0.168069	0.317	0.246	1.61502e-213	Homeostatic (HM)
ADAP2	2.49049e-195	0.167992	0.734	0.687	8.21164e-191	Homeostatic (HM)
PTAFR	3.53512e-238	0.167929	0.781	0.733	1.1656e-233	Homeostatic (HM)
RBM19	1.72055e-280	0.167802	0.26	0.186	5.67301e-276	Homeostatic (HM)
RP11-83A24.2	2.19632e-164	0.167612	0.271	0.215	7.24172e-160	Homeostatic (HM)
LAPTM4A	1.86678e-194	0.167355	0.74	0.708	6.15514e-190	Homeostatic (HM)
LRRC8C	3.84001e-165	0.167221	0.349	0.291	1.26613e-160	Homeostatic (HM)
ZCCHC11	2.42196e-123	0.166941	0.4	0.353	7.98568e-119	Homeostatic (HM)
PALD1	1.93091e-141	0.166806	0.377	0.325	6.36659e-137	Homeostatic (HM)
BHLHE41	6.55173e-178	0.166399	0.821	0.765	2.16024e-173	Homeostatic (HM)
SPCS3	6.65399e-139	0.165994	0.597	0.56	2.19395e-134	Homeostatic (HM)
PTPN14	0	0.165838	0.193	0.119	0	Homeostatic (HM)
SEL1L	3.67179e-139	0.165735	0.498	0.451	1.21066e-134	Homeostatic (HM)
ELK3	2.9078e-161	0.165326	0.417	0.36	9.58759e-157	Homeostatic (HM)
ZNF644	1.39159e-128	0.164935	0.442	0.396	4.58836e-124	Homeostatic (HM)
PSAP	0	0.164809	0.981	0.973	0	Homeostatic (HM)
ZNF652	6.80282e-151	0.164522	0.37	0.316	2.24303e-146	Homeostatic (HM)
SUSD3	7.54098e-179	0.164418	0.529	0.465	2.48641e-174	Homeostatic (HM)
DOCK10	2.16432e-135	0.164088	0.412	0.362	7.13621e-131	Homeostatic (HM)
BLNK	4.10737e-160	0.16339	0.5	0.443	1.35428e-155	Homeostatic (HM)
CD33	9.38041e-124	0.163166	0.45	0.406	3.09291e-119	Homeostatic (HM)
SENP6	2.13691e-130	0.162885	0.42	0.373	7.04583e-126	Homeostatic (HM)
UBXN4	2.90877e-114	0.162573	0.618	0.593	9.59079e-110	Homeostatic (HM)
CD53	2.31383e-263	0.162379	0.928	0.909	7.62915e-259	Homeostatic (HM)
PRDX4	7.85265e-141	0.161483	0.508	0.461	2.58918e-136	Homeostatic (HM)
KIAA1147	2.23388e-170	0.16112	0.326	0.266	7.36557e-166	Homeostatic (HM)
KCTD12	1.73552e-167	0.160834	0.739	0.706	5.72235e-163	Homeostatic (HM)
TECR	1.31719e-163	0.160693	0.535	0.482	4.34305e-159	Homeostatic (HM)
RIN2	1.2927e-156	0.160158	0.574	0.524	4.26229e-152	Homeostatic (HM)
SERPINF1	1.82931e-174	0.159725	0.643	0.586	6.0316e-170	Homeostatic (HM)
PDIA3	1.68247e-247	0.159326	0.888	0.854	5.54743e-243	Homeostatic (HM)
RP11-349A22.5	3.19667e-94	0.158498	0.377	0.337	1.05401e-89	Homeostatic (HM)
LHFPL2	5.23765e-144	0.158166	0.496	0.443	1.72696e-139	Homeostatic (HM)
NDRG2	9.72759e-203	0.158146	0.304	0.238	3.20738e-198	Homeostatic (HM)
C1orf56	9.80866e-129	0.157375	0.43	0.381	3.23411e-124	Homeostatic (HM)
ZMAT1	3.87655e-165	0.156791	0.236	0.181	1.27818e-160	Homeostatic (HM)
TLR1	2.10215e-130	0.156142	0.499	0.454	6.93121e-126	Homeostatic (HM)
RGS10	7.52757e-270	0.155802	0.948	0.899	2.48199e-265	Homeostatic (HM)
FEZ2	6.91413e-133	0.155556	0.546	0.506	2.27973e-128	Homeostatic (HM)
CD302	4.06867e-159	0.15554	0.438	0.38	1.34152e-154	Homeostatic (HM)
NPC1	1.00793e-184	0.155334	0.291	0.23	3.32335e-180	Homeostatic (HM)
XRCC5	1.40326e-123	0.155004	0.665	0.641	4.62684e-119	Homeostatic (HM)
BPTF	6.09892e-86	0.154498	0.438	0.404	2.01094e-81	Homeostatic (HM)
ARHGEF6	6.78037e-160	0.153912	0.333	0.276	2.23562e-155	Homeostatic (HM)
MPHOSPH8	8.377e-91	0.153561	0.526	0.494	2.76206e-86	Homeostatic (HM)
SF3B1	9.19471e-130	0.152429	0.638	0.608	3.03168e-125	Homeostatic (HM)
ELMO1	1.64025e-100	0.151397	0.307	0.265	5.40824e-96	Homeostatic (HM)
SMYD3	6.26236e-34	0.150877	0.233	0.211	2.06483e-29	Homeostatic (HM)
NRD1	4.8e-81	0.150664	0.375	0.341	1.58265e-76	Homeostatic (HM)
XBP1	2.84674e-120	0.150648	0.653	0.612	9.38628e-116	Homeostatic (HM)
PAQR8	3.25082e-184	0.150373	0.242	0.183	1.07186e-179	Homeostatic (HM)
SIGLEC8	2.5123e-176	0.15032	0.341	0.278	8.28356e-172	Homeostatic (HM)
USP15	1.38848e-113	0.149999	0.549	0.512	4.57808e-109	Homeostatic (HM)
SNX18	4.30868e-137	0.149611	0.402	0.349	1.42066e-132	Homeostatic (HM)
SRGAP1	8.36603e-144	0.149502	0.257	0.205	2.75845e-139	Homeostatic (HM)
IKZF1	8.62306e-125	0.149268	0.491	0.446	2.84319e-120	Homeostatic (HM)
MAML3	3.9113e-123	0.148483	0.222	0.177	1.28964e-118	Homeostatic (HM)
YIPF4	4.62278e-120	0.148042	0.433	0.386	1.52422e-115	Homeostatic (HM)
TMEM50A	5.13848e-110	0.147916	0.627	0.603	1.69426e-105	Homeostatic (HM)
STX7	7.97998e-111	0.147567	0.552	0.516	2.63116e-106	Homeostatic (HM)
MAML2	2.68997e-127	0.147324	0.54	0.495	8.86937e-123	Homeostatic (HM)
FUS	1.10239e-148	0.147307	0.826	0.811	3.63481e-144	Homeostatic (HM)
CREG1	1.25445e-170	0.147241	0.798	0.765	4.13617e-166	Homeostatic (HM)
OSBPL11	3.77583e-158	0.146306	0.368	0.309	1.24497e-153	Homeostatic (HM)
NHLRC3	9.38935e-112	0.145706	0.422	0.378	3.09586e-107	Homeostatic (HM)
SETD5-AS1	7.01507e-85	0.145591	0.336	0.299	2.31301e-80	Homeostatic (HM)
CCDC47	4.44127e-110	0.145572	0.615	0.588	1.46438e-105	Homeostatic (HM)
MCF2L2	1.4613e-55	0.145554	0.09	0.068	4.8182e-51	Homeostatic (HM)
NDFIP1	6.91901e-113	0.144808	0.528	0.491	2.28134e-108	Homeostatic (HM)
ZNF91	2.12059e-118	0.144146	0.286	0.239	6.99199e-114	Homeostatic (HM)
ME2	5.49559e-112	0.144095	0.398	0.353	1.81201e-107	Homeostatic (HM)
HPS3	4.68881e-117	0.143926	0.336	0.289	1.54599e-112	Homeostatic (HM)
GATM	8.46147e-138	0.143799	0.547	0.497	2.78992e-133	Homeostatic (HM)
LRMP	2.66443e-127	0.142931	0.336	0.286	8.78516e-123	Homeostatic (HM)
PCED1B	2.03881e-181	0.14279	0.297	0.234	6.72237e-177	Homeostatic (HM)
AHSA2	1.2728e-97	0.142746	0.308	0.266	4.19666e-93	Homeostatic (HM)
KDELR1	1.5693e-88	0.142729	0.569	0.549	5.17429e-84	Homeostatic (HM)
MPZL1	5.81235e-117	0.142204	0.391	0.344	1.91645e-112	Homeostatic (HM)
KMT2E	6.52528e-91	0.140888	0.519	0.487	2.15152e-86	Homeostatic (HM)
RP11-489O18.1	1.08588e-166	0.140759	0.163	0.115	3.58037e-162	Homeostatic (HM)
ITGAM	4.2138e-128	0.140641	0.4	0.348	1.38937e-123	Homeostatic (HM)
LEPREL1	3.41831e-197	0.140312	0.224	0.164	1.12708e-192	Homeostatic (HM)
DNAJC3	1.36336e-90	0.140028	0.497	0.464	4.49528e-86	Homeostatic (HM)
MNDA	1.70865e-210	0.139916	0.758	0.699	5.63375e-206	Homeostatic (HM)
ZFYVE16	5.3905e-87	0.139892	0.383	0.346	1.77736e-82	Homeostatic (HM)
EMB	1.81968e-130	0.139452	0.297	0.246	5.99985e-126	Homeostatic (HM)
DOCK2	1.53255e-89	0.139317	0.385	0.347	5.05313e-85	Homeostatic (HM)
DDOST	1.91753e-95	0.137901	0.523	0.49	6.32249e-91	Homeostatic (HM)
IKBKB	2.72884e-139	0.137826	0.31	0.257	8.99753e-135	Homeostatic (HM)
CNPY3	6.32272e-152	0.137819	0.786	0.753	2.08473e-147	Homeostatic (HM)
ABI2	8.9378e-85	0.137568	0.346	0.308	2.94697e-80	Homeostatic (HM)
KDELR2	3.07625e-88	0.136716	0.605	0.584	1.0143e-83	Homeostatic (HM)
SHPRH	1.50583e-88	0.136671	0.348	0.308	4.96503e-84	Homeostatic (HM)
ST8SIA4	2.16215e-91	0.136516	0.471	0.434	7.12903e-87	Homeostatic (HM)
DIP2B	5.75068e-117	0.13643	0.309	0.262	1.89611e-112	Homeostatic (HM)
ZSWIM6	3.30367e-70	0.135976	0.347	0.312	1.08929e-65	Homeostatic (HM)
TMED4	1.79104e-81	0.135874	0.456	0.424	5.90543e-77	Homeostatic (HM)
UNC50	5.25902e-95	0.135831	0.455	0.418	1.734e-90	Homeostatic (HM)
MED12L	8.88818e-209	0.135672	0.192	0.134	2.93061e-204	Homeostatic (HM)
OFD1	1.80942e-85	0.135578	0.431	0.39	5.966e-81	Homeostatic (HM)
LRRC4	1.2926e-135	0.135298	0.305	0.252	4.26197e-131	Homeostatic (HM)
DIP2A	1.64406e-124	0.134458	0.312	0.261	5.42079e-120	Homeostatic (HM)
MESDC2	4.10477e-75	0.134414	0.508	0.48	1.35342e-70	Homeostatic (HM)
FAM49B	2.27539e-160	0.13423	0.816	0.791	7.50241e-156	Homeostatic (HM)
GATAD1	1.47272e-76	0.134011	0.451	0.419	4.85585e-72	Homeostatic (HM)
CD300A	1.14841e-113	0.133573	0.519	0.474	3.78653e-109	Homeostatic (HM)
IRF8	2.20753e-81	0.133527	0.534	0.505	7.27868e-77	Homeostatic (HM)
PPP6R2	3.08768e-115	0.133481	0.334	0.288	1.01807e-110	Homeostatic (HM)
PICALM	2.77218e-89	0.132731	0.454	0.418	9.14043e-85	Homeostatic (HM)
GOLGA8A	1.2213e-213	0.132629	0.167	0.113	4.02688e-209	Homeostatic (HM)
DHRS9	2.30869e-123	0.131988	0.602	0.547	7.61222e-119	Homeostatic (HM)
MBD4	9.42703e-75	0.131926	0.512	0.483	3.10828e-70	Homeostatic (HM)
RYR1	1.06757e-123	0.131715	0.251	0.203	3.52e-119	Homeostatic (HM)
PABPN1	2.71065e-72	0.131671	0.487	0.46	8.93755e-68	Homeostatic (HM)
TRIP11	4.3665e-53	0.13159	0.326	0.298	1.43972e-48	Homeostatic (HM)
ACTR2	1.13876e-104	0.131	0.747	0.734	3.75471e-100	Homeostatic (HM)
JKAMP	1.45476e-97	0.130844	0.404	0.362	4.79663e-93	Homeostatic (HM)
MACF1	1.91008e-86	0.130743	0.477	0.44	6.2979e-82	Homeostatic (HM)
TNFSF10	8.88179e-246	0.130498	0.525	0.448	2.9285e-241	Homeostatic (HM)
ATRAID	1.91489e-82	0.130188	0.574	0.548	6.31377e-78	Homeostatic (HM)
CLSTN1	2.11589e-100	0.129979	0.272	0.23	6.9765e-96	Homeostatic (HM)
REEP5	1.10029e-77	0.129728	0.58	0.559	3.62788e-73	Homeostatic (HM)
SERINC1	6.30769e-60	0.129623	0.461	0.438	2.07977e-55	Homeostatic (HM)
CEP170	1.09002e-62	0.129597	0.491	0.467	3.59401e-58	Homeostatic (HM)
MILR1	1.26776e-81	0.129488	0.415	0.379	4.18007e-77	Homeostatic (HM)
TBC1D22A	4.18388e-71	0.129395	0.318	0.285	1.37951e-66	Homeostatic (HM)
POLD4	6.70892e-76	0.129042	0.554	0.525	2.21206e-71	Homeostatic (HM)
ZNF638	1.36901e-64	0.128441	0.417	0.389	4.51391e-60	Homeostatic (HM)
ZNF708	7.36837e-109	0.128118	0.242	0.198	2.4295e-104	Homeostatic (HM)
GCNT2	2.42797e-106	0.128092	0.367	0.319	8.00549e-102	Homeostatic (HM)
UFL1	1.06942e-63	0.127663	0.355	0.325	3.52608e-59	Homeostatic (HM)
SLC15A2	1.52982e-167	0.127423	0.207	0.153	5.04412e-163	Homeostatic (HM)
S100Z	3.77887e-133	0.127153	0.2	0.154	1.24597e-128	Homeostatic (HM)
SYK	1.17133e-78	0.126903	0.404	0.368	3.86212e-74	Homeostatic (HM)
MCF2L	2.21047e-137	0.126869	0.241	0.19	7.28836e-133	Homeostatic (HM)
M6PR	7.36337e-90	0.126612	0.681	0.663	2.42785e-85	Homeostatic (HM)
KIAA1598	2.08625e-48	0.126524	0.413	0.39	6.8788e-44	Homeostatic (HM)
ZNRF2	2.68081e-77	0.126307	0.429	0.395	8.83918e-73	Homeostatic (HM)
SDCCAG8	1.4157e-71	0.126262	0.524	0.497	4.66784e-67	Homeostatic (HM)
WLS	9.65533e-150	0.126127	0.318	0.258	3.18355e-145	Homeostatic (HM)
TMEM179B	6.86959e-71	0.125548	0.509	0.484	2.26504e-66	Homeostatic (HM)
TP53INP1	1.48374e-115	0.12498	0.23	0.184	4.89219e-111	Homeostatic (HM)
MTUS1	2.86899e-83	0.124655	0.416	0.377	9.45963e-79	Homeostatic (HM)
LRPAP1	3.71646e-79	0.124437	0.607	0.587	1.22539e-74	Homeostatic (HM)
IVD	7.74758e-79	0.123998	0.367	0.33	2.55453e-74	Homeostatic (HM)
HPGDS	2.75726e-87	0.123937	0.681	0.654	9.09123e-83	Homeostatic (HM)
ARHGEF40	4.49382e-86	0.123888	0.294	0.254	1.4817e-81	Homeostatic (HM)
ZNF292	1.61717e-46	0.123746	0.387	0.364	5.33214e-42	Homeostatic (HM)
SLC3A2	1.33735e-107	0.123403	0.667	0.636	4.40951e-103	Homeostatic (HM)
CECR2	1.35128e-164	0.123253	0.185	0.134	4.45545e-160	Homeostatic (HM)
IL6R	4.11563e-72	0.122589	0.477	0.446	1.35701e-67	Homeostatic (HM)
RBMX	1.83985e-67	0.122205	0.563	0.54	6.06636e-63	Homeostatic (HM)
GNPTAB	1.097e-66	0.121898	0.34	0.307	3.61701e-62	Homeostatic (HM)
IFT74	2.6606e-82	0.121861	0.251	0.213	8.77253e-78	Homeostatic (HM)
SEC62	9.93058e-76	0.121446	0.74	0.733	3.27431e-71	Homeostatic (HM)
DPP7	4.88542e-77	0.121424	0.67	0.653	1.61082e-72	Homeostatic (HM)
AIF1	4.93935e-179	0.121406	0.991	0.989	1.6286e-174	Homeostatic (HM)
LEPROT	3.67773e-56	0.120999	0.491	0.471	1.21262e-51	Homeostatic (HM)
DEPTOR	2.18618e-139	0.120447	0.231	0.181	7.20829e-135	Homeostatic (HM)
SESN3	1.06766e-72	0.120386	0.316	0.279	3.52028e-68	Homeostatic (HM)
EVI2B	6.71118e-68	0.120246	0.477	0.445	2.21281e-63	Homeostatic (HM)
CECR1	1.46589e-76	0.119735	0.316	0.279	4.83332e-72	Homeostatic (HM)
PREX1	3.09262e-82	0.119483	0.384	0.345	1.0197e-77	Homeostatic (HM)
RP11-346C20.3	1.63088e-202	0.119448	0.145	0.094	5.37733e-198	Homeostatic (HM)
TMCO1	7.30442e-64	0.119415	0.55	0.528	2.40841e-59	Homeostatic (HM)
GSN	1.97153e-132	0.119374	0.788	0.756	6.50052e-128	Homeostatic (HM)
ZNF141	1.86882e-130	0.119266	0.182	0.138	6.16186e-126	Homeostatic (HM)
SLC25A37	2.26433e-102	0.118903	0.615	0.579	7.46596e-98	Homeostatic (HM)
ATF7IP	1.02143e-75	0.118204	0.274	0.237	3.36785e-71	Homeostatic (HM)
SERPINB6	4.66455e-55	0.117621	0.551	0.537	1.538e-50	Homeostatic (HM)
RNPC3	3.67105e-93	0.117587	0.235	0.194	1.21042e-88	Homeostatic (HM)
TAX1BP1	5.42569e-38	0.117575	0.503	0.492	1.78896e-33	Homeostatic (HM)
SH3KBP1	1.4321e-64	0.117496	0.42	0.388	4.72193e-60	Homeostatic (HM)
TREM2	4.89576e-266	0.117418	0.932	0.843	1.61423e-261	Homeostatic (HM)
NT5C	2.47534e-59	0.117002	0.408	0.38	8.1617e-55	Homeostatic (HM)
BROX	1.04629e-69	0.116984	0.333	0.298	3.44983e-65	Homeostatic (HM)
ZKSCAN1	4.45552e-63	0.116911	0.283	0.25	1.46907e-58	Homeostatic (HM)
SLC43A2	7.92391e-87	0.116843	0.318	0.277	2.61267e-82	Homeostatic (HM)
TPM1	1.07142e-128	0.116595	0.38	0.324	3.53269e-124	Homeostatic (HM)
LUZP1	4.60433e-56	0.116591	0.343	0.314	1.51814e-51	Homeostatic (HM)
QSER1	1.29388e-70	0.115555	0.272	0.237	4.26618e-66	Homeostatic (HM)
CCS	3.79241e-86	0.115399	0.31	0.27	1.25043e-81	Homeostatic (HM)
TBC1D9	3.23205e-114	0.115307	0.232	0.186	1.06567e-109	Homeostatic (HM)
AFF1	1.93047e-85	0.11506	0.297	0.256	6.36516e-81	Homeostatic (HM)
CELF2	2.87108e-64	0.114955	0.533	0.504	9.46653e-60	Homeostatic (HM)
SRRM1	3.82741e-57	0.114765	0.653	0.64	1.26197e-52	Homeostatic (HM)
ATP2B1	1.10566e-49	0.114638	0.517	0.499	3.64557e-45	Homeostatic (HM)
SPNS3	5.38819e-147	0.114068	0.203	0.152	1.77659e-142	Homeostatic (HM)
COPS6	6.52804e-50	0.113945	0.424	0.402	2.15243e-45	Homeostatic (HM)
TOP1	1.6355e-32	0.113556	0.516	0.507	5.39259e-28	Homeostatic (HM)
LMAN1	2.05949e-45	0.11304	0.473	0.456	6.79053e-41	Homeostatic (HM)
SMC1A	1.84491e-57	0.112953	0.348	0.319	6.08305e-53	Homeostatic (HM)
ZEB2	5.26081e-94	0.11272	0.703	0.674	1.73459e-89	Homeostatic (HM)
MAP3K5	1.79674e-67	0.112647	0.287	0.253	5.92421e-63	Homeostatic (HM)
EZR	1.30325e-61	0.112488	0.298	0.266	4.29708e-57	Homeostatic (HM)
UBE2E2	1.38253e-52	0.112469	0.383	0.356	4.55849e-48	Homeostatic (HM)
KDM7A	7.85654e-106	0.112264	0.23	0.186	2.59046e-101	Homeostatic (HM)
RNF13	9.81268e-69	0.111991	0.579	0.552	3.23544e-64	Homeostatic (HM)
KIAA0141	1.03063e-71	0.111845	0.277	0.241	3.39819e-67	Homeostatic (HM)
C3orf58	8.17028e-71	0.111816	0.256	0.22	2.69391e-66	Homeostatic (HM)
RASAL3	1.07569e-74	0.111753	0.33	0.293	3.54677e-70	Homeostatic (HM)
NIPBL	1.09344e-42	0.11163	0.395	0.373	3.60529e-38	Homeostatic (HM)
GNB4	2.51568e-64	0.111585	0.55	0.523	8.29471e-60	Homeostatic (HM)
RP11-513I15.6	4.85555e-145	0.11123	0.167	0.121	1.60097e-140	Homeostatic (HM)
MTMR4	2.75596e-67	0.110984	0.266	0.233	9.08695e-63	Homeostatic (HM)
ZNF721	2.70387e-57	0.11078	0.274	0.244	8.91519e-53	Homeostatic (HM)
SPNS2	1.11254e-121	0.110549	0.233	0.185	3.66826e-117	Homeostatic (HM)
CBL	8.60546e-56	0.110543	0.334	0.303	2.83739e-51	Homeostatic (HM)
ACAP2	5.61249e-50	0.110441	0.458	0.436	1.85055e-45	Homeostatic (HM)
AC074289.1	1.02248e-72	0.110181	0.298	0.26	3.37131e-68	Homeostatic (HM)
JAK1	8.2471e-33	0.110092	0.456	0.447	2.71924e-28	Homeostatic (HM)
TYROBP	3.367e-166	0.110064	0.997	0.997	1.11017e-161	Homeostatic (HM)
SEC11C	8.5053e-42	0.110046	0.373	0.351	2.80437e-37	Homeostatic (HM)
IL18	1.77333e-92	0.110038	0.478	0.429	5.84702e-88	Homeostatic (HM)
VDAC1	3.4302e-73	0.109625	0.709	0.691	1.131e-68	Homeostatic (HM)
RP11-142M10.2	5.47731e-219	0.109547	0.079	0.041	1.80598e-214	Homeostatic (HM)
DAD1	1.93341e-48	0.109264	0.679	0.679	6.37483e-44	Homeostatic (HM)
SF1	3.29105e-63	0.109225	0.666	0.655	1.08512e-58	Homeostatic (HM)
KMT2A	6.67931e-43	0.109034	0.338	0.313	2.2023e-38	Homeostatic (HM)
SKIL	1.94093e-69	0.10901	0.607	0.577	6.39962e-65	Homeostatic (HM)
CTTNBP2NL	4.26098e-43	0.108857	0.345	0.32	1.40493e-38	Homeostatic (HM)
KCTD7	4.81631e-95	0.108851	0.221	0.181	1.58804e-90	Homeostatic (HM)
SNX13	9.83643e-52	0.108731	0.336	0.308	3.24327e-47	Homeostatic (HM)
RABAC1	2.08567e-40	0.108496	0.486	0.472	6.87686e-36	Homeostatic (HM)
DEGS1	5.53872e-51	0.108493	0.554	0.538	1.82623e-46	Homeostatic (HM)
ARSG	1.83743e-141	0.108329	0.165	0.121	6.05837e-137	Homeostatic (HM)
KIF20B	4.06559e-62	0.108262	0.275	0.24	1.34051e-57	Homeostatic (HM)
FILIP1L	1.50648e-97	0.108059	0.15	0.115	4.96717e-93	Homeostatic (HM)
RP11-624C23.1	6.22529e-70	0.108009	0.042	0.026	2.0526e-65	Homeostatic (HM)
ZDHHC14	8.61525e-98	0.107832	0.204	0.163	2.84062e-93	Homeostatic (HM)
SP100	2.71547e-54	0.107801	0.578	0.557	8.95345e-50	Homeostatic (HM)
WHSC1L1	3.47191e-36	0.107568	0.348	0.328	1.14476e-31	Homeostatic (HM)
CPQ	4.27243e-63	0.107289	0.351	0.318	1.40871e-58	Homeostatic (HM)
DDX6	1.17377e-59	0.10726	0.365	0.334	3.87016e-55	Homeostatic (HM)
TAL1	1.41055e-78	0.107184	0.392	0.351	4.65085e-74	Homeostatic (HM)
IRF2BP2	1.14066e-57	0.106846	0.437	0.406	3.76098e-53	Homeostatic (HM)
TRIM44	1.55786e-37	0.106709	0.368	0.348	5.13659e-33	Homeostatic (HM)
TNFRSF1A	4.00891e-53	0.105947	0.623	0.611	1.32182e-48	Homeostatic (HM)
CAP1	7.28817e-53	0.105795	0.694	0.689	2.40306e-48	Homeostatic (HM)
AAK1	4.11285e-60	0.105065	0.488	0.461	1.35609e-55	Homeostatic (HM)
GIMAP8	1.34251e-119	0.104893	0.177	0.134	4.42652e-115	Homeostatic (HM)
GSTM3	2.75061e-70	0.104892	0.348	0.309	9.0693e-66	Homeostatic (HM)
PCM1	5.00299e-44	0.104851	0.466	0.445	1.64959e-39	Homeostatic (HM)
AF127936.5	7.27597e-180	0.104805	0.132	0.087	2.39903e-175	Homeostatic (HM)
KANSL1	3.90556e-57	0.104531	0.324	0.293	1.28774e-52	Homeostatic (HM)
TXNDC12	7.2635e-40	0.104429	0.383	0.362	2.39492e-35	Homeostatic (HM)
PARP1	2.12395e-40	0.104378	0.466	0.45	7.00308e-36	Homeostatic (HM)
POGZ	2.62667e-49	0.104365	0.274	0.247	8.66067e-45	Homeostatic (HM)
RBM25	1.15906e-37	0.104206	0.606	0.598	3.82167e-33	Homeostatic (HM)
USP34	7.94158e-47	0.104069	0.329	0.303	2.6185e-42	Homeostatic (HM)
LDLRAD4	1.03608e-17	0.103771	0.233	0.219	3.41617e-13	Homeostatic (HM)
RNF149	3.19767e-22	0.103739	0.45	0.442	1.05434e-17	Homeostatic (HM)
CCR1	3.09096e-53	0.103709	0.489	0.461	1.01915e-48	Homeostatic (HM)
DGKA	6.86538e-103	0.103682	0.191	0.15	2.26365e-98	Homeostatic (HM)
TRAM1	2.23817e-35	0.103674	0.528	0.519	7.37969e-31	Homeostatic (HM)
ATF6	1.27607e-42	0.10349	0.343	0.319	4.20745e-38	Homeostatic (HM)
GIMAP7	8.79105e-134	0.103341	0.137	0.097	2.89859e-129	Homeostatic (HM)
RSBN1L	7.63151e-36	0.103184	0.404	0.386	2.51626e-31	Homeostatic (HM)
SPEN	2.79413e-33	0.103149	0.303	0.282	9.21282e-29	Homeostatic (HM)
PHF14	1.25223e-37	0.103148	0.338	0.317	4.12886e-33	Homeostatic (HM)
IPCEF1	4.35969e-48	0.103097	0.49	0.463	1.43748e-43	Homeostatic (HM)
PTPLAD1	2.43039e-52	0.102874	0.274	0.245	8.0135e-48	Homeostatic (HM)
TMEM30A	3.02221e-46	0.102749	0.379	0.354	9.96482e-42	Homeostatic (HM)
PELI1	2.01092e-28	0.102639	0.315	0.296	6.6304e-24	Homeostatic (HM)
CNPY2	4.79978e-38	0.102612	0.395	0.376	1.58258e-33	Homeostatic (HM)
TERF2IP	5.80406e-35	0.102578	0.394	0.376	1.91372e-30	Homeostatic (HM)
OSGEP	1.31294e-50	0.102475	0.379	0.351	4.32901e-46	Homeostatic (HM)
SMC5	9.01081e-46	0.102377	0.258	0.232	2.97105e-41	Homeostatic (HM)
GPM6B	8.37836e-146	0.102265	0.153	0.108	2.76251e-141	Homeostatic (HM)
RBM41	1.31072e-72	0.102131	0.2	0.167	4.32169e-68	Homeostatic (HM)
COMMD3	1.49472e-49	0.102076	0.348	0.32	4.92839e-45	Homeostatic (HM)
MED13L	2.13677e-35	0.101917	0.359	0.338	7.04535e-31	Homeostatic (HM)
LEPROTL1	1.66831e-43	0.101846	0.387	0.363	5.50075e-39	Homeostatic (HM)
ZNF148	3.4898e-38	0.101815	0.351	0.329	1.15066e-33	Homeostatic (HM)
C1orf112	2.37449e-139	0.101795	0.169	0.124	7.82918e-135	Homeostatic (HM)
SYPL1	8.73396e-43	0.101777	0.455	0.437	2.87976e-38	Homeostatic (HM)
RTN3	6.41459e-42	0.101622	0.431	0.41	2.11502e-37	Homeostatic (HM)
SRSF11	3.96215e-34	0.101617	0.505	0.491	1.3064e-29	Homeostatic (HM)
GNG7	4.7857e-56	0.101522	0.526	0.499	1.57794e-51	Homeostatic (HM)
DNAJB14	5.77438e-30	0.101379	0.365	0.349	1.90393e-25	Homeostatic (HM)
EPC1	1.07436e-41	0.101098	0.411	0.388	3.54238e-37	Homeostatic (HM)
COMT	4.75007e-32	0.100991	0.49	0.478	1.56619e-27	Homeostatic (HM)
KDELC2	1.06945e-85	0.100886	0.193	0.155	3.52619e-81	Homeostatic (HM)
PTGS1	7.61054e-57	0.10087	0.339	0.306	2.50935e-52	Homeostatic (HM)
BDP1	1.58596e-26	0.100782	0.307	0.29	5.22924e-22	Homeostatic (HM)
RSRC2	5.60594e-26	0.100769	0.548	0.544	1.84839e-21	Homeostatic (HM)
EIF4G3	1.30527e-35	0.100708	0.308	0.286	4.30372e-31	Homeostatic (HM)
ZNF207	1.24215e-35	0.100604	0.488	0.473	4.09563e-31	Homeostatic (HM)
RCBTB2	2.25731e-77	0.100566	0.234	0.197	7.44279e-73	Homeostatic (HM)
USP33	5.04312e-52	0.100488	0.273	0.244	1.66282e-47	Homeostatic (HM)
ATF6B	2.09413e-43	0.100473	0.35	0.324	6.90477e-39	Homeostatic (HM)
ZNF302	3.89782e-75	0.100463	0.24	0.204	1.28519e-70	Homeostatic (HM)
CLK4	9.6239e-44	0.100195	0.309	0.283	3.17319e-39	Homeostatic (HM)
PSIP1	2.52103e-40	0.100065	0.281	0.256	8.31233e-36	Homeostatic (HM)
UGCG	1.11884e-169	-0.100161	0.137	0.194	3.68904e-165	Homeostatic (HM)
DNAJA1	3.30178e-74	-0.100542	0.61	0.665	1.08866e-69	Homeostatic (HM)
SOCS6	1.2862e-45	-0.100566	0.468	0.505	4.24085e-41	Homeostatic (HM)
CLTA	2.8423e-118	-0.100654	0.651	0.72	9.37162e-114	Homeostatic (HM)
ARHGAP18	1.33078e-110	-0.100695	0.195	0.246	4.38784e-106	Homeostatic (HM)
IMPDH2	6.3211e-210	-0.100828	0.117	0.178	2.08419e-205	Homeostatic (HM)
RP11-536O18.2	0	-0.101146	0.009	0.046	0	Homeostatic (HM)
SH3BGRL	1.9651e-95	-0.10119	0.638	0.693	6.47933e-91	Homeostatic (HM)
SLAMF7	1.01209e-248	-0.101234	0.002	0.027	3.33707e-244	Homeostatic (HM)
GLDN	5.54845e-229	-0.101424	0.011	0.041	1.82943e-224	Homeostatic (HM)
PPIF	3.36845e-222	-0.101556	0.085	0.142	1.11065e-217	Homeostatic (HM)
PIK3AP1	1.85046e-137	-0.101668	0.159	0.212	6.10135e-133	Homeostatic (HM)
EIF3G	3.19872e-139	-0.101946	0.416	0.492	1.05468e-134	Homeostatic (HM)
TMA7	1.19481e-121	-0.102679	0.699	0.762	3.93954e-117	Homeostatic (HM)
BAG1	2.12076e-200	-0.102872	0.159	0.227	6.99257e-196	Homeostatic (HM)
LILRB2	2.4763e-197	-0.102965	0.03	0.066	8.16487e-193	Homeostatic (HM)
SQRDL	1.15482e-199	-0.103218	0.112	0.171	3.80767e-195	Homeostatic (HM)
NFKB1	6.73345e-105	-0.103224	0.15	0.195	2.22015e-100	Homeostatic (HM)
MTHFD2	1.2063e-158	-0.103309	0.158	0.216	3.97742e-154	Homeostatic (HM)
LINC01094	1.54666e-118	-0.103481	0.276	0.337	5.09966e-114	Homeostatic (HM)
PTPRG	1.2035e-272	-0.103523	0.014	0.051	3.96816e-268	Homeostatic (HM)
CYTL1	1.04161e-215	-0.103578	0.048	0.093	3.43439e-211	Homeostatic (HM)
TCEB2	1.20315e-104	-0.103691	0.471	0.533	3.96702e-100	Homeostatic (HM)
HSPA8	5.59395e-79	-0.104048	0.751	0.796	1.84444e-74	Homeostatic (HM)
MYC	0	-0.104229	0.018	0.066	0	Homeostatic (HM)
RP11-386I14.4	2.60742e-95	-0.104252	0.236	0.285	8.59718e-91	Homeostatic (HM)
FAM107B	2.04017e-198	-0.104264	0.095	0.15	6.72685e-194	Homeostatic (HM)
VTI1B	1.88371e-201	-0.104306	0.165	0.233	6.21097e-197	Homeostatic (HM)
ATP1B1	1.62727e-51	-0.104353	0.48	0.523	5.36544e-47	Homeostatic (HM)
CHIT1	1.11586e-49	-0.104719	0.012	0.023	3.67922e-45	Homeostatic (HM)
NBEAL1	2.65583e-117	-0.104834	0.234	0.29	8.75681e-113	Homeostatic (HM)
TAF10	5.67891e-144	-0.10485	0.341	0.414	1.87245e-139	Homeostatic (HM)
SHFM1	7.67957e-157	-0.105118	0.317	0.39	2.53211e-152	Homeostatic (HM)
PPM1G	7.16344e-12	-0.105132	0.352	0.374	2.36193e-07	Homeostatic (HM)
RAP2B	2.18684e-166	-0.105207	0.153	0.212	7.21046e-162	Homeostatic (HM)
EPS15	8.38372e-64	-0.105289	0.205	0.241	2.76428e-59	Homeostatic (HM)
ANP32B	1.41538e-143	-0.105542	0.362	0.437	4.66678e-139	Homeostatic (HM)
CRIM1	2.05645e-252	-0.105955	0.016	0.051	6.78051e-248	Homeostatic (HM)
CKS2	5.05698e-156	-0.106038	0.081	0.126	1.66739e-151	Homeostatic (HM)
ALDOA	6.27476e-111	-0.106472	0.521	0.587	2.06891e-106	Homeostatic (HM)
DDIT3	1.37861e-171	-0.106497	0.141	0.199	4.54556e-167	Homeostatic (HM)
GTF3A	3.25427e-163	-0.106795	0.307	0.383	1.073e-158	Homeostatic (HM)
GPSM3	4.32033e-168	-0.107281	0.355	0.434	1.4245e-163	Homeostatic (HM)
C19orf53	4.45195e-150	-0.107334	0.4	0.478	1.4679e-145	Homeostatic (HM)
TUBB4B	1.40774e-82	-0.107398	0.211	0.257	4.6416e-78	Homeostatic (HM)
ABRACL	1.25212e-201	-0.107481	0.151	0.217	4.12848e-197	Homeostatic (HM)
CLIC4	0	-0.107485	0.025	0.072	0	Homeostatic (HM)
HES1	1.71701e-140	-0.107524	0.048	0.083	5.66132e-136	Homeostatic (HM)
FAM26F	3.34274e-97	-0.107729	0.185	0.232	1.10217e-92	Homeostatic (HM)
HNMT	6.52655e-138	-0.107761	0.268	0.332	2.15193e-133	Homeostatic (HM)
TNFSF15	8.94645e-267	-0.107765	0.013	0.048	2.94982e-262	Homeostatic (HM)
RBM3	4.29977e-133	-0.108392	0.358	0.426	1.41772e-128	Homeostatic (HM)
NDUFA6	8.9572e-175	-0.108482	0.223	0.293	2.95337e-170	Homeostatic (HM)
CREM	7.1284e-123	-0.10856	0.232	0.29	2.35038e-118	Homeostatic (HM)
TYMS	1.98005e-211	-0.109074	0.005	0.029	6.52861e-207	Homeostatic (HM)
NEK6	1.15504e-219	-0.109126	0.113	0.174	3.8084e-215	Homeostatic (HM)
DSE	1.00172e-128	-0.109163	0.111	0.156	3.30286e-124	Homeostatic (HM)
IFIH1	2.7654e-220	-0.10926	0.052	0.099	9.11809e-216	Homeostatic (HM)
PRDX1	1.17802e-98	-0.109269	0.746	0.797	3.88418e-94	Homeostatic (HM)
SRM	6.75164e-197	-0.109353	0.132	0.194	2.22615e-192	Homeostatic (HM)
PLTP	1.93815e-59	-0.109624	0.395	0.438	6.39046e-55	Homeostatic (HM)
UXT	2.29191e-172	-0.109707	0.295	0.372	7.55687e-168	Homeostatic (HM)
IFNGR2	1.97389e-149	-0.109996	0.463	0.54	6.50831e-145	Homeostatic (HM)
FKBP5	7.5538e-243	-0.110095	0.05	0.099	2.49064e-238	Homeostatic (HM)
MYEOV2	1.1914e-164	-0.110253	0.299	0.373	3.92828e-160	Homeostatic (HM)
IFRD1	8.75312e-130	-0.110373	0.171	0.224	2.88608e-125	Homeostatic (HM)
PTP4A1	2.02071e-212	-0.110588	0.136	0.201	6.66267e-208	Homeostatic (HM)
TNIP3	1.63451e-187	-0.110649	0.002	0.02	5.3893e-183	Homeostatic (HM)
ZYX	5.74483e-264	-0.110702	0.102	0.169	1.89419e-259	Homeostatic (HM)
NDUFB1	2.14568e-165	-0.110774	0.373	0.449	7.07472e-161	Homeostatic (HM)
VAMP8	4.26792e-138	-0.110852	0.577	0.653	1.40722e-133	Homeostatic (HM)
COX7B	1.20351e-161	-0.110994	0.424	0.504	3.96821e-157	Homeostatic (HM)
GTF3C6	2.34647e-203	-0.111155	0.186	0.258	7.73678e-199	Homeostatic (HM)
ENO1	1.95146e-74	-0.111361	0.558	0.607	6.43435e-70	Homeostatic (HM)
TNFRSF11A	7.66597e-306	-0.111389	0.022	0.066	2.52762e-301	Homeostatic (HM)
RBX1	8.38102e-165	-0.111415	0.424	0.506	2.76339e-160	Homeostatic (HM)
ARL4A	5.26656e-168	-0.112025	0.103	0.154	1.73649e-163	Homeostatic (HM)
TUBA1C	4.32112e-186	-0.112275	0.095	0.148	1.42476e-181	Homeostatic (HM)
C4orf3	1.80055e-167	-0.112394	0.423	0.505	5.93677e-163	Homeostatic (HM)
PPP1R10	1.49191e-64	-0.112596	0.583	0.622	4.91914e-60	Homeostatic (HM)
PPDPF	3.2874e-257	-0.112924	0.101	0.166	1.08392e-252	Homeostatic (HM)
ALCAM	2.75115e-251	-0.113126	0.044	0.093	9.07108e-247	Homeostatic (HM)
CXCL8	2.87199e-43	-0.113151	0.007	0.015	9.46953e-39	Homeostatic (HM)
PARP9	2.44127e-155	-0.113321	0.152	0.208	8.04934e-151	Homeostatic (HM)
MT-ND3	2.97189e-269	-0.11367	0.976	0.99	9.79891e-265	Homeostatic (HM)
NDUFB2	5.33689e-136	-0.113754	0.494	0.568	1.75968e-131	Homeostatic (HM)
LIMK2	5.13819e-218	-0.113829	0.047	0.091	1.69416e-213	Homeostatic (HM)
COX6A1	6.95544e-182	-0.113867	0.466	0.552	2.29335e-177	Homeostatic (HM)
ARHGDIA	2.30688e-210	-0.114819	0.252	0.332	7.60624e-206	Homeostatic (HM)
ANAPC11	2.28088e-170	-0.114969	0.352	0.433	7.52051e-166	Homeostatic (HM)
ATP5I	2.48575e-150	-0.115142	0.395	0.467	8.19603e-146	Homeostatic (HM)
UBL5	2.1215e-151	-0.115494	0.547	0.625	6.99502e-147	Homeostatic (HM)
ANXA5	1.33342e-147	-0.115923	0.607	0.682	4.39656e-143	Homeostatic (HM)
HRH1	2.69561e-130	-0.115929	0.077	0.116	8.88795e-126	Homeostatic (HM)
CHI3L1	3.46346e-236	-0.116432	0.009	0.037	1.14197e-231	Homeostatic (HM)
RHEB	2.41343e-175	-0.116449	0.299	0.375	7.95755e-171	Homeostatic (HM)
TBCA	1.91359e-177	-0.116746	0.361	0.441	6.30949e-173	Homeostatic (HM)
NPL	3.61081e-153	-0.116753	0.267	0.334	1.19056e-148	Homeostatic (HM)
SLC2A6	0	-0.116998	0.007	0.046	0	Homeostatic (HM)
ROMO1	1.76316e-208	-0.118121	0.258	0.337	5.81349e-204	Homeostatic (HM)
EMR2	0	-0.118265	0.026	0.075	0	Homeostatic (HM)
SNHG12	3.72174e-260	-0.118908	0.095	0.159	1.22713e-255	Homeostatic (HM)
ACER3	1.35242e-175	-0.119014	0.167	0.229	4.4592e-171	Homeostatic (HM)
UBE2J1	3.06042e-182	-0.119181	0.157	0.218	1.00908e-177	Homeostatic (HM)
SNX3	3.14531e-167	-0.119494	0.557	0.639	1.03707e-162	Homeostatic (HM)
SNRPF	5.58093e-216	-0.119494	0.232	0.31	1.84014e-211	Homeostatic (HM)
APOC2	6.16317e-158	-0.119506	0.1	0.148	2.03212e-153	Homeostatic (HM)
HLA-F	1.35855e-301	-0.119539	0.053	0.111	4.4794e-297	Homeostatic (HM)
PLA2G16	3.81755e-200	-0.119738	0.154	0.22	1.25872e-195	Homeostatic (HM)
CASP4	9.43485e-217	-0.119829	0.155	0.223	3.11086e-212	Homeostatic (HM)
MAMDC2	1.23776e-145	-0.120127	0.067	0.106	4.08115e-141	Homeostatic (HM)
TSPO	2.22979e-150	-0.120204	0.299	0.37	7.35205e-146	Homeostatic (HM)
C15orf48	1.39042e-159	-0.120367	0.003	0.019	4.5845e-155	Homeostatic (HM)
RPL17	1.26922e-231	-0.120369	0.297	0.382	4.18489e-227	Homeostatic (HM)
MCTP1	7.13386e-306	-0.120466	0.034	0.084	2.35218e-301	Homeostatic (HM)
FERMT3	8.36886e-209	-0.120689	0.232	0.309	2.75938e-204	Homeostatic (HM)
IER5	4.56687e-199	-0.120769	0.083	0.134	1.50579e-194	Homeostatic (HM)
TNFAIP8	4.73947e-238	-0.121121	0.068	0.122	1.5627e-233	Homeostatic (HM)
G0S2	6.65987e-82	-0.121294	0.002	0.011	2.19589e-77	Homeostatic (HM)
ODF3B	0	-0.12282	0.036	0.097	0	Homeostatic (HM)
MPP1	1.30803e-226	-0.123235	0.165	0.236	4.31285e-222	Homeostatic (HM)
DYNLL1	2.50064e-139	-0.123255	0.661	0.728	8.24511e-135	Homeostatic (HM)
SNRPG	1.09155e-190	-0.123378	0.39	0.473	3.59906e-186	Homeostatic (HM)
TCEB1	1.80396e-199	-0.123591	0.233	0.308	5.948e-195	Homeostatic (HM)
CD163L1	0	-0.123977	0.016	0.06	0	Homeostatic (HM)
COX17	1.1148e-210	-0.124108	0.272	0.354	3.67572e-206	Homeostatic (HM)
NRP2	2.03659e-149	-0.12483	0.168	0.224	6.71505e-145	Homeostatic (HM)
MYO1E	3.89772e-250	-0.125071	0.063	0.116	1.28516e-245	Homeostatic (HM)
SNORD3B-1	2.57318e-283	-0.125783	0.064	0.122	8.48429e-279	Homeostatic (HM)
SMDT1	3.86221e-194	-0.125976	0.32	0.402	1.27345e-189	Homeostatic (HM)
RAB13	9.81695e-260	-0.126076	0.094	0.157	3.23685e-255	Homeostatic (HM)
RASGEF1B	0	-0.126208	0.042	0.103	0	Homeostatic (HM)
IFI35	7.57185e-139	-0.126268	0.165	0.219	2.49659e-134	Homeostatic (HM)
SNRPD1	1.1714e-199	-0.126531	0.286	0.366	3.86234e-195	Homeostatic (HM)
PHPT1	7.44874e-199	-0.126886	0.204	0.276	2.456e-194	Homeostatic (HM)
RNF144B	3.97135e-150	-0.127009	0.085	0.129	1.30943e-145	Homeostatic (HM)
NAGK	6.02038e-154	-0.127021	0.449	0.524	1.98504e-149	Homeostatic (HM)
RUNX1	1.311e-113	-0.127219	0.279	0.337	4.32261e-109	Homeostatic (HM)
PTPN2	1.59398e-150	-0.127411	0.236	0.299	5.25566e-146	Homeostatic (HM)
GPR65	6.5531e-231	-0.127976	0.148	0.218	2.16069e-226	Homeostatic (HM)
CD209	0	-0.128376	0.002	0.042	0	Homeostatic (HM)
DUSP2	0	-0.128497	0.008	0.045	0	Homeostatic (HM)
UCP2	1.44667e-139	-0.128519	0.544	0.613	4.76995e-135	Homeostatic (HM)
ASAP1	1.44185e-274	-0.128632	0.083	0.146	4.75407e-270	Homeostatic (HM)
CTD-2337J16.1	0	-0.128929	0.003	0.043	0	Homeostatic (HM)
PKM	6.36138e-187	-0.128962	0.361	0.443	2.09747e-182	Homeostatic (HM)
RGCC	2.00961e-181	-0.12909	0.002	0.019	6.62607e-177	Homeostatic (HM)
PDCD5	1.57824e-191	-0.129204	0.219	0.291	5.20378e-187	Homeostatic (HM)
COX5A	8.4652e-184	-0.129374	0.384	0.469	2.79115e-179	Homeostatic (HM)
TTYH3	7.71856e-227	-0.129718	0.11	0.171	2.54496e-222	Homeostatic (HM)
CFL1	1.43619e-157	-0.129804	0.929	0.946	4.7354e-153	Homeostatic (HM)
LMO2	8.15518e-180	-0.129819	0.372	0.452	2.68893e-175	Homeostatic (HM)
GPX4	1.68136e-130	-0.129965	0.798	0.839	5.54379e-126	Homeostatic (HM)
NENF	2.06756e-228	-0.130014	0.187	0.263	6.81714e-224	Homeostatic (HM)
MTSS1	7.65107e-75	-0.130392	0.225	0.265	2.52271e-70	Homeostatic (HM)
NDUFS5	2.97858e-213	-0.130468	0.388	0.478	9.82098e-209	Homeostatic (HM)
ANKRD22	0	-0.130495	0.014	0.066	0	Homeostatic (HM)
FCGBP	8.0102e-124	-0.130543	0.087	0.127	2.64112e-119	Homeostatic (HM)
TPI1	6.54429e-132	-0.130795	0.597	0.664	2.15778e-127	Homeostatic (HM)
OAS2	0	-0.13081	0.034	0.088	0	Homeostatic (HM)
EIF3L	1.17346e-205	-0.131323	0.326	0.409	3.86912e-201	Homeostatic (HM)
SRGN	1.4629e-10	-0.131508	0.944	0.929	4.82347e-06	Homeostatic (HM)
PSTPIP2	2.43311e-146	-0.131554	0.072	0.112	8.02244e-142	Homeostatic (HM)
PLK3	5.74814e-236	-0.13165	0.136	0.205	1.89528e-231	Homeostatic (HM)
GRINA	2.1913e-216	-0.132115	0.271	0.35	7.22514e-212	Homeostatic (HM)
NFKB2	0	-0.132215	0.041	0.095	0	Homeostatic (HM)
HSPD1	1.89595e-136	-0.132425	0.453	0.525	6.25134e-132	Homeostatic (HM)
BCL6	0	-0.133361	0.047	0.108	0	Homeostatic (HM)
B2M	1.72603e-38	-0.134572	0.999	1	5.69108e-34	Homeostatic (HM)
SEC61G	4.09365e-216	-0.134695	0.354	0.44	1.34976e-211	Homeostatic (HM)
ACTB	1.99276e-155	-0.13476	0.999	1	6.57052e-151	Homeostatic (HM)
PSME1	1.48051e-170	-0.134911	0.435	0.516	4.88155e-166	Homeostatic (HM)
COX7A2	6.80171e-220	-0.134937	0.47	0.562	2.24266e-215	Homeostatic (HM)
HBEGF	0	-0.134999	0.013	0.063	0	Homeostatic (HM)
LDHB	6.57331e-178	-0.135106	0.387	0.466	2.16735e-173	Homeostatic (HM)
MRPL14	4.58302e-218	-0.13529	0.315	0.401	1.51111e-213	Homeostatic (HM)
CLEC7A	7.85848e-163	-0.13573	0.422	0.501	2.5911e-158	Homeostatic (HM)
TAP1	0	-0.135781	0.046	0.108	0	Homeostatic (HM)
MSR1	0	-0.135904	0.04	0.093	0	Homeostatic (HM)
GRAMD1A	1.7494e-171	-0.135961	0.187	0.25	5.76811e-167	Homeostatic (HM)
OSM	3.11227e-306	-0.136893	0.025	0.071	1.02618e-301	Homeostatic (HM)
SCPEP1	1.83079e-174	-0.13713	0.33	0.404	6.03648e-170	Homeostatic (HM)
AP2S1	9.56772e-203	-0.137547	0.408	0.496	3.15467e-198	Homeostatic (HM)
TSPAN4	0	-0.137869	0.015	0.07	0	Homeostatic (HM)
CALM3	1.14753e-182	-0.138294	0.294	0.371	3.78362e-178	Homeostatic (HM)
H3F3B	4.13697e-74	-0.138314	0.981	0.981	1.36404e-69	Homeostatic (HM)
ZNF90	3.87094e-25	-0.138385	0.064	0.078	1.27633e-20	Homeostatic (HM)
MT-ND4	1.50176e-296	-0.139784	0.979	0.991	4.95161e-292	Homeostatic (HM)
PARP14	8.18775e-21	-0.139905	0.41	0.431	2.69966e-16	Homeostatic (HM)
CFD	4.90623e-164	-0.139968	0.132	0.187	1.61768e-159	Homeostatic (HM)
NME1	4.39475e-207	-0.139994	0.161	0.227	1.44904e-202	Homeostatic (HM)
TOP2A	1.03753e-177	-0.140338	0.004	0.024	3.42094e-173	Homeostatic (HM)
RELB	0	-0.140714	0.054	0.117	0	Homeostatic (HM)
AC006129.4	9.82673e-109	-0.141194	0.12	0.161	3.24007e-104	Homeostatic (HM)
OAS3	0	-0.141198	0.025	0.083	0	Homeostatic (HM)
SNORD3B-2	0	-0.141537	0.092	0.161	0	Homeostatic (HM)
GPX1	3.00893e-127	-0.141684	0.988	0.976	9.92103e-123	Homeostatic (HM)
ARL4C	0	-0.141798	0.014	0.056	0	Homeostatic (HM)
PSMB8	1.39196e-227	-0.141817	0.217	0.295	4.58956e-223	Homeostatic (HM)
ATP5F1E	5.37855e-21	-0.142069	0.096	0.11	1.77341e-16	Homeostatic (HM)
MYL6	9.09182e-157	-0.142124	0.905	0.93	2.99775e-152	Homeostatic (HM)
HIST1H4C	1.79618e-17	-0.142267	0.371	0.397	5.92237e-13	Homeostatic (HM)
HIGD2A	3.36475e-224	-0.142288	0.311	0.398	1.10942e-219	Homeostatic (HM)
ATF5	8.8532e-277	-0.143467	0.087	0.151	2.91908e-272	Homeostatic (HM)
AP1S2	0	-0.143946	0.116	0.192	0	Homeostatic (HM)
CYCS	4.62412e-254	-0.144212	0.299	0.391	1.52467e-249	Homeostatic (HM)
BLOC1S1	6.72257e-205	-0.144423	0.313	0.395	2.21657e-200	Homeostatic (HM)
GSTO1	8.22074e-237	-0.14499	0.344	0.435	2.71054e-232	Homeostatic (HM)
HMGB2	1.39693e-44	-0.145164	0.154	0.182	4.60596e-40	Homeostatic (HM)
ITSN1	4.31121e-188	-0.145263	0.069	0.115	1.42149e-183	Homeostatic (HM)
POLR2L	6.45194e-278	-0.145492	0.282	0.376	2.12733e-273	Homeostatic (HM)
HSP90AB1	1.98544e-129	-0.146127	0.888	0.915	6.54638e-125	Homeostatic (HM)
C2	1.40184e-228	-0.146377	0.267	0.35	4.62213e-224	Homeostatic (HM)
CD44	2.11136e-258	-0.147048	0.006	0.034	6.96156e-254	Homeostatic (HM)
PDPN	5.91353e-180	-0.147222	0.206	0.272	1.94981e-175	Homeostatic (HM)
NSA2	2.08574e-229	-0.147737	0.37	0.461	6.87709e-225	Homeostatic (HM)
PIM3	0	-0.147881	0.067	0.137	0	Homeostatic (HM)
EIF3K	2.07075e-219	-0.148244	0.568	0.66	6.82768e-215	Homeostatic (HM)
RAN	2.91044e-186	-0.148316	0.536	0.617	9.5963e-182	Homeostatic (HM)
C9orf16	2.87756e-249	-0.148573	0.244	0.33	9.4879e-245	Homeostatic (HM)
IFI44	2.15327e-239	-0.148579	0.097	0.157	7.09977e-235	Homeostatic (HM)
RACK1	6.32041e-25	-0.148886	0.092	0.107	2.08397e-20	Homeostatic (HM)
BAZ1A	6.45561e-230	-0.149065	0.17	0.242	2.12854e-225	Homeostatic (HM)
DDIT4	3.87445e-172	-0.149461	0.061	0.103	1.27748e-167	Homeostatic (HM)
DRAM1	0	-0.14975	0.024	0.081	0	Homeostatic (HM)
DYNLT1	2.81438e-261	-0.149881	0.217	0.301	9.27957e-257	Homeostatic (HM)
ATP5G2	1.89167e-126	-0.150011	0.686	0.728	6.23722e-122	Homeostatic (HM)
SMS	7.43606e-259	-0.150215	0.331	0.424	2.45182e-254	Homeostatic (HM)
SMCO4	0	-0.15124	0.123	0.205	0	Homeostatic (HM)
UQCRH	9.18317e-227	-0.151664	0.482	0.573	3.02788e-222	Homeostatic (HM)
CALM1	8.44445e-117	-0.151884	0.671	0.731	2.78431e-112	Homeostatic (HM)
VEGFB	3.94623e-242	-0.152303	0.264	0.347	1.30115e-237	Homeostatic (HM)
GABARAPL1	1.16032e-277	-0.152508	0.145	0.221	3.82582e-273	Homeostatic (HM)
METRNL	0	-0.15333	0.007	0.064	0	Homeostatic (HM)
IER5L	1.82422e-250	-0.153718	0.154	0.228	6.01482e-246	Homeostatic (HM)
SPARC	3.53351e-260	-0.153753	0.003	0.03	1.16507e-255	Homeostatic (HM)
MIF	5.64446e-303	-0.154036	0.248	0.339	1.86109e-298	Homeostatic (HM)
SP110	1.18122e-134	-0.154775	0.267	0.325	3.89472e-130	Homeostatic (HM)
CCNI	5.81095e-246	-0.155108	0.576	0.666	1.91599e-241	Homeostatic (HM)
GUK1	4.32737e-288	-0.155563	0.289	0.387	1.42682e-283	Homeostatic (HM)
HEXB	4.49054e-93	-0.155665	0.297	0.351	1.48062e-88	Homeostatic (HM)
GCH1	0	-0.156875	0.033	0.09	0	Homeostatic (HM)
COX8A	1.45823e-223	-0.158054	0.503	0.592	4.80807e-219	Homeostatic (HM)
IRF1	7.6291e-146	-0.159089	0.137	0.188	2.51547e-141	Homeostatic (HM)
TXN	1.80116e-304	-0.159727	0.122	0.198	5.9388e-300	Homeostatic (HM)
CD58	1.255e-197	-0.15985	0.182	0.249	4.13799e-193	Homeostatic (HM)
PPP1R14B	2.40695e-283	-0.160292	0.23	0.319	7.93618e-279	Homeostatic (HM)
MKI67	9.17464e-191	-0.160428	0.002	0.02	3.02506e-186	Homeostatic (HM)
USP36	2.53094e-186	-0.160863	0.081	0.13	8.34503e-182	Homeostatic (HM)
SNRPD2	4.84061e-300	-0.160881	0.366	0.47	1.59604e-295	Homeostatic (HM)
CENPF	1.17073e-68	-0.161205	0.021	0.038	3.86012e-64	Homeostatic (HM)
NCF1	3.25343e-82	-0.161587	0.276	0.321	1.07272e-77	Homeostatic (HM)
EIF3F	1.35334e-228	-0.161653	0.447	0.537	4.46222e-224	Homeostatic (HM)
HERC5	3.96584e-168	-0.162047	0.091	0.139	1.30762e-163	Homeostatic (HM)
EGR2	0	-0.162071	0.014	0.085	0	Homeostatic (HM)
GLTSCR2	4.81867e-218	-0.162227	0.314	0.396	1.58881e-213	Homeostatic (HM)
USMG5	4.21421e-273	-0.162493	0.336	0.43	1.38951e-268	Homeostatic (HM)
RPL36AL	2.41763e-245	-0.162509	0.748	0.816	7.97142e-241	Homeostatic (HM)
EEF2	4.85436e-252	-0.162759	0.486	0.58	1.60058e-247	Homeostatic (HM)
NFKBIZ	1.34672e-257	-0.162815	0.091	0.152	4.4404e-253	Homeostatic (HM)
TIMP1	1.54426e-95	-0.163188	0.27	0.324	5.09172e-91	Homeostatic (HM)
EIF2AK2	3.1588e-143	-0.163383	0.265	0.325	1.04152e-138	Homeostatic (HM)
SNHG8	0	-0.163485	0.243	0.337	0	Homeostatic (HM)
VIM	1.17577e-260	-0.163704	0.003	0.03	3.87677e-256	Homeostatic (HM)
SIGLEC1	0	-0.163787	0.006	0.067	0	Homeostatic (HM)
HSP90AA1	1.67569e-140	-0.164259	0.942	0.953	5.5251e-136	Homeostatic (HM)
COX6C	5.44062e-273	-0.165083	0.501	0.598	1.79388e-268	Homeostatic (HM)
SRI	8.69003e-222	-0.165277	0.254	0.332	2.86528e-217	Homeostatic (HM)
HINT1	1.67072e-254	-0.165595	0.472	0.569	5.50871e-250	Homeostatic (HM)
COX4I1	5.17799e-254	-0.165741	0.78	0.843	1.70729e-249	Homeostatic (HM)
LIPA	1.79602e-25	-0.166344	0.575	0.594	5.92185e-21	Homeostatic (HM)
PYGL	3.31015e-263	-0.166365	0.152	0.226	1.09142e-258	Homeostatic (HM)
CEBPB	3.75205e-50	-0.166772	0.673	0.698	1.23713e-45	Homeostatic (HM)
STAT1	6.2925e-203	-0.167029	0.153	0.216	2.07476e-198	Homeostatic (HM)
PPIA	3.27649e-261	-0.167842	0.864	0.908	1.08032e-256	Homeostatic (HM)
ARID5B	0	-0.168897	0.036	0.103	0	Homeostatic (HM)
PLIN2	7.01748e-243	-0.168903	0.139	0.209	2.3138e-238	Homeostatic (HM)
HSPE1	1.18065e-228	-0.169129	0.448	0.536	3.89285e-224	Homeostatic (HM)
PTGER4	0	-0.169888	0.045	0.12	0	Homeostatic (HM)
CPM	2.26267e-302	-0.170189	0.08	0.145	7.46046e-298	Homeostatic (HM)
SERF2	1.48859e-263	-0.170489	0.947	0.965	4.90817e-259	Homeostatic (HM)
MT-ND1	2.23382e-249	-0.170527	0.881	0.923	7.36534e-245	Homeostatic (HM)
COX6B1	2.99439e-268	-0.171413	0.623	0.712	9.87309e-264	Homeostatic (HM)
EDN1	0	-0.171951	0.009	0.057	0	Homeostatic (HM)
RAMP1	0	-0.172072	0.053	0.114	0	Homeostatic (HM)
S100A4	0	-0.172237	0.027	0.078	0	Homeostatic (HM)
HMOX1	9.05644e-125	-0.172243	0.431	0.499	2.98609e-120	Homeostatic (HM)
C12orf57	3.94173e-275	-0.173521	0.194	0.276	1.29967e-270	Homeostatic (HM)
AC004086.1	8.852e-19	-0.173583	0.099	0.112	2.91868e-14	Homeostatic (HM)
H2AFZ	3.66746e-75	-0.175704	0.49	0.545	1.20923e-70	Homeostatic (HM)
LINC00936	9.49052e-125	-0.176704	0.286	0.343	3.12922e-120	Homeostatic (HM)
ATP5L	7.732e-201	-0.176842	0.606	0.675	2.5494e-196	Homeostatic (HM)
PSMB9	0	-0.176899	0.123	0.203	0	Homeostatic (HM)
CCL4L1	0	-0.177074	0.031	0.1	0	Homeostatic (HM)
OST4	2.38747e-301	-0.177266	0.625	0.718	7.87196e-297	Homeostatic (HM)
RASSF4	7.25415e-141	-0.177863	0.383	0.448	2.39184e-136	Homeostatic (HM)
NOP10	2.2156e-299	-0.178226	0.476	0.579	7.30528e-295	Homeostatic (HM)
SAMD9L	4.13854e-130	-0.179109	0.194	0.247	1.36456e-125	Homeostatic (HM)
TUBA1B	1.73397e-61	-0.179457	0.895	0.907	5.71723e-57	Homeostatic (HM)
CCNL1	7.33318e-208	-0.179677	0.492	0.572	2.4179e-203	Homeostatic (HM)
NRP1	6.88724e-22	-0.179973	0.268	0.285	2.27086e-17	Homeostatic (HM)
PFN1	1.35753e-276	-0.180085	0.922	0.948	4.47603e-272	Homeostatic (HM)
TMEM176A	0	-0.180181	0.032	0.101	0	Homeostatic (HM)
MRC1	3.66106e-26	-0.181046	0.172	0.147	1.20713e-21	Homeostatic (HM)
RPS11	2.31123e-215	-0.181151	0.91	0.934	7.62057e-211	Homeostatic (HM)
UBE2L6	0	-0.181178	0.133	0.22	0	Homeostatic (HM)
CHI3L2	2.00639e-241	-0.18237	0.014	0.047	6.61546e-237	Homeostatic (HM)
PLXND1	6.98635e-275	-0.183332	0.096	0.159	2.30354e-270	Homeostatic (HM)
CDKN1A	0	-0.183345	0.053	0.127	0	Homeostatic (HM)
IFI30	2.85799e-205	-0.18566	0.099	0.154	9.42337e-201	Homeostatic (HM)
MZT2B	0	-0.187186	0.37	0.473	0	Homeostatic (HM)
SNX6	6.73976e-168	-0.18758	0.411	0.484	2.22223e-163	Homeostatic (HM)
RPS4Y1	1.06497e-216	-0.187624	0.45	0.53	3.5114e-212	Homeostatic (HM)
SLC31A2	0	-0.188793	0.076	0.165	0	Homeostatic (HM)
NPC2	1.74435e-194	-0.188911	0.852	0.874	5.75148e-190	Homeostatic (HM)
SLC1A3	3.67714e-95	-0.189336	0.56	0.601	1.21243e-90	Homeostatic (HM)
EIF3H	0	-0.189495	0.374	0.485	0	Homeostatic (HM)
MT-RNR1	1.59508e-30	-0.18957	0.092	0.109	5.2593e-26	Homeostatic (HM)
PTMS	0	-0.189968	0.226	0.318	0	Homeostatic (HM)
SLC2A3	5.76388e-253	-0.189994	0.075	0.133	1.90047e-248	Homeostatic (HM)
EGR3	0	-0.190459	0.022	0.1	0	Homeostatic (HM)
COX7C	0	-0.191841	0.754	0.827	0	Homeostatic (HM)
EIF3E	0	-0.192189	0.456	0.562	0	Homeostatic (HM)
FXYD5	0	-0.192235	0.106	0.202	0	Homeostatic (HM)
CD28	0	-0.194425	0.017	0.078	0	Homeostatic (HM)
TOMM7	0	-0.194511	0.674	0.76	0	Homeostatic (HM)
COMMD6	1.11104e-291	-0.195056	0.545	0.636	3.66331e-287	Homeostatic (HM)
CLIC1	3.00888e-293	-0.195103	0.662	0.747	9.92087e-289	Homeostatic (HM)
ATOX1	0	-0.196159	0.333	0.437	0	Homeostatic (HM)
RBPJ	4.62602e-59	-0.196575	0.307	0.347	1.52529e-54	Homeostatic (HM)
EIF5A	0	-0.197365	0.297	0.404	0	Homeostatic (HM)
IL1A	1.01415e-270	-0.197838	0.059	0.113	3.34386e-266	Homeostatic (HM)
HLA-A	9.71122e-111	-0.198236	0.809	0.84	3.20198e-106	Homeostatic (HM)
BRI3	4.02568e-267	-0.19883	0.671	0.745	1.32735e-262	Homeostatic (HM)
ALAS1	0	-0.199303	0.115	0.2	0	Homeostatic (HM)
RGS2	1.70887e-237	-0.200158	0.11	0.172	5.63449e-233	Homeostatic (HM)
IRF7	0	-0.203403	0.123	0.205	0	Homeostatic (HM)
PLSCR1	8.10697e-293	-0.204294	0.327	0.421	2.67303e-288	Homeostatic (HM)
S100A13	0	-0.204861	0.082	0.169	0	Homeostatic (HM)
ATP5E	7.62576e-236	-0.204988	0.823	0.838	2.51437e-231	Homeostatic (HM)
DDX21	1.54719e-105	-0.205601	0.355	0.405	5.1014e-101	Homeostatic (HM)
STMN1	1.65151e-30	-0.205993	0.402	0.43	5.44537e-26	Homeostatic (HM)
TFRC	0	-0.206341	0.065	0.132	0	Homeostatic (HM)
TSC22D3	0	-0.20667	0.072	0.154	0	Homeostatic (HM)
XAF1	3.88171e-142	-0.207085	0.243	0.299	1.27988e-137	Homeostatic (HM)
RPL13A	4.38556e-262	-0.207237	0.965	0.976	1.44601e-257	Homeostatic (HM)
PABPC1	0	-0.207537	0.805	0.868	0	Homeostatic (HM)
HIF1A	3.87438e-244	-0.207891	0.309	0.392	1.27746e-239	Homeostatic (HM)
HLA-DQB1	0	-0.208343	0.022	0.097	0	Homeostatic (HM)
NR4A1	0	-0.208777	0.023	0.104	0	Homeostatic (HM)
HNRNPA1	0	-0.209092	0.62	0.72	0	Homeostatic (HM)
ABCA1	1.42335e-156	-0.209684	0.268	0.33	4.69307e-152	Homeostatic (HM)
SLC25A5	0	-0.210276	0.47	0.582	0	Homeostatic (HM)
OTUD1	4.36689e-226	-0.212097	0.248	0.324	1.43985e-221	Homeostatic (HM)
WWP1	1.25963e-290	-0.212633	0.067	0.125	4.15325e-286	Homeostatic (HM)
ATP6V1F	9.8261e-285	-0.213098	0.607	0.692	3.23986e-280	Homeostatic (HM)
FAM129A	0	-0.213286	0.046	0.133	0	Homeostatic (HM)
KCNJ2	0	-0.21332	0.058	0.123	0	Homeostatic (HM)
EIF4A1	4.53309e-247	-0.213421	0.766	0.805	1.49465e-242	Homeostatic (HM)
ZFP36L1	1.63617e-119	-0.213623	0.9	0.904	5.39479e-115	Homeostatic (HM)
TMSB4X	0	-0.213654	1	1	0	Homeostatic (HM)
SH3BGRL3	4.50257e-300	-0.213684	0.715	0.788	1.48459e-295	Homeostatic (HM)
MT-ND2	0	-0.214617	0.858	0.915	0	Homeostatic (HM)
HLA-DQA1	0	-0.214775	0.004	0.067	0	Homeostatic (HM)
UQCRB	0	-0.214923	0.681	0.762	0	Homeostatic (HM)
TNFAIP3	4.12038e-268	-0.217138	0.07	0.126	1.35857e-263	Homeostatic (HM)
BST2	3.82439e-136	-0.217983	0.683	0.735	1.26098e-131	Homeostatic (HM)
ICAM1	0	-0.218399	0.081	0.161	0	Homeostatic (HM)
MT2A	0	-0.220284	0.016	0.06	0	Homeostatic (HM)
IQGAP2	0	-0.220455	0.029	0.105	0	Homeostatic (HM)
PLAUR	1.30021e-268	-0.223413	0.24	0.324	4.28706e-264	Homeostatic (HM)
LGALS9	0	-0.223445	0.236	0.352	0	Homeostatic (HM)
PMAIP1	0	-0.225631	0.029	0.115	0	Homeostatic (HM)
IFITM2	1.06514e-289	-0.226337	0.405	0.5	3.51197e-285	Homeostatic (HM)
EEF1D	0	-0.226951	0.629	0.734	0	Homeostatic (HM)
TNFSF13B	0	-0.226957	0.097	0.19	0	Homeostatic (HM)
HLA-C	2.96708e-240	-0.227064	0.822	0.865	9.78304e-236	Homeostatic (HM)
VMP1	9.25866e-229	-0.227157	0.334	0.414	3.05277e-224	Homeostatic (HM)
RPL18	0	-0.227235	0.947	0.966	0	Homeostatic (HM)
POU2F2	1.3849e-162	-0.227401	0.368	0.432	4.56628e-158	Homeostatic (HM)
BTF3	0	-0.227624	0.757	0.836	0	Homeostatic (HM)
PFDN5	0	-0.228627	0.774	0.841	0	Homeostatic (HM)
YBX3	0	-0.228717	0.177	0.283	0	Homeostatic (HM)
CAPG	6.82155e-217	-0.229117	0.345	0.419	2.2492e-212	Homeostatic (HM)
TNFAIP2	0	-0.22933	0.061	0.142	0	Homeostatic (HM)
GAS6	3.52923e-233	-0.229663	0.318	0.397	1.16366e-228	Homeostatic (HM)
CD37	1.52025e-264	-0.231499	0.242	0.325	5.01258e-260	Homeostatic (HM)
NACA	0	-0.232216	0.943	0.959	0	Homeostatic (HM)
SCN9A	0	-0.232893	0.002	0.063	0	Homeostatic (HM)
MAN1A1	1.8579e-182	-0.23339	0.113	0.166	6.12587e-178	Homeostatic (HM)
RPL22L1	0	-0.234741	0.3	0.416	0	Homeostatic (HM)
CXCR4	0	-0.235421	0.016	0.089	0	Homeostatic (HM)
MX2	0	-0.235438	0.031	0.101	0	Homeostatic (HM)
CTSD	6.2305e-115	-0.235588	0.708	0.739	2.05432e-110	Homeostatic (HM)
HAMP	6.92815e-137	-0.237034	0.107	0.152	2.28435e-132	Homeostatic (HM)
RGL1	0	-0.239288	0.103	0.178	0	Homeostatic (HM)
ZFAS1	0	-0.240956	0.31	0.44	0	Homeostatic (HM)
LITAF	0	-0.241177	0.142	0.263	0	Homeostatic (HM)
STAB1	2.0152e-19	-0.243688	0.556	0.524	6.64453e-15	Homeostatic (HM)
UBA52	0	-0.243857	0.952	0.97	0	Homeostatic (HM)
C3AR1	0	-0.245111	0.51	0.622	0	Homeostatic (HM)
NAMPT	0	-0.245447	0.079	0.157	0	Homeostatic (HM)
LDHA	0	-0.24606	0.313	0.42	0	Homeostatic (HM)
IL1RN	0	-0.246137	0.007	0.046	0	Homeostatic (HM)
EPSTI1	4.95063e-239	-0.246267	0.237	0.311	1.63232e-234	Homeostatic (HM)
RPL27	0	-0.248668	0.882	0.922	0	Homeostatic (HM)
SQSTM1	0	-0.248816	0.351	0.472	0	Homeostatic (HM)
DNAJB1	0	-0.249361	0.252	0.343	0	Homeostatic (HM)
RPL6	4.77612e-300	-0.249572	0.864	0.864	1.57478e-295	Homeostatic (HM)
RPS10	0	-0.25179	0.742	0.816	0	Homeostatic (HM)
RSAD2	0	-0.251939	0.031	0.089	0	Homeostatic (HM)
FAU	0	-0.257849	0.977	0.986	0	Homeostatic (HM)
HSPB1	0	-0.259603	0.284	0.406	0	Homeostatic (HM)
RPS26	0	-0.259806	0.902	0.929	0	Homeostatic (HM)
PPA1	0	-0.260267	0.042	0.126	0	Homeostatic (HM)
RPL21	0	-0.262394	0.986	0.992	0	Homeostatic (HM)
RPL10A	0	-0.263571	0.905	0.938	0	Homeostatic (HM)
BLVRB	1.37205e-253	-0.264304	0.266	0.345	4.52391e-249	Homeostatic (HM)
RPL27A	0	-0.264449	0.861	0.901	0	Homeostatic (HM)
RPL3	0	-0.265677	0.951	0.968	0	Homeostatic (HM)
RPL4	0	-0.266182	0.655	0.761	0	Homeostatic (HM)
IQGAP1	0	-0.266599	0.051	0.151	0	Homeostatic (HM)
NPM1	0	-0.266713	0.715	0.797	0	Homeostatic (HM)
HSPA1B	2.29856e-129	-0.26725	0.395	0.452	7.57881e-125	Homeostatic (HM)
ASAH1	1.55315e-126	-0.269117	0.743	0.762	5.12105e-122	Homeostatic (HM)
GPNMB	3.64257e-302	-0.270436	0.008	0.042	1.20103e-297	Homeostatic (HM)
MT-RNR2	7.32602e-19	-0.271091	0.101	0.114	2.41553e-14	Homeostatic (HM)
RPS20	0	-0.273647	0.879	0.92	0	Homeostatic (HM)
RPL31	0	-0.275383	0.792	0.861	0	Homeostatic (HM)
IGFBP4	0	-0.275559	0.012	0.083	0	Homeostatic (HM)
S100A11	0	-0.279185	0.914	0.932	0	Homeostatic (HM)
RPL23A	0	-0.282551	0.936	0.96	0	Homeostatic (HM)
RPL36A	0	-0.28281	0.472	0.603	0	Homeostatic (HM)
YBX1	0	-0.283107	0.803	0.87	0	Homeostatic (HM)
RPS29	0	-0.283447	0.942	0.967	0	Homeostatic (HM)
EMP3	0	-0.283702	0.117	0.198	0	Homeostatic (HM)
RPL5	0	-0.283987	0.942	0.963	0	Homeostatic (HM)
CHCHD10	0	-0.283999	0.473	0.592	0	Homeostatic (HM)
EEF1B2	0	-0.28518	0.879	0.924	0	Homeostatic (HM)
RPS15	0	-0.286554	0.98	0.989	0	Homeostatic (HM)
CSTB	0	-0.287212	0.48	0.6	0	Homeostatic (HM)
NFKBID	0	-0.287287	0.128	0.256	0	Homeostatic (HM)
OLR1	0	-0.288529	0.647	0.71	0	Homeostatic (HM)
IFIT2	2.80159e-114	-0.289944	0.134	0.176	9.2374e-110	Homeostatic (HM)
RPS24	0	-0.291072	0.986	0.993	0	Homeostatic (HM)
RPL13	0	-0.291079	0.995	0.998	0	Homeostatic (HM)
RHOB	4.09472e-64	-0.293395	0.522	0.538	1.35011e-59	Homeostatic (HM)
GAPDH	0	-0.294387	0.896	0.929	0	Homeostatic (HM)
RPL24	0	-0.294698	0.913	0.946	0	Homeostatic (HM)
SDCBP	0	-0.294873	0.423	0.561	0	Homeostatic (HM)
RPSA	0	-0.295828	0.807	0.879	0	Homeostatic (HM)
SLC11A1	0	-0.296456	0.116	0.211	0	Homeostatic (HM)
RPS9	0	-0.296604	0.929	0.958	0	Homeostatic (HM)
RPL15	0	-0.296787	0.967	0.98	0	Homeostatic (HM)
PRELID1	0	-0.299319	0.29	0.405	0	Homeostatic (HM)
CTSL	1.55828e-171	-0.29949	0.587	0.642	5.13798e-167	Homeostatic (HM)
RPS27A	0	-0.299872	0.988	0.994	0	Homeostatic (HM)
RPS27	0	-0.300627	0.98	0.989	0	Homeostatic (HM)
SLC25A6	0	-0.300681	0.528	0.661	0	Homeostatic (HM)
RPS7	0	-0.300787	0.958	0.975	0	Homeostatic (HM)
RPL22	0	-0.301071	0.857	0.903	0	Homeostatic (HM)
RPL29	0	-0.302735	0.966	0.978	0	Homeostatic (HM)
RPS25	0	-0.303059	0.959	0.975	0	Homeostatic (HM)
MIR142	0	-0.304243	0.21	0.317	0	Homeostatic (HM)
RPLP2	0	-0.306918	0.957	0.976	0	Homeostatic (HM)
RPS15A	0	-0.307625	0.971	0.982	0	Homeostatic (HM)
LY6E	0	-0.308004	0.04	0.119	0	Homeostatic (HM)
FABP5	0	-0.308969	0.045	0.144	0	Homeostatic (HM)
GNB2L1	0	-0.311136	0.818	0.839	0	Homeostatic (HM)
TGFBI	0	-0.312816	0.006	0.086	0	Homeostatic (HM)
RPS3	0	-0.312971	0.971	0.984	0	Homeostatic (HM)
PHACTR1	3.04969e-202	-0.313729	0.388	0.455	1.00554e-197	Homeostatic (HM)
RPL35	0	-0.315962	0.922	0.953	0	Homeostatic (HM)
CD69	0	-0.31624	0.05	0.139	0	Homeostatic (HM)
NAP1L1	0	-0.316968	0.467	0.577	0	Homeostatic (HM)
RPL30	0	-0.317819	0.982	0.991	0	Homeostatic (HM)
PLEK	2.74237e-168	-0.318223	0.546	0.61	9.04214e-164	Homeostatic (HM)
MS4A4A	7.7683e-274	-0.318559	0.236	0.314	2.56136e-269	Homeostatic (HM)
RPS3A	0	-0.319617	0.979	0.988	0	Homeostatic (HM)
RPL37A	0	-0.319845	0.95	0.973	0	Homeostatic (HM)
RPL18A	0	-0.320497	0.955	0.972	0	Homeostatic (HM)
RPL23	0	-0.322872	0.864	0.916	0	Homeostatic (HM)
LYVE1	5.83913e-91	-0.327401	0.387	0.322	1.92528e-86	Homeostatic (HM)
NR4A2	0	-0.327635	0.052	0.171	0	Homeostatic (HM)
RPLP1	0	-0.330079	0.996	0.999	0	Homeostatic (HM)
LGALS3	0	-0.330831	0.012	0.082	0	Homeostatic (HM)
RPL35A	0	-0.331431	0.951	0.973	0	Homeostatic (HM)
RPL10	0	-0.331636	0.997	0.999	0	Homeostatic (HM)
PSME2	0	-0.331712	0.283	0.391	0	Homeostatic (HM)
RPS4X	0	-0.331941	0.957	0.973	0	Homeostatic (HM)
RPS16	0	-0.332321	0.934	0.962	0	Homeostatic (HM)
RPS14	0	-0.332779	0.983	0.99	0	Homeostatic (HM)
RND3	0	-0.333406	0.041	0.115	0	Homeostatic (HM)
RPL38	0	-0.33362	0.856	0.916	0	Homeostatic (HM)
TPT1	0	-0.335134	0.995	0.998	0	Homeostatic (HM)
RPL9	0	-0.335573	0.94	0.964	0	Homeostatic (HM)
RPL11	0	-0.336191	0.987	0.993	0	Homeostatic (HM)
TMSB10	0	-0.337759	0.965	0.977	0	Homeostatic (HM)
RPL19	0	-0.33793	0.987	0.994	0	Homeostatic (HM)
RPS19	0	-0.338154	0.981	0.99	0	Homeostatic (HM)
RPL7	0	-0.339233	0.791	0.867	0	Homeostatic (HM)
RPL26	0	-0.340577	0.934	0.948	0	Homeostatic (HM)
RPL7A	0	-0.340925	0.956	0.974	0	Homeostatic (HM)
RPS13	0	-0.341485	0.968	0.982	0	Homeostatic (HM)
RPL37	0	-0.34204	0.968	0.983	0	Homeostatic (HM)
RPS21	0	-0.34266	0.838	0.894	0	Homeostatic (HM)
TLR2	0	-0.342855	0.075	0.191	0	Homeostatic (HM)
PLA2G7	0	-0.343165	0.066	0.177	0	Homeostatic (HM)
PPP1R15A	0	-0.345457	0.131	0.278	0	Homeostatic (HM)
SCIN	0	-0.346023	0.067	0.18	0	Homeostatic (HM)
RPL8	0	-0.346989	0.948	0.971	0	Homeostatic (HM)
CD48	0	-0.347756	0.062	0.142	0	Homeostatic (HM)
SELENOP	6.89957e-92	-0.347972	0.022	0.041	2.27493e-87	Homeostatic (HM)
RPS6	0	-0.348244	0.971	0.983	0	Homeostatic (HM)
RPL41	0	-0.349412	0.994	0.998	0	Homeostatic (HM)
BTG2	1.44991e-175	-0.354292	0.662	0.695	4.78064e-171	Homeostatic (HM)
ACSL1	0	-0.356295	0.047	0.114	0	Homeostatic (HM)
ID2	0	-0.356475	0.336	0.447	0	Homeostatic (HM)
RPS18	0	-0.357079	0.981	0.99	0	Homeostatic (HM)
EIF1	0	-0.358237	0.965	0.984	0	Homeostatic (HM)
TMEM176B	0	-0.358301	0.058	0.171	0	Homeostatic (HM)
RPL34	0	-0.3601	0.979	0.988	0	Homeostatic (HM)
IL8	0	-0.365109	0.013	0.053	0	Homeostatic (HM)
ACTG1	0	-0.366328	0.862	0.917	0	Homeostatic (HM)
RPS5	0	-0.36731	0.859	0.917	0	Homeostatic (HM)
RPS23	0	-0.367717	0.989	0.995	0	Homeostatic (HM)
RPLP0	0	-0.369558	0.853	0.914	0	Homeostatic (HM)
EBI3	8.20064e-143	-0.37152	0.274	0.326	2.70392e-138	Homeostatic (HM)
RPS28	0	-0.373112	0.958	0.976	0	Homeostatic (HM)
RPL32	0	-0.382341	0.982	0.991	0	Homeostatic (HM)
COLEC12	0	-0.385852	0.015	0.097	0	Homeostatic (HM)
LILRB5	0	-0.386646	0.008	0.085	0	Homeostatic (HM)
S100A8	0	-0.387266	0.03	0.094	0	Homeostatic (HM)
TNF	0	-0.388395	0.102	0.207	0	Homeostatic (HM)
RPL36	0	-0.392732	0.912	0.95	0	Homeostatic (HM)
FTL	0	-0.394	1	1	0	Homeostatic (HM)
RPL28	0	-0.39608	0.982	0.992	0	Homeostatic (HM)
LAP3	0	-0.399424	0.375	0.477	0	Homeostatic (HM)
RPS8	0	-0.401399	0.987	0.995	0	Homeostatic (HM)
GPR84	9.15715e-304	-0.401693	0.136	0.208	3.01929e-299	Homeostatic (HM)
HLA-B	0	-0.406888	0.802	0.867	0	Homeostatic (HM)
RPL14	0	-0.412078	0.899	0.947	0	Homeostatic (HM)
RPL12	0	-0.412426	0.942	0.967	0	Homeostatic (HM)
RPL39	0	-0.412476	0.944	0.961	0	Homeostatic (HM)
RPS2	0	-0.413507	0.982	0.992	0	Homeostatic (HM)
EGR1	0	-0.416263	0.042	0.175	0	Homeostatic (HM)
HLA-DMA	0	-0.420994	0.112	0.25	0	Homeostatic (HM)
IER3	6.24935e-220	-0.424585	0.72	0.744	2.06054e-215	Homeostatic (HM)
CD14	0	-0.427337	0.642	0.714	0	Homeostatic (HM)
EEF1A1	0	-0.430649	0.997	0.999	0	Homeostatic (HM)
CCL3L3	0	-0.433997	0.04	0.162	0	Homeostatic (HM)
MS4A7	0	-0.440623	0.516	0.626	0	Homeostatic (HM)
IFIT3	0	-0.442006	0.063	0.148	0	Homeostatic (HM)
IFIT1	0	-0.451022	0.094	0.173	0	Homeostatic (HM)
HSPA1A	1.43302e-200	-0.451651	0.512	0.576	4.72496e-196	Homeostatic (HM)
KLF6	0	-0.464828	0.283	0.447	0	Homeostatic (HM)
RPS12	0	-0.466439	0.975	0.988	0	Homeostatic (HM)
MCL1	0	-0.469631	0.36	0.53	0	Homeostatic (HM)
DBI	0	-0.475645	0.299	0.478	0	Homeostatic (HM)
CD83	0	-0.480743	0.085	0.245	0	Homeostatic (HM)
NEAT1	0	-0.484675	0.862	0.899	0	Homeostatic (HM)
GYPC	0	-0.488496	0.261	0.419	0	Homeostatic (HM)
MX1	0	-0.48916	0.146	0.237	0	Homeostatic (HM)
MAFB	0	-0.490537	0.182	0.353	0	Homeostatic (HM)
IL4I1	0	-0.494742	0.063	0.166	0	Homeostatic (HM)
HLA-DPB1	0	-0.495298	0.056	0.195	0	Homeostatic (HM)
RGS1	0	-0.508712	0.33	0.431	0	Homeostatic (HM)
LGMN	2.4442e-252	-0.518603	0.729	0.759	8.05903e-248	Homeostatic (HM)
FOSB	0	-0.522194	0.148	0.34	0	Homeostatic (HM)
CEBPD	0	-0.531048	0.528	0.636	0	Homeostatic (HM)
IFI44L	0	-0.53852	0.066	0.182	0	Homeostatic (HM)
RGS16	0	-0.550437	0.041	0.153	0	Homeostatic (HM)
BCL2A1	0	-0.550496	0.034	0.157	0	Homeostatic (HM)
F13A1	0	-0.555204	0.007	0.091	0	Homeostatic (HM)
JUND	0	-0.574234	0.523	0.685	0	Homeostatic (HM)
SGK1	0	-0.574714	0.219	0.395	0	Homeostatic (HM)
IFI27	0	-0.585125	0.015	0.059	0	Homeostatic (HM)
CD163	0	-0.600399	0.019	0.122	0	Homeostatic (HM)
S100A9	0	-0.602138	0.044	0.128	0	Homeostatic (HM)
MS4A6A	0	-0.610391	0.169	0.337	0	Homeostatic (HM)
TYMP	0	-0.628453	0.266	0.422	0	Homeostatic (HM)
CD9	0	-0.632819	0.02	0.122	0	Homeostatic (HM)
NFKBIA	0	-0.641064	0.439	0.533	0	Homeostatic (HM)
CCL3L1	0	-0.669315	0.1	0.266	0	Homeostatic (HM)
CCL4L2	0	-0.70411	0.216	0.336	0	Homeostatic (HM)
ZFP36	0	-0.710453	0.403	0.594	0	Homeostatic (HM)
CD74	0	-0.731525	0.89	0.887	0	Homeostatic (HM)
CH25H	0	-0.742605	0.534	0.619	0	Homeostatic (HM)
CD36	0	-0.753573	0.095	0.202	0	Homeostatic (HM)
IFI6	0	-0.782186	0.137	0.263	0	Homeostatic (HM)
JUN	0	-0.789702	0.401	0.566	0	Homeostatic (HM)
LGALS1	0	-0.792275	0.058	0.217	0	Homeostatic (HM)
HLA-DRB5	0	-0.79504	0.072	0.244	0	Homeostatic (HM)
HLA-DRB1	0	-0.817873	0.106	0.298	0	Homeostatic (HM)
ISG15	0	-0.845264	0.117	0.238	0	Homeostatic (HM)
JUNB	0	-0.855768	0.538	0.703	0	Homeostatic (HM)
IFITM3	0	-0.856436	0.257	0.436	0	Homeostatic (HM)
DAB2	3.83637e-45	-0.874585	0.414	0.434	1.26493e-40	Homeostatic (HM)
SOD2	0	-0.889261	0.255	0.368	0	Homeostatic (HM)
KLF2	0	-0.905423	0.237	0.453	0	Homeostatic (HM)
FTH1	0	-0.951038	0.999	1	0	Homeostatic (HM)
SEPP1	3.60914e-115	-0.953803	0.181	0.22	1.19001e-110	Homeostatic (HM)
GADD45B	0	-0.966006	0.223	0.436	0	Homeostatic (HM)
APOC1	0	-0.970466	0.691	0.769	0	Homeostatic (HM)
IER2	0	-0.985948	0.472	0.665	0	Homeostatic (HM)
HLA-DPA1	0	-1.02292	0.132	0.319	0	Homeostatic (HM)
CXCL10	0	-1.05181	0.025	0.079	0	Homeostatic (HM)
SPP1	0	-1.08682	0.984	0.983	0	Homeostatic (HM)
CCL8	0	-1.23674	0.023	0.103	0	Homeostatic (HM)
DUSP1	0	-1.23821	0.277	0.545	0	Homeostatic (HM)
IL1B	0	-1.24162	0.241	0.333	0	Homeostatic (HM)
CCL2	0	-1.45185	0.302	0.426	0	Homeostatic (HM)
FOS	0	-1.57833	0.569	0.778	0	Homeostatic (HM)
HLA-DRA	0	-1.58999	0.162	0.38	0	Homeostatic (HM)
CCL3	0	-2.12561	0.26	0.525	0	Homeostatic (HM)
CCL4	0	-2.51575	0.254	0.445	0	Homeostatic (HM)
RNASE1	0	-2.52646	0.139	0.27	0	Homeostatic (HM)

## Sheet: tCRM
gene	p_val	avg_log2FC	pct.1	pct.2	p_val_adj	cluster
FOS	0	1.53259	0.954	0.675	0	Transitioning CRM
JUN	0	1.36079	0.808	0.472	0	Transitioning CRM
DUSP1	0	1.34148	0.797	0.41	0	Transitioning CRM
KLF2	0	1.25213	0.718	0.336	0	Transitioning CRM
HSPA1A	0	1.22992	0.726	0.532	0	Transitioning CRM
IER2	0	1.13669	0.871	0.564	0	Transitioning CRM
RHOB	0	1.03513	0.784	0.5	0	Transitioning CRM
IER3	0	1.03237	0.913	0.713	0	Transitioning CRM
CH25H	0	0.983689	0.795	0.564	0	Transitioning CRM
JUNB	0	0.961029	0.849	0.621	0	Transitioning CRM
HSPA1B	0	0.905252	0.653	0.404	0	Transitioning CRM
GADD45B	0	0.901443	0.552	0.34	0	Transitioning CRM
RGS1	0	0.824931	0.625	0.367	0	Transitioning CRM
CEBPD	0	0.800728	0.754	0.58	0	Transitioning CRM
BTG2	0	0.792057	0.841	0.663	0	Transitioning CRM
JUND	0	0.787453	0.809	0.607	0	Transitioning CRM
FOSB	0	0.783926	0.558	0.239	0	Transitioning CRM
PHACTR1	0	0.684784	0.599	0.411	0	Transitioning CRM
LINC00936	0	0.63495	0.509	0.299	0	Transitioning CRM
DNAJB1	0	0.591731	0.489	0.289	0	Transitioning CRM
PDK4	0	0.574191	0.475	0.299	0	Transitioning CRM
ZFP36	0	0.549406	0.693	0.508	0	Transitioning CRM
ZFP36L1	0	0.547335	0.959	0.896	0	Transitioning CRM
PPP1R10	0	0.545753	0.781	0.587	0	Transitioning CRM
MCL1	0	0.51435	0.645	0.45	0	Transitioning CRM
H3F3B	0	0.477296	0.992	0.98	0	Transitioning CRM
GLUL	0	0.473791	0.788	0.673	0	Transitioning CRM
MIR142	0	0.454886	0.419	0.263	0	Transitioning CRM
NR4A2	0	0.450033	0.298	0.109	0	Transitioning CRM
SAT1	0	0.437873	0.998	0.991	0	Transitioning CRM
HERPUD1	0	0.436574	0.859	0.756	0	Transitioning CRM
UBAC2	0	0.417629	0.573	0.428	0	Transitioning CRM
NEAT1	0	0.417006	0.943	0.879	0	Transitioning CRM
UBC	0	0.411859	0.963	0.934	0	Transitioning CRM
EGR1	0	0.406162	0.252	0.114	0	Transitioning CRM
OTUD1	0	0.401332	0.431	0.281	0	Transitioning CRM
DDX5	0	0.395346	0.99	0.972	0	Transitioning CRM
CEBPB	0	0.393328	0.789	0.677	0	Transitioning CRM
CTA-29F11.1	0	0.381535	0.281	0.166	0	Transitioning CRM
GPR183	0	0.379161	0.717	0.599	0	Transitioning CRM
ZFP36L2	0	0.371233	0.93	0.864	0	Transitioning CRM
NFKBID	0	0.362676	0.359	0.194	0	Transitioning CRM
PPP1R15A	0	0.358738	0.361	0.211	0	Transitioning CRM
CCL4L2	2.59216e-160	0.358662	0.373	0.285	8.54687e-156	Transitioning CRM
CCNL1	0	0.35477	0.667	0.529	0	Transitioning CRM
RGS2	0	0.345919	0.248	0.138	0	Transitioning CRM
SPRY1	0	0.344243	0.291	0.167	0	Transitioning CRM
CITED2	3.33714e-165	0.343615	0.415	0.327	1.10032e-160	Transitioning CRM
TSC22D3	0	0.341514	0.244	0.111	0	Transitioning CRM
CCL3L1	3.57874e-276	0.336668	0.309	0.197	1.17998e-271	Transitioning CRM
TRA2B	0	0.331789	0.682	0.54	0	Transitioning CRM
P2RY13	0	0.31911	0.969	0.898	0	Transitioning CRM
SNORD3B-2	0	0.317845	0.278	0.12	0	Transitioning CRM
BTG1	4.21839e-275	0.317599	0.716	0.608	1.39089e-270	Transitioning CRM
SELPLG	0	0.31009	0.762	0.633	0	Transitioning CRM
RP11-386I14.4	2.52299e-215	0.308556	0.357	0.257	8.31879e-211	Transitioning CRM
SNORD3B-1	0	0.302244	0.224	0.087	0	Transitioning CRM
CIRBP	0	0.299864	0.842	0.763	0	Transitioning CRM
HIST2H2AA3	3.77439e-263	0.295352	0.328	0.217	1.24449e-258	Transitioning CRM
ID2	4.01594e-105	0.289034	0.473	0.401	1.32414e-100	Transitioning CRM
HSP90AA1	2.13672e-280	0.283881	0.968	0.946	7.0452e-276	Transitioning CRM
C10orf54	1.80546e-238	0.282793	0.792	0.706	5.95297e-234	Transitioning CRM
PLD4	0	0.282015	0.96	0.915	0	Transitioning CRM
AC006129.2	3.96066e-128	0.278132	0.288	0.214	1.30591e-123	Transitioning CRM
KLF6	5.32977e-255	0.274596	0.502	0.377	1.75733e-250	Transitioning CRM
PNRC1	0	0.267278	0.885	0.82	0	Transitioning CRM
CD69	1.24374e-130	0.261382	0.161	0.102	4.10085e-126	Transitioning CRM
ZEB2-AS1	1.41317e-198	0.254817	0.332	0.236	4.65951e-194	Transitioning CRM
GAL3ST4	1.1703e-224	0.253715	0.721	0.61	3.8587e-220	Transitioning CRM
TMEM173	3.69662e-221	0.252159	0.628	0.516	1.21885e-216	Transitioning CRM
ITM2C	1.17199e-216	0.249731	0.827	0.749	3.86429e-212	Transitioning CRM
SGK1	3.531e-184	0.246896	0.427	0.324	1.16424e-179	Transitioning CRM
TLR4	2.73369e-104	0.246832	0.695	0.638	9.01354e-100	Transitioning CRM
TMEM107	4.89726e-259	0.24449	0.314	0.206	1.61472e-254	Transitioning CRM
HTRA1	3.58528e-259	0.238667	0.963	0.885	1.18214e-254	Transitioning CRM
CSF2RA	5.4018e-279	0.238042	0.887	0.81	1.78108e-274	Transitioning CRM
RGS19	1.12095e-195	0.237923	0.647	0.552	3.696e-191	Transitioning CRM
YWHAH	2.62665e-238	0.236058	0.907	0.837	8.6606e-234	Transitioning CRM
NR4A1	0	0.230308	0.156	0.066	0	Transitioning CRM
NMRK1	2.70457e-115	0.223694	0.285	0.216	8.91751e-111	Transitioning CRM
OLR1	2.2463e-257	0.22159	0.798	0.674	7.40651e-253	Transitioning CRM
EGR3	0	0.218558	0.156	0.063	0	Transitioning CRM
OLFML3	1.95353e-213	0.218465	0.906	0.813	6.44117e-209	Transitioning CRM
SLC38A2	1.41955e-167	0.217412	0.549	0.452	4.68056e-163	Transitioning CRM
GABARAPL1	8.78272e-222	0.215737	0.282	0.184	2.89584e-217	Transitioning CRM
MALAT1	0	0.210841	1	0.997	0	Transitioning CRM
ADORA3	5.45411e-177	0.210645	0.802	0.708	1.79833e-172	Transitioning CRM
LYL1	1.10421e-148	0.209193	0.644	0.557	3.64079e-144	Transitioning CRM
C12orf57	7.26961e-157	0.208721	0.325	0.238	2.39693e-152	Transitioning CRM
IFI30	6.45312e-78	0.208282	0.178	0.129	2.12772e-73	Transitioning CRM
TBXAS1	1.16723e-171	0.207541	0.789	0.714	3.84858e-167	Transitioning CRM
SLC16A3	1.42946e-128	0.206719	0.607	0.525	4.71321e-124	Transitioning CRM
AC006129.4	1.73764e-95	0.204814	0.196	0.141	5.72933e-91	Transitioning CRM
CLK1	1.8153e-185	0.204213	0.417	0.316	5.98542e-181	Transitioning CRM
ABI3	1.15626e-152	0.203581	0.496	0.402	3.81242e-148	Transitioning CRM
RP11-480C22.1	2.26386e-137	0.202532	0.678	0.59	7.4644e-133	Transitioning CRM
ARHGAP25	4.37728e-122	0.202214	0.404	0.324	1.44328e-117	Transitioning CRM
HMOX1	9.3403e-169	0.201753	0.559	0.465	3.07968e-164	Transitioning CRM
BIN1	6.30429e-154	0.200949	0.876	0.818	2.07865e-149	Transitioning CRM
TAGAP	1.6168e-160	0.198022	0.425	0.33	5.33092e-156	Transitioning CRM
PRPF38B	6.8109e-167	0.195939	0.823	0.757	2.24569e-162	Transitioning CRM
VASH1	4.10206e-149	0.194512	0.546	0.451	1.35253e-144	Transitioning CRM
LPAR5	5.58071e-157	0.194447	0.656	0.56	1.84007e-152	Transitioning CRM
CD300A	1.35618e-146	0.192949	0.572	0.478	4.4716e-142	Transitioning CRM
CNPY3	1.54993e-142	0.192757	0.817	0.758	5.11043e-138	Transitioning CRM
GSTM3	4.0781e-126	0.192166	0.399	0.313	1.34463e-121	Transitioning CRM
ACY3	2.13626e-149	0.191842	0.668	0.564	7.04367e-145	Transitioning CRM
HHEX	1.19042e-137	0.190488	0.497	0.407	3.92507e-133	Transitioning CRM
CCND1	2.5559e-128	0.189633	0.72	0.647	8.42731e-124	Transitioning CRM
SKIL	5.53341e-132	0.188988	0.661	0.578	1.82448e-127	Transitioning CRM
XBP1	6.02484e-105	0.188201	0.689	0.617	1.98651e-100	Transitioning CRM
MIR24-2	1.07194e-134	0.187776	0.142	0.086	3.5344e-130	Transitioning CRM
ABCG2	1.10023e-123	0.187487	0.553	0.463	3.62767e-119	Transitioning CRM
SUCNR1	1.00474e-123	0.185281	0.502	0.411	3.31282e-119	Transitioning CRM
CTSB	1.39285e-212	0.185139	0.977	0.965	4.59249e-208	Transitioning CRM
SUSD3	4.8713e-115	0.184679	0.56	0.477	1.60616e-110	Transitioning CRM
CREM	2.96239e-219	0.18458	0.369	0.258	9.76758e-215	Transitioning CRM
CCNH	6.12192e-148	0.183437	0.385	0.295	2.01852e-143	Transitioning CRM
SRSF7	1.34103e-110	0.183244	0.791	0.734	4.42165e-106	Transitioning CRM
TMEM119	1.09758e-141	0.181859	0.559	0.46	3.61894e-137	Transitioning CRM
CSF3R	4.12514e-166	0.1814	0.833	0.758	1.36014e-161	Transitioning CRM
GPX1	2.67659e-175	0.180791	0.992	0.978	8.82526e-171	Transitioning CRM
FRMD4A	5.19793e-154	0.179175	0.747	0.657	1.71386e-149	Transitioning CRM
CKB	5.55465e-149	0.176906	0.828	0.737	1.83148e-144	Transitioning CRM
CLEC7A	1.98552e-61	0.176494	0.52	0.468	6.54665e-57	Transitioning CRM
SLC2A3	4.13529e-58	0.174904	0.148	0.109	1.36349e-53	Transitioning CRM
JOSD1	6.25853e-175	0.174179	0.229	0.15	2.06356e-170	Transitioning CRM
FAM133B	5.14308e-96	0.172598	0.706	0.644	1.69578e-91	Transitioning CRM
BLNK	7.33777e-129	0.172123	0.544	0.452	2.41941e-124	Transitioning CRM
TLE4	2.10671e-96	0.170931	0.563	0.488	6.94624e-92	Transitioning CRM
FAM105A	5.11371e-116	0.170794	0.778	0.724	1.68609e-111	Transitioning CRM
ARID5A	2.25997e-122	0.170326	0.322	0.245	7.45157e-118	Transitioning CRM
RP11-552D4.1	1.01249e-79	0.170104	0.399	0.332	3.33839e-75	Transitioning CRM
RP1-18D14.7	1.1345e-194	0.169594	0.154	0.086	3.74067e-190	Transitioning CRM
COQ7	1.88293e-140	0.168391	0.219	0.149	6.20841e-136	Transitioning CRM
IFRD1	3.46509e-96	0.167296	0.263	0.199	1.14251e-91	Transitioning CRM
TMIGD2	3.42982e-115	0.165446	0.339	0.261	1.13088e-110	Transitioning CRM
PTAFR	1.35032e-104	0.16447	0.8	0.742	4.45228e-100	Transitioning CRM
CORO1A	2.49871e-109	0.163571	0.809	0.744	8.23874e-105	Transitioning CRM
C6orf62	9.30743e-93	0.163449	0.668	0.603	3.06885e-88	Transitioning CRM
IPCEF1	3.32794e-111	0.163251	0.549	0.462	1.09729e-106	Transitioning CRM
FAM53C	1.4329e-109	0.16234	0.228	0.163	4.72457e-105	Transitioning CRM
PLEKHO1	8.39186e-112	0.161755	0.782	0.72	2.76696e-107	Transitioning CRM
CCL3L3	1.21083e-139	0.161482	0.179	0.113	3.99236e-135	Transitioning CRM
B3GNT5	1.12574e-90	0.161451	0.49	0.414	3.71179e-86	Transitioning CRM
IL3RA	1.17746e-96	0.160626	0.536	0.456	3.88231e-92	Transitioning CRM
PLK3	6.90598e-122	0.160613	0.243	0.173	2.27704e-117	Transitioning CRM
LPAR6	2.5888e-131	0.160129	0.888	0.829	8.53578e-127	Transitioning CRM
STK4	1.23804e-103	0.15921	0.616	0.541	4.08205e-99	Transitioning CRM
RPN2	5.77675e-92	0.158976	0.845	0.805	1.90471e-87	Transitioning CRM
FAM212A	2.01159e-73	0.15868	0.455	0.393	6.63263e-69	Transitioning CRM
AOAH	1.62611e-112	0.158393	0.724	0.651	5.36162e-108	Transitioning CRM
SSBP2	5.40296e-108	0.157611	0.538	0.455	1.78146e-103	Transitioning CRM
RP11-343N15.5	7.38404e-60	0.157279	0.506	0.452	2.43467e-55	Transitioning CRM
TAL1	4.51484e-116	0.156808	0.439	0.356	1.48863e-111	Transitioning CRM
HIST1H4E	1.66065e-166	0.156672	0.201	0.128	5.47548e-162	Transitioning CRM
CHMP1B	6.29306e-80	0.155388	0.277	0.218	2.07495e-75	Transitioning CRM
OSM	1.43212e-189	0.155381	0.103	0.049	4.72197e-185	Transitioning CRM
ARL6IP5	1.26314e-129	0.155091	0.93	0.892	4.16482e-125	Transitioning CRM
DAZAP2	1.8362e-86	0.154913	0.522	0.457	6.05432e-82	Transitioning CRM
ITM2B	5.0342e-185	0.154324	1	0.999	1.65988e-180	Transitioning CRM
BIN2	2.65191e-109	0.154106	0.65	0.569	8.74389e-105	Transitioning CRM
SPRY2	6.50799e-112	0.152216	0.274	0.204	2.14581e-107	Transitioning CRM
RAC1	3.33517e-139	0.152052	0.974	0.954	1.09967e-134	Transitioning CRM
TM6SF1	3.29535e-105	0.150632	0.581	0.497	1.08654e-100	Transitioning CRM
H1F0	1.92579e-44	0.14989	0.409	0.362	6.3497e-40	Transitioning CRM
SCAMP4	1.21891e-87	0.14916	0.283	0.221	4.01899e-83	Transitioning CRM
IGF1	2.04038e-82	0.148363	0.705	0.637	6.72754e-78	Transitioning CRM
IL16	2.69524e-112	0.147883	0.309	0.235	8.88676e-108	Transitioning CRM
SRGAP2	3.35956e-102	0.147291	0.766	0.709	1.10771e-97	Transitioning CRM
ADRB2	2.79765e-89	0.147068	0.613	0.538	9.22442e-85	Transitioning CRM
GATM	3.88359e-68	0.1465	0.566	0.507	1.2805e-63	Transitioning CRM
SNORD3A	0	0.14563	0.156	0.071	0	Transitioning CRM
VSIR	8.60686e-32	0.145436	0.114	0.089	2.83786e-27	Transitioning CRM
HNRNPA2B1	4.38967e-128	0.145321	0.967	0.956	1.44736e-123	Transitioning CRM
SPIDR	4.59156e-121	0.145283	0.263	0.19	1.51393e-116	Transitioning CRM
LAPTM5	9.94789e-119	0.144976	0.981	0.968	3.28002e-114	Transitioning CRM
HAVCR2	1.19319e-57	0.144906	0.655	0.605	3.93419e-53	Transitioning CRM
TUBA1A	3.0894e-31	0.144883	0.541	0.505	1.01864e-26	Transitioning CRM
SLCO2B1	2.82216e-119	0.144767	0.875	0.819	9.30523e-115	Transitioning CRM
SIGLEC10	3.6345e-102	0.144747	0.689	0.607	1.19837e-97	Transitioning CRM
LTC4S	7.85572e-113	0.143295	0.837	0.77	2.59019e-108	Transitioning CRM
TIAM1	2.7368e-99	0.143229	0.509	0.425	9.02378e-95	Transitioning CRM
RGS16	1.26797e-20	0.143192	0.135	0.112	4.18075e-16	Transitioning CRM
ADAP2	4.54455e-77	0.143106	0.754	0.697	1.49843e-72	Transitioning CRM
C5AR1	7.24719e-87	0.142967	0.329	0.262	2.38954e-82	Transitioning CRM
FGF20	3.85224e-101	0.142639	0.252	0.186	1.27016e-96	Transitioning CRM
RPL22L1	3.27052e-83	0.142636	0.439	0.368	1.07835e-78	Transitioning CRM
IDS	9.2807e-69	0.142238	0.344	0.285	3.06003e-64	Transitioning CRM
AC253572.2	2.81432e-203	0.141848	0.067	0.026	9.27938e-199	Transitioning CRM
SNORD3D	3.24069e-289	0.140538	0.134	0.061	1.06852e-284	Transitioning CRM
FCGR3A	7.9539e-133	0.140002	0.92	0.845	2.62256e-128	Transitioning CRM
CTD-2562J15.6	0	0.139693	0.132	0.056	0	Transitioning CRM
PTP4A1	5.47809e-92	0.138976	0.232	0.172	1.80624e-87	Transitioning CRM
OPRM1	3.73122e-210	0.138917	0.168	0.094	1.23026e-205	Transitioning CRM
CDKN1A	1.01641e-78	0.137168	0.141	0.097	3.3513e-74	Transitioning CRM
PRDM1	1.03811e-93	0.136947	0.214	0.155	3.42286e-89	Transitioning CRM
LAT2	1.66454e-75	0.136687	0.673	0.614	5.48833e-71	Transitioning CRM
SLC29A3	2.05342e-96	0.136556	0.309	0.24	6.77053e-92	Transitioning CRM
SLC31A2	6.97572e-77	0.136262	0.178	0.129	2.30003e-72	Transitioning CRM
LINC00996	5.51059e-92	0.135804	0.394	0.317	1.81695e-87	Transitioning CRM
CSRNP1	3.83851e-157	0.135792	0.154	0.092	1.26563e-152	Transitioning CRM
PMEPA1	8.48625e-88	0.135341	0.548	0.47	2.79809e-83	Transitioning CRM
DDIT3	5.72615e-81	0.134535	0.229	0.173	1.88803e-76	Transitioning CRM
SERPINB9	1.69558e-72	0.1344	0.482	0.415	5.59065e-68	Transitioning CRM
ALOX5AP	6.6632e-121	0.134354	0.967	0.928	2.19699e-116	Transitioning CRM
AMD1	2.74379e-83	0.131722	0.455	0.385	9.04684e-79	Transitioning CRM
SF1	1.75008e-75	0.131669	0.709	0.652	5.77036e-71	Transitioning CRM
LPIN2	2.37823e-73	0.131428	0.651	0.585	7.84152e-69	Transitioning CRM
RGS10	2.58205e-98	0.131185	0.949	0.911	8.51355e-94	Transitioning CRM
SYT6	4.71271e-79	0.13108	0.385	0.317	1.55388e-74	Transitioning CRM
IDS.1	3.69685e-50	0.130883	0.313	0.266	1.21892e-45	Transitioning CRM
RSRC2	2.11303e-67	0.130808	0.599	0.539	6.96708e-63	Transitioning CRM
ATF7IP2	1.94617e-61	0.130721	0.279	0.226	6.41692e-57	Transitioning CRM
GLIPR1	5.48339e-86	0.129436	0.853	0.803	1.80798e-81	Transitioning CRM
STAT3	8.46837e-55	0.129033	0.487	0.432	2.79219e-50	Transitioning CRM
SNX18	3.82259e-68	0.128788	0.422	0.36	1.26038e-63	Transitioning CRM
NLRP3	6.68339e-70	0.12865	0.29	0.233	2.20365e-65	Transitioning CRM
RASAL3	3.74657e-88	0.128358	0.368	0.297	1.23532e-83	Transitioning CRM
SAT2	2.04367e-70	0.128163	0.556	0.493	6.7384e-66	Transitioning CRM
GIMAP4	4.24187e-86	0.127823	0.675	0.599	1.39863e-81	Transitioning CRM
EIF4A2	2.20556e-56	0.126524	0.666	0.621	7.27218e-52	Transitioning CRM
ARHGAP22	1.87217e-82	0.126293	0.267	0.206	6.17292e-78	Transitioning CRM
MYO1F	1.98204e-77	0.126265	0.617	0.548	6.53518e-73	Transitioning CRM
RASGEF1C	5.81228e-102	0.125921	0.228	0.164	1.91642e-97	Transitioning CRM
ANKRD44	4.51669e-77	0.125796	0.475	0.405	1.48924e-72	Transitioning CRM
PPIG	1.06954e-56	0.125748	0.613	0.559	3.52649e-52	Transitioning CRM
APBB1IP	1.51587e-113	0.125397	0.943	0.888	4.99812e-109	Transitioning CRM
MIDN	1.40514e-68	0.124742	0.278	0.222	4.63302e-64	Transitioning CRM
AFF4	1.59761e-85	0.124716	0.386	0.315	5.26765e-81	Transitioning CRM
OTULINL	8.04545e-24	0.124537	0.114	0.092	2.65275e-19	Transitioning CRM
AC020916.1	4.15262e-117	0.124351	0.065	0.031	1.3692e-112	Transitioning CRM
CXorf21	5.08934e-74	0.124122	0.368	0.303	1.67806e-69	Transitioning CRM
RIN2	1.83257e-56	0.123204	0.59	0.535	6.04235e-52	Transitioning CRM
MEF2A	4.35849e-95	0.122979	0.857	0.796	1.43708e-90	Transitioning CRM
TSC22D2	2.81895e-86	0.122907	0.248	0.188	9.29464e-82	Transitioning CRM
IRF8	4.90908e-47	0.122478	0.557	0.509	1.61862e-42	Transitioning CRM
SERTAD3	6.45761e-84	0.122361	0.252	0.193	2.1292e-79	Transitioning CRM
STK17A	2.7446e-62	0.122232	0.293	0.238	9.04951e-58	Transitioning CRM
ZNF503	1.37551e-61	0.121874	0.191	0.146	4.53532e-57	Transitioning CRM
DDX3X	2.27578e-50	0.121836	0.519	0.469	7.50371e-46	Transitioning CRM
SRSF3	2.2007e-52	0.121404	0.64	0.593	7.25616e-48	Transitioning CRM
HSPA6	1.83485e-31	0.121278	0.088	0.065	6.04987e-27	Transitioning CRM
DNAJB6	1.79249e-58	0.121208	0.531	0.476	5.91021e-54	Transitioning CRM
LMO4	5.18107e-55	0.121065	0.411	0.355	1.7083e-50	Transitioning CRM
USP53	2.92177e-72	0.120808	0.47	0.399	9.63366e-68	Transitioning CRM
ST6GAL1	1.46384e-62	0.120535	0.682	0.624	4.82657e-58	Transitioning CRM
MKNK1	2.6531e-66	0.120234	0.729	0.674	8.74779e-62	Transitioning CRM
TRA2A	4.00522e-71	0.120116	0.445	0.38	1.3206e-66	Transitioning CRM
PLXDC1	1.04565e-75	0.119981	0.309	0.246	3.44771e-71	Transitioning CRM
GPR34	2.45614e-88	0.119641	0.957	0.905	8.09838e-84	Transitioning CRM
PTGS1	1.43976e-69	0.11961	0.374	0.31	4.74719e-65	Transitioning CRM
CCL4L1	4.31947e-83	0.119561	0.112	0.072	1.42422e-78	Transitioning CRM
EPC1	1.26026e-57	0.119394	0.445	0.389	4.15533e-53	Transitioning CRM
FYB1	4.37361e-23	0.119338	0.111	0.089	1.44207e-18	Transitioning CRM
SPNS2	1.80177e-79	0.119296	0.254	0.195	5.94079e-75	Transitioning CRM
INTS6	2.40666e-67	0.118644	0.229	0.177	7.93523e-63	Transitioning CRM
JAG1	1.65095e-76	0.118535	0.379	0.309	5.4435e-72	Transitioning CRM
GIMAP1	1.55575e-63	0.118483	0.443	0.38	5.12962e-59	Transitioning CRM
2003-03-01	2.72395e-85	0.118402	0.294	0.228	8.98141e-81	Transitioning CRM
ILF3-AS1	1.95955e-68	0.118294	0.177	0.13	6.46102e-64	Transitioning CRM
PCBP1	2.77511e-53	0.117786	0.646	0.598	9.15009e-49	Transitioning CRM
EIF5	3.02064e-60	0.117514	0.562	0.501	9.95964e-56	Transitioning CRM
TNFRSF1A	2.51738e-54	0.117429	0.659	0.609	8.30032e-50	Transitioning CRM
EVI2A	2.24329e-62	0.1173	0.455	0.393	7.39659e-58	Transitioning CRM
ARL4A	6.31278e-75	0.117136	0.18	0.131	2.08145e-70	Transitioning CRM
HNRNPA0	9.70716e-52	0.117087	0.444	0.393	3.20064e-47	Transitioning CRM
GPR56	1.17208e-66	0.116848	0.427	0.359	3.8646e-62	Transitioning CRM
VAMP2	1.91473e-57	0.116582	0.37	0.314	6.31326e-53	Transitioning CRM
P2RY12	2.7215e-136	0.116352	0.959	0.87	8.97333e-132	Transitioning CRM
IL18	2.88621e-73	0.11596	0.512	0.438	9.51642e-69	Transitioning CRM
IL6ST	2.29844e-67	0.115721	0.819	0.766	7.57841e-63	Transitioning CRM
NFIC	8.34995e-49	0.115712	0.476	0.426	2.75315e-44	Transitioning CRM
RNASET2	8.08994e-98	0.1151	0.96	0.926	2.66741e-93	Transitioning CRM
LRMP	2.19144e-69	0.114991	0.358	0.296	7.22563e-65	Transitioning CRM
HES1	3.42855e-33	0.114737	0.092	0.068	1.13046e-28	Transitioning CRM
HIST2H2BE	2.5411e-102	0.114587	0.134	0.085	8.3785e-98	Transitioning CRM
JDP2	2.93327e-79	0.114546	0.235	0.178	9.67159e-75	Transitioning CRM
LY86	3.45646e-67	0.114507	0.894	0.852	1.13967e-62	Transitioning CRM
IGSF21	2.10115e-80	0.114365	0.231	0.173	6.92792e-76	Transitioning CRM
SAMSN1	3.22498e-54	0.11422	0.864	0.828	1.06334e-49	Transitioning CRM
CD86	2.67829e-60	0.114112	0.679	0.622	8.83086e-56	Transitioning CRM
GTF2B	1.59401e-58	0.113978	0.375	0.32	5.25577e-54	Transitioning CRM
HLA-E	2.89087e-84	0.113467	0.959	0.936	9.53178e-80	Transitioning CRM
DDIT4	8.95667e-61	0.113444	0.121	0.084	2.95319e-56	Transitioning CRM
YME1L1	7.14993e-37	0.112741	0.322	0.283	2.35748e-32	Transitioning CRM
ATP2B1-AS1	1.46572e-146	0.112618	0.069	0.031	4.83276e-142	Transitioning CRM
REEP4	2.13443e-68	0.112444	0.331	0.271	7.03765e-64	Transitioning CRM
ARF4	1.30053e-58	0.112073	0.428	0.37	4.2881e-54	Transitioning CRM
SCAMP2	3.7205e-63	0.11194	0.797	0.756	1.22672e-58	Transitioning CRM
FYB	2.18792e-49	0.111889	0.767	0.736	7.21402e-45	Transitioning CRM
RGS18	1.99689e-61	0.111816	0.357	0.298	6.58415e-57	Transitioning CRM
RNF166	6.98619e-57	0.111786	0.324	0.271	2.30349e-52	Transitioning CRM
MEPCE	3.70238e-101	0.111499	0.157	0.104	1.22075e-96	Transitioning CRM
RAB3IL1	2.00834e-58	0.111445	0.314	0.26	6.62191e-54	Transitioning CRM
RNU12	1.77763e-94	0.111412	0.158	0.107	5.86119e-90	Transitioning CRM
NDE1	1.99452e-94	0.111304	0.168	0.115	6.57633e-90	Transitioning CRM
PTCH2	9.99829e-148	0.111298	0.152	0.091	3.29664e-143	Transitioning CRM
YPEL2	9.87591e-55	0.111117	0.289	0.238	3.25629e-50	Transitioning CRM
CYTH4	1.76737e-52	0.110989	0.575	0.519	5.82739e-48	Transitioning CRM
MXD4	6.31733e-53	0.110618	0.447	0.39	2.08295e-48	Transitioning CRM
GATAD1	4.15012e-43	0.110448	0.472	0.424	1.36838e-38	Transitioning CRM
LINC-PINT	4.68254e-54	0.110415	0.236	0.189	1.54393e-49	Transitioning CRM
HSPE1	2.37671e-36	0.110351	0.545	0.501	7.8365e-32	Transitioning CRM
IFNGR1	2.84147e-101	0.110157	0.984	0.948	9.36889e-97	Transitioning CRM
FLOT1	6.55702e-55	0.109899	0.436	0.379	2.16198e-50	Transitioning CRM
PMAIP1	1.404e-82	0.109728	0.123	0.081	4.62925e-78	Transitioning CRM
TNFRSF13C	2.98765e-71	0.109561	0.34	0.275	9.85089e-67	Transitioning CRM
MORF4L2	2.87645e-47	0.109437	0.396	0.346	9.48422e-43	Transitioning CRM
RGL2	7.61538e-72	0.109039	0.262	0.205	2.51094e-67	Transitioning CRM
TSPAN14	1.91008e-45	0.109006	0.327	0.281	6.29793e-41	Transitioning CRM
ATF4	5.30672e-44	0.108817	0.39	0.342	1.74973e-39	Transitioning CRM
RNASE6	7.45144e-54	0.108661	0.652	0.595	2.45689e-49	Transitioning CRM
RP11-439A17.7	2.58206e-49	0.108583	0.431	0.377	8.51356e-45	Transitioning CRM
AC103591.3	3.74562e-52	0.108195	0.063	0.04	1.235e-47	Transitioning CRM
P2RY6	6.91268e-41	0.107092	0.364	0.318	2.27925e-36	Transitioning CRM
NUDT3	2.51554e-46	0.106947	0.697	0.658	8.29423e-42	Transitioning CRM
MEF2C	8.97283e-88	0.106744	0.982	0.965	2.95852e-83	Transitioning CRM
KLF3	1.3476e-44	0.106743	0.578	0.528	4.44329e-40	Transitioning CRM
EMID1	5.64494e-88	0.10653	0.172	0.12	1.86125e-83	Transitioning CRM
DOK1	1.72543e-50	0.105694	0.336	0.286	5.68908e-46	Transitioning CRM
CTD-2035E11.3	2.37649e-191	0.105377	0.095	0.044	7.83576e-187	Transitioning CRM
SFMBT2	1.68386e-64	0.104406	0.67	0.602	5.55202e-60	Transitioning CRM
ALDH2	5.21948e-45	0.104183	0.543	0.493	1.72097e-40	Transitioning CRM
RTN4	3.25436e-49	0.103957	0.856	0.835	1.07303e-44	Transitioning CRM
SPNS3	2.61156e-72	0.103669	0.217	0.163	8.61085e-68	Transitioning CRM
NINJ1	3.31006e-45	0.103603	0.776	0.735	1.09139e-40	Transitioning CRM
BRD2	3.7512e-45	0.103586	0.339	0.291	1.23685e-40	Transitioning CRM
CELF2	1.01134e-48	0.103129	0.562	0.508	3.3346e-44	Transitioning CRM
TMEM55B	2.43837e-51	0.102959	0.225	0.181	8.0398e-47	Transitioning CRM
SLC4A7	1.12109e-61	0.102691	0.686	0.62	3.69646e-57	Transitioning CRM
EGR2	3.34548e-136	0.102328	0.103	0.055	1.10307e-131	Transitioning CRM
OFD1	1.42674e-45	0.101377	0.452	0.398	4.70425e-41	Transitioning CRM
CHD7	3.18896e-45	0.101254	0.444	0.393	1.05146e-40	Transitioning CRM
IL10RA	1.17244e-43	0.100828	0.464	0.412	3.86578e-39	Transitioning CRM
NRARP	6.08144e-177	0.100783	0.055	0.02	2.00517e-172	Transitioning CRM
FFAR4	8.55805e-60	0.100661	0.205	0.158	2.82176e-55	Transitioning CRM
MPZL1	2.46235e-44	0.100299	0.405	0.355	8.11885e-40	Transitioning CRM
ARRDC3	2.88089e-84	0.100203	0.198	0.143	9.49886e-80	Transitioning CRM
PHF20	1.35722e-39	0.100157	0.45	0.404	4.47504e-35	Transitioning CRM
ATP5J2	6.77616e-31	-0.100245	0.446	0.488	2.23423e-26	Transitioning CRM
SH3BGRL	3.74901e-27	-0.10029	0.652	0.678	1.23612e-22	Transitioning CRM
MYO1E	5.88957e-73	-0.100788	0.06	0.103	1.94191e-68	Transitioning CRM
ASAP1	6.70646e-63	-0.101177	0.086	0.129	2.21125e-58	Transitioning CRM
POLR2L	1.38717e-42	-0.101228	0.3	0.35	4.57376e-38	Transitioning CRM
SOCS6	1.75509e-12	-0.101336	0.476	0.495	5.78688e-08	Transitioning CRM
IFI44	3.5104e-45	-0.101686	0.103	0.141	1.15745e-40	Transitioning CRM
LITAF	6.90874e-39	-0.102274	0.184	0.226	2.27795e-34	Transitioning CRM
TM9SF3	2.51191e-30	-0.102288	0.416	0.457	8.28227e-26	Transitioning CRM
CALM3	1.014e-32	-0.10304	0.306	0.35	3.34335e-28	Transitioning CRM
ALAS1	5.90602e-38	-0.103275	0.137	0.175	1.94733e-33	Transitioning CRM
CD59	1.87276e-31	-0.103629	0.449	0.492	6.17485e-27	Transitioning CRM
PLSCR1	1.74318e-23	-0.103967	0.361	0.393	5.74761e-19	Transitioning CRM
SCIN	7.14693e-25	-0.105175	0.117	0.144	2.35648e-20	Transitioning CRM
ATP5L	1.5215e-31	-0.10545	0.619	0.656	5.0167e-27	Transitioning CRM
SIRPA	9.18892e-32	-0.105747	0.346	0.386	3.02977e-27	Transitioning CRM
METRNL	2.34213e-110	-0.106136	0.012	0.049	7.72248e-106	Transitioning CRM
MAMDC2	4.62501e-52	-0.106394	0.062	0.096	1.52496e-47	Transitioning CRM
TOP2A	5.5121e-51	-0.107437	0.003	0.019	1.81745e-46	Transitioning CRM
PPIA	4.80965e-41	-0.107741	0.876	0.895	1.58584e-36	Transitioning CRM
NAMPT	5.6601e-16	-0.107861	0.112	0.133	1.86625e-11	Transitioning CRM
PPM1G	2.17339e-07	-0.108224	0.35	0.369	0.00716611	Transitioning CRM
CD44	8.15625e-57	-0.108872	0.007	0.026	2.68928e-52	Transitioning CRM
BTF3	1.86461e-39	-0.108874	0.789	0.812	6.148e-35	Transitioning CRM
TGFBR1	2.00699e-28	-0.108989	0.491	0.529	6.61743e-24	Transitioning CRM
SPARC	7.31787e-60	-0.109464	0.004	0.023	2.41285e-55	Transitioning CRM
PMP22	4.75325e-19	-0.109672	0.213	0.24	1.56724e-14	Transitioning CRM
LINC00671	2.66278e-36	-0.109747	0.125	0.16	8.77971e-32	Transitioning CRM
SRI	1.95519e-34	-0.110158	0.268	0.31	6.44664e-30	Transitioning CRM
C3AR1	5.31848e-28	-0.110448	0.551	0.588	1.75361e-23	Transitioning CRM
ICAM1	1.0829e-40	-0.110644	0.102	0.138	3.57053e-36	Transitioning CRM
S100A13	2.44163e-58	-0.110822	0.1	0.145	8.05054e-54	Transitioning CRM
OST4	1.03382e-41	-0.110867	0.654	0.691	3.40871e-37	Transitioning CRM
NCL	2.83179e-22	-0.111069	0.651	0.673	9.33697e-18	Transitioning CRM
CTSS	1.00323e-44	-0.111369	0.884	0.902	3.30784e-40	Transitioning CRM
FAM26F	9.12521e-28	-0.11148	0.186	0.22	3.00876e-23	Transitioning CRM
NDUFA4	2.12606e-39	-0.111823	0.639	0.679	7.01004e-35	Transitioning CRM
PSME1	1.19526e-33	-0.111981	0.452	0.493	3.94101e-29	Transitioning CRM
EIF2AK2	2.38553e-24	-0.112061	0.275	0.309	7.86557e-20	Transitioning CRM
SMC1A	1.15464e-35	-0.11212	0.29	0.334	3.80707e-31	Transitioning CRM
PCDH12	8.08771e-39	-0.112154	0.088	0.121	2.66668e-34	Transitioning CRM
ATP1B3	5.29818e-44	-0.112184	0.334	0.384	1.74692e-39	Transitioning CRM
SLC15A3	1.7227e-53	-0.11245	0.232	0.286	5.68008e-49	Transitioning CRM
AP2S1	6.27885e-47	-0.112548	0.419	0.472	2.07026e-42	Transitioning CRM
TCEB2	4.71076e-38	-0.112607	0.472	0.517	1.55323e-33	Transitioning CRM
CHI3L2	1.54938e-29	-0.112743	0.021	0.037	5.1086e-25	Transitioning CRM
TMEM176A	9.66379e-81	-0.113152	0.042	0.082	3.18635e-76	Transitioning CRM
LCP1	4.87582e-31	-0.113771	0.431	0.47	1.60765e-26	Transitioning CRM
CPM	2.0319e-51	-0.11418	0.088	0.127	6.69957e-47	Transitioning CRM
FAM129A	3.90026e-71	-0.114719	0.065	0.108	1.28599e-66	Transitioning CRM
UBL5	3.52699e-45	-0.114904	0.557	0.604	1.16292e-40	Transitioning CRM
MPEG1	5.16771e-18	-0.115323	0.301	0.327	1.7039e-13	Transitioning CRM
BLOC1S1	1.01812e-39	-0.115481	0.325	0.373	3.35694e-35	Transitioning CRM
NDUFB2	1.30419e-37	-0.115612	0.505	0.548	4.30018e-33	Transitioning CRM
SLC25A6	1.87179e-33	-0.115687	0.587	0.619	6.17166e-29	Transitioning CRM
ARHGAP5	3.62213e-30	-0.116043	0.185	0.221	1.19429e-25	Transitioning CRM
PFN1	3.10087e-40	-0.116659	0.934	0.94	1.02242e-35	Transitioning CRM
DRAM1	1.96557e-105	-0.116762	0.025	0.067	6.48088e-101	Transitioning CRM
CALM1	3.44859e-23	-0.116906	0.688	0.714	1.13707e-18	Transitioning CRM
TOMM7	1.07967e-44	-0.117497	0.7	0.735	3.55988e-40	Transitioning CRM
MZT2B	5.65407e-40	-0.118402	0.395	0.443	1.86426e-35	Transitioning CRM
C1QB	1.75216e-30	-0.118402	0.998	0.996	5.77721e-26	Transitioning CRM
EEF1D	7.3191e-41	-0.119016	0.666	0.703	2.41325e-36	Transitioning CRM
SIGLEC1	3.29158e-145	-0.119439	0.008	0.051	1.0853e-140	Transitioning CRM
TFRC	2.51136e-45	-0.119627	0.079	0.113	8.28044e-41	Transitioning CRM
VIM	7.78913e-55	-0.119699	0.005	0.023	2.56823e-50	Transitioning CRM
CLIC1	5.30627e-40	-0.120205	0.69	0.722	1.74958e-35	Transitioning CRM
CANX	1.91814e-40	-0.120423	0.72	0.752	6.3245e-36	Transitioning CRM
ANXA5	1.30561e-41	-0.120863	0.622	0.661	4.30487e-37	Transitioning CRM
HLA-B	8.80353e-09	-0.120892	0.842	0.845	0.00029027	Transitioning CRM
HERC5	6.87626e-37	-0.12141	0.095	0.127	2.26724e-32	Transitioning CRM
ITSN1	3.93041e-54	-0.121674	0.068	0.104	1.29593e-49	Transitioning CRM
PYGL	1.21169e-56	-0.121816	0.157	0.206	3.99519e-52	Transitioning CRM
MKI67	3.18441e-48	-0.121819	0.002	0.016	1.04996e-43	Transitioning CRM
PRDX1	5.67371e-43	-0.122092	0.751	0.783	1.87074e-38	Transitioning CRM
COX8A	3.48183e-42	-0.122188	0.523	0.567	1.14803e-37	Transitioning CRM
RPL36A	9.40211e-45	-0.122323	0.522	0.563	3.10006e-40	Transitioning CRM
PTMS	3.78838e-51	-0.123249	0.24	0.293	1.2491e-46	Transitioning CRM
ZNF90	4.69213e-20	-0.12356	0.057	0.076	1.54709e-15	Transitioning CRM
EPS15	3.16605e-36	-0.123787	0.195	0.233	1.04391e-31	Transitioning CRM
TMSB10	2.08045e-20	-0.123855	0.974	0.973	6.85965e-16	Transitioning CRM
TNFAIP3	1.40102e-31	-0.124128	0.083	0.11	4.61943e-27	Transitioning CRM
COX7C	4.90472e-53	-0.124633	0.779	0.805	1.61718e-48	Transitioning CRM
MT-ND3	4.59151e-26	-0.124782	0.992	0.985	1.51391e-21	Transitioning CRM
UQCRB	1.60309e-38	-0.124914	0.713	0.737	5.2857e-34	Transitioning CRM
COX4I1	1.46169e-54	-0.125001	0.797	0.824	4.81948e-50	Transitioning CRM
RAMP1	1.1309e-79	-0.125327	0.055	0.099	3.7288e-75	Transitioning CRM
EEF2	1.01403e-49	-0.125383	0.504	0.554	3.34347e-45	Transitioning CRM
BRI3	1.1906e-39	-0.125459	0.69	0.724	3.92564e-35	Transitioning CRM
HSP90B1	2.16917e-22	-0.125553	0.897	0.906	7.1522e-18	Transitioning CRM
TPM3	4.4583e-42	-0.126148	0.611	0.65	1.46999e-37	Transitioning CRM
CYBB	4.79469e-20	-0.126525	0.917	0.902	1.58091e-15	Transitioning CRM
MYL6	2.52287e-51	-0.126931	0.904	0.923	8.31839e-47	Transitioning CRM
SH3BGRL3	1.86356e-33	-0.127064	0.741	0.766	6.14452e-29	Transitioning CRM
COX6C	5.45626e-47	-0.127162	0.525	0.57	1.79904e-42	Transitioning CRM
MT-ND5	4.53718e-28	-0.127268	0.874	0.879	1.496e-23	Transitioning CRM
RNF213	1.10073e-17	-0.127802	0.462	0.486	3.62933e-13	Transitioning CRM
NACA	3.86915e-50	-0.128353	0.949	0.954	1.27574e-45	Transitioning CRM
CENPF	1.162e-19	-0.130246	0.021	0.034	3.83135e-15	Transitioning CRM
MT-ND4	2.1436e-29	-0.130265	0.991	0.986	7.06788e-25	Transitioning CRM
MT-ATP6	4.21427e-19	-0.131498	0.995	0.992	1.38953e-14	Transitioning CRM
TMSB4X	1.20861e-60	-0.132387	1	1	3.98504e-56	Transitioning CRM
XAF1	2.37819e-19	-0.134559	0.256	0.283	7.84136e-15	Transitioning CRM
IL8	3.37517e-12	-0.135597	0.029	0.04	1.11286e-07	Transitioning CRM
ATP1B1	4.79714e-24	-0.136907	0.486	0.512	1.58171e-19	Transitioning CRM
HLA-DQA1	3.39386e-99	-0.13704	0.015	0.05	1.11902e-94	Transitioning CRM
RPL4	5.45114e-57	-0.137386	0.691	0.729	1.79735e-52	Transitioning CRM
RPS4Y1	1.60164e-45	-0.138124	0.46	0.508	5.28092e-41	Transitioning CRM
VSIG4	5.82991e-34	-0.138464	0.538	0.58	1.92224e-29	Transitioning CRM
HLA-C	7.09631e-22	-0.139953	0.845	0.851	2.33979e-17	Transitioning CRM
ITGB1	4.50029e-67	-0.142245	0.596	0.649	1.48384e-62	Transitioning CRM
MSN	2.6452e-59	-0.143016	0.358	0.416	8.72175e-55	Transitioning CRM
PPA1	1.21608e-72	-0.145488	0.06	0.102	4.00967e-68	Transitioning CRM
IFITM2	3.52259e-50	-0.1455	0.421	0.474	1.16147e-45	Transitioning CRM
TIMP1	4.36644e-22	-0.146033	0.276	0.31	1.4397e-17	Transitioning CRM
PRELID1	2.20091e-38	-0.147555	0.327	0.371	7.25685e-34	Transitioning CRM
MT2A	2.31634e-52	-0.148152	0.023	0.048	7.63744e-48	Transitioning CRM
EEF1A1	2.97133e-59	-0.149966	0.999	0.998	9.79706e-55	Transitioning CRM
MRC1L1	5.23951e-30	-0.150524	0.144	0.174	1.72757e-25	Transitioning CRM
CD28	7.59954e-138	-0.151364	0.017	0.063	2.50572e-133	Transitioning CRM
IFIT2	4.5271e-07	-0.151425	0.151	0.163	0.0149268	Transitioning CRM
RPS15A	4.52708e-72	-0.152585	0.977	0.978	1.49267e-67	Transitioning CRM
EPSTI1	1.67427e-25	-0.152727	0.258	0.289	5.52039e-21	Transitioning CRM
MT-CO2	9.60627e-47	-0.15387	0.997	0.993	3.16738e-42	Transitioning CRM
STAT1	1.93239e-70	-0.15412	0.147	0.201	6.37148e-66	Transitioning CRM
SAMD9L	2.74755e-29	-0.154753	0.199	0.233	9.05922e-25	Transitioning CRM
FCER1G	4.5023e-68	-0.15502	0.94	0.948	1.4845e-63	Transitioning CRM
MT-ND4L	8.88293e-62	-0.15699	0.466	0.52	2.92888e-57	Transitioning CRM
HINT1	1.30788e-71	-0.158208	0.48	0.543	4.31233e-67	Transitioning CRM
KCNJ2	1.87353e-78	-0.158303	0.061	0.106	6.17739e-74	Transitioning CRM
PLXND1	4.16221e-93	-0.159318	0.089	0.144	1.37236e-88	Transitioning CRM
GAPDH	9.29757e-41	-0.15982	0.914	0.918	3.0656e-36	Transitioning CRM
RPL30	6.8889e-86	-0.160105	0.988	0.988	2.27141e-81	Transitioning CRM
SERF2	7.08928e-95	-0.16082	0.948	0.96	2.33748e-90	Transitioning CRM
RPS27	3.27234e-77	-0.160844	0.985	0.986	1.07896e-72	Transitioning CRM
SNX6	1.30721e-35	-0.162257	0.426	0.463	4.31013e-31	Transitioning CRM
IL1RN	5.43681e-54	-0.162701	0.014	0.036	1.79263e-49	Transitioning CRM
RPSA	5.5751e-79	-0.163082	0.833	0.857	1.83822e-74	Transitioning CRM
ATP6V1F	3.34542e-59	-0.163987	0.623	0.668	1.10305e-54	Transitioning CRM
SDCBP	1.08265e-56	-0.164659	0.474	0.519	3.56971e-52	Transitioning CRM
RPL3	1.3755e-80	-0.164819	0.954	0.963	4.53531e-76	Transitioning CRM
RPS3	1.35034e-86	-0.165434	0.977	0.98	4.45233e-82	Transitioning CRM
LY6E	1.82524e-43	-0.165652	0.065	0.096	6.01818e-39	Transitioning CRM
NPM1	1.40021e-70	-0.167145	0.736	0.774	4.61676e-66	Transitioning CRM
MX2	1.3116e-98	-0.167788	0.038	0.082	4.3246e-94	Transitioning CRM
RPL6	6.19809e-60	-0.167854	0.85	0.866	2.04363e-55	Transitioning CRM
IQGAP2	1.52811e-148	-0.168286	0.03	0.085	5.0385e-144	Transitioning CRM
ATOX1	1.94859e-81	-0.168375	0.341	0.41	6.42489e-77	Transitioning CRM
RPL5	1.74409e-97	-0.169242	0.946	0.957	5.75061e-93	Transitioning CRM
RPL24	3.24959e-92	-0.169274	0.923	0.937	1.07146e-87	Transitioning CRM
WWP1	2.94643e-82	-0.170216	0.065	0.111	9.71498e-78	Transitioning CRM
RPL18	4.08335e-87	-0.170623	0.955	0.961	1.34636e-82	Transitioning CRM
FAU	1.06418e-97	-0.170937	0.981	0.983	3.50882e-93	Transitioning CRM
RPS27A	2.38817e-116	-0.171757	0.991	0.992	7.87428e-112	Transitioning CRM
RPS7	2.56571e-106	-0.172981	0.962	0.97	8.45967e-102	Transitioning CRM
B2M	7.55849e-58	-0.173159	1	0.999	2.49219e-53	Transitioning CRM
RPS13	1.40346e-95	-0.173889	0.976	0.977	4.62749e-91	Transitioning CRM
RSAD2	1.93123e-76	-0.17493	0.036	0.073	6.36764e-72	Transitioning CRM
TNFAIP2	3.08395e-116	-0.175071	0.064	0.121	1.01684e-111	Transitioning CRM
PFDN5	3.38178e-94	-0.175957	0.787	0.822	1.11504e-89	Transitioning CRM
RPS11	1.37448e-97	-0.176084	0.905	0.928	4.53194e-93	Transitioning CRM
LIPA	1.79097e-21	-0.176266	0.573	0.589	5.90519e-17	Transitioning CRM
RPL10A	1.54947e-101	-0.176583	0.907	0.929	5.10893e-97	Transitioning CRM
RBPJ	2.49794e-15	-0.177517	0.311	0.336	8.2362e-11	Transitioning CRM
SCN9A	1.00579e-181	-0.178104	0.001	0.048	3.31628e-177	Transitioning CRM
CHCHD10	8.71167e-62	-0.178779	0.508	0.557	2.87241e-57	Transitioning CRM
RPL26	8.04584e-83	-0.17884	0.946	0.943	2.65288e-78	Transitioning CRM
GNB2L1	4.44007e-75	-0.179721	0.809	0.835	1.46398e-70	Transitioning CRM
EEF1B2	2.83207e-98	-0.181052	0.894	0.91	9.3379e-94	Transitioning CRM
RPL21	1.36348e-110	-0.181136	0.989	0.99	4.49565e-106	Transitioning CRM
RPL41	1.90656e-129	-0.181875	0.997	0.996	6.28629e-125	Transitioning CRM
MTSS1	5.18002e-72	-0.182485	0.2	0.258	1.70795e-67	Transitioning CRM
STMN1	4.04154e-07	-0.184542	0.413	0.421	0.0133258	Transitioning CRM
RPS4X	8.54477e-91	-0.184711	0.959	0.969	2.81738e-86	Transitioning CRM
RPL10	2.26556e-118	-0.185534	0.998	0.998	7.47001e-114	Transitioning CRM
CLTC	8.77318e-79	-0.186162	0.389	0.455	2.89269e-74	Transitioning CRM
S100A11	5.50154e-60	-0.186338	0.924	0.926	1.81397e-55	Transitioning CRM
RPS25	2.51286e-122	-0.18653	0.964	0.971	8.28541e-118	Transitioning CRM
APLP2	2.60301e-81	-0.187345	0.741	0.784	8.58263e-77	Transitioning CRM
RPL29	7.47704e-109	-0.187446	0.968	0.975	2.46533e-104	Transitioning CRM
S100A8	9.37254e-51	-0.187644	0.045	0.075	3.09031e-46	Transitioning CRM
ABCA1	3.13269e-46	-0.187894	0.269	0.314	1.03291e-41	Transitioning CRM
RPS15	9.46843e-137	-0.187915	0.984	0.986	3.12193e-132	Transitioning CRM
FABP5	5.79302e-109	-0.189922	0.062	0.116	1.91007e-104	Transitioning CRM
RPL23	7.76334e-89	-0.19184	0.878	0.901	2.55973e-84	Transitioning CRM
RPL35A	3.19157e-116	-0.192849	0.956	0.967	1.05232e-111	Transitioning CRM
RPLP0	6.13141e-101	-0.193186	0.873	0.896	2.02165e-96	Transitioning CRM
RPL11	9.06752e-133	-0.193275	0.99	0.991	2.98974e-128	Transitioning CRM
RPL31	9.31745e-123	-0.195929	0.799	0.843	3.07215e-118	Transitioning CRM
RPL37	3.49892e-124	-0.196149	0.977	0.978	1.15366e-119	Transitioning CRM
RGL1	2.91123e-97	-0.196281	0.101	0.159	9.5989e-93	Transitioning CRM
RPL23A	1.49096e-122	-0.196833	0.935	0.954	4.91598e-118	Transitioning CRM
RPS16	7.69858e-120	-0.197107	0.937	0.955	2.53837e-115	Transitioning CRM
DBI	5.88207e-48	-0.197569	0.377	0.423	1.93944e-43	Transitioning CRM
HLA-DMA	9.28177e-68	-0.198529	0.157	0.209	3.06039e-63	Transitioning CRM
RPS29	2.0107e-131	-0.19937	0.951	0.96	6.62968e-127	Transitioning CRM
RPL22	8.96164e-107	-0.199515	0.864	0.89	2.95483e-102	Transitioning CRM
GPNMB	6.42684e-63	-0.200489	0.01	0.033	2.11906e-58	Transitioning CRM
UBA52	3.0416e-135	-0.202531	0.952	0.966	1.00288e-130	Transitioning CRM
MTRNR2L12	4.23495e-52	-0.202552	0.605	0.642	1.39635e-47	Transitioning CRM
RPS21	2.50153e-103	-0.20292	0.862	0.877	8.24805e-99	Transitioning CRM
RPL34	2.07374e-121	-0.20448	0.984	0.985	6.83753e-117	Transitioning CRM
RPS24	1.30537e-150	-0.204937	0.991	0.991	4.30405e-146	Transitioning CRM
IQGAP1	1.89353e-181	-0.206154	0.052	0.125	6.24334e-177	Transitioning CRM
RPS3A	2.10945e-121	-0.206406	0.983	0.985	6.95527e-117	Transitioning CRM
CD63	3.76931e-122	-0.206421	0.947	0.961	1.24282e-117	Transitioning CRM
AGR2	2.15045e-58	-0.20648	0.105	0.149	7.09047e-54	Transitioning CRM
RPL27	1.52978e-146	-0.208059	0.881	0.912	5.044e-142	Transitioning CRM
TLR2	1.22975e-115	-0.2087	0.095	0.159	4.05474e-111	Transitioning CRM
RPL19	5.25512e-151	-0.208708	0.99	0.992	1.73272e-146	Transitioning CRM
CD48	3.77584e-66	-0.209721	0.077	0.12	1.24497e-61	Transitioning CRM
TMEM176B	5.84133e-108	-0.210594	0.081	0.14	1.926e-103	Transitioning CRM
RPL9	7.15262e-145	-0.211391	0.95	0.957	2.35836e-140	Transitioning CRM
GAS6	1.50765e-80	-0.212139	0.312	0.378	4.97102e-76	Transitioning CRM
EMP3	2.6881e-76	-0.212146	0.123	0.176	8.86319e-72	Transitioning CRM
PSME2	2.82714e-62	-0.212624	0.306	0.36	9.32163e-58	Transitioning CRM
LAP3	1.75694e-44	-0.214545	0.407	0.447	5.79299e-40	Transitioning CRM
RPL14	7.82124e-134	-0.214651	0.914	0.933	2.57882e-129	Transitioning CRM
RPL39	7.95758e-127	-0.216698	0.956	0.955	2.62377e-122	Transitioning CRM
RPL13A	6.0745e-145	-0.217291	0.962	0.974	2.00288e-140	Transitioning CRM
RPL7A	3.17795e-153	-0.217304	0.961	0.969	1.04783e-148	Transitioning CRM
MT-ND1	1.66634e-68	-0.217352	0.898	0.91	5.49425e-64	Transitioning CRM
IGFBP4	2.01227e-202	-0.218706	0.008	0.065	6.63486e-198	Transitioning CRM
ATP5E	2.16897e-120	-0.218753	0.808	0.836	7.15153e-116	Transitioning CRM
RPS19	2.86656e-165	-0.220144	0.984	0.988	9.45162e-161	Transitioning CRM
MAN1A1	4.87671e-85	-0.220917	0.101	0.154	1.60795e-80	Transitioning CRM
RPL15	6.61158e-163	-0.220951	0.966	0.977	2.17997e-158	Transitioning CRM
RPS14	4.28321e-155	-0.220968	0.985	0.988	1.41226e-150	Transitioning CRM
CSTB	2.96087e-101	-0.221552	0.501	0.567	9.76259e-97	Transitioning CRM
RPL38	6.47727e-157	-0.221956	0.869	0.899	2.13569e-152	Transitioning CRM
RPL18A	2.46474e-147	-0.222802	0.959	0.967	8.12673e-143	Transitioning CRM
GPR84	1.29262e-38	-0.224328	0.151	0.188	4.26202e-34	Transitioning CRM
RPS23	1.56513e-167	-0.224637	0.992	0.993	5.16053e-163	Transitioning CRM
YBX1	2.16748e-144	-0.227717	0.812	0.852	7.14662e-140	Transitioning CRM
RPL7	3.22453e-146	-0.228836	0.803	0.846	1.06319e-141	Transitioning CRM
RPS28	5.15038e-161	-0.228882	0.966	0.97	1.69818e-156	Transitioning CRM
TPT1	1.98127e-133	-0.22933	0.998	0.997	6.53264e-129	Transitioning CRM
LGALS3	1.09442e-122	-0.229967	0.02	0.063	3.60851e-118	Transitioning CRM
RPL37A	5.91818e-187	-0.230157	0.958	0.966	1.95134e-182	Transitioning CRM
RPL32	2.4062e-181	-0.231204	0.985	0.988	7.93372e-177	Transitioning CRM
PLA2G7	7.69192e-139	-0.23168	0.079	0.147	2.53618e-134	Transitioning CRM
RPL12	2.39146e-148	-0.231881	0.953	0.96	7.88513e-144	Transitioning CRM
BLVRB	1.33622e-83	-0.233596	0.261	0.326	4.40578e-79	Transitioning CRM
RPL8	1.95523e-179	-0.23596	0.952	0.965	6.44678e-175	Transitioning CRM
MRC1	8.30823e-27	-0.236078	0.131	0.159	2.73939e-22	Transitioning CRM
RPS9	3.1967e-168	-0.236191	0.928	0.95	1.05401e-163	Transitioning CRM
TYMP	9.13792e-32	-0.236209	0.338	0.373	3.01295e-27	Transitioning CRM
RPL35	4.7906e-191	-0.236729	0.923	0.945	1.57956e-186	Transitioning CRM
PARP14	1.59988e-66	-0.236904	0.374	0.43	5.27513e-62	Transitioning CRM
RND3	1.40589e-110	-0.236914	0.045	0.096	4.63549e-106	Transitioning CRM
TGFBI	2.18747e-212	-0.237349	0.007	0.066	7.21253e-208	Transitioning CRM
EBI3	6.51643e-20	-0.237971	0.287	0.311	2.1486e-15	Transitioning CRM
RPL28	1.76894e-208	-0.240066	0.986	0.989	5.83254e-204	Transitioning CRM
RPLP2	1.88771e-226	-0.24035	0.956	0.971	6.22416e-222	Transitioning CRM
RPS20	5.98816e-172	-0.240543	0.874	0.91	1.97442e-167	Transitioning CRM
RPL13	4.32371e-197	-0.241682	0.996	0.997	1.42562e-192	Transitioning CRM
ASAH1	1.82131e-51	-0.242032	0.746	0.757	6.00522e-47	Transitioning CRM
RPS5	3.09327e-176	-0.247395	0.867	0.902	1.01991e-171	Transitioning CRM
RPS8	1.5824e-190	-0.248297	0.99	0.992	5.21751e-186	Transitioning CRM
RPLP1	4.51332e-246	-0.249827	0.998	0.998	1.48813e-241	Transitioning CRM
RPS18	9.57086e-206	-0.255017	0.983	0.987	3.1557e-201	Transitioning CRM
NPC2	6.5953e-166	-0.255962	0.835	0.871	2.1746e-161	Transitioning CRM
SELENOP	1.3213e-09	-0.256588	0.027	0.035	4.3566e-05	Transitioning CRM
RPS6	1.8399e-220	-0.258679	0.972	0.98	6.0665e-216	Transitioning CRM
NAP1L1	2.81774e-117	-0.262276	0.475	0.548	9.29066e-113	Transitioning CRM
HLA-DPB1	4.66706e-89	-0.262477	0.101	0.154	1.53882e-84	Transitioning CRM
RPS2	1.50779e-223	-0.264265	0.986	0.989	4.97148e-219	Transitioning CRM
ACSL1	2.22789e-90	-0.266526	0.051	0.096	7.3458e-86	Transitioning CRM
FTL	7.37271e-238	-0.26921	1	1	2.43093e-233	Transitioning CRM
MS4A4A	1.01366e-74	-0.269229	0.236	0.294	3.34224e-70	Transitioning CRM
RPL36	2.36286e-226	-0.269949	0.918	0.94	7.79083e-222	Transitioning CRM
MT-ND2	2.31285e-104	-0.269989	0.885	0.897	7.62593e-100	Transitioning CRM
NRP1	8.00113e-67	-0.270696	0.232	0.285	2.63813e-62	Transitioning CRM
RPL27A	1.22027e-180	-0.274296	0.852	0.892	4.02348e-176	Transitioning CRM
BCL2A1	2.21244e-76	-0.282001	0.075	0.12	7.29487e-72	Transitioning CRM
MS4A7	1.29284e-78	-0.294562	0.544	0.594	4.26274e-74	Transitioning CRM
LILRB5	7.86217e-200	-0.294806	0.009	0.065	2.59232e-195	Transitioning CRM
RPS12	1.78925e-248	-0.297061	0.981	0.984	5.89952e-244	Transitioning CRM
COLEC12	9.04058e-220	-0.303744	0.013	0.077	2.98086e-215	Transitioning CRM
IFIT3	1.29673e-91	-0.305224	0.074	0.125	4.27558e-87	Transitioning CRM
S100A9	3.20024e-82	-0.305427	0.059	0.105	1.05518e-77	Transitioning CRM
IFIT1	1.9218e-61	-0.309037	0.108	0.151	6.33655e-57	Transitioning CRM
GYPC	1.8454e-124	-0.311199	0.296	0.374	6.08467e-120	Transitioning CRM
IFI44L	3.99895e-95	-0.315001	0.094	0.149	1.31853e-90	Transitioning CRM
IL4I1	1.46847e-117	-0.319881	0.077	0.138	4.84185e-113	Transitioning CRM
CD74	2.87554e-12	-0.323949	0.905	0.886	9.48123e-08	Transitioning CRM
MX1	2.8368e-74	-0.337371	0.159	0.212	9.35351e-70	Transitioning CRM
CD14	1.23354e-46	-0.337913	0.665	0.693	4.06723e-42	Transitioning CRM
HLA-DRB1	1.3256e-52	-0.342647	0.193	0.238	4.37075e-48	Transitioning CRM
MS4A6A	1.10743e-109	-0.360388	0.215	0.288	3.65142e-105	Transitioning CRM
STAB1	2.1287e-36	-0.374554	0.518	0.537	7.01875e-32	Transitioning CRM
IFI27	9.145e-37	-0.3943	0.026	0.047	3.01529e-32	Transitioning CRM
HLA-DRB5	3.34892e-95	-0.403806	0.133	0.192	1.10421e-90	Transitioning CRM
FTH1	3.55889e-97	-0.41982	1	1	1.17344e-92	Transitioning CRM
F13A1	1.06747e-224	-0.431939	0.008	0.07	3.51968e-220	Transitioning CRM
CD9	1.32581e-134	-0.437073	0.039	0.094	4.37145e-130	Transitioning CRM
SOD2	4.80624e-18	-0.461265	0.31	0.332	1.58471e-13	Transitioning CRM
CD163	1.38793e-268	-0.474037	0.018	0.096	4.57628e-264	Transitioning CRM
HLA-DPA1	1.6442e-84	-0.5202	0.206	0.262	5.42124e-80	Transitioning CRM
IFI6	1.35929e-117	-0.522542	0.159	0.228	4.48185e-113	Transitioning CRM
LGALS1	2.80605e-227	-0.538291	0.082	0.173	9.25212e-223	Transitioning CRM
IFITM3	1.39215e-182	-0.557378	0.291	0.386	4.5902e-178	Transitioning CRM
LYVE1	1.21479e-35	-0.557594	0.317	0.347	4.00541e-31	Transitioning CRM
ISG15	2.57452e-117	-0.597156	0.138	0.204	8.48872e-113	Transitioning CRM
CD36	4.83045e-211	-0.625956	0.088	0.176	1.5927e-206	Transitioning CRM
APOC1	2.53576e-76	-0.635017	0.733	0.744	8.3609e-72	Transitioning CRM
SPP1	1.51574e-133	-0.687113	0.984	0.983	4.99771e-129	Transitioning CRM
CCL2	5.8785e-12	-0.706627	0.376	0.385	1.93826e-07	Transitioning CRM
CXCL10	1.36919e-94	-0.793688	0.026	0.065	4.5145e-90	Transitioning CRM
SEPP1	2.0351e-55	-0.80205	0.169	0.212	6.71014e-51	Transitioning CRM
HLA-DRA	5.57518e-101	-0.805601	0.251	0.313	1.83825e-96	Transitioning CRM
DAB2	2.84283e-69	-0.815223	0.385	0.433	9.37339e-65	Transitioning CRM
CCL8	3.13532e-126	-0.869579	0.031	0.081	1.03378e-121	Transitioning CRM
CCL3	1.4199e-58	-1.05611	0.407	0.439	4.6817e-54	Transitioning CRM
CCL4	1.64303e-156	-1.76934	0.316	0.388	5.41739e-152	Transitioning CRM
RNASE1	2.37122e-109	-1.95094	0.172	0.232	7.8184e-105	Transitioning CRM

## Sheet: CRM
gene	p_val	avg_log2FC	pct.1	pct.2	p_val_adj	cluster
CCL4	0	3.32581	0.867	0.321	0	Cytokines response (CRM)
CCL3	0	2.88855	0.938	0.374	0	Cytokines response (CRM)
IL1B	0	1.80878	0.497	0.278	0	Cytokines response (CRM)
CCL2	0	1.56532	0.563	0.362	0	Cytokines response (CRM)
CCL4L2	0	1.3935	0.604	0.257	0	Cytokines response (CRM)
FOS	0	1.25096	0.893	0.684	0	Cytokines response (CRM)
NFKBIA	0	1.24918	0.677	0.479	0	Cytokines response (CRM)
CCL3L1	0	1.21104	0.542	0.169	0	Cytokines response (CRM)
SOD2	0	1.1523	0.499	0.309	0	Cytokines response (CRM)
GADD45B	0	1.10604	0.633	0.331	0	Cytokines response (CRM)
IER2	0	1.07919	0.862	0.567	0	Cytokines response (CRM)
DUSP1	0	1.06561	0.732	0.42	0	Cytokines response (CRM)
CH25H	0	1.01803	0.789	0.566	0	Cytokines response (CRM)
JUNB	0	0.951189	0.866	0.62	0	Cytokines response (CRM)
CCL3L3	0	0.946727	0.388	0.088	0	Cytokines response (CRM)
CCL8	6.73079e-237	0.946295	0.137	0.068	2.21928e-232	Cytokines response (CRM)
GPR84	0	0.927012	0.354	0.163	0	Cytokines response (CRM)
BCL2A1	0	0.897535	0.295	0.093	0	Cytokines response (CRM)
ZFP36	0	0.882384	0.762	0.5	0	Cytokines response (CRM)
TNF	0	0.873509	0.39	0.144	0	Cytokines response (CRM)
SPP1	0	0.873067	0.993	0.982	0	Cytokines response (CRM)
KLF2	0	0.78916	0.592	0.354	0	Cytokines response (CRM)
EBI3	0	0.77279	0.443	0.292	0	Cytokines response (CRM)
RGS16	0	0.763481	0.273	0.095	0	Cytokines response (CRM)
SGK1	0	0.743747	0.56	0.308	0	Cytokines response (CRM)
IER3	0	0.736738	0.88	0.718	0	Cytokines response (CRM)
S100A9	0	0.734838	0.198	0.088	0	Cytokines response (CRM)
TYMP	0	0.726197	0.531	0.35	0	Cytokines response (CRM)
PLEK	0	0.723701	0.682	0.576	0	Cytokines response (CRM)
RGS1	0	0.71758	0.593	0.373	0	Cytokines response (CRM)
IL4I1	0	0.702149	0.282	0.112	0	Cytokines response (CRM)
FTH1	0	0.694261	1	1	0	Cytokines response (CRM)
FPR1	0	0.673887	0.726	0.603	0	Cytokines response (CRM)
JUN	0	0.647537	0.656	0.492	0	Cytokines response (CRM)
CEBPD	0	0.626614	0.736	0.583	0	Cytokines response (CRM)
BTG2	0	0.621078	0.813	0.668	0	Cytokines response (CRM)
CXCL10	0	0.605916	0.158	0.049	0	Cytokines response (CRM)
CD14	5.08988e-258	0.598931	0.759	0.681	1.67824e-253	Cytokines response (CRM)
CD83	0	0.596198	0.381	0.167	0	Cytokines response (CRM)
IL8	0	0.593213	0.109	0.03	0	Cytokines response (CRM)
TNFAIP3	0	0.579595	0.244	0.09	0	Cytokines response (CRM)
CD48	0	0.548958	0.224	0.102	0	Cytokines response (CRM)
PHACTR1	0	0.544698	0.577	0.415	0	Cytokines response (CRM)
MCL1	0	0.529136	0.677	0.447	0	Cytokines response (CRM)
POU2F2	0	0.524308	0.548	0.393	0	Cytokines response (CRM)
EGR1	0	0.517209	0.286	0.111	0	Cytokines response (CRM)
IL1A	0	0.508313	0.208	0.081	0	Cytokines response (CRM)
FOSB	0	0.502173	0.468	0.251	0	Cytokines response (CRM)
JUND	0	0.497017	0.755	0.615	0	Cytokines response (CRM)
KLF6	0	0.478659	0.563	0.37	0	Cytokines response (CRM)
CEBPB	0	0.478505	0.792	0.677	0	Cytokines response (CRM)
RASSF4	0	0.471628	0.546	0.411	0	Cytokines response (CRM)
S100A8	0	0.468082	0.153	0.062	0	Cytokines response (CRM)
SLC1A3	0	0.464751	0.698	0.573	0	Cytokines response (CRM)
LAP3	2.1448e-307	0.459365	0.549	0.429	7.07185e-303	Cytokines response (CRM)
RHOB	2.04963e-244	0.455276	0.612	0.523	6.75803e-240	Cytokines response (CRM)
DDX21	0	0.453106	0.498	0.375	0	Cytokines response (CRM)
RND3	9.40292e-196	0.448961	0.15	0.083	3.10033e-191	Cytokines response (CRM)
KCNJ2	0	0.441863	0.21	0.087	0	Cytokines response (CRM)
CCL4L1	0	0.433131	0.241	0.056	0	Cytokines response (CRM)
ICAM1	0	0.429467	0.256	0.119	0	Cytokines response (CRM)
PPP1R15A	0	0.418027	0.39	0.208	0	Cytokines response (CRM)
NR4A2	0	0.416565	0.28	0.112	0	Cytokines response (CRM)
CHI3L2	0	0.414329	0.11	0.026	0	Cytokines response (CRM)
OTUD1	0	0.410297	0.433	0.281	0	Cytokines response (CRM)
NFKBID	0	0.406679	0.379	0.192	0	Cytokines response (CRM)
MIR142	0	0.404764	0.43	0.262	0	Cytokines response (CRM)
PRELID1	1.20484e-294	0.400619	0.475	0.352	3.9726e-290	Cytokines response (CRM)
CD58	0	0.395401	0.351	0.211	0	Cytokines response (CRM)
TLR2	0	0.392067	0.266	0.137	0	Cytokines response (CRM)
NEAT1	0	0.391428	0.938	0.88	0	Cytokines response (CRM)
SRGN	0	0.389603	0.968	0.93	0	Cytokines response (CRM)
CCNL1	0	0.381999	0.695	0.527	0	Cytokines response (CRM)
DDIT4	0	0.3707	0.183	0.077	0	Cytokines response (CRM)
OLR1	0	0.368157	0.83	0.671	0	Cytokines response (CRM)
FCGR1A	0	0.36388	0.914	0.844	0	Cytokines response (CRM)
GCH1	0	0.363796	0.19	0.056	0	Cytokines response (CRM)
ID2	3.18746e-145	0.356937	0.485	0.4	1.05097e-140	Cytokines response (CRM)
SAT1	0	0.353363	0.996	0.992	0	Cytokines response (CRM)
HSPA1A	1.33258e-113	0.346772	0.613	0.547	4.39378e-109	Cytokines response (CRM)
RNF144B	0	0.341391	0.213	0.102	0	Cytokines response (CRM)
PDE4B	0	0.339264	0.281	0.162	0	Cytokines response (CRM)
DUSP2	0	0.334689	0.107	0.023	0	Cytokines response (CRM)
NCF1	1.16409e-224	0.329973	0.404	0.293	3.83824e-220	Cytokines response (CRM)
TFRC	0	0.328554	0.202	0.098	0	Cytokines response (CRM)
PSTPIP2	0	0.328462	0.191	0.087	0	Cytokines response (CRM)
NFKBIZ	0	0.328088	0.239	0.118	0	Cytokines response (CRM)
SLC2A3	0	0.327129	0.213	0.101	0	Cytokines response (CRM)
NFKB2	0	0.321269	0.193	0.063	0	Cytokines response (CRM)
CD69	4.8526e-268	0.321165	0.186	0.099	1.6e-263	Cytokines response (CRM)
ALAS1	0	0.314515	0.278	0.158	0	Cytokines response (CRM)
FAM129A	0	0.314019	0.207	0.091	0	Cytokines response (CRM)
EGR3	0	0.312406	0.189	0.059	0	Cytokines response (CRM)
LINC00936	9.77776e-301	0.309878	0.446	0.308	3.22392e-296	Cytokines response (CRM)
HSPA5	4.51286e-93	0.307234	0.831	0.802	1.48798e-88	Cytokines response (CRM)
PTGER4	0	0.307056	0.212	0.08	0	Cytokines response (CRM)
HSPA1B	7.92425e-150	0.299835	0.516	0.422	2.61279e-145	Cytokines response (CRM)
PNRC1	2.90633e-264	0.298862	0.887	0.82	9.58276e-260	Cytokines response (CRM)
EIF4A1	2.14329e-263	0.298136	0.861	0.784	7.06685e-259	Cytokines response (CRM)
CD40	2.73459e-255	0.29617	0.432	0.312	9.01647e-251	Cytokines response (CRM)
LIMK2	0	0.2956	0.17	0.065	0	Cytokines response (CRM)
SPATA6	8.84521e-234	0.288603	0.289	0.189	2.91644e-229	Cytokines response (CRM)
NR4A1	0	0.288173	0.179	0.064	0	Cytokines response (CRM)
ZFP36L1	7.46217e-204	0.287837	0.919	0.901	2.46043e-199	Cytokines response (CRM)
RELB	0	0.286759	0.204	0.083	0	Cytokines response (CRM)
SRI	1.10711e-231	0.286132	0.405	0.293	3.65035e-227	Cytokines response (CRM)
TIFA	8.5649e-237	0.285477	0.245	0.151	2.82402e-232	Cytokines response (CRM)
BCL6	0	0.285119	0.199	0.074	0	Cytokines response (CRM)
AC006129.4	6.03335e-192	0.285006	0.221	0.138	1.98932e-187	Cytokines response (CRM)
EDN1	0	0.283715	0.112	0.032	0	Cytokines response (CRM)
GRAMD1A	5.4727e-266	0.283359	0.328	0.217	1.80446e-261	Cytokines response (CRM)
TNFAIP2	1.64875e-264	0.2822	0.193	0.105	5.43625e-260	Cytokines response (CRM)
DNAJB1	1.69483e-209	0.28043	0.408	0.3	5.58821e-205	Cytokines response (CRM)
EIF1	0	0.27935	0.988	0.976	0	Cytokines response (CRM)
CTA-29F11.1	6.16158e-272	0.277769	0.276	0.167	2.03159e-267	Cytokines response (CRM)
CLEC7A	2.76906e-238	0.274122	0.588	0.46	9.13013e-234	Cytokines response (CRM)
SLC2A6	0	0.274014	0.117	0.023	0	Cytokines response (CRM)
SLC11A1	5.09593e-202	0.271066	0.261	0.168	1.68023e-197	Cytokines response (CRM)
PPP1R10	2.70044e-266	0.270294	0.72	0.595	8.90389e-262	Cytokines response (CRM)
IFI30	6.41067e-209	0.270192	0.209	0.126	2.11373e-204	Cytokines response (CRM)
PTPN2	1.00484e-223	0.266463	0.373	0.266	3.31315e-219	Cytokines response (CRM)
YBX3	1.69759e-248	0.265908	0.348	0.235	5.59728e-244	Cytokines response (CRM)
CITED4	9.53417e-276	0.265701	0.309	0.195	3.14361e-271	Cytokines response (CRM)
VASP	5.46458e-199	0.263525	0.486	0.379	1.80178e-194	Cytokines response (CRM)
HIF1A	6.49431e-219	0.26188	0.466	0.351	2.1413e-214	Cytokines response (CRM)
CDKN1A	0	0.259212	0.192	0.091	0	Cytokines response (CRM)
NFKB1	2.28588e-260	0.25615	0.272	0.169	7.53702e-256	Cytokines response (CRM)
RPL22L1	2.34092e-234	0.253749	0.485	0.363	7.71848e-230	Cytokines response (CRM)
PMAIP1	0	0.252562	0.178	0.074	0	Cytokines response (CRM)
CTSH	1.12322e-196	0.247892	0.707	0.602	3.70348e-192	Cytokines response (CRM)
PLAUR	1.80071e-178	0.247573	0.384	0.284	5.9373e-174	Cytokines response (CRM)
CHCHD7	3.11243e-158	0.246325	0.498	0.402	1.02623e-153	Cytokines response (CRM)
HERPUD1	2.09027e-152	0.246102	0.817	0.761	6.89204e-148	Cytokines response (CRM)
PSME2	4.32798e-154	0.245833	0.436	0.344	1.42702e-149	Cytokines response (CRM)
PIM3	0	0.2439	0.202	0.103	0	Cytokines response (CRM)
FCGR1B	1.55289e-199	0.243466	0.745	0.644	5.12018e-195	Cytokines response (CRM)
RN7SL1	8.99414e-213	0.243128	0.221	0.135	2.96555e-208	Cytokines response (CRM)
RP11-386I14.4	9.7382e-220	0.242846	0.368	0.256	3.21088e-215	Cytokines response (CRM)
CHST11	1.84196e-171	0.242025	0.401	0.299	6.07333e-167	Cytokines response (CRM)
SQSTM1	2.61235e-204	0.240071	0.535	0.418	8.61345e-200	Cytokines response (CRM)
PTPRC	1.10228e-128	0.238912	0.939	0.915	3.63442e-124	Cytokines response (CRM)
UBE2J1	6.5126e-265	0.235791	0.295	0.185	2.14733e-260	Cytokines response (CRM)
SNORD3B-2	0	0.230929	0.246	0.125	0	Cytokines response (CRM)
IER5	0	0.230168	0.205	0.106	0	Cytokines response (CRM)
H3F3B	1.32175e-232	0.229991	0.989	0.98	4.35809e-228	Cytokines response (CRM)
LIMD2	1.86912e-240	0.229695	0.445	0.32	6.16286e-236	Cytokines response (CRM)
BAZ1A	5.16532e-179	0.22907	0.299	0.208	1.70311e-174	Cytokines response (CRM)
RUNX1	1.21425e-155	0.228019	0.404	0.307	4.00361e-151	Cytokines response (CRM)
PPA1	0	0.227203	0.178	0.087	0	Cytokines response (CRM)
SOCS3	0	0.226257	0.117	0.046	0	Cytokines response (CRM)
EGR2	0	0.22597	0.15	0.05	0	Cytokines response (CRM)
LRG1	0	0.223992	0.125	0.048	0	Cytokines response (CRM)
SERPINB9	5.35235e-157	0.222219	0.513	0.411	1.76478e-152	Cytokines response (CRM)
OSM	0	0.221153	0.122	0.047	0	Cytokines response (CRM)
ANKRD22	0	0.220636	0.127	0.039	0	Cytokines response (CRM)
UBAC2	3.27161e-121	0.220585	0.524	0.435	1.07872e-116	Cytokines response (CRM)
SOCS6	7.83015e-167	0.217444	0.589	0.48	2.58176e-162	Cytokines response (CRM)
PLK3	4.29914e-273	0.217128	0.279	0.17	1.41751e-268	Cytokines response (CRM)
PRMT1	3.21762e-156	0.215733	0.468	0.372	1.06091e-151	Cytokines response (CRM)
RGS2	3.26194e-128	0.214111	0.211	0.143	1.07553e-123	Cytokines response (CRM)
DAPP1	4.39591e-225	0.212365	0.258	0.162	1.44942e-220	Cytokines response (CRM)
PDK4	1.56868e-119	0.211884	0.392	0.31	5.17226e-115	Cytokines response (CRM)
MALAT1	1.78743e-288	0.211138	1	0.997	5.89353e-284	Cytokines response (CRM)
ACER3	1.16072e-173	0.208023	0.287	0.198	3.82711e-169	Cytokines response (CRM)
SNHG15	1.3902e-236	0.207854	0.235	0.141	4.58377e-232	Cytokines response (CRM)
BID	1.60446e-158	0.206852	0.479	0.378	5.29024e-154	Cytokines response (CRM)
IL1RN	6.66286e-308	0.206832	0.082	0.027	2.19688e-303	Cytokines response (CRM)
REL	8.97606e-162	0.20539	0.497	0.391	2.95959e-157	Cytokines response (CRM)
HIST2H2AA3	3.71158e-195	0.20529	0.322	0.218	1.22378e-190	Cytokines response (CRM)
VMP1	3.16355e-114	0.203667	0.461	0.378	1.04309e-109	Cytokines response (CRM)
C3AR1	2.21369e-141	0.203534	0.668	0.573	7.29897e-137	Cytokines response (CRM)
HLA-B	3.16636e-163	0.203262	0.891	0.839	1.04401e-158	Cytokines response (CRM)
GLUL	6.92437e-53	0.202416	0.714	0.682	2.2831e-48	Cytokines response (CRM)
SMCO4	1.53192e-219	0.201929	0.262	0.167	5.05104e-215	Cytokines response (CRM)
IFRD1	7.73901e-165	0.199125	0.285	0.197	2.55171e-160	Cytokines response (CRM)
CLIC4	0	0.196514	0.129	0.047	0	Cytokines response (CRM)
HSP90AA1	1.39703e-130	0.196146	0.96	0.948	4.60628e-126	Cytokines response (CRM)
SLC16A3	9.25174e-142	0.19473	0.621	0.523	3.05048e-137	Cytokines response (CRM)
DBI	2.05701e-178	0.192672	0.519	0.405	6.78238e-174	Cytokines response (CRM)
SERPINA1	2.70553e-155	0.192247	0.711	0.607	8.92068e-151	Cytokines response (CRM)
MIR24-2	7.29298e-199	0.190427	0.155	0.085	2.40464e-194	Cytokines response (CRM)
EMR2	0	0.189128	0.128	0.05	0	Cytokines response (CRM)
BATF	0	0.188361	0.131	0.055	0	Cytokines response (CRM)
TNIP3	0	0.187456	0.049	0.01	0	Cytokines response (CRM)
NAMPT	1.09485e-213	0.187056	0.206	0.121	3.60993e-209	Cytokines response (CRM)
LDHA	6.2048e-117	0.187014	0.46	0.374	2.04585e-112	Cytokines response (CRM)
CAMK2D	2.02062e-97	0.185638	0.382	0.308	6.66238e-93	Cytokines response (CRM)
RAPGEF2	2.9233e-191	0.184805	0.185	0.109	9.63871e-187	Cytokines response (CRM)
DDX5	4.3394e-202	0.184593	0.985	0.973	1.43079e-197	Cytokines response (CRM)
LACTB	5.3496e-144	0.184157	0.326	0.238	1.76387e-139	Cytokines response (CRM)
LINC01094	2.83329e-112	0.183705	0.389	0.307	9.34192e-108	Cytokines response (CRM)
TRA2B	5.47542e-156	0.183591	0.652	0.545	1.80536e-151	Cytokines response (CRM)
MCTP1	5.37105e-262	0.1835	0.129	0.06	1.77094e-257	Cytokines response (CRM)
LYN	1.72997e-88	0.182746	0.566	0.494	5.70404e-84	Cytokines response (CRM)
GRB2	4.32004e-110	0.181356	0.787	0.726	1.4244e-105	Cytokines response (CRM)
EIF5A	2.57143e-136	0.180879	0.451	0.357	8.47853e-132	Cytokines response (CRM)
B4GALT1	2.59854e-93	0.180873	0.485	0.41	8.56791e-89	Cytokines response (CRM)
CXCL8	1.07804e-27	0.180703	0.021	0.012	3.55452e-23	Cytokines response (CRM)
TAF1D	4.3207e-118	0.180672	0.56	0.473	1.42462e-113	Cytokines response (CRM)
FFAR2	9.04485e-223	0.179837	0.084	0.034	2.98227e-218	Cytokines response (CRM)
HAMP	6.74525e-43	0.17911	0.17	0.132	2.22404e-38	Cytokines response (CRM)
TSC22D3	1.92117e-167	0.178387	0.191	0.118	6.33449e-163	Cytokines response (CRM)
IRAK2	8.63683e-285	0.178375	0.149	0.07	2.84774e-280	Cytokines response (CRM)
MAFB	1.73108e-91	0.178374	0.363	0.287	5.70771e-87	Cytokines response (CRM)
PAG1	1.49628e-90	0.178124	0.589	0.515	4.93353e-86	Cytokines response (CRM)
PSMC4	1.21685e-104	0.178095	0.511	0.428	4.01221e-100	Cytokines response (CRM)
XBP1	8.62868e-124	0.178078	0.701	0.616	2.84505e-119	Cytokines response (CRM)
KDM6B	3.12735e-307	0.176569	0.172	0.084	1.03115e-302	Cytokines response (CRM)
CITED2	5.72785e-20	0.174747	0.36	0.334	1.88859e-15	Cytokines response (CRM)
TRIB1	1.99765e-157	0.171908	0.211	0.136	6.58665e-153	Cytokines response (CRM)
FERMT3	1.07672e-134	0.170277	0.361	0.274	3.55015e-130	Cytokines response (CRM)
HSP90AB1	1.78569e-94	0.169853	0.926	0.904	5.88779e-90	Cytokines response (CRM)
NFKBIE	9.00699e-185	0.168837	0.244	0.157	2.96978e-180	Cytokines response (CRM)
STAT3	7.54737e-148	0.168759	0.535	0.427	2.48852e-143	Cytokines response (CRM)
MAML2	7.36572e-55	0.168736	0.558	0.504	2.42863e-50	Cytokines response (CRM)
HIVEP3	3.45201e-123	0.167828	0.257	0.183	1.1382e-118	Cytokines response (CRM)
TMEM107	1.13575e-133	0.167147	0.29	0.209	3.7448e-129	Cytokines response (CRM)
DNAJA1	1.34134e-84	0.166082	0.705	0.639	4.42267e-80	Cytokines response (CRM)
G0S2	2.61712e-90	0.165893	0.02	0.006	8.62917e-86	Cytokines response (CRM)
ETS2	3.08731e-100	0.16588	0.425	0.346	1.01795e-95	Cytokines response (CRM)
DDIT3	5.94082e-151	0.165845	0.251	0.17	1.95881e-146	Cytokines response (CRM)
GABARAPL1	6.46187e-150	0.16522	0.27	0.186	2.13061e-145	Cytokines response (CRM)
SNHG8	1.57425e-136	0.165093	0.387	0.295	5.19062e-132	Cytokines response (CRM)
SNORD3B-1	1.37764e-252	0.164468	0.177	0.093	4.54236e-248	Cytokines response (CRM)
EIF2S2	1.11632e-79	0.163848	0.583	0.512	3.68072e-75	Cytokines response (CRM)
MTHFS	3.26237e-210	0.163602	0.192	0.111	1.07567e-205	Cytokines response (CRM)
GCA	9.13234e-94	0.162303	0.377	0.304	3.01111e-89	Cytokines response (CRM)
ETV6	1.74499e-96	0.162181	0.362	0.287	5.75359e-92	Cytokines response (CRM)
ST20	3.4934e-300	0.162162	0.117	0.048	1.15184e-295	Cytokines response (CRM)
IRF1	4.00576e-95	0.160809	0.226	0.164	1.32078e-90	Cytokines response (CRM)
EML4	1.37261e-84	0.159976	0.538	0.461	4.52577e-80	Cytokines response (CRM)
RBM3	2.47031e-114	0.159838	0.482	0.393	8.14509e-110	Cytokines response (CRM)
NME1	1.72381e-87	0.159181	0.259	0.197	5.68375e-83	Cytokines response (CRM)
KB-1507C5.4	6.41514e-245	0.159003	0.12	0.055	2.1152e-240	Cytokines response (CRM)
NUMB	2.91472e-98	0.157704	0.402	0.325	9.6104e-94	Cytokines response (CRM)
EMR1	0	0.157539	0.087	0.021	0	Cytokines response (CRM)
TMEM176B	1.67478e-108	0.156908	0.188	0.126	5.5221e-104	Cytokines response (CRM)
TNFAIP6	1.51998e-242	0.156714	0.035	0.008	5.01167e-238	Cytokines response (CRM)
MFSD2A	1.61858e-266	0.156493	0.133	0.061	5.33677e-262	Cytokines response (CRM)
SLC11A2	1.17448e-137	0.156387	0.334	0.247	3.87251e-133	Cytokines response (CRM)
JAK3	3.392e-228	0.154571	0.188	0.104	1.11841e-223	Cytokines response (CRM)
RABGGTB	1.46498e-131	0.154454	0.346	0.258	4.83034e-127	Cytokines response (CRM)
GCNT2	1.31398e-97	0.15391	0.405	0.327	4.33244e-93	Cytokines response (CRM)
NRP2	7.24089e-81	0.15328	0.259	0.199	2.38747e-76	Cytokines response (CRM)
HSPE1	1.39183e-86	0.15319	0.575	0.497	4.58913e-82	Cytokines response (CRM)
RP6-99M1.2	4.23909e-145	0.152536	0.205	0.132	1.39771e-140	Cytokines response (CRM)
PIM1	3.86347e-84	0.152156	0.243	0.183	1.27386e-79	Cytokines response (CRM)
AP003733.1	0	0.151995	0.124	0.05	0	Cytokines response (CRM)
AC006129.2	8.93941e-30	0.151635	0.253	0.218	2.9475e-25	Cytokines response (CRM)
PIK3AP1	7.1589e-114	0.15145	0.257	0.186	2.36043e-109	Cytokines response (CRM)
NUP62	4.43753e-111	0.151067	0.322	0.245	1.46314e-106	Cytokines response (CRM)
ATF5	5.11256e-126	0.150387	0.187	0.123	1.68571e-121	Cytokines response (CRM)
SKIL	4.77291e-96	0.150221	0.661	0.578	1.57372e-91	Cytokines response (CRM)
TPD52	2.444e-136	0.148133	0.17	0.107	8.05834e-132	Cytokines response (CRM)
EHD1	1.08274e-291	0.147873	0.109	0.044	3.57002e-287	Cytokines response (CRM)
HLA-A	1.95188e-90	0.147648	0.863	0.825	6.43573e-86	Cytokines response (CRM)
SPRY1	6.87714e-69	0.147515	0.228	0.175	2.26753e-64	Cytokines response (CRM)
NPM1	3.22837e-67	0.147464	0.811	0.764	1.06446e-62	Cytokines response (CRM)
ACSL1	6.0894e-144	0.147331	0.144	0.085	2.0078e-139	Cytokines response (CRM)
ARHGAP25	2.53343e-100	0.146826	0.405	0.324	8.35324e-96	Cytokines response (CRM)
SLC31A2	7.40666e-158	0.146356	0.201	0.127	2.44212e-153	Cytokines response (CRM)
LCP2	3.46471e-48	0.145967	0.307	0.258	1.14238e-43	Cytokines response (CRM)
SQRDL	3.31556e-166	0.145848	0.222	0.142	1.0932e-161	Cytokines response (CRM)
PEA15	1.93119e-109	0.145096	0.32	0.243	6.36751e-105	Cytokines response (CRM)
PTP4A1	4.14396e-144	0.144666	0.25	0.17	1.36635e-139	Cytokines response (CRM)
BASP1	4.05706e-66	0.144492	0.311	0.251	1.33769e-61	Cytokines response (CRM)
CD44	4.73517e-153	0.143992	0.054	0.021	1.56128e-148	Cytokines response (CRM)
MTRNR2L12	1.55107e-82	0.1431	0.71	0.629	5.11419e-78	Cytokines response (CRM)
KLF3	2.71972e-64	0.142827	0.59	0.527	8.96745e-60	Cytokines response (CRM)
ARF4	1.35634e-111	0.142751	0.455	0.366	4.47211e-107	Cytokines response (CRM)
ZFAS1	9.74086e-101	0.142623	0.472	0.386	3.21176e-96	Cytokines response (CRM)
FAM107B	2.49995e-130	0.142461	0.19	0.124	8.24284e-126	Cytokines response (CRM)
LMO2	1.67871e-101	0.141707	0.501	0.415	5.53503e-97	Cytokines response (CRM)
MTHFD2	3.60292e-122	0.141107	0.264	0.188	1.18796e-117	Cytokines response (CRM)
MANF	8.04467e-46	0.138191	0.409	0.358	2.65249e-41	Cytokines response (CRM)
PLSCR1	1.84777e-112	0.138167	0.472	0.379	6.09247e-108	Cytokines response (CRM)
TGFBR1	2.31156e-59	0.138085	0.58	0.518	7.62169e-55	Cytokines response (CRM)
IPCEF1	7.70833e-99	0.137694	0.555	0.462	2.54159e-94	Cytokines response (CRM)
TAPBP	1.6051e-63	0.137475	0.532	0.468	5.29234e-59	Cytokines response (CRM)
PDPN	3.67409e-96	0.137108	0.315	0.241	1.21142e-91	Cytokines response (CRM)
HSPD1	2.3441e-63	0.136816	0.56	0.493	7.72898e-59	Cytokines response (CRM)
CCT2	9.14574e-85	0.135949	0.403	0.329	3.01553e-80	Cytokines response (CRM)
YME1L1	1.62691e-104	0.134583	0.359	0.279	5.36426e-100	Cytokines response (CRM)
FAM53C	9.92328e-98	0.134366	0.227	0.164	3.2719e-93	Cytokines response (CRM)
DSE	3.18666e-75	0.13348	0.186	0.135	1.05071e-70	Cytokines response (CRM)
SELK	5.08351e-81	0.13334	0.405	0.332	1.67613e-76	Cytokines response (CRM)
BTG1	6.46722e-30	0.133313	0.647	0.618	2.13237e-25	Cytokines response (CRM)
CYCS	1.51133e-94	0.132787	0.432	0.351	4.98316e-90	Cytokines response (CRM)
MORF4L2	3.39943e-104	0.132331	0.427	0.343	1.12086e-99	Cytokines response (CRM)
RILPL2	5.19464e-115	0.132319	0.26	0.187	1.71278e-110	Cytokines response (CRM)
SLAMF7	0	0.131882	0.056	0.014	0	Cytokines response (CRM)
DPYSL2	5.54204e-59	0.131711	0.513	0.452	1.82732e-54	Cytokines response (CRM)
ATF4	6.44329e-101	0.131298	0.422	0.339	2.12448e-96	Cytokines response (CRM)
PTPN1	1.72298e-101	0.131115	0.21	0.148	5.681e-97	Cytokines response (CRM)
NCK2	9.60376e-98	0.130344	0.368	0.289	3.16655e-93	Cytokines response (CRM)
RNASEK	2.47819e-110	0.130067	0.303	0.226	8.17108e-106	Cytokines response (CRM)
IFNGR2	9.25034e-82	0.129861	0.582	0.505	3.05002e-77	Cytokines response (CRM)
SH3RF3	1.74078e-70	0.128842	0.147	0.103	5.73972e-66	Cytokines response (CRM)
SNRPD1	1.28028e-87	0.127898	0.406	0.33	4.22134e-83	Cytokines response (CRM)
SCO2	1.5482e-115	0.127896	0.197	0.133	5.10472e-111	Cytokines response (CRM)
SNX11	2.74932e-112	0.127586	0.198	0.135	9.06506e-108	Cytokines response (CRM)
MYC	5.17727e-171	0.127205	0.093	0.044	1.70705e-166	Cytokines response (CRM)
NIFK	6.1098e-75	0.127141	0.366	0.296	2.01452e-70	Cytokines response (CRM)
CCT5	2.40087e-61	0.127016	0.471	0.408	7.91616e-57	Cytokines response (CRM)
SNORD3D	6.13011e-228	0.126676	0.128	0.062	2.02122e-223	Cytokines response (CRM)
TCEB1	7.31278e-97	0.125829	0.352	0.274	2.41117e-92	Cytokines response (CRM)
VIMP	2.40915e-58	0.125279	0.43	0.366	7.94346e-54	Cytokines response (CRM)
TAP1	2.49011e-161	0.125236	0.142	0.08	8.21038e-157	Cytokines response (CRM)
HDGF	2.87131e-93	0.124958	0.246	0.182	9.46729e-89	Cytokines response (CRM)
SEC61G	1.06348e-69	0.124797	0.473	0.404	3.50652e-65	Cytokines response (CRM)
GK	1.07547e-108	0.12463	0.173	0.114	3.54603e-104	Cytokines response (CRM)
CYLD	1.62484e-100	0.124586	0.268	0.198	5.35743e-96	Cytokines response (CRM)
CTSC	2.5604e-44	0.123548	0.963	0.96	8.44216e-40	Cytokines response (CRM)
PPIF	2.91698e-127	0.123147	0.179	0.116	9.61786e-123	Cytokines response (CRM)
PRRC2C	6.18389e-50	0.123104	0.696	0.645	2.03895e-45	Cytokines response (CRM)
CUL1	1.27922e-82	0.122843	0.257	0.195	4.21784e-78	Cytokines response (CRM)
PVRL2	1.99213e-113	0.122692	0.213	0.146	6.56846e-109	Cytokines response (CRM)
PPM1G	1.82153e-18	0.122017	0.398	0.363	6.00596e-14	Cytokines response (CRM)
PDCD5	5.42789e-60	0.121518	0.317	0.26	1.78968e-55	Cytokines response (CRM)
SEC61B	3.07418e-54	0.121471	0.639	0.578	1.01362e-49	Cytokines response (CRM)
SLC7A5	4.23043e-225	0.120851	0.108	0.048	1.39486e-220	Cytokines response (CRM)
BTG3	5.51939e-190	0.120641	0.103	0.049	1.81985e-185	Cytokines response (CRM)
CNTNAP2	2.27985e-81	0.120461	0.099	0.061	7.51712e-77	Cytokines response (CRM)
DDX3Y	1.10814e-88	0.120024	0.249	0.185	3.65375e-84	Cytokines response (CRM)
TANK	4.19455e-97	0.119988	0.268	0.199	1.38303e-92	Cytokines response (CRM)
C12orf57	1.72301e-76	0.11941	0.306	0.241	5.68109e-72	Cytokines response (CRM)
EFHD2	2.97091e-54	0.119173	0.562	0.5	9.79568e-50	Cytokines response (CRM)
EIF5	4.21104e-69	0.119158	0.572	0.5	1.38846e-64	Cytokines response (CRM)
IL6	1.1443e-150	0.119113	0.05	0.019	3.77297e-146	Cytokines response (CRM)
IKBKE	2.64134e-202	0.11872	0.122	0.06	8.70901e-198	Cytokines response (CRM)
MRPL14	2.58029e-67	0.118677	0.433	0.364	8.50773e-63	Cytokines response (CRM)
SERPINB1	2.74444e-61	0.118584	0.51	0.443	9.04898e-57	Cytokines response (CRM)
HES1	1.62529e-39	0.118345	0.095	0.068	5.35891e-35	Cytokines response (CRM)
SCIN	1.84446e-49	0.118199	0.178	0.137	6.08154e-45	Cytokines response (CRM)
CCNH	7.77592e-87	0.117607	0.373	0.297	2.56388e-82	Cytokines response (CRM)
HSPA8	1.13608e-52	0.117019	0.818	0.776	3.74589e-48	Cytokines response (CRM)
RAN	2.73591e-60	0.116656	0.65	0.582	9.02085e-56	Cytokines response (CRM)
HIVEP1	1.6487e-252	0.116637	0.092	0.036	5.43609e-248	Cytokines response (CRM)
TNFRSF4	3.67161e-158	0.115984	0.061	0.025	1.2106e-153	Cytokines response (CRM)
CLK1	6.14888e-82	0.115376	0.393	0.32	2.02741e-77	Cytokines response (CRM)
ABCE1	6.99173e-67	0.11514	0.312	0.252	2.30531e-62	Cytokines response (CRM)
MT-ATP6	7.91056e-64	0.115052	0.997	0.992	2.60827e-59	Cytokines response (CRM)
RBM8A	1.62722e-64	0.11493	0.517	0.447	5.36528e-60	Cytokines response (CRM)
EHD4	1.29557e-73	0.114443	0.24	0.182	4.27174e-69	Cytokines response (CRM)
NRARP	2.99098e-244	0.114249	0.062	0.02	9.86187e-240	Cytokines response (CRM)
PLAGL2	4.29581e-124	0.113925	0.146	0.089	1.41642e-119	Cytokines response (CRM)
SLC25A37	4.63707e-44	0.113377	0.644	0.584	1.52893e-39	Cytokines response (CRM)
KIAA0020	1.57568e-75	0.113257	0.245	0.187	5.19533e-71	Cytokines response (CRM)
ARHGAP24	1.60491e-66	0.112886	0.479	0.407	5.2917e-62	Cytokines response (CRM)
ENO1	2.45361e-47	0.112539	0.641	0.584	8.09004e-43	Cytokines response (CRM)
DENND3	2.24575e-73	0.112275	0.354	0.286	7.40469e-69	Cytokines response (CRM)
ABCF1	6.44633e-75	0.112049	0.23	0.173	2.12548e-70	Cytokines response (CRM)
IVNS1ABP	1.89829e-64	0.111907	0.26	0.204	6.25903e-60	Cytokines response (CRM)
PTGS2	9.95676e-181	0.111279	0.041	0.012	3.28294e-176	Cytokines response (CRM)
STX4	7.31309e-74	0.111096	0.262	0.201	2.41127e-69	Cytokines response (CRM)
TNFSF15	4.30834e-100	0.110394	0.065	0.032	1.42055e-95	Cytokines response (CRM)
ARFGAP3	3.45606e-80	0.110221	0.203	0.148	1.13953e-75	Cytokines response (CRM)
SLC3A2	3.65789e-41	0.110154	0.693	0.641	1.20608e-36	Cytokines response (CRM)
LYSMD2	1.0796e-74	0.109712	0.404	0.331	3.55965e-70	Cytokines response (CRM)
FLOT1	1.721e-74	0.109213	0.452	0.378	5.67447e-70	Cytokines response (CRM)
HNRNPAB	7.61142e-56	0.108461	0.436	0.373	2.50964e-51	Cytokines response (CRM)
IL17RA	5.95582e-70	0.107843	0.4	0.33	1.96375e-65	Cytokines response (CRM)
GPR65	2.2923e-75	0.107475	0.247	0.188	7.55817e-71	Cytokines response (CRM)
JOSD1	2.67146e-100	0.107076	0.215	0.152	8.80833e-96	Cytokines response (CRM)
ARHGAP31	2.41989e-95	0.107063	0.15	0.099	7.97886e-91	Cytokines response (CRM)
GNL3	5.34281e-61	0.107027	0.262	0.208	1.76163e-56	Cytokines response (CRM)
MIDN	8.82725e-66	0.105903	0.28	0.222	2.91052e-61	Cytokines response (CRM)
TRAF3	4.50234e-146	0.105817	0.119	0.066	1.48451e-141	Cytokines response (CRM)
STOM	1.10881e-56	0.1054	0.425	0.363	3.65596e-52	Cytokines response (CRM)
SNRPG	1.7121e-65	0.105316	0.51	0.437	5.64512e-61	Cytokines response (CRM)
GLS	3.76367e-55	0.105117	0.439	0.376	1.24096e-50	Cytokines response (CRM)
FKBP2	1.06779e-34	0.10489	0.535	0.486	3.52073e-30	Cytokines response (CRM)
RAB5A	1.7888e-68	0.10484	0.291	0.231	5.89802e-64	Cytokines response (CRM)
ARL4A	1.99865e-77	0.104768	0.183	0.131	6.58994e-73	Cytokines response (CRM)
NOL7	2.53175e-53	0.104706	0.536	0.471	8.34768e-49	Cytokines response (CRM)
RASSF8	2.5492e-53	0.104679	0.252	0.201	8.40521e-49	Cytokines response (CRM)
RHBDF2	1.15132e-67	0.10461	0.422	0.352	3.79614e-63	Cytokines response (CRM)
PTAFR	4.5001e-42	0.104409	0.786	0.744	1.48377e-37	Cytokines response (CRM)
ODF3B	3.98263e-151	0.104367	0.127	0.07	1.31315e-146	Cytokines response (CRM)
NABP1	1.42118e-71	0.104061	0.393	0.322	4.68591e-67	Cytokines response (CRM)
GRINA	2.79892e-64	0.103852	0.381	0.316	9.22859e-60	Cytokines response (CRM)
ELL2	5.16434e-85	0.103832	0.163	0.112	1.70279e-80	Cytokines response (CRM)
BHLHE41	1.50145e-71	0.103588	0.843	0.777	4.95058e-67	Cytokines response (CRM)
TOR3A	1.40361e-77	0.103005	0.228	0.171	4.62798e-73	Cytokines response (CRM)
SPRY2	8.07599e-50	0.102922	0.254	0.207	2.66281e-45	Cytokines response (CRM)
AZIN1	2.89738e-75	0.102777	0.223	0.167	9.55323e-71	Cytokines response (CRM)
CASP4	6.78066e-62	0.102767	0.248	0.194	2.23572e-57	Cytokines response (CRM)
IL4R	4.561e-86	0.102718	0.186	0.131	1.50385e-81	Cytokines response (CRM)
CFLAR	8.67865e-43	0.102698	0.521	0.464	2.86152e-38	Cytokines response (CRM)
LYRM4	9.33396e-76	0.102493	0.172	0.122	3.07759e-71	Cytokines response (CRM)
SRC	4.34261e-157	0.101739	0.12	0.065	1.43185e-152	Cytokines response (CRM)
MYO1G	1.36204e-225	0.101002	0.077	0.029	4.49093e-221	Cytokines response (CRM)
PPP1R15B	3.82182e-76	0.100712	0.208	0.153	1.26013e-71	Cytokines response (CRM)
HNRNPA1	1.46394e-57	0.10015	0.742	0.679	4.82691e-53	Cytokines response (CRM)
FKBP5	1.64873e-69	0.100096	0.117	0.078	5.43619e-65	Cytokines response (CRM)
NME3	5.66822e-24	-0.100048	0.478	0.508	1.86892e-19	Cytokines response (CRM)
NHLRC3	4.26012e-26	-0.100639	0.361	0.397	1.40465e-21	Cytokines response (CRM)
TLR4	1.15668e-32	-0.101003	0.614	0.648	3.8138e-28	Cytokines response (CRM)
VAMP8	1.05713e-21	-0.101128	0.612	0.629	3.48556e-17	Cytokines response (CRM)
BLOC1S1	3.54797e-18	-0.101142	0.344	0.37	1.16984e-13	Cytokines response (CRM)
COMT	2.76036e-20	-0.101184	0.461	0.484	9.10147e-16	Cytokines response (CRM)
FCHSD2	1.24636e-13	-0.101228	0.37	0.39	4.10951e-09	Cytokines response (CRM)
MTCO1P12	4.08013e-35	-0.101788	0.056	0.083	1.3453e-30	Cytokines response (CRM)
ARHGEF6	7.32239e-33	-0.101882	0.259	0.3	2.41434e-28	Cytokines response (CRM)
SERINC1	1.04121e-18	-0.102374	0.426	0.448	3.43308e-14	Cytokines response (CRM)
FTL	3.74105e-11	-0.102382	1	1	1.2335e-06	Cytokines response (CRM)
RPS23	8.90747e-25	-0.102525	0.993	0.993	2.93697e-20	Cytokines response (CRM)
LRP1	1.61614e-24	-0.102615	0.332	0.365	5.32873e-20	Cytokines response (CRM)
TOP2A	8.55591e-37	-0.103169	0.005	0.019	2.82105e-32	Cytokines response (CRM)
SPARC	2.85137e-37	-0.103214	0.008	0.022	9.40152e-33	Cytokines response (CRM)
CCPG1	5.54559e-30	-0.103261	0.209	0.245	1.82849e-25	Cytokines response (CRM)
RABAC1	7.27642e-20	-0.103352	0.455	0.48	2.39918e-15	Cytokines response (CRM)
ACAP2	2.67652e-17	-0.103383	0.425	0.446	8.82503e-13	Cytokines response (CRM)
SSR4	2.00758e-22	-0.103543	0.754	0.765	6.61938e-18	Cytokines response (CRM)
SIGLEC1	2.67147e-90	-0.103681	0.015	0.05	8.80838e-86	Cytokines response (CRM)
GRN	3.74005e-45	-0.103768	0.805	0.84	1.23317e-40	Cytokines response (CRM)
TRIM22	1.56728e-14	-0.103894	0.342	0.363	5.16763e-10	Cytokines response (CRM)
RTN3	4.92124e-27	-0.104036	0.387	0.421	1.62263e-22	Cytokines response (CRM)
CYTH4	1.31263e-14	-0.104172	0.514	0.527	4.328e-10	Cytokines response (CRM)
BAZ2B	2.2281e-23	-0.104285	0.417	0.447	7.34649e-19	Cytokines response (CRM)
TRIM73	1.71785e-36	-0.104292	0.165	0.203	5.66411e-32	Cytokines response (CRM)
KCNQ1OT1	5.30522e-15	-0.104354	0.234	0.258	1.74924e-10	Cytokines response (CRM)
ATPIF1	5.39043e-24	-0.104378	0.432	0.463	1.77733e-19	Cytokines response (CRM)
RGS18	4.19762e-31	-0.104391	0.271	0.309	1.38404e-26	Cytokines response (CRM)
PTTG1IP	4.10424e-21	-0.104445	0.607	0.621	1.35325e-16	Cytokines response (CRM)
KANK2	1.27629e-56	-0.104632	0.115	0.161	4.20818e-52	Cytokines response (CRM)
N4BP2L2	2.40506e-27	-0.104773	0.855	0.856	7.92997e-23	Cytokines response (CRM)
ATRAID	1.47089e-30	-0.10493	0.527	0.56	4.84982e-26	Cytokines response (CRM)
RCSD1	9.20596e-31	-0.105117	0.4	0.436	3.03539e-26	Cytokines response (CRM)
MTDH	3.51349e-24	-0.10542	0.844	0.855	1.15847e-19	Cytokines response (CRM)
NDFIP1	2.8309e-32	-0.105616	0.471	0.508	9.33406e-28	Cytokines response (CRM)
RPS14	2.16891e-29	-0.105648	0.988	0.988	7.15134e-25	Cytokines response (CRM)
KIF20B	1.42467e-28	-0.106353	0.219	0.256	4.69742e-24	Cytokines response (CRM)
ZNF652	1.64106e-29	-0.106357	0.3	0.338	5.41092e-25	Cytokines response (CRM)
BIN2	7.02287e-29	-0.106398	0.55	0.581	2.31558e-24	Cytokines response (CRM)
TP53INP1	1.71959e-46	-0.106437	0.16	0.205	5.66984e-42	Cytokines response (CRM)
ADCY7	8.5439e-41	-0.106691	0.223	0.268	2.81709e-36	Cytokines response (CRM)
RCBTB2	2.59475e-54	-0.106719	0.165	0.215	8.5554e-50	Cytokines response (CRM)
AXL	1.42646e-29	-0.107054	0.394	0.431	4.70333e-25	Cytokines response (CRM)
RPS24	3.95892e-33	-0.107128	0.992	0.991	1.30533e-28	Cytokines response (CRM)
ADRB2	5.32158e-24	-0.107207	0.52	0.55	1.75463e-19	Cytokines response (CRM)
TM9SF3	7.57701e-19	-0.107435	0.433	0.455	2.49829e-14	Cytokines response (CRM)
MKNK1	4.97034e-28	-0.108124	0.657	0.683	1.63882e-23	Cytokines response (CRM)
SCAF11	2.66765e-20	-0.10841	0.646	0.657	8.79577e-16	Cytokines response (CRM)
ZFYVE16	4.3598e-21	-0.108414	0.334	0.361	1.43751e-16	Cytokines response (CRM)
FEZ2	8.77077e-31	-0.10874	0.491	0.523	2.8919e-26	Cytokines response (CRM)
ARPC5	3.46795e-25	-0.108772	0.695	0.707	1.14345e-20	Cytokines response (CRM)
AP005530.2	2.69491e-17	-0.109805	0.314	0.339	8.88564e-13	Cytokines response (CRM)
IDH2	7.56936e-32	-0.109863	0.356	0.395	2.49577e-27	Cytokines response (CRM)
PMEPA1	6.31575e-27	-0.110034	0.446	0.483	2.08243e-22	Cytokines response (CRM)
HLA-DRB1	6.85773e-20	-0.110183	0.268	0.228	2.26113e-15	Cytokines response (CRM)
VSIR	8.66214e-36	-0.110508	0.065	0.095	2.85608e-31	Cytokines response (CRM)
PLXND1	7.31667e-22	-0.110533	0.116	0.14	2.41245e-17	Cytokines response (CRM)
ATP8B4	1.06716e-24	-0.110536	0.339	0.37	3.51864e-20	Cytokines response (CRM)
ARPC3	2.22784e-38	-0.110883	0.94	0.947	7.34565e-34	Cytokines response (CRM)
HMGN3	3.49596e-32	-0.111105	0.386	0.424	1.15269e-27	Cytokines response (CRM)
RPL13	1.11803e-28	-0.111257	0.998	0.997	3.68636e-24	Cytokines response (CRM)
GNPTAB	1.41744e-37	-0.11126	0.279	0.323	4.67357e-33	Cytokines response (CRM)
LRRC4	4.4828e-43	-0.111355	0.228	0.275	1.47807e-38	Cytokines response (CRM)
AKAP13	4.5236e-32	-0.111405	0.539	0.57	1.49152e-27	Cytokines response (CRM)
JMJD1C	1.29579e-25	-0.112816	0.522	0.546	4.27249e-21	Cytokines response (CRM)
ZMAT1	2.26676e-38	-0.112867	0.164	0.204	7.47396e-34	Cytokines response (CRM)
ADAM28	1.78169e-34	-0.112991	0.738	0.754	5.87457e-30	Cytokines response (CRM)
TNFRSF1B	4.9405e-25	-0.113334	0.466	0.494	1.62898e-20	Cytokines response (CRM)
ZRANB2	7.62336e-32	-0.11346	0.56	0.588	2.51358e-27	Cytokines response (CRM)
MAML1	5.75484e-33	-0.113737	0.261	0.299	1.89749e-28	Cytokines response (CRM)
GCC2	8.79917e-19	-0.113788	0.427	0.45	2.90126e-14	Cytokines response (CRM)
DUT	4.03701e-19	-0.113819	0.32	0.346	1.33108e-14	Cytokines response (CRM)
DIP2A	1.89656e-44	-0.114299	0.236	0.284	6.25334e-40	Cytokines response (CRM)
FYB1	6.29654e-37	-0.114372	0.065	0.095	2.07609e-32	Cytokines response (CRM)
GALNT1	8.49483e-45	-0.114738	0.523	0.571	2.80092e-40	Cytokines response (CRM)
USP53	1.16168e-24	-0.114957	0.376	0.411	3.8303e-20	Cytokines response (CRM)
SNX2	1.1667e-33	-0.11505	0.56	0.593	3.84683e-29	Cytokines response (CRM)
MTSS1	7.51552e-14	-0.115086	0.233	0.254	2.47802e-09	Cytokines response (CRM)
APPL1	2.09524e-27	-0.115314	0.351	0.385	6.90842e-23	Cytokines response (CRM)
MKI67	2.22622e-32	-0.115383	0.004	0.015	7.34028e-28	Cytokines response (CRM)
DPP7	1.91163e-40	-0.115589	0.63	0.662	6.30301e-36	Cytokines response (CRM)
SERPINB6	8.44519e-32	-0.115783	0.515	0.545	2.78455e-27	Cytokines response (CRM)
CHCHD10	1.05334e-19	-0.115833	0.535	0.554	3.47306e-15	Cytokines response (CRM)
CD4	3.59532e-28	-0.11588	0.53	0.556	1.18545e-23	Cytokines response (CRM)
SUSD3	5.1862e-47	-0.11624	0.435	0.493	1.70999e-42	Cytokines response (CRM)
CLSTN1	1.64266e-46	-0.116816	0.203	0.249	5.41617e-42	Cytokines response (CRM)
MEF2C	7.25549e-48	-0.117064	0.963	0.968	2.39228e-43	Cytokines response (CRM)
GNAS	1.17732e-48	-0.117071	0.925	0.937	3.88187e-44	Cytokines response (CRM)
RSRP1	2.99309e-46	-0.117504	0.069	0.103	9.8688e-42	Cytokines response (CRM)
ZNF280D	1.04387e-37	-0.117816	0.257	0.3	3.44186e-33	Cytokines response (CRM)
SRGAP2	3.27934e-28	-0.117908	0.703	0.717	1.08126e-23	Cytokines response (CRM)
CD33	5.02963e-38	-0.118043	0.382	0.425	1.65837e-33	Cytokines response (CRM)
PSIP1	1.35707e-35	-0.118264	0.227	0.269	4.47454e-31	Cytokines response (CRM)
ARHGDIB	4.70714e-49	-0.118347	0.768	0.807	1.55204e-44	Cytokines response (CRM)
SON	5.61662e-43	-0.118487	0.894	0.898	1.85191e-38	Cytokines response (CRM)
OSBPL11	2.68331e-48	-0.118751	0.284	0.335	8.8474e-44	Cytokines response (CRM)
CD84	2.10665e-33	-0.119583	0.724	0.75	6.94605e-29	Cytokines response (CRM)
CD86	8.43503e-50	-0.119621	0.585	0.634	2.7812e-45	Cytokines response (CRM)
SPINT2	4.21293e-34	-0.119845	0.489	0.525	1.38909e-29	Cytokines response (CRM)
OTULINL	2.00497e-39	-0.120181	0.066	0.098	6.61079e-35	Cytokines response (CRM)
NCKAP1L	6.79533e-36	-0.120184	0.479	0.516	2.24056e-31	Cytokines response (CRM)
LBR	3.74851e-36	-0.120273	0.271	0.312	1.23596e-31	Cytokines response (CRM)
FUCA1	1.08971e-36	-0.120325	0.249	0.291	3.593e-32	Cytokines response (CRM)
KIAA1147	2.59871e-39	-0.120546	0.247	0.291	8.56846e-35	Cytokines response (CRM)
SARAF	5.7409e-44	-0.121504	0.088	0.125	1.89289e-39	Cytokines response (CRM)
TREM2	9.20629e-75	-0.121624	0.791	0.883	3.0355e-70	Cytokines response (CRM)
NPC1	2.06987e-53	-0.122313	0.205	0.256	6.82476e-49	Cytokines response (CRM)
RSAD2	3.6957e-21	-0.122355	0.052	0.071	1.21855e-16	Cytokines response (CRM)
CD46	1.93844e-27	-0.122744	0.443	0.471	6.39144e-23	Cytokines response (CRM)
HRH1	6.54128e-71	-0.123133	0.064	0.107	2.15679e-66	Cytokines response (CRM)
MCOLN1	1.76038e-39	-0.123515	0.321	0.366	5.80433e-35	Cytokines response (CRM)
CSGALNACT1	1.20343e-50	-0.124263	0.139	0.183	3.96795e-46	Cytokines response (CRM)
RNF13	2.17772e-45	-0.124295	0.521	0.566	7.18037e-41	Cytokines response (CRM)
TTC14	2.12179e-28	-0.124803	0.435	0.464	6.99598e-24	Cytokines response (CRM)
CD164	4.1125e-34	-0.124952	0.653	0.673	1.35597e-29	Cytokines response (CRM)
ST6GAL1	4.10447e-36	-0.124959	0.602	0.634	1.35333e-31	Cytokines response (CRM)
CD63	3.2726e-47	-0.125245	0.952	0.96	1.07904e-42	Cytokines response (CRM)
CTSL	6.92198e-20	-0.125352	0.599	0.626	2.28231e-15	Cytokines response (CRM)
RERE	1.82112e-43	-0.12551	0.294	0.341	6.00461e-39	Cytokines response (CRM)
RPL34	2.05631e-43	-0.125912	0.985	0.985	6.78008e-39	Cytokines response (CRM)
EID1	1.03857e-32	-0.126075	0.535	0.564	3.42437e-28	Cytokines response (CRM)
CNPY3	3.34971e-75	-0.126094	0.708	0.771	1.10447e-70	Cytokines response (CRM)
TBC1D9	1.24651e-70	-0.127056	0.152	0.208	4.10998e-66	Cytokines response (CRM)
TUBB	7.63885e-13	-0.12755	0.586	0.592	2.51868e-08	Cytokines response (CRM)
SYT6	4.331e-38	-0.127558	0.286	0.33	1.42802e-33	Cytokines response (CRM)
SRRM2	9.64343e-31	-0.128175	0.804	0.808	3.17963e-26	Cytokines response (CRM)
MACF1	1.05132e-24	-0.128213	0.428	0.456	3.46641e-20	Cytokines response (CRM)
TMEM119	5.15728e-38	-0.128235	0.434	0.476	1.70046e-33	Cytokines response (CRM)
CANX	1.17753e-36	-0.128454	0.735	0.75	3.88256e-32	Cytokines response (CRM)
LY86	3.24522e-64	-0.12886	0.821	0.861	1.07001e-59	Cytokines response (CRM)
CALM1	1.24478e-27	-0.129529	0.697	0.713	4.1043e-23	Cytokines response (CRM)
CHD9	6.54408e-34	-0.12966	0.627	0.653	2.15771e-29	Cytokines response (CRM)
CENPF	2.38785e-24	-0.129707	0.019	0.034	7.87322e-20	Cytokines response (CRM)
PIK3R1	1.58558e-30	-0.12971	0.496	0.524	5.22796e-26	Cytokines response (CRM)
PCM1	4.04112e-35	-0.129978	0.42	0.456	1.33244e-30	Cytokines response (CRM)
ITSN1	2.81908e-62	-0.130085	0.065	0.104	9.29508e-58	Cytokines response (CRM)
KCTD12	5.61158e-31	-0.130266	0.706	0.718	1.85025e-26	Cytokines response (CRM)
GPNMB	2.38318e-09	-0.130548	0.023	0.031	7.85781e-05	Cytokines response (CRM)
MGST3	4.0445e-45	-0.130872	0.527	0.569	1.33355e-40	Cytokines response (CRM)
TNFRSF13C	4.82162e-52	-0.130885	0.237	0.289	1.58978e-47	Cytokines response (CRM)
TMEM14C	7.11942e-48	-0.130891	0.586	0.628	2.34742e-43	Cytokines response (CRM)
BRI3	1.03625e-37	-0.131008	0.7	0.723	3.41672e-33	Cytokines response (CRM)
IDH1	2.21208e-63	-0.131295	0.226	0.284	7.29366e-59	Cytokines response (CRM)
TMBIM6	5.10115e-74	-0.131548	0.945	0.958	1.68195e-69	Cytokines response (CRM)
NINJ1	2.01814e-70	-0.131859	0.681	0.747	6.65423e-66	Cytokines response (CRM)
OAS1	6.51268e-26	-0.131965	0.287	0.32	2.14736e-21	Cytokines response (CRM)
NUCKS1	1.48104e-25	-0.132217	0.6	0.617	4.88329e-21	Cytokines response (CRM)
EPS15	8.23774e-34	-0.132565	0.196	0.233	2.71615e-29	Cytokines response (CRM)
LAMTOR4	2.42382e-52	-0.13286	0.607	0.652	7.99184e-48	Cytokines response (CRM)
IRF2BP2	2.77785e-52	-0.132994	0.367	0.423	9.15912e-48	Cytokines response (CRM)
GATM	7.86097e-64	-0.134165	0.458	0.521	2.59192e-59	Cytokines response (CRM)
SETX	1.18175e-33	-0.135234	0.396	0.431	3.89647e-29	Cytokines response (CRM)
ARHGAP21	2.58557e-41	-0.135405	0.378	0.421	8.52513e-37	Cytokines response (CRM)
HERC5	5.98302e-38	-0.135468	0.094	0.127	1.97272e-33	Cytokines response (CRM)
AP1B1	2.04989e-42	-0.13557	0.505	0.54	6.7589e-38	Cytokines response (CRM)
BCAP31	1.29256e-62	-0.1358	0.651	0.699	4.26182e-58	Cytokines response (CRM)
TMEM59	5.64097e-67	-0.136776	0.726	0.764	1.85994e-62	Cytokines response (CRM)
ATP6V0B	1.28277e-76	-0.137342	0.896	0.927	4.22955e-72	Cytokines response (CRM)
LPAR5	1.98221e-66	-0.137646	0.512	0.578	6.53573e-62	Cytokines response (CRM)
CD68	2.72811e-72	-0.137646	0.81	0.857	8.99513e-68	Cytokines response (CRM)
PPT1	9.53509e-68	-0.137812	0.74	0.784	3.14391e-63	Cytokines response (CRM)
SORL1	2.17209e-43	-0.137933	0.619	0.66	7.16181e-39	Cytokines response (CRM)
MBNL1	1.25422e-44	-0.138013	0.561	0.594	4.13541e-40	Cytokines response (CRM)
CD28	1.14798e-103	-0.139311	0.021	0.062	3.78511e-99	Cytokines response (CRM)
ENTPD1	3.26006e-41	-0.139333	0.75	0.765	1.07491e-36	Cytokines response (CRM)
GTF2I	1.56078e-33	-0.139436	0.497	0.524	5.1462e-29	Cytokines response (CRM)
SETD2	3.98393e-41	-0.139801	0.297	0.34	1.31358e-36	Cytokines response (CRM)
TMBIM4	8.28022e-51	-0.13981	0.065	0.1	2.73015e-46	Cytokines response (CRM)
IQGAP2	3.89339e-80	-0.14007	0.042	0.083	1.28373e-75	Cytokines response (CRM)
HMGN2	9.67778e-26	-0.140275	0.594	0.614	3.19096e-21	Cytokines response (CRM)
TMEM66	9.70355e-50	-0.140286	0.701	0.73	3.19945e-45	Cytokines response (CRM)
CD302	2.18112e-66	-0.140791	0.345	0.407	7.19159e-62	Cytokines response (CRM)
CD81	2.62536e-90	-0.140862	0.965	0.97	8.65633e-86	Cytokines response (CRM)
LAPTM4A	9.4649e-68	-0.140865	0.678	0.724	3.12077e-63	Cytokines response (CRM)
MNDA	2.14094e-67	-0.1409	0.669	0.725	7.0591e-63	Cytokines response (CRM)
STX7	6.83387e-51	-0.140937	0.487	0.533	2.25326e-46	Cytokines response (CRM)
HMGB2	8.4327e-18	-0.14096	0.151	0.175	2.78043e-13	Cytokines response (CRM)
CTSD	2.56601e-57	-0.141218	0.676	0.735	8.46065e-53	Cytokines response (CRM)
CCDC50	2.71176e-46	-0.142086	0.462	0.505	8.9412e-42	Cytokines response (CRM)
ACY3	1.04199e-45	-0.142856	0.537	0.581	3.43566e-41	Cytokines response (CRM)
TUBA1B	4.85244e-23	-0.144122	0.893	0.904	1.59995e-18	Cytokines response (CRM)
ANKRD44	5.87937e-39	-0.144233	0.376	0.417	1.93855e-34	Cytokines response (CRM)
CLTC	1.82862e-24	-0.144722	0.427	0.45	6.02933e-20	Cytokines response (CRM)
PKN2	4.84661e-48	-0.144798	0.466	0.507	1.59802e-43	Cytokines response (CRM)
BOD1L1	8.58624e-35	-0.145619	0.614	0.638	2.83105e-30	Cytokines response (CRM)
ARHGAP5	9.67531e-42	-0.145982	0.18	0.221	3.19014e-37	Cytokines response (CRM)
C10orf54	8.41922e-67	-0.146529	0.658	0.723	2.77599e-62	Cytokines response (CRM)
HCG22	3.18075e-71	-0.146541	0.149	0.205	1.04876e-66	Cytokines response (CRM)
IL13RA1	4.43523e-49	-0.146813	0.556	0.591	1.46238e-44	Cytokines response (CRM)
RB1	3.71614e-58	-0.146911	0.725	0.753	1.22529e-53	Cytokines response (CRM)
SAMHD1	1.44411e-54	-0.14694	0.535	0.575	4.76153e-50	Cytokines response (CRM)
METTL7A	8.79902e-62	-0.147636	0.346	0.405	2.90121e-57	Cytokines response (CRM)
H2AFZ	1.38086e-08	-0.147981	0.521	0.527	0.000455298	Cytokines response (CRM)
INPP5D	6.22375e-54	-0.148212	0.336	0.39	2.05209e-49	Cytokines response (CRM)
SCAMP2	1.18876e-89	-0.14832	0.703	0.767	3.91959e-85	Cytokines response (CRM)
SLC39A10	1.21056e-28	-0.14833	0.457	0.486	3.99147e-24	Cytokines response (CRM)
DOCK4	9.68383e-25	-0.149452	0.617	0.629	3.19295e-20	Cytokines response (CRM)
SPATS2L	1.37062e-63	-0.149847	0.398	0.459	4.5192e-59	Cytokines response (CRM)
EMB	1.44819e-65	-0.150566	0.213	0.27	4.77498e-61	Cytokines response (CRM)
LIPA	2.80805e-37	-0.151622	0.55	0.592	9.25869e-33	Cytokines response (CRM)
APPL2	1.43376e-57	-0.151659	0.399	0.452	4.72739e-53	Cytokines response (CRM)
NRIP1	6.50099e-34	-0.152635	0.556	0.582	2.14351e-29	Cytokines response (CRM)
MLEC	1.20675e-52	-0.153678	0.517	0.559	3.9789e-48	Cytokines response (CRM)
VPS13C	9.09586e-50	-0.15385	0.515	0.554	2.99909e-45	Cytokines response (CRM)
WWP1	2.23406e-48	-0.15524	0.074	0.109	7.36613e-44	Cytokines response (CRM)
TMEM123	6.58344e-65	-0.155267	0.34	0.398	2.17069e-60	Cytokines response (CRM)
SYK	4.70302e-68	-0.155556	0.326	0.386	1.55068e-63	Cytokines response (CRM)
TMEM173	2.56608e-46	-0.15645	0.492	0.533	8.46089e-42	Cytokines response (CRM)
TNRC6B	2.11589e-62	-0.156474	0.433	0.49	6.97652e-58	Cytokines response (CRM)
LPIN2	3.87771e-63	-0.156841	0.547	0.598	1.27856e-58	Cytokines response (CRM)
PLD4	1.86821e-116	-0.156909	0.873	0.925	6.15985e-112	Cytokines response (CRM)
CCDC88A	1.28562e-44	-0.157434	0.528	0.564	4.23896e-40	Cytokines response (CRM)
IFIT3	1.43098e-09	-0.158076	0.106	0.12	4.71822e-05	Cytokines response (CRM)
PSAP	5.34307e-115	-0.158381	0.963	0.977	1.76172e-110	Cytokines response (CRM)
IGSF6	3.69545e-67	-0.160088	0.881	0.903	1.21846e-62	Cytokines response (CRM)
NKTR	5.18306e-42	-0.160504	0.511	0.544	1.70896e-37	Cytokines response (CRM)
AIG1	1.12285e-58	-0.161146	0.461	0.511	3.70226e-54	Cytokines response (CRM)
IFI16	1.36097e-78	-0.161477	0.844	0.872	4.4874e-74	Cytokines response (CRM)
QKI	2.92733e-55	-0.16219	0.779	0.797	9.65201e-51	Cytokines response (CRM)
RP11-480C22.1	6.65459e-33	-0.162812	0.586	0.602	2.19415e-28	Cytokines response (CRM)
CPED1	3.89629e-71	-0.163375	0.341	0.403	1.28469e-66	Cytokines response (CRM)
RNASET2	9.70434e-117	-0.164421	0.879	0.936	3.19972e-112	Cytokines response (CRM)
RNF130	1.93043e-122	-0.165633	0.662	0.75	6.36502e-118	Cytokines response (CRM)
ATRX	9.19538e-50	-0.166439	0.537	0.576	3.0319e-45	Cytokines response (CRM)
SNX6	7.98311e-24	-0.166494	0.443	0.461	2.63219e-19	Cytokines response (CRM)
IFNGR1	1.43377e-41	-0.166925	0.96	0.951	4.72742e-37	Cytokines response (CRM)
DOCK8	1.43115e-66	-0.167154	0.676	0.712	4.71879e-62	Cytokines response (CRM)
PCDH12	6.58016e-97	-0.167549	0.069	0.123	2.16961e-92	Cytokines response (CRM)
ZFP36L2	1.04849e-113	-0.169098	0.799	0.88	3.45709e-109	Cytokines response (CRM)
WLS	1.66686e-104	-0.16938	0.21	0.287	5.49596e-100	Cytokines response (CRM)
CAPZB	2.02172e-107	-0.170522	0.807	0.853	6.66601e-103	Cytokines response (CRM)
PRPF38B	1.37381e-71	-0.170533	0.734	0.768	4.52974e-67	Cytokines response (CRM)
AIF1	5.50188e-106	-0.171332	0.989	0.99	1.81408e-101	Cytokines response (CRM)
TNFSF10	1.03226e-26	-0.171395	0.449	0.477	3.40356e-22	Cytokines response (CRM)
NAIP	5.42509e-60	-0.17146	0.594	0.637	1.78876e-55	Cytokines response (CRM)
SCN9A	1.40932e-152	-0.172091	0.004	0.047	4.64681e-148	Cytokines response (CRM)
PLD3	1.33378e-125	-0.173146	0.838	0.884	4.39775e-121	Cytokines response (CRM)
ADAP2	2.15141e-97	-0.175211	0.639	0.711	7.09363e-93	Cytokines response (CRM)
CYBB	1.75257e-71	-0.17612	0.892	0.906	5.77858e-67	Cytokines response (CRM)
TMSB10	8.88945e-85	-0.176252	0.962	0.974	2.93103e-80	Cytokines response (CRM)
EVL	2.15419e-97	-0.176913	0.616	0.684	7.10281e-93	Cytokines response (CRM)
AFF3	2.30444e-97	-0.177809	0.08	0.136	7.59821e-93	Cytokines response (CRM)
FGD2	9.42392e-72	-0.178006	0.493	0.546	3.10726e-67	Cytokines response (CRM)
TECR	5.62283e-84	-0.178524	0.44	0.507	1.85396e-79	Cytokines response (CRM)
TM9SF2	1.30498e-80	-0.178562	0.487	0.544	4.30277e-76	Cytokines response (CRM)
FRMD4A	3.70802e-32	-0.17945	0.64	0.67	1.22261e-27	Cytokines response (CRM)
SPECC1	1.15408e-59	-0.180461	0.483	0.53	3.80525e-55	Cytokines response (CRM)
TPT1	3.57306e-87	-0.180512	0.998	0.997	1.17811e-82	Cytokines response (CRM)
RACK1	5.67583e-55	-0.18076	0.068	0.106	1.87144e-50	Cytokines response (CRM)
CYFIP1	3.00584e-85	-0.181181	0.676	0.724	9.91085e-81	Cytokines response (CRM)
TXNIP	9.38428e-77	-0.182124	0.553	0.614	3.09419e-72	Cytokines response (CRM)
TYROBP	1.56131e-194	-0.182773	0.995	0.997	5.14794e-190	Cytokines response (CRM)
TIAM1	1.29122e-80	-0.182781	0.375	0.442	4.25741e-76	Cytokines response (CRM)
SELPLG	9.72588e-109	-0.182886	0.568	0.658	3.20682e-104	Cytokines response (CRM)
ALOX5AP	1.97996e-109	-0.184195	0.909	0.935	6.52832e-105	Cytokines response (CRM)
IL3RA	9.4308e-66	-0.18423	0.415	0.471	3.10952e-61	Cytokines response (CRM)
HTRA1	1.27735e-111	-0.18427	0.83	0.902	4.21169e-107	Cytokines response (CRM)
GAL3ST4	8.15059e-100	-0.184608	0.557	0.631	2.68741e-95	Cytokines response (CRM)
CYSLTR1	8.34883e-101	-0.1849	0.292	0.37	2.75277e-96	Cytokines response (CRM)
ZFHX3	6.80392e-84	-0.185209	0.515	0.576	2.24339e-79	Cytokines response (CRM)
IFIT2	3.64409e-24	-0.185868	0.137	0.165	1.20153e-19	Cytokines response (CRM)
GIMAP1	2.28861e-105	-0.187057	0.316	0.396	7.54599e-101	Cytokines response (CRM)
SUCNR1	4.55894e-47	-0.191943	0.383	0.426	1.50317e-42	Cytokines response (CRM)
YWHAH	7.01009e-131	-0.192273	0.79	0.852	2.31137e-126	Cytokines response (CRM)
CYBA	1.2173e-155	-0.192386	0.994	0.995	4.01368e-151	Cytokines response (CRM)
PYCARD	1.52424e-123	-0.192706	0.595	0.678	5.02574e-119	Cytokines response (CRM)
PNISR	5.33782e-92	-0.193298	0.778	0.809	1.75998e-87	Cytokines response (CRM)
ARGLU1	3.77331e-91	-0.19397	0.74	0.775	1.24414e-86	Cytokines response (CRM)
MIS18BP1	2.15009e-90	-0.19485	0.469	0.543	7.08929e-86	Cytokines response (CRM)
DDX17	1.24624e-81	-0.195566	0.793	0.814	4.10911e-77	Cytokines response (CRM)
FAM105A	4.10868e-99	-0.196445	0.681	0.736	1.35472e-94	Cytokines response (CRM)
CREG1	5.5847e-146	-0.198988	0.714	0.784	1.84139e-141	Cytokines response (CRM)
HLA-DPA1	1.9791e-07	-0.199794	0.28	0.253	0.0065255	Cytokines response (CRM)
APBB1IP	2.87379e-114	-0.200214	0.876	0.897	9.47547e-110	Cytokines response (CRM)
OLFML3	1.8389e-116	-0.200375	0.761	0.831	6.06322e-112	Cytokines response (CRM)
SLC8A1	7.08706e-89	-0.200797	0.577	0.629	2.33675e-84	Cytokines response (CRM)
RGS10	1.01942e-178	-0.202229	0.833	0.926	3.36124e-174	Cytokines response (CRM)
IGFBP4	5.75874e-141	-0.202957	0.016	0.064	1.89877e-136	Cytokines response (CRM)
HP1BP3	3.91898e-91	-0.203949	0.618	0.666	1.29217e-86	Cytokines response (CRM)
HPGDS	2.58432e-123	-0.205029	0.596	0.671	8.52102e-119	Cytokines response (CRM)
LAPTM5	4.84017e-188	-0.206101	0.944	0.972	1.5959e-183	Cytokines response (CRM)
MAP4K4	5.56831e-96	-0.208219	0.466	0.529	1.83598e-91	Cytokines response (CRM)
CKB	5.71723e-72	-0.212479	0.721	0.75	1.88508e-67	Cytokines response (CRM)
IGF1	3.08594e-133	-0.213777	0.561	0.655	1.0175e-128	Cytokines response (CRM)
TLN1	1.66473e-100	-0.215554	0.681	0.728	5.48895e-96	Cytokines response (CRM)
ERP29	3.04787e-152	-0.215707	0.66	0.739	1.00494e-147	Cytokines response (CRM)
NPC2	4.04605e-132	-0.215891	0.823	0.872	1.33406e-127	Cytokines response (CRM)
TGFBI	6.22015e-151	-0.21603	0.014	0.064	2.05091e-146	Cytokines response (CRM)
CALM2	4.43415e-177	-0.216334	0.841	0.891	1.46203e-172	Cytokines response (CRM)
ATP5F1E	6.87913e-57	-0.217314	0.07	0.109	2.26819e-52	Cytokines response (CRM)
PMP22	1.71203e-90	-0.217753	0.179	0.244	5.6449e-86	Cytokines response (CRM)
CD99	2.10176e-155	-0.217942	0.657	0.736	6.92993e-151	Cytokines response (CRM)
ITM2C	1.28501e-160	-0.219956	0.681	0.767	4.23693e-156	Cytokines response (CRM)
LUC7L3	6.87804e-104	-0.221445	0.625	0.676	2.26783e-99	Cytokines response (CRM)
RNF213	5.74594e-68	-0.222479	0.439	0.488	1.89455e-63	Cytokines response (CRM)
TIMP2	3.67596e-163	-0.22266	0.594	0.689	1.21204e-158	Cytokines response (CRM)
LINC00671	1.82635e-197	-0.224434	0.078	0.166	6.02183e-193	Cytokines response (CRM)
TPM1	8.72717e-134	-0.22588	0.265	0.353	2.87752e-129	Cytokines response (CRM)
MAN1A1	2.60446e-85	-0.226056	0.1	0.154	8.58742e-81	Cytokines response (CRM)
RNASE6	6.40957e-157	-0.22616	0.514	0.613	2.11336e-152	Cytokines response (CRM)
IL6ST	3.1174e-116	-0.227097	0.732	0.777	1.02787e-111	Cytokines response (CRM)
MS4A6A	1.10453e-14	-0.228495	0.263	0.282	3.64185e-10	Cytokines response (CRM)
CPVL	5.62395e-131	-0.228823	0.831	0.877	1.85433e-126	Cytokines response (CRM)
SSBP2	1.27637e-140	-0.230775	0.382	0.474	4.20845e-136	Cytokines response (CRM)
C1QA	2.67183e-209	-0.231116	0.99	0.989	8.80955e-205	Cytokines response (CRM)
C1orf63	2.68837e-79	-0.231562	0.619	0.647	8.86409e-75	Cytokines response (CRM)
GIMAP4	2.49005e-159	-0.234406	0.521	0.619	8.21021e-155	Cytokines response (CRM)
SLC4A7	6.19368e-116	-0.236954	0.574	0.634	2.04218e-111	Cytokines response (CRM)
MPEG1	5.56278e-114	-0.238073	0.256	0.332	1.83416e-109	Cytokines response (CRM)
FRMD4B	7.77827e-114	-0.238555	0.334	0.411	2.56465e-109	Cytokines response (CRM)
IFIT1	1.83545e-19	-0.241146	0.126	0.149	6.05184e-15	Cytokines response (CRM)
MRC1L1	1.70193e-152	-0.245622	0.102	0.179	5.6116e-148	Cytokines response (CRM)
BLVRB	1.47624e-75	-0.24795	0.266	0.325	4.86745e-71	Cytokines response (CRM)
JAG1	3.26491e-133	-0.250474	0.24	0.326	1.07651e-128	Cytokines response (CRM)
MT-RNR1	1.05236e-49	-0.252008	0.07	0.107	3.46985e-45	Cytokines response (CRM)
SLC40A1	2.64959e-151	-0.253829	0.259	0.353	8.73622e-147	Cytokines response (CRM)
LINC00996	5.30993e-195	-0.255812	0.227	0.338	1.75079e-190	Cytokines response (CRM)
AGR2	4.37547e-116	-0.25614	0.087	0.151	1.44268e-111	Cytokines response (CRM)
MEF2A	1.88949e-174	-0.256692	0.753	0.809	6.23003e-170	Cytokines response (CRM)
AC004086.1	6.50577e-58	-0.258019	0.072	0.112	2.14508e-53	Cytokines response (CRM)
MS4A4A	8.83357e-61	-0.262305	0.242	0.293	2.9126e-56	Cytokines response (CRM)
LILRB5	5.79066e-134	-0.264292	0.017	0.064	1.9093e-129	Cytokines response (CRM)
HLA-DRA	7.25474e-27	-0.264815	0.353	0.3	2.39203e-22	Cytokines response (CRM)
ATM	1.07895e-172	-0.266655	0.611	0.692	3.5575e-168	Cytokines response (CRM)
SLCO2B1	7.5712e-207	-0.26734	0.769	0.832	2.49637e-202	Cytokines response (CRM)
EGFL7	3.27123e-71	-0.267864	0.361	0.415	1.07859e-66	Cytokines response (CRM)
APLP2	1.78443e-161	-0.268391	0.738	0.784	5.88363e-157	Cytokines response (CRM)
MERTK	3.0126e-165	-0.270926	0.538	0.627	9.93315e-161	Cytokines response (CRM)
CD9	1.68692e-10	-0.275292	0.076	0.089	5.56212e-06	Cytokines response (CRM)
GPR34	4.51931e-300	-0.277776	0.785	0.927	1.49011e-295	Cytokines response (CRM)
SELENOP	3.0589e-41	-0.27953	0.017	0.037	1.00858e-36	Cytokines response (CRM)
SLC7A8	2.65673e-220	-0.284631	0.313	0.432	8.75976e-216	Cytokines response (CRM)
COLEC12	9.33995e-168	-0.287297	0.019	0.075	3.07957e-163	Cytokines response (CRM)
CSF1R	0	-0.29663	0.923	0.958	0	Cytokines response (CRM)
A2M	0	-0.298121	0.948	0.978	0	Cytokines response (CRM)
FOLR2	1.67002e-253	-0.306145	0.819	0.889	5.5064e-249	Cytokines response (CRM)
HMGB1	4.37832e-257	-0.307358	0.871	0.923	1.44362e-252	Cytokines response (CRM)
CD163	7.73663e-50	-0.310663	0.058	0.09	2.55092e-45	Cytokines response (CRM)
NRP1	2.66579e-88	-0.310949	0.224	0.286	8.78965e-84	Cytokines response (CRM)
SFMBT2	1.05203e-152	-0.312475	0.531	0.62	3.46875e-148	Cytokines response (CRM)
LGMN	5.14892e-85	-0.315585	0.699	0.755	1.6977e-80	Cytokines response (CRM)
ITM2B	0	-0.319529	0.999	0.999	0	Cytokines response (CRM)
LTC4S	1.29437e-275	-0.322372	0.695	0.788	4.2678e-271	Cytokines response (CRM)
GLIPR1	0	-0.326028	0.703	0.821	0	Cytokines response (CRM)
STMN1	8.1947e-121	-0.328972	0.347	0.429	2.70196e-116	Cytokines response (CRM)
ABCG2	7.03207e-255	-0.333146	0.358	0.487	2.31861e-250	Cytokines response (CRM)
MRC1	1.73867e-169	-0.344585	0.085	0.164	5.73273e-165	Cytokines response (CRM)
P2RY13	9.99047e-264	-0.366457	0.873	0.91	3.29406e-259	Cytokines response (CRM)
CD36	3.25929e-26	-0.380606	0.142	0.169	1.07465e-21	Cytokines response (CRM)
LPAR6	0	-0.384327	0.735	0.848	0	Cytokines response (CRM)
CX3CR1	0	-0.407596	0.907	0.935	0	Cytokines response (CRM)
F13A1	4.09129e-178	-0.412123	0.013	0.069	1.34898e-173	Cytokines response (CRM)
FCGRT	0	-0.414197	0.944	0.98	0	Cytokines response (CRM)
CST3	0	-0.425634	0.949	0.977	0	Cytokines response (CRM)
MT-RNR2	1.38983e-57	-0.460108	0.073	0.114	4.58255e-53	Cytokines response (CRM)
STAB1	1.24131e-106	-0.469141	0.489	0.54	4.09286e-102	Cytokines response (CRM)
MAF	0	-0.503805	0.778	0.897	0	Cytokines response (CRM)
P2RY12	0	-0.51614	0.819	0.888	0	Cytokines response (CRM)
LYVE1	1.52096e-219	-0.83675	0.252	0.355	5.01491e-215	Cytokines response (CRM)
SEPP1	3.99853e-104	-0.851101	0.151	0.214	1.3184e-99	Cytokines response (CRM)
DAB2	5.05198e-118	-0.876014	0.369	0.434	1.66574e-113	Cytokines response (CRM)
RNASE1	1.27119e-101	-1.77239	0.17	0.232	4.19138e-97	Cytokines response (CRM)

## Sheet: RM
gene	p_val	avg_log2FC	pct.1	pct.2	p_val_adj	cluster
RPS3A	0	0.827921	1	0.984	0	Ribosomal response (RM)
RPL13	0	0.810818	1	0.997	0	Ribosomal response (RM)
RPS4X	0	0.799828	0.998	0.965	0	Ribosomal response (RM)
RPL34	0	0.797739	0.999	0.984	0	Ribosomal response (RM)
RPS27	0	0.797102	0.999	0.985	0	Ribosomal response (RM)
RPL30	0	0.792528	1	0.986	0	Ribosomal response (RM)
RPS3	0	0.790989	0.999	0.978	0	Ribosomal response (RM)
RPL26	0	0.790512	0.965	0.941	0	Ribosomal response (RM)
RPS8	0	0.788179	1	0.991	0	Ribosomal response (RM)
RPS23	0	0.786666	1	0.992	0	Ribosomal response (RM)
RPL29	0	0.785814	0.997	0.972	0	Ribosomal response (RM)
RPS14	0	0.785631	1	0.987	0	Ribosomal response (RM)
RPS24	0	0.783967	0.999	0.99	0	Ribosomal response (RM)
TPT1	0	0.782748	1	0.997	0	Ribosomal response (RM)
RPS15A	0	0.776385	0.997	0.976	0	Ribosomal response (RM)
RPLP1	0	0.775999	1	0.997	0	Ribosomal response (RM)
RPL11	0	0.775256	1	0.99	0	Ribosomal response (RM)
RPL3	0	0.774279	0.996	0.959	0	Ribosomal response (RM)
RPL21	0	0.762711	1	0.989	0	Ribosomal response (RM)
RPL13A	0	0.761641	0.997	0.97	0	Ribosomal response (RM)
RPL10	0	0.761626	1	0.998	0	Ribosomal response (RM)
RPS2	0	0.761143	1	0.988	0	Ribosomal response (RM)
RPS18	0	0.753653	0.999	0.986	0	Ribosomal response (RM)
EEF1A1	0	0.753624	1	0.998	0	Ribosomal response (RM)
RPL32	0	0.753036	1	0.987	0	Ribosomal response (RM)
RPS27A	0	0.751498	1	0.991	0	Ribosomal response (RM)
RPL19	0	0.749863	0.999	0.991	0	Ribosomal response (RM)
RPL7A	0	0.741735	0.994	0.965	0	Ribosomal response (RM)
RPS13	0	0.739923	0.998	0.975	0	Ribosomal response (RM)
RPL18A	0	0.735901	0.995	0.964	0	Ribosomal response (RM)
RPL41	0	0.730954	1	0.996	0	Ribosomal response (RM)
RPS6	0	0.723092	0.998	0.978	0	Ribosomal response (RM)
RPL39	0	0.72005	0.975	0.954	0	Ribosomal response (RM)
RPL23A	0	0.718588	0.993	0.948	0	Ribosomal response (RM)
RPL37	0	0.716464	0.995	0.976	0	Ribosomal response (RM)
RPL35A	0	0.716333	0.997	0.962	0	Ribosomal response (RM)
RPS19	0	0.715136	0.999	0.986	0	Ribosomal response (RM)
RPS12	0	0.713434	0.998	0.982	0	Ribosomal response (RM)
RPL12	0	0.710748	0.988	0.956	0	Ribosomal response (RM)
RPL18	0	0.708962	0.993	0.957	0	Ribosomal response (RM)
RPS28	0	0.707548	0.992	0.968	0	Ribosomal response (RM)
RPS25	0	0.704336	0.997	0.967	0	Ribosomal response (RM)
RPS15	0	0.703787	0.999	0.985	0	Ribosomal response (RM)
RPL28	0	0.703146	0.999	0.988	0	Ribosomal response (RM)
FAU	0	0.688044	0.999	0.982	0	Ribosomal response (RM)
RPL10A	0	0.661072	0.987	0.921	0	Ribosomal response (RM)
RPS7	0	0.65403	0.995	0.967	0	Ribosomal response (RM)
NACA	0	0.652708	0.988	0.95	0	Ribosomal response (RM)
RPS29	0	0.645485	0.992	0.956	0	Ribosomal response (RM)
RPS16	0	0.640251	0.992	0.949	0	Ribosomal response (RM)
RPS5	0	0.63455	0.976	0.89	0	Ribosomal response (RM)
RPL22	0	0.630168	0.959	0.88	0	Ribosomal response (RM)
RPL9	0	0.625617	0.986	0.953	0	Ribosomal response (RM)
UBA52	0	0.624694	0.994	0.961	0	Ribosomal response (RM)
RPS9	0	0.622916	0.989	0.944	0	Ribosomal response (RM)
RPL8	0	0.622306	0.994	0.96	0	Ribosomal response (RM)
RPL37A	0	0.621026	0.994	0.962	0	Ribosomal response (RM)
RPL15	0	0.61999	0.996	0.974	0	Ribosomal response (RM)
RPLP2	0	0.619428	0.997	0.967	0	Ribosomal response (RM)
RPL27A	0	0.617571	0.951	0.882	0	Ribosomal response (RM)
RPL6	0	0.615349	0.889	0.862	0	Ribosomal response (RM)
RPS10	0	0.61463	0.893	0.781	0	Ribosomal response (RM)
RPS11	0	0.610564	0.979	0.92	0	Ribosomal response (RM)
RPL24	0	0.606749	0.984	0.93	0	Ribosomal response (RM)
RPL14	0	0.602803	0.985	0.926	0	Ribosomal response (RM)
RPL5	0	0.597736	0.99	0.953	0	Ribosomal response (RM)
EEF1B2	0	0.593743	0.976	0.902	0	Ribosomal response (RM)
GNB2L1	0	0.592076	0.88	0.827	0	Ribosomal response (RM)
RPS26	0	0.590152	0.955	0.916	0	Ribosomal response (RM)
RPL36	0	0.590033	0.987	0.933	0	Ribosomal response (RM)
FTL	0	0.580136	1	1	0	Ribosomal response (RM)
RPL31	0	0.573435	0.939	0.828	0	Ribosomal response (RM)
RPS20	0	0.57244	0.971	0.9	0	Ribosomal response (RM)
RPL27	0	0.571366	0.974	0.902	0	Ribosomal response (RM)
RPS21	0	0.569641	0.945	0.868	0	Ribosomal response (RM)
RPL38	0	0.564861	0.971	0.888	0	Ribosomal response (RM)
RPL7	0	0.541612	0.933	0.832	0	Ribosomal response (RM)
RPSA	0	0.541428	0.945	0.846	0	Ribosomal response (RM)
RPLP0	0	0.536222	0.966	0.887	0	Ribosomal response (RM)
TMSB4X	0	0.530888	1	1	0	Ribosomal response (RM)
RPL35	0	0.529038	0.988	0.938	0	Ribosomal response (RM)
UQCRB	0	0.521132	0.867	0.722	0	Ribosomal response (RM)
TOMM7	0	0.517187	0.873	0.718	0	Ribosomal response (RM)
AIF1	0	0.503175	0.999	0.989	0	Ribosomal response (RM)
EEF1D	0	0.490631	0.827	0.686	0	Ribosomal response (RM)
PFDN5	0	0.487029	0.918	0.809	0	Ribosomal response (RM)
COMMD6	0	0.477876	0.767	0.59	0	Ribosomal response (RM)
ATP5E	0	0.476505	0.877	0.829	0	Ribosomal response (RM)
RPL23	0	0.469827	0.963	0.892	0	Ribosomal response (RM)
ATP5G2	0	0.451339	0.811	0.705	0	Ribosomal response (RM)
GPX4	0	0.433839	0.913	0.817	0	Ribosomal response (RM)
RGS10	0	0.430798	0.978	0.91	0	Ribosomal response (RM)
RP11-480C22.1	0	0.417156	0.735	0.587	0	Ribosomal response (RM)
C12orf75	0	0.411746	0.774	0.624	0	Ribosomal response (RM)
RPS4Y1	1.42934e-307	0.409606	0.615	0.492	4.71283e-303	Ribosomal response (RM)
COX7C	0	0.409147	0.895	0.793	0	Ribosomal response (RM)
ACY3	0	0.408536	0.719	0.562	0	Ribosomal response (RM)
BTF3	0	0.406615	0.895	0.801	0	Ribosomal response (RM)
SERF2	0	0.404032	0.987	0.956	0	Ribosomal response (RM)
COX4I1	0	0.402433	0.905	0.813	0	Ribosomal response (RM)
PIH1D1	0	0.401667	0.697	0.556	0	Ribosomal response (RM)
TMSB10	0	0.399012	0.991	0.971	0	Ribosomal response (RM)
UQCRH	0	0.393463	0.674	0.53	0	Ribosomal response (RM)
OAZ1	0	0.392391	0.958	0.933	0	Ribosomal response (RM)
EIF3F	0	0.38553	0.643	0.493	0	Ribosomal response (RM)
GLTSCR2	0	0.384972	0.512	0.355	0	Ribosomal response (RM)
TMA7	0	0.380122	0.847	0.73	0	Ribosomal response (RM)
RPL4	0	0.379494	0.834	0.714	0	Ribosomal response (RM)
RPL36A	0	0.374262	0.686	0.546	0	Ribosomal response (RM)
ATP5L	0	0.368719	0.748	0.643	0	Ribosomal response (RM)
GPX1	0	0.344955	0.998	0.978	0	Ribosomal response (RM)
EIF3K	8.15501e-301	0.343675	0.732	0.618	2.68887e-296	Ribosomal response (RM)
BRK1	0	0.338	0.735	0.615	0	Ribosomal response (RM)
CKB	0	0.337638	0.86	0.736	0	Ribosomal response (RM)
MT-CO1	0	0.331364	1	0.998	0	Ribosomal response (RM)
EIF3E	3.15393e-274	0.330489	0.639	0.515	1.03991e-269	Ribosomal response (RM)
MT-CYB	0	0.322948	0.999	0.993	0	Ribosomal response (RM)
LAMTOR4	4.08182e-291	0.321811	0.752	0.637	1.34586e-286	Ribosomal response (RM)
SLC25A6	7.76627e-272	0.319728	0.719	0.606	2.56069e-267	Ribosomal response (RM)
RPL36AL	5.75752e-300	0.317739	0.869	0.785	1.89837e-295	Ribosomal response (RM)
SMDT1	4.98822e-268	0.313634	0.498	0.362	1.64472e-263	Ribosomal response (RM)
GNAS	0	0.309642	0.965	0.932	0	Ribosomal response (RM)
OST4	2.71781e-269	0.305939	0.782	0.677	8.96117e-265	Ribosomal response (RM)
SRP14	5.76826e-297	0.30554	0.895	0.824	1.90191e-292	Ribosomal response (RM)
MT-CO2	0	0.303108	0.999	0.993	0	Ribosomal response (RM)
MT-CO3	0	0.301611	0.999	0.996	0	Ribosomal response (RM)
EIF3H	4.51371e-238	0.300984	0.561	0.437	1.48826e-233	Ribosomal response (RM)
UQCR10	1.08802e-236	0.300158	0.738	0.633	3.58743e-232	Ribosomal response (RM)
SH3BGRL3	1.27054e-275	0.299652	0.845	0.755	4.18921e-271	Ribosomal response (RM)
ARHGDIB	1.39052e-291	0.299611	0.882	0.795	4.58481e-287	Ribosomal response (RM)
ARPC3	0	0.297594	0.976	0.944	0	Ribosomal response (RM)
MT-ATP6	4.06037e-224	0.29589	0.998	0.992	1.33878e-219	Ribosomal response (RM)
ARPC1B	1.93011e-301	0.295224	0.942	0.891	6.36397e-297	Ribosomal response (RM)
SH3BGRL	5.63207e-239	0.29494	0.762	0.666	1.857e-234	Ribosomal response (RM)
GNG5	5.76909e-215	0.286188	0.766	0.67	1.90218e-210	Ribosomal response (RM)
BRI3	2.78272e-234	0.280278	0.804	0.712	9.17518e-230	Ribosomal response (RM)
MT-ND3	9.34965e-290	0.279303	0.997	0.984	3.08277e-285	Ribosomal response (RM)
ALKBH7	1.34237e-196	0.275403	0.418	0.305	4.42605e-192	Ribosomal response (RM)
PYCARD	5.95341e-220	0.274359	0.763	0.66	1.96296e-215	Ribosomal response (RM)
ZFAS1	1.55192e-171	0.26834	0.493	0.386	5.11698e-167	Ribosomal response (RM)
MZT2B	6.54846e-199	0.267241	0.543	0.428	2.15916e-194	Ribosomal response (RM)
TCEB2	4.57602e-154	0.266389	0.597	0.504	1.50881e-149	Ribosomal response (RM)
CHCHD10	4.65101e-179	0.266311	0.646	0.543	1.53353e-174	Ribosomal response (RM)
C9orf16	3.54042e-188	0.264944	0.401	0.291	1.16735e-183	Ribosomal response (RM)
NSA2	5.17662e-152	0.262849	0.522	0.422	1.70683e-147	Ribosomal response (RM)
PTMA	0	0.262411	0.996	0.987	0	Ribosomal response (RM)
TYROBP	0	0.260797	1	0.997	0	Ribosomal response (RM)
SEC11A	2.55704e-191	0.258847	0.755	0.673	8.43107e-187	Ribosomal response (RM)
TMEM219	5.65256e-179	0.254834	0.536	0.426	1.86376e-174	Ribosomal response (RM)
COX6B1	2.55534e-177	0.252521	0.759	0.674	8.42548e-173	Ribosomal response (RM)
C6orf48	3.80709e-179	0.247998	0.348	0.245	1.25527e-174	Ribosomal response (RM)
ATP6V1F	6.33214e-170	0.247473	0.745	0.655	2.08783e-165	Ribosomal response (RM)
EIF3L	1.1268e-166	0.245937	0.476	0.372	3.71529e-162	Ribosomal response (RM)
MYL6	1.71243e-244	0.245787	0.953	0.918	5.64622e-240	Ribosomal response (RM)
SLC12A5	1.2462e-201	0.245159	0.365	0.253	4.10895e-197	Ribosomal response (RM)
WDR83OS	4.85313e-125	0.24478	0.565	0.481	1.60018e-120	Ribosomal response (RM)
SUMO2	1.01179e-195	0.243302	0.812	0.73	3.33609e-191	Ribosomal response (RM)
MTRNR2L12	5.30979e-85	0.242851	0.692	0.632	1.75074e-80	Ribosomal response (RM)
VAMP8	4.60398e-157	0.242298	0.707	0.62	1.51802e-152	Ribosomal response (RM)
AP005530.2	4.01963e-152	0.241856	0.432	0.327	1.32535e-147	Ribosomal response (RM)
GSTP1	5.85155e-157	0.240746	0.72	0.634	1.92937e-152	Ribosomal response (RM)
H3F3A	2.24779e-203	0.238705	0.95	0.92	7.41142e-199	Ribosomal response (RM)
C19orf53	2.7522e-137	0.238086	0.537	0.444	9.07457e-133	Ribosomal response (RM)
PRDX5	6.65144e-151	0.236949	0.57	0.474	2.19311e-146	Ribosomal response (RM)
CCDC23	1.01652e-136	0.234067	0.414	0.319	3.35166e-132	Ribosomal response (RM)
HIGD2A	1.00483e-122	0.229821	0.451	0.36	3.31311e-118	Ribosomal response (RM)
SERP1	2.83484e-115	0.226452	0.687	0.623	9.34704e-111	Ribosomal response (RM)
GMFG	1.53285e-124	0.223403	0.559	0.47	5.05413e-120	Ribosomal response (RM)
RAC1	1.62985e-215	0.221052	0.979	0.954	5.37395e-211	Ribosomal response (RM)
ATP5I	1.72299e-121	0.219208	0.522	0.435	5.68106e-117	Ribosomal response (RM)
GABARAPL2	2.81944e-151	0.219018	0.598	0.497	9.29624e-147	Ribosomal response (RM)
UXT	1.02424e-121	0.218513	0.427	0.338	3.37714e-117	Ribosomal response (RM)
TAF10	1.29868e-110	0.218438	0.464	0.382	4.282e-106	Ribosomal response (RM)
EIF3G	8.84305e-123	0.218344	0.545	0.459	2.91573e-118	Ribosomal response (RM)
APRT	1.07423e-118	0.218284	0.494	0.406	3.54195e-114	Ribosomal response (RM)
FIS1	5.84388e-125	0.216894	0.438	0.349	1.92684e-120	Ribosomal response (RM)
YBX1	2.65445e-163	0.215749	0.899	0.842	8.75227e-159	Ribosomal response (RM)
PGLS	1.74915e-102	0.215556	0.484	0.406	5.76729e-98	Ribosomal response (RM)
ATP5O	4.03102e-92	0.214355	0.476	0.403	1.32911e-87	Ribosomal response (RM)
ATP5J2	1.45081e-99	0.213462	0.554	0.476	4.78361e-95	Ribosomal response (RM)
COX8A	2.64501e-117	0.213436	0.634	0.555	8.72112e-113	Ribosomal response (RM)
SNRPD2	6.45069e-118	0.212917	0.515	0.427	2.12692e-113	Ribosomal response (RM)
CAPZB	4.04994e-159	0.211393	0.898	0.843	1.33535e-154	Ribosomal response (RM)
NDUFA1	7.66522e-116	0.20811	0.597	0.515	2.52738e-111	Ribosomal response (RM)
NDUFA2	1.5766e-117	0.207807	0.527	0.435	5.19837e-113	Ribosomal response (RM)
HMGB1	2.83352e-197	0.207522	0.957	0.913	9.34267e-193	Ribosomal response (RM)
COX5B	4.26515e-116	0.206227	0.704	0.629	1.4063e-111	Ribosomal response (RM)
NEDD8	9.67835e-103	0.205219	0.582	0.503	3.19115e-98	Ribosomal response (RM)
NDUFA4	1.11937e-106	0.204544	0.739	0.668	3.69078e-102	Ribosomal response (RM)
UBL5	7.4682e-114	0.203682	0.669	0.592	2.46241e-109	Ribosomal response (RM)
SKP1	2.1437e-114	0.199818	0.732	0.669	7.0682e-110	Ribosomal response (RM)
EDF1	2.4841e-113	0.199617	0.675	0.597	8.19059e-109	Ribosomal response (RM)
EEF2	3.21054e-103	0.197448	0.614	0.542	1.05858e-98	Ribosomal response (RM)
ATPIF1	1.43342e-91	0.196684	0.53	0.453	4.72628e-87	Ribosomal response (RM)
ISCU	3.94456e-100	0.195601	0.549	0.471	1.3006e-95	Ribosomal response (RM)
UQCRQ	9.7985e-110	0.195363	0.58	0.496	3.23076e-105	Ribosomal response (RM)
DDT	5.0762e-85	0.194372	0.463	0.389	1.67372e-80	Ribosomal response (RM)
MYEOV2	3.74355e-92	0.194085	0.418	0.341	1.23432e-87	Ribosomal response (RM)
PPIA	9.15935e-125	0.193796	0.927	0.89	3.02002e-120	Ribosomal response (RM)
LTC4S	1.53808e-147	0.192555	0.861	0.77	5.07135e-143	Ribosomal response (RM)
CCNI	1.09556e-98	0.191962	0.692	0.63	3.61228e-94	Ribosomal response (RM)
CRYBB1	5.13223e-105	0.191259	0.354	0.273	1.6922e-100	Ribosomal response (RM)
PEBP1	7.98193e-90	0.191049	0.58	0.506	2.6318e-85	Ribosomal response (RM)
ATP5D	6.91942e-78	0.19101	0.518	0.45	2.28147e-73	Ribosomal response (RM)
RPL17	2.06337e-147	0.190956	0.444	0.345	6.80334e-143	Ribosomal response (RM)
UFC1	7.54425e-95	0.190383	0.444	0.364	2.48749e-90	Ribosomal response (RM)
NDUFB11	1.90209e-97	0.190328	0.593	0.514	6.27156e-93	Ribosomal response (RM)
TMEM14C	2.28923e-105	0.187127	0.691	0.617	7.54805e-101	Ribosomal response (RM)
CFL1	2.09793e-148	0.186696	0.966	0.938	6.91728e-144	Ribosomal response (RM)
S100A11	1.15441e-125	0.186623	0.957	0.923	3.80633e-121	Ribosomal response (RM)
GTF3A	6.82766e-85	0.185741	0.425	0.35	2.25122e-80	Ribosomal response (RM)
NDUFB1	1.35169e-94	0.184105	0.495	0.416	4.45681e-90	Ribosomal response (RM)
UBXN1	1.57658e-88	0.183343	0.594	0.523	5.19831e-84	Ribosomal response (RM)
GAPDH	3.44978e-125	0.183012	0.947	0.914	1.13746e-120	Ribosomal response (RM)
TRMT112	2.99091e-88	0.182866	0.588	0.517	9.86161e-84	Ribosomal response (RM)
C14orf2	2.01398e-72	0.181126	0.486	0.42	6.6405e-68	Ribosomal response (RM)
LAMTOR1	3.47342e-86	0.179952	0.569	0.496	1.14526e-81	Ribosomal response (RM)
HNRNPA1	3.36522e-98	0.179563	0.741	0.681	1.10958e-93	Ribosomal response (RM)
NDUFA3	4.7526e-94	0.177132	0.485	0.406	1.56703e-89	Ribosomal response (RM)
YPEL3	1.96119e-94	0.174536	0.408	0.328	6.46644e-90	Ribosomal response (RM)
GNG7	8.29732e-96	0.17443	0.581	0.501	2.73579e-91	Ribosomal response (RM)
NDUFA11	5.85001e-82	0.173924	0.499	0.427	1.92886e-77	Ribosomal response (RM)
MYL12B	3.29017e-92	0.173515	0.783	0.727	1.08484e-87	Ribosomal response (RM)
TMEM230	1.37665e-85	0.172927	0.401	0.328	4.53909e-81	Ribosomal response (RM)
C19orf43	3.9021e-65	0.172057	0.514	0.452	1.2866e-60	Ribosomal response (RM)
TMEM258	1.14274e-82	0.170512	0.571	0.498	3.76784e-78	Ribosomal response (RM)
MT-ND1	1.53119e-114	0.169466	0.944	0.905	5.04865e-110	Ribosomal response (RM)
FKBP8	4.5067e-89	0.169254	0.39	0.313	1.48595e-84	Ribosomal response (RM)
C20orf27	1.35404e-84	0.16643	0.39	0.315	4.46455e-80	Ribosomal response (RM)
NDUFB2	1.44554e-63	0.166366	0.596	0.538	4.76623e-59	Ribosomal response (RM)
COX6C	5.41982e-70	0.166152	0.622	0.56	1.78702e-65	Ribosomal response (RM)
FTH1	0	0.165976	1	1	0	Ribosomal response (RM)
NDUFC1	1.28978e-88	0.165969	0.453	0.374	4.25266e-84	Ribosomal response (RM)
ARL6IP4	7.31882e-65	0.165931	0.589	0.531	2.41316e-60	Ribosomal response (RM)
COX6A1	2.4728e-79	0.165872	0.585	0.517	8.15331e-75	Ribosomal response (RM)
TSPO	6.61849e-62	0.165793	0.403	0.34	2.18225e-57	Ribosomal response (RM)
ATP5J	2.97159e-59	0.16557	0.526	0.464	9.79793e-55	Ribosomal response (RM)
PRDX2	6.56395e-73	0.163829	0.425	0.354	2.16427e-68	Ribosomal response (RM)
C4orf3	1.19584e-71	0.163345	0.538	0.471	3.94293e-67	Ribosomal response (RM)
ALDH2	1.45042e-85	0.163144	0.57	0.492	4.78233e-81	Ribosomal response (RM)
MT-ND4	1.32003e-135	0.162599	0.997	0.986	4.35239e-131	Ribosomal response (RM)
ATP5H	1.35906e-58	0.160353	0.454	0.393	4.4811e-54	Ribosomal response (RM)
HINT1	3.02136e-59	0.158284	0.59	0.531	9.96202e-55	Ribosomal response (RM)
CST3	4.32864e-118	0.157799	0.992	0.972	1.42724e-113	Ribosomal response (RM)
TRAPPC1	6.84486e-67	0.157789	0.385	0.321	2.25689e-62	Ribosomal response (RM)
PFN1	1.78256e-98	0.154449	0.962	0.937	5.87746e-94	Ribosomal response (RM)
NPM1	7.92265e-87	0.153146	0.82	0.765	2.61226e-82	Ribosomal response (RM)
C11orf31	2.9555e-57	0.153028	0.584	0.532	9.74486e-53	Ribosomal response (RM)
LST1	1.86827e-89	0.152242	0.919	0.87	6.16006e-85	Ribosomal response (RM)
IGBP1	3.39559e-79	0.152135	0.257	0.193	1.11959e-74	Ribosomal response (RM)
COX7A2L	6.48827e-79	0.152102	0.364	0.292	2.13931e-74	Ribosomal response (RM)
ANAPC11	3.65459e-56	0.150227	0.462	0.4	1.20499e-51	Ribosomal response (RM)
NDUFB10	7.35536e-62	0.14955	0.456	0.392	2.42521e-57	Ribosomal response (RM)
RP11-552D4.1	1.91419e-55	0.149416	0.398	0.334	6.31148e-51	Ribosomal response (RM)
GUK1	8.41442e-61	0.149412	0.411	0.348	2.7744e-56	Ribosomal response (RM)
TMEM14B	1.13265e-63	0.148971	0.397	0.332	3.73456e-59	Ribosomal response (RM)
TMEM256	1.04146e-86	0.148258	0.294	0.223	3.43389e-82	Ribosomal response (RM)
NDUFB7	8.4214e-53	0.147586	0.442	0.385	2.7767e-48	Ribosomal response (RM)
BIN1	5.4116e-71	0.147278	0.871	0.82	1.78431e-66	Ribosomal response (RM)
VPS28	5.71987e-55	0.147243	0.551	0.497	1.88596e-50	Ribosomal response (RM)
MINOS1	8.00734e-55	0.142951	0.457	0.396	2.64018e-50	Ribosomal response (RM)
USF2	5.68052e-55	0.141226	0.493	0.434	1.87298e-50	Ribosomal response (RM)
RHOA	3.61733e-64	0.141103	0.797	0.756	1.1927e-59	Ribosomal response (RM)
BCL7C	1.0011e-64	0.140773	0.287	0.227	3.30082e-60	Ribosomal response (RM)
MRPL51	5.21461e-53	0.140193	0.432	0.372	1.71936e-48	Ribosomal response (RM)
LDHB	7.15346e-50	0.139996	0.489	0.435	2.35864e-45	Ribosomal response (RM)
SF3B5	2.95746e-52	0.139492	0.459	0.401	9.75134e-48	Ribosomal response (RM)
SNX3	6.69339e-58	0.139462	0.662	0.606	2.20694e-53	Ribosomal response (RM)
AP003481.1	1.58649e-14	0.138593	0.091	0.075	5.23099e-10	Ribosomal response (RM)
COX7B	2.78818e-49	0.138407	0.526	0.472	9.1932e-45	Ribosomal response (RM)
RAB32	1.9531e-56	0.138118	0.623	0.566	6.43976e-52	Ribosomal response (RM)
VEGFB	7.15735e-46	0.13757	0.367	0.314	2.35992e-41	Ribosomal response (RM)
MSRB2	9.83883e-54	0.137557	0.374	0.314	3.24406e-49	Ribosomal response (RM)
SOD1	5.18902e-46	0.137242	0.503	0.45	1.71092e-41	Ribosomal response (RM)
RBX1	3.33982e-45	0.137162	0.523	0.473	1.10121e-40	Ribosomal response (RM)
DNAJC4	2.92867e-67	0.135999	0.239	0.181	9.6564e-63	Ribosomal response (RM)
AKR1B1	8.61409e-51	0.135858	0.43	0.372	2.84024e-46	Ribosomal response (RM)
PARK7	1.65675e-51	0.135165	0.592	0.537	5.46263e-47	Ribosomal response (RM)
HMGN3	2.46793e-52	0.134994	0.473	0.415	8.13726e-48	Ribosomal response (RM)
SEPW1	2.50616e-38	0.134518	0.425	0.376	8.2633e-34	Ribosomal response (RM)
PHB2	1.15873e-45	0.134334	0.357	0.305	3.82057e-41	Ribosomal response (RM)
MPC2	6.49115e-54	0.134331	0.372	0.312	2.14026e-49	Ribosomal response (RM)
POLD4	2.23905e-54	0.133869	0.591	0.529	7.38261e-50	Ribosomal response (RM)
NBEAL1	1.12525e-48	0.133854	0.321	0.266	3.71018e-44	Ribosomal response (RM)
DNPH1	8.93245e-54	0.133716	0.364	0.305	2.94521e-49	Ribosomal response (RM)
NDUFA13	1.44143e-51	0.13234	0.459	0.403	4.75269e-47	Ribosomal response (RM)
RHOG	3.04853e-48	0.132252	0.647	0.603	1.00516e-43	Ribosomal response (RM)
ARPC2	3.09763e-71	0.132063	0.915	0.879	1.02135e-66	Ribosomal response (RM)
LAMTOR2	5.93048e-47	0.1317	0.448	0.393	1.9554e-42	Ribosomal response (RM)
LSMD1	5.0607e-54	0.131318	0.279	0.224	1.66861e-49	Ribosomal response (RM)
CSTB	8.38645e-51	0.131289	0.61	0.555	2.76518e-46	Ribosomal response (RM)
NDUFB4	6.95473e-45	0.131063	0.478	0.427	2.29311e-40	Ribosomal response (RM)
UCP2	1.16568e-38	0.131059	0.627	0.586	3.84346e-34	Ribosomal response (RM)
AP2S1	3.47533e-44	0.128957	0.514	0.462	1.14589e-39	Ribosomal response (RM)
COX14	4.58752e-42	0.128917	0.353	0.303	1.5126e-37	Ribosomal response (RM)
METTL9	1.00814e-49	0.128708	0.505	0.449	3.32405e-45	Ribosomal response (RM)
SLC25A5	7.57081e-46	0.128287	0.591	0.539	2.49625e-41	Ribosomal response (RM)
NDUFS5	1.28055e-37	0.127558	0.489	0.444	4.22222e-33	Ribosomal response (RM)
DYNLRB1	3.22021e-41	0.127547	0.45	0.398	1.06177e-36	Ribosomal response (RM)
MGST3	1.4488e-45	0.12727	0.611	0.56	4.77698e-41	Ribosomal response (RM)
CUTA	5.62885e-49	0.127115	0.455	0.396	1.85594e-44	Ribosomal response (RM)
FKBP1A	2.06532e-48	0.126962	0.571	0.519	6.80978e-44	Ribosomal response (RM)
ZNHIT1	4.23545e-38	0.125988	0.342	0.295	1.39651e-33	Ribosomal response (RM)
LY86	6.42023e-77	0.125432	0.908	0.852	2.11688e-72	Ribosomal response (RM)
KRT10	9.67557e-41	0.125126	0.473	0.423	3.19023e-36	Ribosomal response (RM)
NINJ1	1.67134e-58	0.124883	0.795	0.734	5.51075e-54	Ribosomal response (RM)
RPL10P9	3.92924e-08	0.12488	0.09	0.079	0.00129555	Ribosomal response (RM)
MYL12A	3.83631e-48	0.124817	0.71	0.664	1.26491e-43	Ribosomal response (RM)
C19orf60	1.14428e-39	0.124717	0.482	0.431	3.77291e-35	Ribosomal response (RM)
ABHD17A	3.07859e-47	0.124151	0.312	0.26	1.01507e-42	Ribosomal response (RM)
DRAP1	4.28589e-43	0.124011	0.588	0.538	1.41314e-38	Ribosomal response (RM)
COPE	1.47886e-44	0.123666	0.591	0.543	4.87611e-40	Ribosomal response (RM)
CD7	2.33988e-106	0.123635	0.134	0.08	7.71505e-102	Ribosomal response (RM)
RWDD1	6.99798e-31	0.123518	0.368	0.325	2.30737e-26	Ribosomal response (RM)
ERH	1.75143e-42	0.123102	0.479	0.428	5.77482e-38	Ribosomal response (RM)
POLR2J	9.54622e-40	0.122715	0.322	0.274	3.14758e-35	Ribosomal response (RM)
ACTG1	1.16988e-49	0.122381	0.928	0.895	3.85732e-45	Ribosomal response (RM)
C14orf166	7.46425e-35	0.12035	0.42	0.374	2.46111e-30	Ribosomal response (RM)
PABPC1	6.5633e-51	0.120072	0.874	0.844	2.16405e-46	Ribosomal response (RM)
PYURF	6.88157e-39	0.118979	0.386	0.337	2.26899e-34	Ribosomal response (RM)
SUPT4H1	1.74926e-37	0.118969	0.333	0.285	5.76766e-33	Ribosomal response (RM)
C4orf48	7.38927e-45	0.118251	0.43	0.376	2.43639e-40	Ribosomal response (RM)
AP2M1	5.06394e-41	0.118214	0.499	0.449	1.66968e-36	Ribosomal response (RM)
NDUFS7	1.66032e-35	0.117551	0.387	0.34	5.47441e-31	Ribosomal response (RM)
LSM3	7.12082e-36	0.117229	0.346	0.3	2.34788e-31	Ribosomal response (RM)
EIF1	1.65154e-75	0.116557	0.989	0.976	5.44545e-71	Ribosomal response (RM)
NDUFB5	4.61236e-41	0.115187	0.408	0.356	1.52079e-36	Ribosomal response (RM)
TBCA	1.04623e-29	0.115142	0.451	0.41	3.44964e-25	Ribosomal response (RM)
EID1	1.00561e-38	0.114702	0.601	0.557	3.31568e-34	Ribosomal response (RM)
SLC25A3	1.84436e-41	0.114255	0.698	0.659	6.08123e-37	Ribosomal response (RM)
HMGN1	1.75893e-42	0.114076	0.72	0.677	5.79956e-38	Ribosomal response (RM)
CALM3	3.56215e-37	0.113717	0.389	0.34	1.17451e-32	Ribosomal response (RM)
USMG5	4.52907e-31	0.113606	0.438	0.394	1.49332e-26	Ribosomal response (RM)
AP000439.1	1.01591e-36	0.113311	0.343	0.292	3.34967e-32	Ribosomal response (RM)
NDUFB3	2.1168e-32	0.112142	0.414	0.368	6.9795e-28	Ribosomal response (RM)
BANF1	8.94082e-34	0.110764	0.446	0.401	2.94797e-29	Ribosomal response (RM)
MAP2K2	3.4074e-36	0.10995	0.334	0.288	1.12349e-31	Ribosomal response (RM)
SF3B14	4.5707e-27	0.109929	0.347	0.308	1.50705e-22	Ribosomal response (RM)
GPSM3	8.39804e-33	0.109681	0.446	0.403	2.769e-28	Ribosomal response (RM)
BLOC1S1	7.75367e-32	0.109055	0.41	0.363	2.55654e-27	Ribosomal response (RM)
IFI27L2	7.66971e-38	0.108878	0.28	0.234	2.52886e-33	Ribosomal response (RM)
SYF2	4.755e-34	0.108651	0.408	0.36	1.56782e-29	Ribosomal response (RM)
SIVA1	9.87999e-37	0.108642	0.359	0.31	3.25763e-32	Ribosomal response (RM)
TNFSF12	5.65533e-35	0.10789	0.283	0.239	1.86467e-30	Ribosomal response (RM)
LSM2	5.27963e-35	0.107267	0.333	0.286	1.7408e-30	Ribosomal response (RM)
SCP2	3.13189e-36	0.107021	0.394	0.344	1.03265e-31	Ribosomal response (RM)
HMGA1	2.50503e-35	0.106886	0.327	0.281	8.25958e-31	Ribosomal response (RM)
ERCC1	1.78797e-31	0.106787	0.511	0.469	5.89528e-27	Ribosomal response (RM)
AKR7A2	2.03766e-46	0.106285	0.257	0.206	6.71857e-42	Ribosomal response (RM)
COTL1	1.10711e-37	0.106257	0.758	0.718	3.65035e-33	Ribosomal response (RM)
JTB	1.05912e-32	0.10536	0.551	0.508	3.49214e-28	Ribosomal response (RM)
SUB1	1.49038e-30	0.105284	0.639	0.604	4.91408e-26	Ribosomal response (RM)
NDUFS6	1.27199e-26	0.105246	0.417	0.377	4.194e-22	Ribosomal response (RM)
RNF181	1.31507e-31	0.105212	0.409	0.365	4.33606e-27	Ribosomal response (RM)
TMEM160	9.96155e-29	0.103989	0.308	0.268	3.28452e-24	Ribosomal response (RM)
ROMO1	5.75427e-33	0.103232	0.351	0.306	1.8973e-28	Ribosomal response (RM)
ACTB	3.49869e-43	0.102678	1	1	1.15359e-38	Ribosomal response (RM)
C8orf59	5.62377e-29	0.102518	0.344	0.302	1.85427e-24	Ribosomal response (RM)
NDUFS8	1.64661e-24	0.10178	0.413	0.377	5.4292e-20	Ribosomal response (RM)
HSBP1	1.499e-26	0.10126	0.514	0.478	4.94251e-22	Ribosomal response (RM)
ATOX1	3.56372e-28	0.100943	0.44	0.398	1.17503e-23	Ribosomal response (RM)
MT-ND4L	9.72417e-40	0.100844	0.565	0.509	3.20625e-35	Ribosomal response (RM)
C7orf73	2.8691e-31	0.100746	0.31	0.267	9.46e-27	Ribosomal response (RM)
COX16	4.38912e-32	0.100382	0.289	0.246	1.44718e-27	Ribosomal response (RM)
MMP24-AS1	9.49287e-29	0.100289	0.227	0.191	3.12999e-24	Ribosomal response (RM)
SUSD3	4.20414e-35	0.100043	0.535	0.482	1.38619e-30	Ribosomal response (RM)
EIF4B	5.59168e-30	0.100018	0.431	0.388	1.84369e-25	Ribosomal response (RM)
CCT5	1.18027e-23	-0.100028	0.379	0.418	3.89159e-19	Ribosomal response (RM)
RBM23	1.01316e-40	-0.100222	0.228	0.281	3.3406e-36	Ribosomal response (RM)
SEC14L1	4.11506e-37	-0.10024	0.258	0.31	1.35682e-32	Ribosomal response (RM)
JAK3	5.57452e-58	-0.100264	0.072	0.117	1.83803e-53	Ribosomal response (RM)
SPAG9	3.8898e-35	-0.100265	0.225	0.275	1.28254e-30	Ribosomal response (RM)
ZNF280D	9.40472e-34	-0.100291	0.251	0.3	3.10093e-29	Ribosomal response (RM)
CCDC130	6.29285e-41	-0.100316	0.194	0.245	2.07488e-36	Ribosomal response (RM)
ACP2	2.43693e-48	-0.10039	0.177	0.232	8.03506e-44	Ribosomal response (RM)
CD93	1.12594e-67	-0.100444	0.033	0.073	3.71246e-63	Ribosomal response (RM)
POLR2A	3.03405e-50	-0.100481	0.153	0.207	1.00039e-45	Ribosomal response (RM)
PVRL2	3.07185e-51	-0.100482	0.109	0.158	1.01285e-46	Ribosomal response (RM)
SAMD8	2.71545e-54	-0.100502	0.131	0.184	8.95338e-50	Ribosomal response (RM)
HELLS	5.65242e-49	-0.100547	0.043	0.077	1.86372e-44	Ribosomal response (RM)
OGT	2.7013e-37	-0.100592	0.211	0.26	8.90674e-33	Ribosomal response (RM)
SLC30A7	6.84588e-56	-0.100695	0.111	0.162	2.25722e-51	Ribosomal response (RM)
DIP2A	4.74327e-34	-0.100723	0.235	0.282	1.56395e-29	Ribosomal response (RM)
DERL1	1.76138e-46	-0.100744	0.164	0.216	5.80761e-42	Ribosomal response (RM)
OAS1	1.80894e-07	-0.100748	0.303	0.318	0.00596444	Ribosomal response (RM)
CD86	3.83849e-23	-0.100771	0.592	0.632	1.26563e-18	Ribosomal response (RM)
DYNC1LI2	5.10438e-43	-0.100842	0.189	0.241	1.68302e-38	Ribosomal response (RM)
HRH1	1.0853e-31	-0.100876	0.074	0.105	3.57845e-27	Ribosomal response (RM)
EDEM3	6.68846e-50	-0.100914	0.121	0.17	2.20532e-45	Ribosomal response (RM)
RSBN1L	1.05601e-30	-0.101081	0.347	0.396	3.48188e-26	Ribosomal response (RM)
TNPO1	6.2272e-51	-0.101094	0.176	0.233	2.05323e-46	Ribosomal response (RM)
CCT6A	1.7358e-28	-0.101178	0.398	0.445	5.72327e-24	Ribosomal response (RM)
SCAMP2	6.55445e-21	-0.101215	0.744	0.762	2.16113e-16	Ribosomal response (RM)
SPARC	2.42098e-35	-0.101286	0.006	0.022	7.98247e-31	Ribosomal response (RM)
PSMD1	2.05282e-40	-0.101551	0.212	0.264	6.76857e-36	Ribosomal response (RM)
TIA1	9.83648e-47	-0.101564	0.179	0.234	3.24328e-42	Ribosomal response (RM)
RNF111	2.15053e-57	-0.101592	0.135	0.191	7.09074e-53	Ribosomal response (RM)
ENG	1.03978e-29	-0.101597	0.283	0.329	3.42836e-25	Ribosomal response (RM)
SRGAP1	3.60424e-30	-0.101616	0.184	0.226	1.18839e-25	Ribosomal response (RM)
LRG1	6.52459e-64	-0.101679	0.024	0.059	2.15129e-59	Ribosomal response (RM)
PLIN2	1.42711e-26	-0.101737	0.152	0.189	4.70547e-22	Ribosomal response (RM)
MTF2	1.98193e-44	-0.101752	0.224	0.279	6.53482e-40	Ribosomal response (RM)
WDR43	1.35314e-47	-0.1019	0.143	0.193	4.46156e-43	Ribosomal response (RM)
ATAD2B	3.23573e-60	-0.101975	0.098	0.15	1.06689e-55	Ribosomal response (RM)
PTPN12	4.69958e-43	-0.102017	0.161	0.211	1.54955e-38	Ribosomal response (RM)
MCF2L	2.194e-38	-0.102087	0.166	0.211	7.23405e-34	Ribosomal response (RM)
PRDM2	3.14106e-47	-0.102096	0.155	0.207	1.03567e-42	Ribosomal response (RM)
ATF6B	3.28641e-35	-0.10216	0.286	0.337	1.08359e-30	Ribosomal response (RM)
KDM6B	6.99494e-78	-0.10218	0.049	0.098	2.30637e-73	Ribosomal response (RM)
SWAP70	5.06859e-35	-0.102371	0.316	0.368	1.67122e-30	Ribosomal response (RM)
USP9X	2.24705e-44	-0.102402	0.159	0.209	7.40896e-40	Ribosomal response (RM)
ELMO1	2.90264e-33	-0.10263	0.236	0.283	9.57057e-29	Ribosomal response (RM)
MMP14	6.55422e-54	-0.102638	0.143	0.197	2.16106e-49	Ribosomal response (RM)
TMEM2	2.36005e-60	-0.102641	0.03	0.066	7.78155e-56	Ribosomal response (RM)
AFF1	3.26167e-35	-0.102744	0.226	0.274	1.07544e-30	Ribosomal response (RM)
TRPS1	2.13663e-59	-0.102767	0.087	0.136	7.04491e-55	Ribosomal response (RM)
METRNL	9.34551e-88	-0.102811	0.011	0.048	3.0814e-83	Ribosomal response (RM)
EIF4G2	1.82663e-32	-0.102854	0.437	0.489	6.02276e-28	Ribosomal response (RM)
IFNGR2	2.91952e-32	-0.102957	0.468	0.518	9.62624e-28	Ribosomal response (RM)
KIN	5.76639e-34	-0.103154	0.251	0.3	1.90129e-29	Ribosomal response (RM)
CD44	2.94349e-48	-0.103215	0.006	0.026	9.70527e-44	Ribosomal response (RM)
IFI35	4.76146e-28	-0.103277	0.166	0.204	1.56995e-23	Ribosomal response (RM)
LONP2	4.22834e-40	-0.103313	0.214	0.266	1.39417e-35	Ribosomal response (RM)
SMARCA1	5.2444e-48	-0.103388	0.141	0.192	1.72918e-43	Ribosomal response (RM)
UBA6	9.96851e-56	-0.103489	0.153	0.211	3.28682e-51	Ribosomal response (RM)
SMARCA5	1.18631e-33	-0.103529	0.273	0.322	3.91149e-29	Ribosomal response (RM)
CCT3	2.0141e-29	-0.103537	0.395	0.442	6.64091e-25	Ribosomal response (RM)
SH3RF3	3.50446e-47	-0.103576	0.071	0.111	1.15549e-42	Ribosomal response (RM)
NFE2L1	3.09045e-58	-0.103654	0.126	0.181	1.01898e-53	Ribosomal response (RM)
SP3	2.64249e-43	-0.103708	0.169	0.219	8.71282e-39	Ribosomal response (RM)
LINC00969	2.78785e-41	-0.103723	0.152	0.199	9.19209e-37	Ribosomal response (RM)
NCF1	1.12735e-08	-0.103732	0.285	0.307	0.000371711	Ribosomal response (RM)
CTA-29F11.1	6.65395e-15	-0.103806	0.156	0.181	2.19394e-10	Ribosomal response (RM)
FUCA2	2.49951e-34	-0.103894	0.329	0.38	8.24139e-30	Ribosomal response (RM)
FAR1	2.09003e-60	-0.103929	0.135	0.193	6.89126e-56	Ribosomal response (RM)
HSD17B12	2.62712e-36	-0.103968	0.321	0.374	8.66215e-32	Ribosomal response (RM)
TSPAN4	7.38831e-94	-0.104094	0.014	0.054	2.43607e-89	Ribosomal response (RM)
GON4L	2.49211e-46	-0.104123	0.195	0.25	8.21697e-42	Ribosomal response (RM)
ROCK2	1.28272e-36	-0.104126	0.187	0.234	4.22937e-32	Ribosomal response (RM)
KNOP1	2.3993e-48	-0.104138	0.14	0.192	7.91099e-44	Ribosomal response (RM)
AKAP17A	4.40087e-46	-0.104234	0.157	0.209	1.45106e-41	Ribosomal response (RM)
PTP4A1	1.0748e-51	-0.104278	0.132	0.184	3.54382e-47	Ribosomal response (RM)
CCL4L1	2.68904e-49	-0.104295	0.045	0.079	8.8663e-45	Ribosomal response (RM)
SPRY2	2.38639e-44	-0.104369	0.166	0.216	7.8684e-40	Ribosomal response (RM)
ASCC3	3.68755e-59	-0.104377	0.115	0.169	1.21586e-54	Ribosomal response (RM)
TOP2A	1.04724e-40	-0.104447	0.003	0.019	3.45295e-36	Ribosomal response (RM)
YTHDC2	5.44442e-44	-0.104454	0.226	0.282	1.79513e-39	Ribosomal response (RM)
RHOQ	6.06388e-43	-0.104551	0.242	0.299	1.99938e-38	Ribosomal response (RM)
GNA13	1.47054e-45	-0.104569	0.157	0.207	4.84865e-41	Ribosomal response (RM)
CACNB4	5.03048e-25	-0.104598	0.231	0.269	1.65865e-20	Ribosomal response (RM)
ARFGAP3	5.20478e-55	-0.104628	0.108	0.158	1.71612e-50	Ribosomal response (RM)
SRSF1	1.32306e-41	-0.104676	0.232	0.286	4.36241e-37	Ribosomal response (RM)
SLC39A1	2.94084e-42	-0.104676	0.206	0.259	9.69654e-38	Ribosomal response (RM)
ATXN1	3.36937e-55	-0.104716	0.121	0.173	1.11095e-50	Ribosomal response (RM)
ATF7IP	4.53313e-40	-0.104751	0.203	0.254	1.49466e-35	Ribosomal response (RM)
DDX6	1.501e-39	-0.104801	0.294	0.349	4.94909e-35	Ribosomal response (RM)
DNAJC13	6.47261e-46	-0.104963	0.158	0.209	2.13415e-41	Ribosomal response (RM)
HRH2	1.20589e-33	-0.104979	0.236	0.283	3.97605e-29	Ribosomal response (RM)
DERL2	5.67194e-38	-0.105042	0.288	0.342	1.87015e-33	Ribosomal response (RM)
WIPF1	3.34272e-54	-0.105121	0.184	0.244	1.10216e-49	Ribosomal response (RM)
CNOT4	8.46209e-43	-0.105247	0.241	0.296	2.79012e-38	Ribosomal response (RM)
LARP1	4.77679e-50	-0.105332	0.156	0.209	1.575e-45	Ribosomal response (RM)
TOPORS	1.03368e-43	-0.105333	0.154	0.204	3.40825e-39	Ribosomal response (RM)
SUZ12	3.9585e-34	-0.105632	0.247	0.295	1.3052e-29	Ribosomal response (RM)
C9orf72	1.07467e-43	-0.105643	0.205	0.259	3.54341e-39	Ribosomal response (RM)
APPL2	2.0705e-21	-0.105675	0.413	0.45	6.82685e-17	Ribosomal response (RM)
TARDBP	6.5559e-47	-0.105707	0.192	0.246	2.16161e-42	Ribosomal response (RM)
YTHDF2	1.01412e-44	-0.105754	0.27	0.329	3.34377e-40	Ribosomal response (RM)
KCNQ3	8.15704e-25	-0.105807	0.2	0.237	2.68954e-20	Ribosomal response (RM)
BTAF1	1.42881e-54	-0.105877	0.129	0.182	4.71107e-50	Ribosomal response (RM)
REEP5	2.2904e-31	-0.106048	0.522	0.571	7.55191e-27	Ribosomal response (RM)
PSEN1	6.66038e-58	-0.106055	0.132	0.187	2.19606e-53	Ribosomal response (RM)
LAMP1	6.5272e-30	-0.106121	0.599	0.639	2.15215e-25	Ribosomal response (RM)
IRF9	1.83955e-52	-0.106145	0.107	0.156	6.06538e-48	Ribosomal response (RM)
SMURF2	3.66306e-42	-0.10615	0.214	0.267	1.20778e-37	Ribosomal response (RM)
SLC15A3	4.72757e-45	-0.106205	0.228	0.285	1.55878e-40	Ribosomal response (RM)
CSF2RA	1.12546e-27	-0.106249	0.81	0.819	3.71087e-23	Ribosomal response (RM)
ZNF451	7.66983e-49	-0.10628	0.173	0.227	2.5289e-44	Ribosomal response (RM)
ARAP1	6.50108e-61	-0.106299	0.128	0.185	2.14354e-56	Ribosomal response (RM)
CAST	2.79186e-41	-0.106426	0.296	0.355	9.20532e-37	Ribosomal response (RM)
SAFB2	9.81033e-51	-0.106439	0.162	0.217	3.23466e-46	Ribosomal response (RM)
TMX3	1.47721e-45	-0.106565	0.199	0.254	4.87067e-41	Ribosomal response (RM)
RC3H1	2.15368e-64	-0.106696	0.136	0.196	7.10113e-60	Ribosomal response (RM)
ARL8B	1.41837e-55	-0.106767	0.191	0.252	4.67666e-51	Ribosomal response (RM)
OSTM1	5.36351e-47	-0.10685	0.217	0.275	1.76846e-42	Ribosomal response (RM)
ATP13A3	1.12338e-41	-0.10686	0.174	0.224	3.704e-37	Ribosomal response (RM)
HECTD2	7.11502e-50	-0.106896	0.145	0.197	2.34596e-45	Ribosomal response (RM)
FYB	3.77656e-11	-0.106943	0.748	0.739	1.24521e-06	Ribosomal response (RM)
AMD1	2.03202e-40	-0.106949	0.341	0.398	6.69998e-36	Ribosomal response (RM)
CD163L1	1.01128e-92	-0.107048	0.01	0.048	3.33438e-88	Ribosomal response (RM)
ATP2B1	5.64789e-29	-0.10716	0.461	0.51	1.86222e-24	Ribosomal response (RM)
RASA1	5.4804e-62	-0.107171	0.113	0.169	1.807e-57	Ribosomal response (RM)
OAS2	3.12214e-81	-0.107304	0.03	0.073	1.02943e-76	Ribosomal response (RM)
IREB2	4.44213e-50	-0.107351	0.193	0.251	1.46466e-45	Ribosomal response (RM)
SSH2	2.30378e-61	-0.107367	0.117	0.173	7.59604e-57	Ribosomal response (RM)
EHBP1L1	1.74949e-61	-0.107445	0.11	0.164	5.76841e-57	Ribosomal response (RM)
PITPNB	5.30032e-59	-0.107506	0.155	0.213	1.74762e-54	Ribosomal response (RM)
IWS1	4.59058e-48	-0.107634	0.184	0.239	1.51361e-43	Ribosomal response (RM)
MYSM1	3.56613e-59	-0.107648	0.129	0.185	1.17583e-54	Ribosomal response (RM)
PRNP	8.27169e-39	-0.107653	0.233	0.285	2.72734e-34	Ribosomal response (RM)
KDM5A	2.20015e-38	-0.10766	0.26	0.313	7.25434e-34	Ribosomal response (RM)
ARID4A	2.1069e-31	-0.107688	0.269	0.316	6.94689e-27	Ribosomal response (RM)
DNAJC2	2.3834e-43	-0.107722	0.187	0.24	7.85854e-39	Ribosomal response (RM)
PTPRJ	1.20127e-33	-0.107757	0.212	0.259	3.96084e-29	Ribosomal response (RM)
PCBP1	1.36539e-35	-0.107838	0.557	0.608	4.50196e-31	Ribosomal response (RM)
NOL8	4.52984e-48	-0.107998	0.199	0.257	1.49358e-43	Ribosomal response (RM)
ZBTB37	2.54925e-58	-0.108109	0.099	0.149	8.40539e-54	Ribosomal response (RM)
RNF216	2.72044e-47	-0.108125	0.244	0.303	8.96983e-43	Ribosomal response (RM)
SLC1A5	1.29896e-48	-0.10817	0.174	0.228	4.28293e-44	Ribosomal response (RM)
HYOU1	6.17643e-66	-0.108208	0.089	0.141	2.03649e-61	Ribosomal response (RM)
ZNF217	1.19389e-40	-0.108242	0.215	0.267	3.9365e-36	Ribosomal response (RM)
MCTP1	2.43281e-87	-0.108244	0.027	0.071	8.02147e-83	Ribosomal response (RM)
IPO7	7.59415e-56	-0.108277	0.143	0.199	2.50394e-51	Ribosomal response (RM)
AGFG1	8.43934e-55	-0.108369	0.114	0.166	2.78262e-50	Ribosomal response (RM)
ZBTB38	1.37829e-40	-0.108476	0.203	0.254	4.5445e-36	Ribosomal response (RM)
CREG1	2.40217e-19	-0.108478	0.766	0.777	7.92044e-15	Ribosomal response (RM)
DAAM1	1.49704e-37	-0.108501	0.18	0.228	4.93604e-33	Ribosomal response (RM)
IFIH1	3.75731e-76	-0.108716	0.041	0.087	1.23886e-71	Ribosomal response (RM)
MPHOSPH10	1.12236e-44	-0.108736	0.197	0.251	3.70065e-40	Ribosomal response (RM)
DYNC1H1	1.27042e-47	-0.108802	0.196	0.252	4.18882e-43	Ribosomal response (RM)
SDCBP	5.70674e-19	-0.108847	0.486	0.517	1.88163e-14	Ribosomal response (RM)
ATP6V1B2	1.59965e-40	-0.10886	0.372	0.429	5.27437e-36	Ribosomal response (RM)
ZMYM2	1.63743e-47	-0.108871	0.199	0.254	5.39893e-43	Ribosomal response (RM)
CCNL2	2.50102e-50	-0.108913	0.205	0.264	8.24638e-46	Ribosomal response (RM)
FNIP2	3.0298e-53	-0.10892	0.138	0.191	9.98987e-49	Ribosomal response (RM)
PPP2R2A	5.45242e-55	-0.108942	0.184	0.243	1.79777e-50	Ribosomal response (RM)
FBXL5	1.04171e-53	-0.108967	0.142	0.196	3.43472e-49	Ribosomal response (RM)
RP11-640M9.1	2.55539e-65	-0.109093	0.097	0.151	8.42562e-61	Ribosomal response (RM)
RAP2B	1.20505e-48	-0.109148	0.145	0.197	3.97329e-44	Ribosomal response (RM)
PRKAR1A	3.77441e-40	-0.109168	0.298	0.353	1.2445e-35	Ribosomal response (RM)
CD276	1.92101e-46	-0.109252	0.199	0.254	6.33394e-42	Ribosomal response (RM)
SYNRG	2.31141e-46	-0.109256	0.216	0.272	7.62118e-42	Ribosomal response (RM)
PSMD12	1.47823e-49	-0.109307	0.204	0.262	4.87401e-45	Ribosomal response (RM)
CTNNB1	4.77208e-44	-0.109331	0.303	0.362	1.57345e-39	Ribosomal response (RM)
GK	2.14212e-52	-0.109478	0.08	0.124	7.06299e-48	Ribosomal response (RM)
YBX3	1.51572e-29	-0.109543	0.209	0.251	4.99762e-25	Ribosomal response (RM)
YWHAZ	3.79279e-46	-0.109572	0.335	0.399	1.25056e-41	Ribosomal response (RM)
ENPP2	2.10617e-49	-0.109642	0.045	0.08	6.94447e-45	Ribosomal response (RM)
OSM	3.85191e-70	-0.10967	0.022	0.059	1.27005e-65	Ribosomal response (RM)
TAP1	5.96714e-84	-0.109705	0.042	0.091	1.96749e-79	Ribosomal response (RM)
KIAA0232	9.13327e-51	-0.109878	0.165	0.22	3.01142e-46	Ribosomal response (RM)
ZBTB7A	1.35214e-48	-0.110071	0.21	0.268	4.45826e-44	Ribosomal response (RM)
PIP5K1A	8.38835e-65	-0.110092	0.109	0.164	2.76581e-60	Ribosomal response (RM)
STIP1	5.76373e-51	-0.110122	0.21	0.27	1.90042e-46	Ribosomal response (RM)
ZNF37A	5.67107e-58	-0.110144	0.107	0.159	1.86987e-53	Ribosomal response (RM)
EMR2	1.81885e-97	-0.110333	0.018	0.062	5.99711e-93	Ribosomal response (RM)
AP3B1	2.01489e-51	-0.110341	0.203	0.262	6.6435e-47	Ribosomal response (RM)
PTPN1	2.98193e-60	-0.110367	0.106	0.16	9.83203e-56	Ribosomal response (RM)
NBPF1	3.287e-48	-0.110504	0.141	0.191	1.08379e-43	Ribosomal response (RM)
LITAF	1.05113e-44	-0.110514	0.175	0.226	3.4658e-40	Ribosomal response (RM)
PRRC2B	1.9368e-45	-0.110572	0.242	0.299	6.38601e-41	Ribosomal response (RM)
XRN1	7.50332e-52	-0.110595	0.168	0.224	2.47399e-47	Ribosomal response (RM)
JDP2	7.28541e-59	-0.110702	0.133	0.19	2.40215e-54	Ribosomal response (RM)
CCNT2	5.65356e-59	-0.110762	0.15	0.208	1.86409e-54	Ribosomal response (RM)
MAP4K4	3.54742e-25	-0.110831	0.484	0.526	1.16965e-20	Ribosomal response (RM)
WDR74	2.34363e-29	-0.110922	0.406	0.456	7.72742e-25	Ribosomal response (RM)
SMEK1	2.06551e-53	-0.110951	0.146	0.2	6.81038e-49	Ribosomal response (RM)
PHF20L1	4.47858e-43	-0.110974	0.184	0.235	1.47668e-38	Ribosomal response (RM)
CEBPZ	5.96135e-44	-0.110987	0.208	0.262	1.96558e-39	Ribosomal response (RM)
RNF19A	1.07021e-58	-0.11101	0.128	0.183	3.52868e-54	Ribosomal response (RM)
MKLN1	7.16706e-51	-0.111018	0.173	0.229	2.36312e-46	Ribosomal response (RM)
CCAR1	2.02462e-48	-0.111163	0.215	0.274	6.67556e-44	Ribosomal response (RM)
RICTOR	1.26113e-44	-0.111182	0.212	0.267	4.15818e-40	Ribosomal response (RM)
GOSR1	2.46304e-52	-0.111257	0.221	0.283	8.12113e-48	Ribosomal response (RM)
SCAMP4	7.89757e-56	-0.111261	0.173	0.233	2.60399e-51	Ribosomal response (RM)
PHF20	2.33817e-37	-0.111305	0.36	0.414	7.70943e-33	Ribosomal response (RM)
LACC1	1.0474e-64	-0.1114	0.081	0.132	3.45349e-60	Ribosomal response (RM)
TNRC6A	4.10044e-57	-0.111404	0.156	0.214	1.352e-52	Ribosomal response (RM)
STX16	1.25575e-57	-0.111409	0.153	0.211	4.14046e-53	Ribosomal response (RM)
ATG12	4.1295e-43	-0.111628	0.238	0.292	1.36158e-38	Ribosomal response (RM)
ERBB2IP	6.51732e-53	-0.111631	0.169	0.226	2.14889e-48	Ribosomal response (RM)
TMCO1	3.20165e-35	-0.111656	0.489	0.54	1.05565e-30	Ribosomal response (RM)
PTBP3	7.75543e-42	-0.1117	0.235	0.288	2.55712e-37	Ribosomal response (RM)
MSL1	5.14177e-52	-0.111714	0.166	0.221	1.69535e-47	Ribosomal response (RM)
COPB1	4.06595e-44	-0.111763	0.261	0.319	1.34062e-39	Ribosomal response (RM)
LUZP1	1.69571e-35	-0.111796	0.277	0.328	5.59111e-31	Ribosomal response (RM)
ARL4A	1.78229e-55	-0.111838	0.092	0.141	5.87657e-51	Ribosomal response (RM)
TSC22D2	1.25288e-56	-0.111925	0.145	0.2	4.131e-52	Ribosomal response (RM)
GGA2	1.48322e-50	-0.112033	0.214	0.272	4.89048e-46	Ribosomal response (RM)
SBF2	4.82991e-56	-0.112108	0.137	0.191	1.59252e-51	Ribosomal response (RM)
NF1	1.32604e-50	-0.112201	0.197	0.254	4.37222e-46	Ribosomal response (RM)
COL4A3BP	7.00654e-63	-0.112488	0.123	0.181	2.3102e-58	Ribosomal response (RM)
ANKRD13D	1.9719e-40	-0.112581	0.235	0.288	6.50176e-36	Ribosomal response (RM)
USP53	2.35556e-12	-0.112747	0.387	0.409	7.76674e-08	Ribosomal response (RM)
DICER1	4.64938e-48	-0.112753	0.19	0.246	1.53299e-43	Ribosomal response (RM)
ADCY7	3.64454e-43	-0.11278	0.215	0.268	1.20168e-38	Ribosomal response (RM)
TMEM33	4.47063e-50	-0.112789	0.216	0.274	1.47406e-45	Ribosomal response (RM)
GGNBP2	2.12978e-46	-0.11286	0.252	0.311	7.02233e-42	Ribosomal response (RM)
LPAR5	8.50179e-24	-0.112882	0.538	0.574	2.80321e-19	Ribosomal response (RM)
TMF1	1.43308e-41	-0.112984	0.239	0.293	4.72515e-37	Ribosomal response (RM)
TMEM87A	2.90492e-56	-0.113096	0.179	0.238	9.57809e-52	Ribosomal response (RM)
IDH1	1.74484e-41	-0.113141	0.23	0.282	5.75308e-37	Ribosomal response (RM)
ETV5	1.03355e-48	-0.113159	0.257	0.317	3.4078e-44	Ribosomal response (RM)
ARHGAP4	3.66251e-40	-0.113179	0.24	0.293	1.2076e-35	Ribosomal response (RM)
GPR56	7.76056e-15	-0.113251	0.343	0.369	2.55881e-10	Ribosomal response (RM)
OAS3	4.51502e-96	-0.113332	0.022	0.068	1.48869e-91	Ribosomal response (RM)
ATG7	2.13653e-64	-0.11334	0.096	0.15	7.04457e-60	Ribosomal response (RM)
LINC00657	6.82611e-31	-0.113345	0.262	0.307	2.25071e-26	Ribosomal response (RM)
LIMD2	1.84281e-28	-0.113364	0.294	0.338	6.07612e-24	Ribosomal response (RM)
JAK2	5.1768e-52	-0.113395	0.192	0.251	1.7069e-47	Ribosomal response (RM)
ZNF800	4.99654e-59	-0.113439	0.161	0.222	1.64746e-54	Ribosomal response (RM)
PHKB	3.51585e-52	-0.113501	0.214	0.275	1.15925e-47	Ribosomal response (RM)
TTC17	1.94902e-49	-0.113548	0.199	0.255	6.42632e-45	Ribosomal response (RM)
P2RX7	4.09027e-57	-0.11355	0.141	0.196	1.34864e-52	Ribosomal response (RM)
HCG18	6.01726e-62	-0.113584	0.109	0.164	1.98401e-57	Ribosomal response (RM)
SURF4	1.48579e-52	-0.113605	0.188	0.246	4.89896e-48	Ribosomal response (RM)
MBP	1.01579e-33	-0.113638	0.291	0.339	3.34925e-29	Ribosomal response (RM)
YTHDC1	4.25419e-44	-0.113723	0.243	0.299	1.40269e-39	Ribosomal response (RM)
ARL4C	8.12812e-82	-0.113919	0.01	0.045	2.68e-77	Ribosomal response (RM)
ZNHIT6	4.82391e-60	-0.113993	0.125	0.181	1.59054e-55	Ribosomal response (RM)
NUAK1	4.65114e-57	-0.114004	0.119	0.172	1.53357e-52	Ribosomal response (RM)
EGR2	1.9765e-107	-0.114019	0.018	0.065	6.51692e-103	Ribosomal response (RM)
CSNK1D	2.59778e-57	-0.114041	0.201	0.264	8.56539e-53	Ribosomal response (RM)
GNS	4.31656e-57	-0.114234	0.147	0.204	1.42326e-52	Ribosomal response (RM)
GTF2I	1.44269e-37	-0.114265	0.47	0.526	4.75684e-33	Ribosomal response (RM)
CHD4	1.41786e-43	-0.114345	0.222	0.277	4.67498e-39	Ribosomal response (RM)
CLK4	2.49247e-46	-0.114366	0.24	0.297	8.21818e-42	Ribosomal response (RM)
ATP6V0B	4.91774e-40	-0.114376	0.92	0.924	1.62148e-35	Ribosomal response (RM)
C1GALT1	2.26403e-54	-0.114558	0.199	0.26	7.46497e-50	Ribosomal response (RM)
SRRM1	1.11915e-41	-0.114633	0.591	0.65	3.69005e-37	Ribosomal response (RM)
FUBP1	1.84218e-58	-0.114743	0.189	0.251	6.07404e-54	Ribosomal response (RM)
MFSD12	4.48683e-53	-0.11479	0.187	0.245	1.4794e-48	Ribosomal response (RM)
IFI16	1.17647e-30	-0.114869	0.853	0.871	3.87905e-26	Ribosomal response (RM)
CD4	1.0613e-32	-0.114896	0.509	0.557	3.4993e-28	Ribosomal response (RM)
TUBA1B	2.09093e-27	-0.114937	0.891	0.904	6.8942e-23	Ribosomal response (RM)
LAPTM4A	5.77586e-39	-0.114963	0.679	0.723	1.90442e-34	Ribosomal response (RM)
TAF7	6.44334e-41	-0.114995	0.322	0.379	2.1245e-36	Ribosomal response (RM)
C19orf10	7.18361e-26	-0.115222	0.563	0.598	2.36858e-21	Ribosomal response (RM)
ZNF708	3.78348e-51	-0.115261	0.163	0.218	1.24749e-46	Ribosomal response (RM)
NFATC2IP	2.15065e-57	-0.115377	0.158	0.216	7.09112e-53	Ribosomal response (RM)
DNAJC7	5.41591e-46	-0.115381	0.365	0.427	1.78573e-41	Ribosomal response (RM)
ANKLE2	4.42196e-60	-0.115471	0.177	0.24	1.45801e-55	Ribosomal response (RM)
FKBP15	1.54901e-54	-0.115489	0.206	0.266	5.1074e-50	Ribosomal response (RM)
UBE3A	7.44817e-58	-0.115581	0.176	0.237	2.45581e-53	Ribosomal response (RM)
MGEA5	8.76021e-43	-0.11561	0.168	0.217	2.88842e-38	Ribosomal response (RM)
CD46	4.84622e-44	-0.115642	0.409	0.474	1.5979e-39	Ribosomal response (RM)
RNMT	3.93012e-48	-0.115721	0.288	0.35	1.29584e-43	Ribosomal response (RM)
FKBP5	1.19459e-80	-0.115754	0.039	0.086	3.9388e-76	Ribosomal response (RM)
ARHGAP30	2.86044e-63	-0.115889	0.146	0.206	9.43145e-59	Ribosomal response (RM)
CREBRF	3.54559e-38	-0.115909	0.261	0.312	1.16905e-33	Ribosomal response (RM)
DNTTIP2	4.8288e-47	-0.11592	0.227	0.284	1.59215e-42	Ribosomal response (RM)
RPS6KA3	3.91033e-53	-0.115959	0.195	0.255	1.28932e-48	Ribosomal response (RM)
TOR1AIP2	4.54719e-50	-0.116046	0.226	0.284	1.4993e-45	Ribosomal response (RM)
GAL3ST4	4.11321e-13	-0.116075	0.614	0.624	1.35621e-08	Ribosomal response (RM)
RAB6A	3.76183e-47	-0.116156	0.237	0.295	1.24035e-42	Ribosomal response (RM)
SRFBP1	1.4501e-48	-0.11618	0.264	0.325	4.78128e-44	Ribosomal response (RM)
RNF145	8.6777e-65	-0.116238	0.218	0.286	2.86121e-60	Ribosomal response (RM)
TRIM27	4.3505e-52	-0.116267	0.219	0.279	1.43445e-47	Ribosomal response (RM)
JOSD1	5.38183e-75	-0.116503	0.104	0.164	1.7745e-70	Ribosomal response (RM)
SERINC1	1.81207e-39	-0.116536	0.392	0.451	5.97477e-35	Ribosomal response (RM)
ANKRD44	2.29779e-30	-0.116619	0.37	0.417	7.57626e-26	Ribosomal response (RM)
FGD4	1.75413e-52	-0.116643	0.154	0.208	5.78372e-48	Ribosomal response (RM)
TRIP12	1.59243e-50	-0.116844	0.23	0.289	5.25056e-46	Ribosomal response (RM)
AFF3	5.43571e-32	-0.116859	0.098	0.133	1.79226e-27	Ribosomal response (RM)
MSR1	5.26833e-76	-0.116922	0.035	0.079	1.73707e-71	Ribosomal response (RM)
ABR	8.68004e-49	-0.117019	0.216	0.273	2.86198e-44	Ribosomal response (RM)
SNHG15	1.40261e-61	-0.117141	0.103	0.156	4.62468e-57	Ribosomal response (RM)
DNAJB9	8.1446e-44	-0.117195	0.168	0.218	2.68544e-39	Ribosomal response (RM)
WHSC1L1	9.17139e-41	-0.117292	0.283	0.34	3.02399e-36	Ribosomal response (RM)
MGAT5	2.7649e-49	-0.117438	0.127	0.176	9.11642e-45	Ribosomal response (RM)
NCOA3	1.02949e-51	-0.117533	0.215	0.275	3.39443e-47	Ribosomal response (RM)
NLRP3	8.9856e-49	-0.117559	0.189	0.244	2.96273e-44	Ribosomal response (RM)
P2RY6	1.9805e-38	-0.117612	0.276	0.328	6.53011e-34	Ribosomal response (RM)
THOC1	3.4144e-64	-0.117626	0.154	0.216	1.1258e-59	Ribosomal response (RM)
2006-03-01	3.57771e-52	-0.117651	0.246	0.307	1.17964e-47	Ribosomal response (RM)
ADRB2	1.11491e-21	-0.117805	0.516	0.549	3.67608e-17	Ribosomal response (RM)
RASSF8	1.48763e-39	-0.117817	0.164	0.211	4.90503e-35	Ribosomal response (RM)
STAG1	2.04646e-52	-0.117877	0.18	0.237	6.74757e-48	Ribosomal response (RM)
EPRS	3.83809e-47	-0.117965	0.207	0.264	1.26549e-42	Ribosomal response (RM)
LUC7L	5.45952e-59	-0.118027	0.187	0.25	1.80011e-54	Ribosomal response (RM)
MKI67	1.70798e-36	-0.118254	0.002	0.015	5.63156e-32	Ribosomal response (RM)
RAPGEF2	3.07092e-71	-0.118293	0.071	0.122	1.01254e-66	Ribosomal response (RM)
MARK3	4.29646e-56	-0.118458	0.174	0.233	1.41663e-51	Ribosomal response (RM)
SUGP2	3.91483e-61	-0.118498	0.157	0.217	1.2908e-56	Ribosomal response (RM)
GPR183	7.04367e-09	-0.118511	0.608	0.613	0.000232244	Ribosomal response (RM)
ZNF267	9.71285e-66	-0.118712	0.149	0.211	3.20252e-61	Ribosomal response (RM)
ALPK1	1.03181e-68	-0.118757	0.128	0.189	3.40208e-64	Ribosomal response (RM)
WDR26	2.88134e-67	-0.118947	0.127	0.186	9.50034e-63	Ribosomal response (RM)
BASP1	5.18641e-25	-0.118992	0.222	0.261	1.71006e-20	Ribosomal response (RM)
PAPD4	6.65331e-47	-0.11906	0.209	0.263	2.19373e-42	Ribosomal response (RM)
ATF5	2.35651e-56	-0.11938	0.086	0.134	7.76987e-52	Ribosomal response (RM)
ERV3-1	2.17147e-55	-0.119429	0.116	0.168	7.15976e-51	Ribosomal response (RM)
TM2D2	2.70266e-47	-0.119711	0.319	0.381	8.91119e-43	Ribosomal response (RM)
POGZ	2.33636e-56	-0.11973	0.199	0.261	7.70343e-52	Ribosomal response (RM)
GOLIM4	2.37606e-51	-0.119737	0.171	0.227	7.83434e-47	Ribosomal response (RM)
ZNF148	9.04736e-47	-0.119821	0.281	0.342	2.9831e-42	Ribosomal response (RM)
GPRIN3	7.81761e-50	-0.119835	0.144	0.195	2.57762e-45	Ribosomal response (RM)
BIRC6	3.16355e-54	-0.119836	0.205	0.265	1.04309e-49	Ribosomal response (RM)
ABI1	3.06617e-44	-0.11986	0.341	0.4	1.01098e-39	Ribosomal response (RM)
SMC5	3.02682e-59	-0.119862	0.183	0.246	9.98004e-55	Ribosomal response (RM)
CUL1	4.05062e-62	-0.12	0.147	0.207	1.33557e-57	Ribosomal response (RM)
RNASET2	1.62709e-24	-0.120045	0.955	0.928	5.36483e-20	Ribosomal response (RM)
DRAM1	3.27499e-95	-0.120106	0.021	0.066	1.07983e-90	Ribosomal response (RM)
JKAMP	1.06213e-48	-0.120205	0.32	0.381	3.50206e-44	Ribosomal response (RM)
ARMCX3	3.22856e-49	-0.120286	0.251	0.31	1.06452e-44	Ribosomal response (RM)
DMXL2	2.97719e-78	-0.120355	0.073	0.128	9.81639e-74	Ribosomal response (RM)
FABP5	2.38156e-35	-0.1204	0.079	0.113	7.85248e-31	Ribosomal response (RM)
FCGBP	7.68274e-44	-0.120409	0.078	0.117	2.53315e-39	Ribosomal response (RM)
KCTD12	1.30624e-27	-0.120762	0.688	0.72	4.30694e-23	Ribosomal response (RM)
FNDC3B	6.69424e-80	-0.120841	0.092	0.152	2.20723e-75	Ribosomal response (RM)
SIGLEC1	4.69953e-122	-0.120989	0.005	0.05	1.54953e-117	Ribosomal response (RM)
UBC	1.25957e-19	-0.121079	0.94	0.937	4.15306e-15	Ribosomal response (RM)
YIPF4	1.30769e-43	-0.121454	0.35	0.407	4.31172e-39	Ribosomal response (RM)
AKAP9	2.97195e-30	-0.121539	0.336	0.384	9.79911e-26	Ribosomal response (RM)
TMBIM6	1.15161e-55	-0.121545	0.955	0.956	3.7971e-51	Ribosomal response (RM)
TMEM259	3.65663e-52	-0.121697	0.315	0.381	1.20566e-47	Ribosomal response (RM)
ATP6AP1	1.2246e-52	-0.121847	0.428	0.497	4.03776e-48	Ribosomal response (RM)
RBM33	2.13079e-55	-0.121994	0.176	0.234	7.02565e-51	Ribosomal response (RM)
LRRC8C	1.46093e-40	-0.122016	0.262	0.315	4.81699e-36	Ribosomal response (RM)
CYP20A1	2.34479e-61	-0.122059	0.209	0.275	7.73124e-57	Ribosomal response (RM)
GPATCH8	2.26844e-55	-0.122175	0.239	0.303	7.47949e-51	Ribosomal response (RM)
KATNBL1	6.92183e-59	-0.12224	0.218	0.283	2.28227e-54	Ribosomal response (RM)
LENG8	1.38195e-53	-0.122252	0.208	0.268	4.55656e-49	Ribosomal response (RM)
PIK3AP1	1.05987e-62	-0.122315	0.14	0.199	3.4946e-58	Ribosomal response (RM)
LTBR	1.11024e-51	-0.122336	0.21	0.269	3.66069e-47	Ribosomal response (RM)
WDR11	1.14352e-69	-0.122417	0.15	0.214	3.77041e-65	Ribosomal response (RM)
SH2B3	1.43048e-50	-0.122501	0.236	0.295	4.71657e-46	Ribosomal response (RM)
BAZ1B	1.29208e-57	-0.122623	0.185	0.246	4.26026e-53	Ribosomal response (RM)
KPNA4	2.44463e-66	-0.122679	0.236	0.308	8.06042e-62	Ribosomal response (RM)
ZNF430	1.43321e-55	-0.122753	0.165	0.221	4.72558e-51	Ribosomal response (RM)
OGFRL1	2.11867e-32	-0.12278	0.389	0.439	6.98567e-28	Ribosomal response (RM)
RPN2	4.99126e-33	-0.122784	0.789	0.812	1.64572e-28	Ribosomal response (RM)
SOCS3	7.7835e-65	-0.122846	0.022	0.056	2.56638e-60	Ribosomal response (RM)
IER5	7.66521e-63	-0.122941	0.073	0.121	2.52737e-58	Ribosomal response (RM)
IL4R	2.97959e-92	-0.123146	0.08	0.143	9.82431e-88	Ribosomal response (RM)
DTX3L	3.68418e-74	-0.123246	0.114	0.176	1.21475e-69	Ribosomal response (RM)
PRPF40A	5.01466e-45	-0.12326	0.404	0.467	1.65343e-40	Ribosomal response (RM)
PCDH12	5.13909e-42	-0.123455	0.082	0.12	1.69446e-37	Ribosomal response (RM)
ATP6AP2	6.07573e-37	-0.123532	0.675	0.712	2.00329e-32	Ribosomal response (RM)
SRSF10.1	4.29279e-56	-0.123572	0.209	0.27	1.41542e-51	Ribosomal response (RM)
YWHAG	1.3963e-63	-0.123609	0.176	0.239	4.60389e-59	Ribosomal response (RM)
GIT2	5.3204e-67	-0.123654	0.173	0.238	1.75424e-62	Ribosomal response (RM)
RSF1	5.70242e-42	-0.123716	0.321	0.379	1.8802e-37	Ribosomal response (RM)
C1orf56	1.61914e-39	-0.123735	0.348	0.403	5.33864e-35	Ribosomal response (RM)
EDN1	2.56263e-79	-0.123909	0.01	0.043	8.4495e-75	Ribosomal response (RM)
HIVEP3	9.76501e-52	-0.124031	0.143	0.196	3.21972e-47	Ribosomal response (RM)
CHSY1	1.05452e-76	-0.124099	0.117	0.18	3.47697e-72	Ribosomal response (RM)
PAFAH1B1	1.05076e-48	-0.124162	0.322	0.383	3.46457e-44	Ribosomal response (RM)
AC006129.4	8.80705e-22	-0.124258	0.12	0.15	2.90386e-17	Ribosomal response (RM)
TMPO	6.95998e-35	-0.12442	0.272	0.32	2.29484e-30	Ribosomal response (RM)
ZNF655	1.0528e-53	-0.124471	0.216	0.277	3.4713e-49	Ribosomal response (RM)
LBR	1.151e-52	-0.12455	0.25	0.313	3.79508e-48	Ribosomal response (RM)
PURB	1.35359e-67	-0.124619	0.118	0.177	4.46306e-63	Ribosomal response (RM)
NFKB2	8.67303e-99	-0.124646	0.031	0.081	2.85967e-94	Ribosomal response (RM)
TTYH3	6.51602e-75	-0.124672	0.097	0.156	2.14846e-70	Ribosomal response (RM)
PDCD6IP	2.66073e-53	-0.124822	0.265	0.327	8.77297e-49	Ribosomal response (RM)
ARID1A	1.14884e-53	-0.124866	0.23	0.292	3.78797e-49	Ribosomal response (RM)
WDFY3	1.35949e-62	-0.12491	0.157	0.218	4.48252e-58	Ribosomal response (RM)
MRPS5	1.21671e-55	-0.124938	0.268	0.333	4.01173e-51	Ribosomal response (RM)
SMCHD1	1.14286e-60	-0.124963	0.157	0.216	3.76824e-56	Ribosomal response (RM)
DMTF1	1.81106e-70	-0.125004	0.14	0.203	5.97144e-66	Ribosomal response (RM)
HSPA13	2.21498e-66	-0.125093	0.129	0.188	7.30322e-62	Ribosomal response (RM)
CXCR4	3.65106e-53	-0.125176	0.034	0.067	1.20383e-48	Ribosomal response (RM)
PRR14L	2.09682e-58	-0.12518	0.166	0.225	6.91363e-54	Ribosomal response (RM)
SNHG12	1.20891e-87	-0.125231	0.082	0.143	3.98601e-83	Ribosomal response (RM)
DNM1L	7.92278e-71	-0.125301	0.201	0.271	2.6123e-66	Ribosomal response (RM)
GAB3	1.1143e-58	-0.125444	0.213	0.276	3.67408e-54	Ribosomal response (RM)
ZC3H11A	3.21243e-55	-0.125444	0.194	0.254	1.0592e-50	Ribosomal response (RM)
TRAM1	2.13097e-38	-0.125502	0.474	0.527	7.02624e-34	Ribosomal response (RM)
STX7	8.67799e-39	-0.125544	0.48	0.532	2.86131e-34	Ribosomal response (RM)
BCL6	1.97903e-101	-0.125709	0.038	0.092	6.52526e-97	Ribosomal response (RM)
ZFC3H1	1.15218e-56	-0.12575	0.175	0.233	3.79896e-52	Ribosomal response (RM)
MTMR4	3.83219e-57	-0.126015	0.189	0.25	1.26355e-52	Ribosomal response (RM)
INTS6	4.56891e-76	-0.126036	0.125	0.189	1.50646e-71	Ribosomal response (RM)
KIAA1598	4.02755e-33	-0.126079	0.354	0.402	1.32796e-28	Ribosomal response (RM)
NOP56	2.00616e-50	-0.126138	0.254	0.314	6.61472e-46	Ribosomal response (RM)
HCLS1	5.11733e-40	-0.12617	0.479	0.533	1.68729e-35	Ribosomal response (RM)
KIAA0020	3.20514e-59	-0.126448	0.141	0.198	1.0568e-54	Ribosomal response (RM)
TAL1	1.42245e-38	-0.126496	0.319	0.37	4.69009e-34	Ribosomal response (RM)
DAPP1	1.87423e-62	-0.126594	0.122	0.177	6.17972e-58	Ribosomal response (RM)
PICALM	2.79404e-44	-0.1266	0.376	0.435	9.21252e-40	Ribosomal response (RM)
EIF4G3	3.22493e-50	-0.126686	0.239	0.298	1.06332e-45	Ribosomal response (RM)
SENP6	4.39126e-51	-0.126709	0.33	0.395	1.44789e-46	Ribosomal response (RM)
EIF4G1	4.33436e-71	-0.12682	0.128	0.19	1.42913e-66	Ribosomal response (RM)
HSPE1	2.36317e-36	-0.126831	0.459	0.51	7.79184e-32	Ribosomal response (RM)
ARHGAP12	4.0834e-36	-0.126875	0.392	0.443	1.34638e-31	Ribosomal response (RM)
UBE2J1	5.17056e-60	-0.126893	0.145	0.202	1.70484e-55	Ribosomal response (RM)
EPM2AIP1	1.84642e-58	-0.126907	0.148	0.204	6.08802e-54	Ribosomal response (RM)
FKBP2	2.20026e-30	-0.126942	0.449	0.495	7.2547e-26	Ribosomal response (RM)
STAT2	3.0977e-62	-0.126987	0.16	0.219	1.02138e-57	Ribosomal response (RM)
SEC61A1	8.67596e-73	-0.127057	0.142	0.206	2.86064e-68	Ribosomal response (RM)
SSR3	3.81301e-46	-0.127124	0.47	0.531	1.25723e-41	Ribosomal response (RM)
MT2A	3.10122e-27	-0.127354	0.027	0.047	1.02253e-22	Ribosomal response (RM)
MATR3	9.83534e-40	-0.127414	0.388	0.442	3.24291e-35	Ribosomal response (RM)
HEXB	5.51235e-23	-0.127417	0.294	0.336	1.81753e-18	Ribosomal response (RM)
PCSK7	3.61753e-62	-0.127431	0.139	0.197	1.19277e-57	Ribosomal response (RM)
U2SURP	4.66548e-46	-0.127436	0.376	0.438	1.5383e-41	Ribosomal response (RM)
PNPT1	2.39354e-72	-0.127476	0.11	0.169	7.89199e-68	Ribosomal response (RM)
PHF14	1.37449e-50	-0.127517	0.268	0.33	4.53197e-46	Ribosomal response (RM)
LYST	4.97021e-34	-0.127606	0.447	0.496	1.63878e-29	Ribosomal response (RM)
PHC3	1.59532e-72	-0.127607	0.16	0.227	5.26009e-68	Ribosomal response (RM)
ZBTB1	2.55747e-65	-0.127652	0.153	0.214	8.43248e-61	Ribosomal response (RM)
ZEB2-AS1	2.16076e-40	-0.127656	0.201	0.251	7.12447e-36	Ribosomal response (RM)
NCKAP1L	3.77662e-46	-0.127738	0.458	0.517	1.24523e-41	Ribosomal response (RM)
MAFG	5.85025e-46	-0.127762	0.255	0.312	1.92894e-41	Ribosomal response (RM)
2007-03-01	5.54946e-60	-0.127882	0.27	0.339	1.82977e-55	Ribosomal response (RM)
SRSF11	5.2859e-53	-0.127932	0.43	0.502	1.74287e-48	Ribosomal response (RM)
ABHD3	8.30345e-60	-0.12805	0.214	0.277	2.73781e-55	Ribosomal response (RM)
RABGGTB	3.48871e-63	-0.1281	0.208	0.274	1.1503e-58	Ribosomal response (RM)
AC006129.2	7.50393e-16	-0.128137	0.197	0.224	2.4742e-11	Ribosomal response (RM)
ZNRF2	5.43102e-46	-0.128168	0.353	0.412	1.79072e-41	Ribosomal response (RM)
DPYSL2	2.24065e-42	-0.12821	0.408	0.464	7.38786e-38	Ribosomal response (RM)
IRF8	3.07339e-32	-0.128279	0.472	0.519	1.01336e-27	Ribosomal response (RM)
NPC2	9.12451e-28	-0.128383	0.87	0.866	3.00853e-23	Ribosomal response (RM)
MOB1B	9.77807e-57	-0.128426	0.218	0.28	3.22403e-52	Ribosomal response (RM)
TNFSF13B	1.55072e-47	-0.128504	0.116	0.162	5.11302e-43	Ribosomal response (RM)
LARP4	8.57857e-77	-0.128596	0.165	0.235	2.82853e-72	Ribosomal response (RM)
CREBZF	5.68949e-57	-0.12863	0.22	0.283	1.87594e-52	Ribosomal response (RM)
ERICH1	6.88574e-64	-0.128697	0.218	0.285	2.27037e-59	Ribosomal response (RM)
MORF4L2	6.51789e-55	-0.128716	0.292	0.358	2.14908e-50	Ribosomal response (RM)
SCARB2	6.09835e-60	-0.128743	0.218	0.282	2.01075e-55	Ribosomal response (RM)
PPP6R2	9.89923e-59	-0.128761	0.245	0.309	3.26397e-54	Ribosomal response (RM)
ABCE1	8.06828e-61	-0.12877	0.199	0.264	2.66027e-56	Ribosomal response (RM)
APP	1.08668e-47	-0.128785	0.236	0.294	3.583e-43	Ribosomal response (RM)
AGO3	2.74021e-69	-0.128971	0.145	0.208	9.03501e-65	Ribosomal response (RM)
ANKRD17	4.45511e-66	-0.128999	0.168	0.231	1.46894e-61	Ribosomal response (RM)
TBL1XR1	2.22437e-63	-0.129141	0.256	0.326	7.33421e-59	Ribosomal response (RM)
SETD5	2.61367e-70	-0.129156	0.161	0.226	8.61779e-66	Ribosomal response (RM)
BTBD7	1.73078e-66	-0.129239	0.165	0.228	5.70671e-62	Ribosomal response (RM)
NUCB2	2.036e-55	-0.129303	0.116	0.167	6.71311e-51	Ribosomal response (RM)
RNASEK	7.27935e-58	-0.129345	0.18	0.239	2.40015e-53	Ribosomal response (RM)
LIMK2	4.23285e-96	-0.129372	0.031	0.081	1.39566e-91	Ribosomal response (RM)
PIM3	2.38767e-82	-0.129707	0.064	0.118	7.87262e-78	Ribosomal response (RM)
ABI2	1.1412e-45	-0.130141	0.27	0.326	3.76278e-41	Ribosomal response (RM)
NSRP1	2.86681e-62	-0.130158	0.226	0.294	9.45244e-58	Ribosomal response (RM)
TTC3	2.2289e-46	-0.130186	0.331	0.391	7.34912e-42	Ribosomal response (RM)
ZNF791	9.16147e-52	-0.130391	0.214	0.273	3.02072e-47	Ribosomal response (RM)
ARHGAP18	2.10102e-51	-0.130503	0.178	0.233	6.92748e-47	Ribosomal response (RM)
TNFRSF1A	2.81121e-50	-0.130785	0.558	0.62	9.26912e-46	Ribosomal response (RM)
CXorf21	3.2003e-42	-0.130875	0.262	0.315	1.0552e-37	Ribosomal response (RM)
RERE	1.57588e-46	-0.130934	0.284	0.341	5.19599e-42	Ribosomal response (RM)
EP300	5.643e-69	-0.130966	0.205	0.274	1.86061e-64	Ribosomal response (RM)
ARID5B	3.82262e-95	-0.130975	0.034	0.085	1.26039e-90	Ribosomal response (RM)
SNORD3B-1	4.7089e-100	-0.131042	0.05	0.107	1.55262e-95	Ribosomal response (RM)
PBRM1	4.7377e-53	-0.131168	0.3	0.364	1.56211e-48	Ribosomal response (RM)
MTDH	2.1025e-42	-0.131356	0.837	0.855	6.93237e-38	Ribosomal response (RM)
ATF6	1.77837e-53	-0.131365	0.27	0.333	5.86363e-49	Ribosomal response (RM)
KIAA2026	4.67045e-60	-0.131499	0.214	0.278	1.53994e-55	Ribosomal response (RM)
SEC62	4.34073e-45	-0.131617	0.695	0.74	1.43123e-40	Ribosomal response (RM)
CBL	4.65872e-55	-0.131623	0.255	0.319	1.53607e-50	Ribosomal response (RM)
DOCK8	3.3371e-38	-0.131643	0.671	0.712	1.10031e-33	Ribosomal response (RM)
FAM53C	1.39432e-66	-0.131953	0.118	0.176	4.59735e-62	Ribosomal response (RM)
EVL	8.1366e-42	-0.131954	0.634	0.681	2.6828e-37	Ribosomal response (RM)
RAB10	3.1966e-52	-0.131981	0.379	0.443	1.05398e-47	Ribosomal response (RM)
ZNF326	4.43172e-66	-0.131995	0.185	0.251	1.46123e-61	Ribosomal response (RM)
LMO2	1.42394e-46	-0.132221	0.37	0.43	4.69501e-42	Ribosomal response (RM)
ZCCHC6	5.6626e-67	-0.132318	0.145	0.206	1.86707e-62	Ribosomal response (RM)
MIR24-2	3.08641e-75	-0.132475	0.049	0.097	1.01765e-70	Ribosomal response (RM)
TMED7	3.16286e-64	-0.132477	0.232	0.3	1.04286e-59	Ribosomal response (RM)
TRIM13	1.91404e-54	-0.132676	0.29	0.354	6.31098e-50	Ribosomal response (RM)
SNX18	6.43493e-49	-0.13271	0.312	0.373	2.12173e-44	Ribosomal response (RM)
IKBIP	3.38962e-52	-0.132783	0.335	0.402	1.11762e-47	Ribosomal response (RM)
UBE2D3	1.61138e-50	-0.132856	0.552	0.613	5.31303e-46	Ribosomal response (RM)
ZNF91	8.10605e-59	-0.13288	0.199	0.261	2.67273e-54	Ribosomal response (RM)
TIFA	1.49409e-39	-0.13302	0.123	0.165	4.9263e-35	Ribosomal response (RM)
NFIC	1.98124e-50	-0.133054	0.374	0.437	6.53255e-46	Ribosomal response (RM)
ARID4B	4.77843e-57	-0.133091	0.294	0.363	1.57554e-52	Ribosomal response (RM)
NAGK	1.94291e-46	-0.133159	0.444	0.503	6.40617e-42	Ribosomal response (RM)
ADAM17	9.05743e-78	-0.133165	0.192	0.265	2.98642e-73	Ribosomal response (RM)
DST	1.78288e-44	-0.133248	0.186	0.237	5.8785e-40	Ribosomal response (RM)
CCNH	1.2497e-66	-0.133272	0.24	0.311	4.12051e-62	Ribosomal response (RM)
GNAQ	4.63177e-64	-0.133299	0.171	0.234	1.52719e-59	Ribosomal response (RM)
HLA-DQB1	6.66924e-90	-0.133385	0.029	0.076	2.19898e-85	Ribosomal response (RM)
P2RX4	9.66236e-57	-0.133438	0.33	0.397	3.18587e-52	Ribosomal response (RM)
DEGS1	5.66908e-54	-0.133457	0.483	0.549	1.86921e-49	Ribosomal response (RM)
PPM1K	1.00669e-44	-0.133681	0.251	0.306	3.31926e-40	Ribosomal response (RM)
ACTR2	9.34718e-55	-0.133744	0.688	0.743	3.08195e-50	Ribosomal response (RM)
SEC31A	4.49281e-68	-0.13384	0.22	0.29	1.48137e-63	Ribosomal response (RM)
GRINA	3.56885e-64	-0.134087	0.261	0.329	1.17672e-59	Ribosomal response (RM)
C1QC	9.23897e-56	-0.134249	0.999	0.998	3.04627e-51	Ribosomal response (RM)
SETD5-AS1	4.79248e-42	-0.134273	0.262	0.316	1.58018e-37	Ribosomal response (RM)
ASAP1	1.01592e-88	-0.134283	0.071	0.129	3.3497e-84	Ribosomal response (RM)
MLEC	2.02101e-47	-0.134334	0.498	0.56	6.66368e-43	Ribosomal response (RM)
RNF13	2.17478e-48	-0.134417	0.507	0.566	7.1707e-44	Ribosomal response (RM)
PSTPIP2	1.27232e-56	-0.134423	0.06	0.102	4.1951e-52	Ribosomal response (RM)
UBXN4	7.11244e-53	-0.134527	0.542	0.608	2.34511e-48	Ribosomal response (RM)
CCDC14	6.53074e-78	-0.134581	0.096	0.155	2.15332e-73	Ribosomal response (RM)
MORC3	2.5847e-64	-0.134671	0.271	0.342	8.52228e-60	Ribosomal response (RM)
DDX3Y	8.89238e-79	-0.135008	0.131	0.198	2.932e-74	Ribosomal response (RM)
EPS8	1.43014e-70	-0.135026	0.155	0.221	4.71545e-66	Ribosomal response (RM)
KDM2A	3.08581e-74	-0.135236	0.177	0.246	1.01745e-69	Ribosomal response (RM)
LACTB	2.40531e-58	-0.135259	0.191	0.253	7.93079e-54	Ribosomal response (RM)
ATF7IP2	6.88774e-60	-0.135389	0.177	0.238	2.27103e-55	Ribosomal response (RM)
MTHFD2	5.79443e-77	-0.135458	0.136	0.202	1.91054e-72	Ribosomal response (RM)
FTX	2.97486e-64	-0.135469	0.153	0.213	9.80871e-60	Ribosomal response (RM)
RP1-249H1.4	2.36907e-31	-0.135782	0.239	0.283	7.81131e-27	Ribosomal response (RM)
KIAA1033	2.85513e-49	-0.135798	0.276	0.336	9.41394e-45	Ribosomal response (RM)
GCH1	4.79322e-102	-0.135947	0.026	0.075	1.58042e-97	Ribosomal response (RM)
HERC4	5.77512e-73	-0.136023	0.214	0.285	1.90417e-68	Ribosomal response (RM)
PPP1R15B	7.73e-96	-0.136096	0.097	0.165	2.54874e-91	Ribosomal response (RM)
ZNF721	3.30674e-58	-0.136112	0.198	0.259	1.0903e-53	Ribosomal response (RM)
ZC3HAV1	8.45249e-76	-0.136241	0.155	0.223	2.78695e-71	Ribosomal response (RM)
CSNK1A1	3.24278e-53	-0.136476	0.497	0.563	1.06921e-48	Ribosomal response (RM)
SREK1	2.75337e-69	-0.136592	0.211	0.282	9.07841e-65	Ribosomal response (RM)
SKAP2	1.04321e-56	-0.136968	0.363	0.433	3.43968e-52	Ribosomal response (RM)
LCOR	3.92661e-82	-0.137001	0.15	0.221	1.29468e-77	Ribosomal response (RM)
RBM26	2.39205e-69	-0.137027	0.218	0.288	7.88705e-65	Ribosomal response (RM)
ATP8B4	4.33654e-56	-0.137123	0.307	0.373	1.42984e-51	Ribosomal response (RM)
UNC93B1	9.71679e-48	-0.137328	0.323	0.382	3.20382e-43	Ribosomal response (RM)
ACSL3	9.99092e-60	-0.1375	0.24	0.307	3.29421e-55	Ribosomal response (RM)
PABPN1	8.31815e-57	-0.137615	0.409	0.475	2.74266e-52	Ribosomal response (RM)
POLK	2.45973e-75	-0.137651	0.205	0.278	8.11023e-71	Ribosomal response (RM)
CENPF	6.20072e-29	-0.13784	0.016	0.034	2.0445e-24	Ribosomal response (RM)
NFAT5	2.06685e-72	-0.138209	0.156	0.221	6.81481e-68	Ribosomal response (RM)
GABARAPL1	5.31464e-63	-0.138254	0.142	0.2	1.75234e-58	Ribosomal response (RM)
PTGER4	9.20713e-108	-0.138367	0.042	0.099	3.03577e-103	Ribosomal response (RM)
TCF25	2.53697e-59	-0.13842	0.529	0.595	8.36491e-55	Ribosomal response (RM)
SRSF6	4.94711e-76	-0.138515	0.222	0.295	1.63116e-71	Ribosomal response (RM)
EGR3	2.23446e-115	-0.138673	0.025	0.078	7.36745e-111	Ribosomal response (RM)
NCOA7	3.22977e-61	-0.138793	0.198	0.261	1.06492e-56	Ribosomal response (RM)
TSC22D3	1.09177e-66	-0.138826	0.08	0.13	3.59979e-62	Ribosomal response (RM)
ATXN2	1.86494e-66	-0.139074	0.214	0.282	6.14908e-62	Ribosomal response (RM)
CYLD	5.1865e-81	-0.139167	0.142	0.211	1.71009e-76	Ribosomal response (RM)
SGMS1	1.7793e-57	-0.139174	0.175	0.233	5.86672e-53	Ribosomal response (RM)
ZNF24	7.73687e-64	-0.139205	0.306	0.379	2.551e-59	Ribosomal response (RM)
THOC2	1.42635e-66	-0.139313	0.231	0.301	4.70298e-62	Ribosomal response (RM)
TMEM107	4.00118e-71	-0.139323	0.158	0.224	1.31927e-66	Ribosomal response (RM)
RBBP6	2.74454e-66	-0.139367	0.196	0.263	9.04931e-62	Ribosomal response (RM)
MERTK	5.3739e-24	-0.139454	0.591	0.619	1.77188e-19	Ribosomal response (RM)
C5orf15	8.15453e-61	-0.139488	0.327	0.397	2.68871e-56	Ribosomal response (RM)
RTTN	1.1831e-75	-0.139638	0.095	0.153	3.90092e-71	Ribosomal response (RM)
NRD1	2.14228e-50	-0.139931	0.297	0.358	7.06352e-46	Ribosomal response (RM)
CDK12	3.19749e-70	-0.14028	0.219	0.29	1.05428e-65	Ribosomal response (RM)
XIAP	2.2871e-73	-0.140308	0.183	0.252	7.54102e-69	Ribosomal response (RM)
TRIB1	5.25135e-88	-0.140385	0.087	0.15	1.73148e-83	Ribosomal response (RM)
DDX24	4.88078e-58	-0.140505	0.497	0.566	1.60929e-53	Ribosomal response (RM)
CEP350	3.03338e-43	-0.14061	0.29	0.345	1.00017e-38	Ribosomal response (RM)
EHD4	1.77134e-89	-0.140714	0.124	0.195	5.84047e-85	Ribosomal response (RM)
MAGT1	2.44532e-73	-0.140728	0.203	0.275	8.06269e-69	Ribosomal response (RM)
ZKSCAN1	3.74948e-66	-0.14075	0.2	0.267	1.23628e-61	Ribosomal response (RM)
CDV3	1.691e-52	-0.140818	0.455	0.518	5.57557e-48	Ribosomal response (RM)
ESCO1	2.70145e-72	-0.140861	0.198	0.269	8.90722e-68	Ribosomal response (RM)
PPA1	1.7789e-54	-0.141151	0.06	0.101	5.86538e-50	Ribosomal response (RM)
SLTM	1.30457e-60	-0.14123	0.343	0.415	4.30144e-56	Ribosomal response (RM)
SOAT1	7.15107e-83	-0.14159	0.183	0.257	2.35785e-78	Ribosomal response (RM)
DNAJC10	8.92643e-49	-0.141778	0.365	0.425	2.94322e-44	Ribosomal response (RM)
PLA2G15	8.04555e-62	-0.141861	0.268	0.336	2.65278e-57	Ribosomal response (RM)
KIF5B	2.82649e-51	-0.142034	0.372	0.435	9.31951e-47	Ribosomal response (RM)
KDELR2	9.17625e-44	-0.142051	0.547	0.595	3.02559e-39	Ribosomal response (RM)
HELZ	2.18205e-67	-0.142427	0.243	0.314	7.19464e-63	Ribosomal response (RM)
WAC	6.68416e-69	-0.142536	0.267	0.34	2.2039e-64	Ribosomal response (RM)
SRSF10	2.17165e-75	-0.142602	0.265	0.34	7.16036e-71	Ribosomal response (RM)
CTSA	1.24275e-62	-0.142751	0.331	0.403	4.0976e-58	Ribosomal response (RM)
DOCK10	2.57036e-54	-0.142768	0.32	0.385	8.475e-50	Ribosomal response (RM)
HLA-DQA1	1.64044e-92	-0.142798	0.011	0.049	5.40886e-88	Ribosomal response (RM)
SLC39A10	1.28401e-44	-0.142867	0.428	0.488	4.23363e-40	Ribosomal response (RM)
SLC4A7	1.75818e-31	-0.142905	0.591	0.631	5.79707e-27	Ribosomal response (RM)
SH3BP2	7.36267e-73	-0.142918	0.224	0.296	2.42762e-68	Ribosomal response (RM)
UPF2	2.79792e-68	-0.143024	0.325	0.401	9.22529e-64	Ribosomal response (RM)
TAOK1	1.47994e-74	-0.143077	0.192	0.262	4.87967e-70	Ribosomal response (RM)
TFEC	1.43359e-56	-0.143101	0.305	0.371	4.72683e-52	Ribosomal response (RM)
IER5L	1.95517e-52	-0.143104	0.154	0.208	6.44659e-48	Ribosomal response (RM)
COPA	2.66928e-81	-0.143247	0.212	0.289	8.80115e-77	Ribosomal response (RM)
NSD1	1.16198e-58	-0.14337	0.391	0.46	3.83129e-54	Ribosomal response (RM)
C2	2.46294e-56	-0.14355	0.262	0.328	8.1208e-52	Ribosomal response (RM)
ZFAND5	9.17537e-67	-0.143558	0.222	0.291	3.0253e-62	Ribosomal response (RM)
DDIT4	2.32529e-62	-0.143715	0.05	0.092	7.66693e-58	Ribosomal response (RM)
YME1L1	1.94812e-72	-0.143833	0.22	0.294	6.42335e-68	Ribosomal response (RM)
LNPEP	1.50273e-75	-0.143983	0.216	0.29	4.95481e-71	Ribosomal response (RM)
PAXBP1	3.91619e-76	-0.144169	0.168	0.238	1.29125e-71	Ribosomal response (RM)
VASP	2.18869e-44	-0.144371	0.339	0.396	7.21654e-40	Ribosomal response (RM)
POLR2J3	7.12131e-66	-0.144416	0.18	0.244	2.34804e-61	Ribosomal response (RM)
TMEM176A	1.18636e-107	-0.144567	0.029	0.082	3.91166e-103	Ribosomal response (RM)
LAT2	3.12624e-55	-0.14465	0.565	0.626	1.03078e-50	Ribosomal response (RM)
TLR10	3.3474e-33	-0.14466	0.535	0.573	1.10371e-28	Ribosomal response (RM)
RNF144B	4.84238e-76	-0.144692	0.066	0.118	1.59663e-71	Ribosomal response (RM)
CSF1R	1.70281e-45	-0.144767	0.962	0.953	5.6145e-41	Ribosomal response (RM)
DDX46	2.02252e-51	-0.144811	0.46	0.526	6.66865e-47	Ribosomal response (RM)
MPEG1	2.58883e-27	-0.145108	0.288	0.327	8.53588e-23	Ribosomal response (RM)
BRD2	1.61647e-77	-0.145302	0.228	0.303	5.32984e-73	Ribosomal response (RM)
ATP1A1	1.05394e-76	-0.145511	0.183	0.253	3.47506e-72	Ribosomal response (RM)
FMNL3	1.15104e-53	-0.145521	0.368	0.431	3.79522e-49	Ribosomal response (RM)
DDIT3	7.57633e-81	-0.145724	0.12	0.185	2.49807e-76	Ribosomal response (RM)
RANBP2	3.11165e-80	-0.145728	0.181	0.254	1.02597e-75	Ribosomal response (RM)
CHI3L2	1.19074e-55	-0.145742	0.012	0.038	3.9261e-51	Ribosomal response (RM)
PJA2	2.505e-60	-0.146006	0.424	0.493	8.25948e-56	Ribosomal response (RM)
ELF1	6.0023e-68	-0.146201	0.38	0.457	1.97908e-63	Ribosomal response (RM)
NEMF	4.16173e-70	-0.146506	0.299	0.376	1.37221e-65	Ribosomal response (RM)
IL6R	1.38602e-57	-0.146537	0.395	0.462	4.56998e-53	Ribosomal response (RM)
TLR6	2.95345e-52	-0.146675	0.282	0.343	9.73812e-48	Ribosomal response (RM)
PELI1	1.67357e-54	-0.146778	0.246	0.308	5.51809e-50	Ribosomal response (RM)
IFI44	2.10005e-77	-0.147193	0.085	0.142	6.92427e-73	Ribosomal response (RM)
HSPA9	7.11109e-81	-0.147211	0.262	0.341	2.34467e-76	Ribosomal response (RM)
USP34	1.37115e-67	-0.147285	0.248	0.318	4.52096e-63	Ribosomal response (RM)
TRIM38	1.19923e-50	-0.147341	0.399	0.462	3.95409e-46	Ribosomal response (RM)
KANSL1	2.84288e-72	-0.147472	0.238	0.31	9.37353e-68	Ribosomal response (RM)
TMEM30A	2.03314e-66	-0.147513	0.296	0.368	6.70366e-62	Ribosomal response (RM)
CMTM6	9.50605e-69	-0.14763	0.576	0.648	3.13433e-64	Ribosomal response (RM)
ATP1B3	1.62485e-60	-0.148064	0.316	0.385	5.35746e-56	Ribosomal response (RM)
EIF4A2	8.46893e-55	-0.148221	0.571	0.631	2.79237e-50	Ribosomal response (RM)
CD28	1.93366e-110	-0.14823	0.015	0.062	6.37565e-106	Ribosomal response (RM)
TLN2	3.64675e-53	-0.148313	0.311	0.371	1.2024e-48	Ribosomal response (RM)
MED13L	4.27033e-65	-0.148341	0.281	0.351	1.40801e-60	Ribosomal response (RM)
C19orf66	1.74171e-81	-0.148366	0.157	0.228	5.74276e-77	Ribosomal response (RM)
PCF11	3.14149e-79	-0.148384	0.201	0.275	1.03581e-74	Ribosomal response (RM)
SEC63	1.06823e-73	-0.148398	0.261	0.337	3.52217e-69	Ribosomal response (RM)
EIF4A1	1.37044e-33	-0.148508	0.776	0.794	4.51862e-29	Ribosomal response (RM)
XPO1	3.18068e-78	-0.148567	0.216	0.291	1.04873e-73	Ribosomal response (RM)
SNRNP70	4.19644e-78	-0.148607	0.357	0.439	1.38365e-73	Ribosomal response (RM)
H3F3B	1.83845e-29	-0.14875	0.985	0.981	6.06175e-25	Ribosomal response (RM)
NR4A1	3.28694e-119	-0.148816	0.026	0.081	1.08377e-114	Ribosomal response (RM)
BLNK	1.80287e-44	-0.149154	0.415	0.467	5.94444e-40	Ribosomal response (RM)
APC	4.76074e-83	-0.14919	0.13	0.198	1.56971e-78	Ribosomal response (RM)
LAMP2	7.9002e-73	-0.149381	0.542	0.617	2.60485e-68	Ribosomal response (RM)
IVNS1ABP	5.64642e-88	-0.149478	0.145	0.217	1.86174e-83	Ribosomal response (RM)
EPB41L3	1.97883e-70	-0.14969	0.25	0.322	6.52458e-66	Ribosomal response (RM)
CD68	2.22402e-35	-0.149707	0.848	0.852	7.33305e-31	Ribosomal response (RM)
ACIN1	3.64355e-80	-0.149815	0.225	0.303	1.20135e-75	Ribosomal response (RM)
CDKN1A	3.15671e-88	-0.149916	0.052	0.106	1.04083e-83	Ribosomal response (RM)
RP11-386I14.4	1.67633e-40	-0.15006	0.222	0.273	5.52718e-36	Ribosomal response (RM)
SSR1	2.58036e-67	-0.150112	0.519	0.593	8.50796e-63	Ribosomal response (RM)
DNAJB14	4.70315e-68	-0.150318	0.289	0.361	1.55072e-63	Ribosomal response (RM)
NR3C1	1.08801e-65	-0.150338	0.308	0.38	3.58737e-61	Ribosomal response (RM)
KMT2C	3.30826e-71	-0.150518	0.265	0.338	1.0908e-66	Ribosomal response (RM)
LGALS3	8.5012e-31	-0.150586	0.036	0.06	2.80302e-26	Ribosomal response (RM)
DNASE2	2.8654e-31	-0.150652	0.597	0.625	9.4478e-27	Ribosomal response (RM)
TRIP11	1.46486e-65	-0.15078	0.243	0.314	4.82994e-61	Ribosomal response (RM)
MESDC2	9.05162e-58	-0.151329	0.427	0.495	2.9845e-53	Ribosomal response (RM)
PPIG	1.02788e-64	-0.151496	0.496	0.572	3.38912e-60	Ribosomal response (RM)
HERC5	2.56073e-51	-0.151574	0.083	0.127	8.44325e-47	Ribosomal response (RM)
TMED5	1.22438e-84	-0.151679	0.236	0.317	4.03701e-80	Ribosomal response (RM)
MBNL1	1.85212e-66	-0.152156	0.522	0.596	6.1068e-62	Ribosomal response (RM)
ATF4	6.415e-76	-0.152179	0.277	0.354	2.11515e-71	Ribosomal response (RM)
SAMD9	1.71752e-56	-0.152227	0.196	0.256	5.66301e-52	Ribosomal response (RM)
BPTF	4.00688e-57	-0.152384	0.353	0.421	1.32115e-52	Ribosomal response (RM)
CCDC47	1.24117e-58	-0.152396	0.538	0.603	4.09239e-54	Ribosomal response (RM)
PUM1	4.04769e-76	-0.152572	0.226	0.3	1.33461e-71	Ribosomal response (RM)
ARL6IP1	1.1725e-48	-0.15294	0.553	0.608	3.86596e-44	Ribosomal response (RM)
TET2	1.35145e-71	-0.153428	0.216	0.287	4.456e-67	Ribosomal response (RM)
EPC1	3.2141e-75	-0.153663	0.323	0.402	1.05975e-70	Ribosomal response (RM)
PRMT2	2.81032e-60	-0.153768	0.49	0.558	9.26619e-56	Ribosomal response (RM)
ROCK1	6.17511e-68	-0.153915	0.266	0.337	2.03606e-63	Ribosomal response (RM)
ACTR3	2.37839e-65	-0.153929	0.508	0.578	7.84204e-61	Ribosomal response (RM)
MAP3K2	3.12139e-77	-0.154124	0.254	0.332	1.02918e-72	Ribosomal response (RM)
SPPL2A	3.03611e-74	-0.154388	0.289	0.365	1.00107e-69	Ribosomal response (RM)
SNORD3B-2	1.24922e-115	-0.154491	0.074	0.144	4.11893e-111	Ribosomal response (RM)
ETNK1	1.09766e-76	-0.154523	0.334	0.413	3.61921e-72	Ribosomal response (RM)
GRN	1.70946e-55	-0.154714	0.812	0.838	5.63643e-51	Ribosomal response (RM)
ITGB1	1.06604e-65	-0.154782	0.586	0.648	3.51496e-61	Ribosomal response (RM)
ITSN2	2.47241e-72	-0.154821	0.237	0.309	8.15202e-68	Ribosomal response (RM)
NCK2	7.46704e-76	-0.154889	0.23	0.304	2.46203e-71	Ribosomal response (RM)
CHD1	2.85045e-72	-0.154979	0.275	0.349	9.39849e-68	Ribosomal response (RM)
SFT2D2	1.93153e-85	-0.154985	0.218	0.296	6.36864e-81	Ribosomal response (RM)
ZC3H13	2.33159e-68	-0.155	0.233	0.305	7.68771e-64	Ribosomal response (RM)
TM9SF2	5.28482e-69	-0.155193	0.47	0.544	1.74251e-64	Ribosomal response (RM)
TRA2A	1.01119e-84	-0.15521	0.311	0.394	3.33409e-80	Ribosomal response (RM)
ADAP2	4.73424e-41	-0.15524	0.671	0.706	1.56097e-36	Ribosomal response (RM)
ADAM10	3.43011e-69	-0.155371	0.366	0.442	1.13098e-64	Ribosomal response (RM)
PLK3	1.41062e-90	-0.155541	0.119	0.187	4.65109e-86	Ribosomal response (RM)
CMTR2	1.0494e-63	-0.155638	0.268	0.336	3.46008e-59	Ribosomal response (RM)
ZRANB2	1.46785e-73	-0.155668	0.513	0.592	4.83979e-69	Ribosomal response (RM)
USP36	1.73174e-81	-0.155787	0.064	0.118	5.7099e-77	Ribosomal response (RM)
RPN1	3.73893e-82	-0.155794	0.299	0.38	1.2328e-77	Ribosomal response (RM)
MGAT1	1.35427e-83	-0.155878	0.274	0.355	4.4653e-79	Ribosomal response (RM)
ZNF644	2.26796e-70	-0.155894	0.342	0.418	7.47792e-66	Ribosomal response (RM)
FGL2	8.1866e-31	-0.156039	0.378	0.421	2.69928e-26	Ribosomal response (RM)
CSF3R	2.16836e-62	-0.156107	0.725	0.771	7.14952e-58	Ribosomal response (RM)
SLC31A2	4.55158e-109	-0.156126	0.073	0.141	1.50075e-104	Ribosomal response (RM)
TCF12	2.05807e-70	-0.15623	0.192	0.26	6.78588e-66	Ribosomal response (RM)
IQGAP2	2.36596e-95	-0.156231	0.033	0.083	7.80103e-91	Ribosomal response (RM)
PDE4B	8.02716e-59	-0.156563	0.126	0.18	2.64672e-54	Ribosomal response (RM)
TMX1	2.96188e-73	-0.156646	0.472	0.547	9.7659e-69	Ribosomal response (RM)
ITSN1	6.18555e-91	-0.156706	0.051	0.105	2.0395e-86	Ribosomal response (RM)
FSCN1	2.51083e-43	-0.156963	0.644	0.688	8.2787e-39	Ribosomal response (RM)
FAM111A	2.07287e-71	-0.156992	0.167	0.233	6.83468e-67	Ribosomal response (RM)
SMC1A	5.84811e-57	-0.157049	0.271	0.334	1.92824e-52	Ribosomal response (RM)
KMT2A	1.24391e-62	-0.157072	0.26	0.328	4.10142e-58	Ribosomal response (RM)
RP6-99M1.2	2.27593e-99	-0.1572	0.08	0.146	7.50419e-95	Ribosomal response (RM)
ESF1	1.37656e-80	-0.157293	0.266	0.345	4.53879e-76	Ribosomal response (RM)
MPHOSPH8	3.05516e-64	-0.157371	0.436	0.511	1.00735e-59	Ribosomal response (RM)
NIPBL	2.77234e-66	-0.157374	0.314	0.387	9.14095e-62	Ribosomal response (RM)
CD53	1.33841e-75	-0.157429	0.905	0.916	4.413e-71	Ribosomal response (RM)
MIDN	1.2076e-82	-0.157832	0.163	0.234	3.98171e-78	Ribosomal response (RM)
DHX36	1.01685e-73	-0.157838	0.277	0.355	3.35276e-69	Ribosomal response (RM)
KIAA0247	7.55607e-76	-0.157859	0.247	0.321	2.49139e-71	Ribosomal response (RM)
SORL1	1.30567e-12	-0.157922	0.667	0.655	4.30507e-08	Ribosomal response (RM)
ARHGAP21	2.913e-56	-0.158001	0.357	0.422	9.60474e-52	Ribosomal response (RM)
HMOX1	7.61301e-36	-0.15835	0.43	0.48	2.51016e-31	Ribosomal response (RM)
KIDINS220	1.16455e-83	-0.158763	0.225	0.303	3.83974e-79	Ribosomal response (RM)
FERMT3	4.33222e-82	-0.158764	0.214	0.29	1.42842e-77	Ribosomal response (RM)
IFNAR1	9.78112e-76	-0.159	0.331	0.408	3.22503e-71	Ribosomal response (RM)
SYNCRIP	3.12051e-74	-0.159104	0.286	0.362	1.02889e-69	Ribosomal response (RM)
ZCCHC11	8.5993e-58	-0.15914	0.309	0.375	2.83536e-53	Ribosomal response (RM)
BCLAF1	3.82889e-74	-0.159368	0.359	0.44	1.26246e-69	Ribosomal response (RM)
SELPLG	1.93894e-21	-0.159422	0.644	0.648	6.39308e-17	Ribosomal response (RM)
PTTG1IP	7.97612e-61	-0.159439	0.56	0.625	2.62989e-56	Ribosomal response (RM)
PEAK1	5.78808e-100	-0.159605	0.099	0.169	1.90845e-95	Ribosomal response (RM)
RN7SL1	1.70125e-73	-0.159894	0.093	0.149	5.60937e-69	Ribosomal response (RM)
COLGALT1	3.96078e-86	-0.15992	0.235	0.314	1.30595e-81	Ribosomal response (RM)
PMAIP1	1.34684e-112	-0.159995	0.034	0.091	4.4408e-108	Ribosomal response (RM)
LUC7L3	2.4232e-59	-0.159998	0.614	0.676	7.98978e-55	Ribosomal response (RM)
NUP62	1.20043e-90	-0.160417	0.182	0.26	3.95807e-86	Ribosomal response (RM)
CEPT1	8.51123e-94	-0.160707	0.218	0.3	2.80632e-89	Ribosomal response (RM)
SDCCAG8	5.02686e-71	-0.160808	0.437	0.513	1.65746e-66	Ribosomal response (RM)
GPR65	1.22579e-93	-0.16085	0.128	0.201	4.04169e-89	Ribosomal response (RM)
HIST2H2AA3	1.51508e-52	-0.161381	0.178	0.234	4.99553e-48	Ribosomal response (RM)
GALNT1	5.23819e-50	-0.161382	0.517	0.57	1.72714e-45	Ribosomal response (RM)
AXL	6.28911e-67	-0.161644	0.363	0.433	2.07365e-62	Ribosomal response (RM)
OS9	1.29302e-74	-0.161694	0.478	0.558	4.26334e-70	Ribosomal response (RM)
TUBB4B	6.99697e-63	-0.161722	0.184	0.247	2.30704e-58	Ribosomal response (RM)
G3BP1	1.37118e-82	-0.161798	0.244	0.323	4.52106e-78	Ribosomal response (RM)
HAMP	6.329e-18	-0.162061	0.113	0.139	2.0868e-13	Ribosomal response (RM)
TMED9	5.49936e-71	-0.162356	0.486	0.555	1.81325e-66	Ribosomal response (RM)
AAK1	7.21455e-88	-0.162427	0.394	0.477	2.37878e-83	Ribosomal response (RM)
NFKB1	2.83404e-87	-0.162503	0.118	0.186	9.3444e-83	Ribosomal response (RM)
NASP	1.67877e-55	-0.162585	0.355	0.418	5.53523e-51	Ribosomal response (RM)
MYO9B	2.9334e-87	-0.16265	0.28	0.363	9.67201e-83	Ribosomal response (RM)
ACAP2	6.09588e-77	-0.162919	0.37	0.45	2.00993e-72	Ribosomal response (RM)
NFE2L2	1.89538e-74	-0.163569	0.461	0.538	6.24944e-70	Ribosomal response (RM)
GAS6	2.87956e-32	-0.16357	0.329	0.374	9.49448e-28	Ribosomal response (RM)
SAMHD1	1.87049e-77	-0.16366	0.499	0.577	6.16737e-73	Ribosomal response (RM)
CALU	3.69049e-85	-0.163733	0.228	0.307	1.21683e-80	Ribosomal response (RM)
IRF7	1.29349e-74	-0.164018	0.121	0.182	4.26488e-70	Ribosomal response (RM)
TAOK3	6.21737e-80	-0.164045	0.364	0.445	2.04999e-75	Ribosomal response (RM)
ZSWIM6	3.22545e-68	-0.164291	0.259	0.33	1.0635e-63	Ribosomal response (RM)
DSE	1.45807e-93	-0.164324	0.083	0.146	4.80753e-89	Ribosomal response (RM)
HNRNPAB	2.61669e-73	-0.164409	0.311	0.387	8.62774e-69	Ribosomal response (RM)
CD47	1.08695e-101	-0.164485	0.218	0.306	3.58388e-97	Ribosomal response (RM)
NHLRC3	6.25369e-72	-0.164489	0.325	0.399	2.06197e-67	Ribosomal response (RM)
RAPH1	4.65147e-91	-0.16465	0.195	0.274	1.53368e-86	Ribosomal response (RM)
SLC2A5	3.57249e-74	-0.164734	0.195	0.264	1.17792e-69	Ribosomal response (RM)
MCOLN1	8.47674e-61	-0.164834	0.302	0.367	2.79495e-56	Ribosomal response (RM)
CHD7	9.0509e-61	-0.164967	0.339	0.405	2.98426e-56	Ribosomal response (RM)
IL1RN	6.33351e-51	-0.165	0.011	0.035	2.08829e-46	Ribosomal response (RM)
SLC3A2	6.8604e-61	-0.165021	0.592	0.652	2.26201e-56	Ribosomal response (RM)
LPCAT2	1.68668e-53	-0.165091	0.626	0.674	5.56131e-49	Ribosomal response (RM)
SCPEP1	3.57426e-67	-0.165366	0.315	0.385	1.1785e-62	Ribosomal response (RM)
EIF5B	1.21547e-60	-0.165447	0.314	0.383	4.00764e-56	Ribosomal response (RM)
RGS2	1.32997e-56	-0.165738	0.105	0.155	4.38517e-52	Ribosomal response (RM)
TCF4	2.85698e-64	-0.16577	0.254	0.321	9.42004e-60	Ribosomal response (RM)
KLF3	6.90542e-61	-0.166404	0.472	0.539	2.27686e-56	Ribosomal response (RM)
TNRC6B	8.22569e-61	-0.166887	0.424	0.489	2.71217e-56	Ribosomal response (RM)
FMNL1	1.32093e-75	-0.167001	0.311	0.388	4.35538e-71	Ribosomal response (RM)
AHSA2	7.6545e-68	-0.167199	0.219	0.286	2.52384e-63	Ribosomal response (RM)
EWSR1	1.42254e-88	-0.16738	0.315	0.4	4.69041e-84	Ribosomal response (RM)
RSRC2	4.47933e-79	-0.167402	0.469	0.553	1.47692e-74	Ribosomal response (RM)
ZNF106	2.63317e-75	-0.167719	0.328	0.405	8.68208e-71	Ribosomal response (RM)
GPNMB	5.59071e-25	-0.16791	0.016	0.032	1.84337e-20	Ribosomal response (RM)
SPATA6	1.4426e-63	-0.168223	0.147	0.205	4.75655e-59	Ribosomal response (RM)
HPSE	1.34873e-77	-0.168329	0.155	0.223	4.44703e-73	Ribosomal response (RM)
M6PR	1.67212e-82	-0.168343	0.602	0.676	5.51333e-78	Ribosomal response (RM)
CPM	3.69492e-97	-0.168906	0.067	0.128	1.21829e-92	Ribosomal response (RM)
DDX60L	8.89319e-97	-0.169291	0.126	0.199	2.93226e-92	Ribosomal response (RM)
LAIR1	5.6894e-76	-0.169778	0.49	0.565	1.87591e-71	Ribosomal response (RM)
UGCG	7.18443e-116	-0.169883	0.104	0.182	2.36885e-111	Ribosomal response (RM)
B3GNT5	1.97799e-60	-0.17004	0.362	0.429	6.52181e-56	Ribosomal response (RM)
FCHSD2	6.63352e-61	-0.17071	0.325	0.393	2.18721e-56	Ribosomal response (RM)
SCIN	1.2516e-60	-0.170716	0.095	0.146	4.12678e-56	Ribosomal response (RM)
NCL	7.97522e-59	-0.170808	0.62	0.675	2.62959e-54	Ribosomal response (RM)
PRKCA	5.76927e-49	-0.170835	0.361	0.418	1.90224e-44	Ribosomal response (RM)
RBM5	1.02387e-96	-0.171037	0.255	0.341	3.3759e-92	Ribosomal response (RM)
ETV6	1.48397e-75	-0.171359	0.23	0.301	4.89295e-71	Ribosomal response (RM)
SCN9A	6.40036e-128	-0.171391	0.003	0.046	2.11033e-123	Ribosomal response (RM)
ARID3A	1.25321e-83	-0.171429	0.253	0.332	4.13209e-79	Ribosomal response (RM)
LDHA	2.56868e-57	-0.171547	0.326	0.389	8.46947e-53	Ribosomal response (RM)
LMAN1	1.01899e-75	-0.171608	0.391	0.469	3.3598e-71	Ribosomal response (RM)
GCC2	8.60812e-64	-0.171619	0.382	0.454	2.83827e-59	Ribosomal response (RM)
FRMD4B	4.5937e-43	-0.171711	0.357	0.407	1.51463e-38	Ribosomal response (RM)
HNRNPA3	7.27002e-86	-0.171899	0.705	0.769	2.39707e-81	Ribosomal response (RM)
VASH1	1.48378e-64	-0.171963	0.4	0.468	4.89231e-60	Ribosomal response (RM)
KMT2E	1.25226e-86	-0.172027	0.419	0.506	4.12894e-82	Ribosomal response (RM)
PARP9	1.03045e-105	-0.172146	0.12	0.195	3.39761e-101	Ribosomal response (RM)
APOL6	6.10507e-101	-0.172428	0.111	0.183	2.01296e-96	Ribosomal response (RM)
LILRB4	3.88864e-45	-0.172488	0.496	0.548	1.28216e-40	Ribosomal response (RM)
FOXN3	3.30106e-71	-0.172493	0.565	0.636	1.08843e-66	Ribosomal response (RM)
ZFYVE16	1.61561e-82	-0.173005	0.285	0.365	5.32698e-78	Ribosomal response (RM)
TIMP1	2.22559e-44	-0.173097	0.255	0.311	7.33823e-40	Ribosomal response (RM)
LPP	2.29699e-86	-0.173285	0.209	0.286	7.57365e-82	Ribosomal response (RM)
RIF1	1.03132e-84	-0.173293	0.205	0.282	3.40046e-80	Ribosomal response (RM)
PHIP	1.4117e-86	-0.173339	0.261	0.343	4.65465e-82	Ribosomal response (RM)
SEL1L	3.17793e-79	-0.173421	0.394	0.474	1.04783e-74	Ribosomal response (RM)
RDH11	1.23731e-99	-0.173556	0.237	0.324	4.07965e-95	Ribosomal response (RM)
TLR7	2.57785e-76	-0.173578	0.35	0.428	8.49969e-72	Ribosomal response (RM)
ADPGK	3.79534e-98	-0.173647	0.294	0.382	1.2514e-93	Ribosomal response (RM)
TACC1	3.41808e-83	-0.173655	0.394	0.478	1.12701e-78	Ribosomal response (RM)
CAMK2D	1.40076e-78	-0.173687	0.247	0.323	4.61858e-74	Ribosomal response (RM)
GRAMD1A	6.73279e-82	-0.173947	0.165	0.235	2.21994e-77	Ribosomal response (RM)
PMP22	1.46331e-44	-0.174357	0.192	0.242	4.82483e-40	Ribosomal response (RM)
MFSD1	3.16825e-88	-0.174485	0.39	0.474	1.04464e-83	Ribosomal response (RM)
BDP1	5.00265e-92	-0.17466	0.219	0.303	1.64947e-87	Ribosomal response (RM)
RBMX	2.13837e-87	-0.174724	0.471	0.555	7.05064e-83	Ribosomal response (RM)
PPP1R12A	1.34676e-83	-0.175254	0.336	0.417	4.44053e-79	Ribosomal response (RM)
LYN	3.7972e-56	-0.175442	0.446	0.507	1.25201e-51	Ribosomal response (RM)
PLXND1	4.36393e-99	-0.17561	0.079	0.143	1.43887e-94	Ribosomal response (RM)
UBE2G2	5.05535e-91	-0.175637	0.269	0.352	1.66685e-86	Ribosomal response (RM)
TGFBR2	2.27355e-70	-0.175831	0.434	0.509	7.49635e-66	Ribosomal response (RM)
LILRB1	5.23554e-98	-0.175889	0.147	0.223	1.72626e-93	Ribosomal response (RM)
AFF4	3.02048e-110	-0.175922	0.239	0.331	9.95913e-106	Ribosomal response (RM)
IL1A	4.07214e-84	-0.176413	0.049	0.099	1.34267e-79	Ribosomal response (RM)
ADAM9	3.29311e-99	-0.176483	0.279	0.367	1.0858e-94	Ribosomal response (RM)
PIM1	7.71197e-59	-0.177048	0.139	0.194	2.54279e-54	Ribosomal response (RM)
GCNT2	4.49207e-79	-0.177131	0.266	0.342	1.48113e-74	Ribosomal response (RM)
GATAD1	1.52597e-80	-0.177333	0.356	0.437	5.03144e-76	Ribosomal response (RM)
PHF3	2.54653e-74	-0.177335	0.387	0.464	8.39643e-70	Ribosomal response (RM)
ADAM28	7.57221e-54	-0.177458	0.73	0.754	2.49671e-49	Ribosomal response (RM)
IRF1	1.17401e-69	-0.178079	0.117	0.176	3.87094e-65	Ribosomal response (RM)
CDC42SE1	9.32622e-95	-0.178143	0.394	0.481	3.07504e-90	Ribosomal response (RM)
MIA3	8.48919e-84	-0.178229	0.333	0.415	2.79906e-79	Ribosomal response (RM)
ERP44	1.17147e-86	-0.178282	0.463	0.545	3.86256e-82	Ribosomal response (RM)
FAM129A	2.52932e-130	-0.17842	0.043	0.109	8.33966e-126	Ribosomal response (RM)
TPP1	2.46248e-79	-0.178559	0.363	0.443	8.1193e-75	Ribosomal response (RM)
RP11-349A22.5	3.24832e-83	-0.178672	0.277	0.358	1.07104e-78	Ribosomal response (RM)
TPR	1.22039e-73	-0.178877	0.321	0.398	4.02386e-69	Ribosomal response (RM)
C1orf63	9.51412e-49	-0.179193	0.608	0.648	3.137e-44	Ribosomal response (RM)
TLR1	4.36322e-89	-0.179391	0.392	0.477	1.43864e-84	Ribosomal response (RM)
RBMS1	3.38228e-106	-0.179392	0.191	0.276	1.1152e-101	Ribosomal response (RM)
ZFP36L2	5.40772e-31	-0.179419	0.901	0.869	1.78303e-26	Ribosomal response (RM)
SPEN	1.38506e-92	-0.17957	0.215	0.296	4.56682e-88	Ribosomal response (RM)
ZFHX3	6.86253e-67	-0.179717	0.51	0.575	2.26271e-62	Ribosomal response (RM)
CTNND1	1.12758e-88	-0.180209	0.393	0.477	3.71787e-84	Ribosomal response (RM)
SP110	2.09254e-64	-0.180223	0.245	0.311	6.89951e-60	Ribosomal response (RM)
BTG1	1.77367e-36	-0.180382	0.591	0.624	5.84814e-32	Ribosomal response (RM)
ARHGAP25	1.03955e-81	-0.180516	0.263	0.34	3.42761e-77	Ribosomal response (RM)
MX2	1.6984e-108	-0.180562	0.029	0.082	5.59997e-104	Ribosomal response (RM)
CHORDC1	4.87154e-102	-0.180813	0.262	0.351	1.60624e-97	Ribosomal response (RM)
LRRFIP1	1.10389e-109	-0.180868	0.203	0.292	3.63974e-105	Ribosomal response (RM)
BOD1L1	1.00558e-64	-0.181012	0.576	0.641	3.31559e-60	Ribosomal response (RM)
CITED2	7.37159e-40	-0.181536	0.29	0.341	2.43056e-35	Ribosomal response (RM)
RP11-312O7.2	2.44121e-89	-0.181659	0.197	0.273	8.04917e-85	Ribosomal response (RM)
P4HB	5.37552e-94	-0.181773	0.331	0.417	1.77242e-89	Ribosomal response (RM)
EIF5	1.39429e-89	-0.18187	0.427	0.515	4.59725e-85	Ribosomal response (RM)
PKN2	5.82003e-87	-0.182028	0.425	0.51	1.91898e-82	Ribosomal response (RM)
C5AR1	5.10178e-82	-0.182127	0.203	0.276	1.68216e-77	Ribosomal response (RM)
ALAS1	3.76579e-105	-0.182225	0.105	0.177	1.24166e-100	Ribosomal response (RM)
PDPN	2.39486e-84	-0.18256	0.182	0.256	7.89634e-80	Ribosomal response (RM)
WWP1	2.70872e-90	-0.1826	0.055	0.11	8.93118e-86	Ribosomal response (RM)
SHPRH	3.13964e-92	-0.182787	0.246	0.329	1.0352e-87	Ribosomal response (RM)
PSME2	5.05664e-36	-0.183027	0.311	0.358	1.66727e-31	Ribosomal response (RM)
MYO1F	7.46999e-82	-0.183153	0.483	0.562	2.46301e-77	Ribosomal response (RM)
CTTNBP2NL	1.20376e-82	-0.183334	0.258	0.336	3.96905e-78	Ribosomal response (RM)
ETS2	1.86936e-89	-0.183608	0.28	0.362	6.16365e-85	Ribosomal response (RM)
NRP2	3.03434e-98	-0.183841	0.136	0.212	1.00048e-93	Ribosomal response (RM)
IKZF1	2.60301e-86	-0.183973	0.385	0.469	8.58264e-82	Ribosomal response (RM)
SLC11A2	2.63223e-127	-0.18427	0.171	0.264	8.67898e-123	Ribosomal response (RM)
TNFSF10	2.0203e-31	-0.184304	0.436	0.478	6.66132e-27	Ribosomal response (RM)
GGA1	6.97337e-112	-0.18436	0.234	0.327	2.29926e-107	Ribosomal response (RM)
UBAC2	1.12183e-51	-0.184365	0.391	0.45	3.6989e-47	Ribosomal response (RM)
TNFRSF1B	2.46059e-79	-0.1844	0.42	0.498	8.11305e-75	Ribosomal response (RM)
FNBP4	6.63925e-106	-0.184996	0.229	0.319	2.18909e-101	Ribosomal response (RM)
NAMPT	1.8066e-95	-0.184997	0.074	0.136	5.95672e-91	Ribosomal response (RM)
PYGL	4.52075e-113	-0.185057	0.128	0.208	1.49058e-108	Ribosomal response (RM)
MYCBP2	6.4721e-84	-0.185564	0.472	0.553	2.13398e-79	Ribosomal response (RM)
P4HA1	4.23082e-90	-0.185691	0.276	0.358	1.39499e-85	Ribosomal response (RM)
ARHGAP26	7.72959e-105	-0.186231	0.165	0.248	2.5486e-100	Ribosomal response (RM)
TM9SF3	7.17415e-95	-0.186276	0.371	0.46	2.36546e-90	Ribosomal response (RM)
TMEM106A	1.39002e-116	-0.18669	0.207	0.299	4.58318e-112	Ribosomal response (RM)
KTN1	2.76081e-78	-0.186695	0.638	0.705	9.10295e-74	Ribosomal response (RM)
EPS15	2.07534e-90	-0.186988	0.162	0.235	6.84282e-86	Ribosomal response (RM)
ITGB2	5.03739e-96	-0.187822	0.758	0.806	1.66093e-91	Ribosomal response (RM)
LPAR6	3.5178e-65	-0.187984	0.822	0.837	1.15989e-60	Ribosomal response (RM)
IFRD1	5.44214e-106	-0.187987	0.135	0.213	1.79438e-101	Ribosomal response (RM)
RSAD2	2.71446e-80	-0.188025	0.03	0.073	8.95011e-76	Ribosomal response (RM)
SMG1	4.78594e-122	-0.188697	0.215	0.31	1.57802e-117	Ribosomal response (RM)
CLK1	3.00342e-119	-0.188946	0.241	0.336	9.90289e-115	Ribosomal response (RM)
PIK3R1	2.9175e-81	-0.18951	0.449	0.528	9.61957e-77	Ribosomal response (RM)
HSPD1	1.48462e-75	-0.190475	0.433	0.507	4.89507e-71	Ribosomal response (RM)
MAT2A	6.70133e-105	-0.19052	0.309	0.4	2.20956e-100	Ribosomal response (RM)
BHLHE41	6.14274e-49	-0.191209	0.776	0.785	2.02538e-44	Ribosomal response (RM)
AKAP13	1.49025e-100	-0.191215	0.486	0.574	4.91366e-96	Ribosomal response (RM)
ARHGAP5	6.84085e-85	-0.191306	0.152	0.223	2.25557e-80	Ribosomal response (RM)
ATP2A2	5.06646e-124	-0.191469	0.18	0.272	1.67051e-119	Ribosomal response (RM)
NUMB	2.5526e-110	-0.191511	0.25	0.341	8.41643e-106	Ribosomal response (RM)
SPECC1	1.28578e-64	-0.192261	0.467	0.531	4.23946e-60	Ribosomal response (RM)
GLS	2.6379e-97	-0.192472	0.303	0.39	8.69767e-93	Ribosomal response (RM)
TAPBP	1.20865e-99	-0.192723	0.392	0.483	3.98518e-95	Ribosomal response (RM)
CHCHD7	3.96534e-64	-0.192847	0.35	0.418	1.30745e-59	Ribosomal response (RM)
CTSH	1.60019e-60	-0.19291	0.562	0.618	5.27613e-56	Ribosomal response (RM)
PLTP	1.1991e-34	-0.192999	0.382	0.428	3.95367e-30	Ribosomal response (RM)
SETD2	9.34342e-98	-0.193649	0.256	0.343	3.08071e-93	Ribosomal response (RM)
TRIM22	1.50373e-71	-0.193676	0.296	0.367	4.95808e-67	Ribosomal response (RM)
KCNQ1OT1	3.03739e-68	-0.193748	0.195	0.261	1.00149e-63	Ribosomal response (RM)
VIMP	2.26833e-86	-0.194352	0.299	0.38	7.47912e-82	Ribosomal response (RM)
MIR503HG	2.10476e-38	-0.194595	0.361	0.408	6.93981e-34	Ribosomal response (RM)
[truncated: 364 more rows]

## Sheet: DAM
gene	p_val	avg_log2FC	pct.1	pct.2	p_val_adj	cluster
[truncated: 1,130 more rows]

[truncated: 7 more sheets: HLA, IRM, Prolif, Secretory, CAM, Other myeloid, Doublets.LowQ]
